# Supplementary material for: Assessing metabolic rates in zebrafish using a 3D-printed intermittent-flow respirometer and swim tunnel system
Source: Biol Open. 2024 Jun 18;13(6):bio060375. doi: 10.1242/bio.060375 (PMC11212631; doi:10.1242/bio.060375)
Supplement: Dataset 1. — Drawings of all five parts of the swim tunnel and respirometry setup and propeller. [file biolopen-13-060375-Daraset1.zip]

Archive with 20 entries (20 files):
- 3D drawings/3D printed parts exploded view.bmp
- 3D drawings/Additional parts list.txt
- 3D drawings/Endcap_A.stl
- 3D drawings/Endcap_A.stp
- 3D drawings/Endcap_B.stl
- 3D drawings/Endcap_B.stp
- 3D drawings/Fish_module.stl
- 3D drawings/Fish_module.stp
- 3D drawings/Motor_pulley.stl
- 3D drawings/Motor_pulley.stp
- 3D drawings/Propeller.stl
- 3D drawings/Propeller.stp
- 3D drawings/Propeller_module.stl
- 3D drawings/Propeller_module.stp
- 3D drawings/Propeller_pulley.stl
- 3D drawings/Propeller_pulley.stp
- 3D drawings/Sensor_module.stl
- 3D drawings/Sensor_module.stp
- 3D drawings/Sensor_module_fibre_clip.stl
- 3D drawings/Sensor_module_fibre_clip.stp
