# Supplementary material for: Assessing metabolic rates in zebrafish using a 3D-printed intermittent-flow respirometer and swim tunnel system
Source: Biol Open. 2024 Jun 18;13(6):bio060375. doi: 10.1242/bio.060375 (PMC11212631; doi:10.1242/bio.060375)
Supplement: Dataset 1. — Drawings of all five parts of the swim tunnel and respirometry setup and propeller. [file biolopen-13-060375-Daraset1.zip › 3D drawings/Additional parts list.txt]

1x 2mm stainless steel axle, ~75mm in length, for propeller axle.
5x 24X1.5mm O-rings. Make sure to lubricate before assembly.
1x Pressfit or glued-in bushing for propeller axle in "Endcap_A". 4mm outer and 2mm inner diameter, ~8mm in length. A piece of PTFE bowden-tube for a FDM-3D printer using 1.75mm filament works well.
1x M3 screw for fixating the optic fibre in the "Sensor_module_fibre_clip".
