# Supplementary material for: Assessing metabolic rates in zebrafish using a 3D-printed intermittent-flow respirometer and swim tunnel system
Source: Biol Open. 2024 Jun 18;13(6):bio060375. doi: 10.1242/bio.060375 (PMC11212631; doi:10.1242/bio.060375)
Supplement: Dataset 1. — Drawings of all five parts of the swim tunnel and respirometry setup and propeller. [file biolopen-13-060375-Daraset1.zip › 3D drawings/Endcap_A.stp]

ISO-10303-21;
HEADER;
/* Generated by software containing ST-Developer
 * from STEP Tools, Inc. (www.steptools.com) 
 */

FILE_DESCRIPTION(
/* description */ (''),
/* implementation_level */ '2;1');

FILE_NAME(
/* name */ 
'O:\\Nat_Bio-Metal\\Ricki\\Zebrafisk bane\\x1.5\\Endestykke_A_x1.5.stp',

/* time_stamp */ '2024-01-22T13:48:39+01:00',
/* author */ ('au585398'),
/* organization */ (''),
/* preprocessor_version */ 'ST-DEVELOPER v17',
/* originating_system */ 'Autodesk Inventor 2018',
/* authorisation */ '');

FILE_SCHEMA (('AUTOMOTIVE_DESIGN { 1 0 10303 214 3 1 1 }'));
ENDSEC;

DATA;
#10=MECHANICAL_DESIGN_GEOMETRIC_PRESENTATION_REPRESENTATION('',(#13),#4705);
#11=SHAPE_REPRESENTATION_RELATIONSHIP('SRR','None',#4712,#12);
#12=ADVANCED_BREP_SHAPE_REPRESENTATION('',(#14),#4704);
#13=STYLED_ITEM('',(#4721),#14);
#14=MANIFOLD_SOLID_BREP('Solid1',#2380);
#15=SPHERICAL_SURFACE('',#2542,0.5);
#16=SPHERICAL_SURFACE('',#2546,0.5);
#17=SPHERICAL_SURFACE('',#2563,0.5);
#18=SPHERICAL_SURFACE('',#2567,0.499999999999998);
#19=SPHERICAL_SURFACE('',#2648,2.);
#20=SPHERICAL_SURFACE('',#2651,2.);
#21=SPHERICAL_SURFACE('',#2660,2.);
#22=SPHERICAL_SURFACE('',#2672,2.);
#23=PLANE('',#2418);
#24=PLANE('',#2421);
#25=PLANE('',#2439);
#26=PLANE('',#2450);
#27=PLANE('',#2461);
#28=PLANE('',#2471);
#29=PLANE('',#2528);
#30=PLANE('',#2531);
#31=PLANE('',#2536);
#32=PLANE('',#2539);
#33=PLANE('',#2599);
#34=PLANE('',#2602);
#35=PLANE('',#2603);
#36=PLANE('',#2605);
#37=PLANE('',#2615);
#38=PLANE('',#2645);
#39=PLANE('',#2711);
#40=PLANE('',#2712);
#41=PLANE('',#2714);
#42=PLANE('',#2715);
#43=PLANE('',#2716);
#44=PLANE('',#2718);
#45=PLANE('',#2719);
#46=PLANE('',#2723);
#47=PLANE('',#2724);
#48=PLANE('',#2729);
#49=PLANE('',#2734);
#50=PLANE('',#2739);
#51=PLANE('',#2745);
#52=PLANE('',#2746);
#53=PLANE('',#2748);
#54=PLANE('',#2749);
#55=PLANE('',#2750);
#56=PLANE('',#2751);
#57=TOROIDAL_SURFACE('',#2406,2.55,0.5);
#58=TOROIDAL_SURFACE('',#2413,2.55,0.5);
#59=TOROIDAL_SURFACE('',#2427,2.55,0.5);
#60=TOROIDAL_SURFACE('',#2434,2.55,0.5);
#61=TOROIDAL_SURFACE('',#2445,3.,0.5);
#62=TOROIDAL_SURFACE('',#2452,13.35,0.5);
#63=TOROIDAL_SURFACE('',#2462,13.35,0.5);
#64=TOROIDAL_SURFACE('',#2472,1.5,0.5);
#65=TOROIDAL_SURFACE('',#2479,2.5,0.5);
#66=TOROIDAL_SURFACE('',#2484,10.,0.5);
#67=TOROIDAL_SURFACE('',#2489,2.5,0.5);
#68=TOROIDAL_SURFACE('',#2494,1.5,0.5);
#69=TOROIDAL_SURFACE('',#2500,1.5,0.5);
#70=TOROIDAL_SURFACE('',#2506,2.5,0.5);
#71=TOROIDAL_SURFACE('',#2511,10.,0.5);
#72=TOROIDAL_SURFACE('',#2516,2.5,0.5);
#73=TOROIDAL_SURFACE('',#2521,1.5,0.5);
#74=TOROIDAL_SURFACE('',#2552,1.5,0.5);
#75=TOROIDAL_SURFACE('',#2558,1.5,0.5);
#76=TOROIDAL_SURFACE('',#2571,1.5,0.5);
#77=TOROIDAL_SURFACE('',#2576,1.5,0.5);
#78=TOROIDAL_SURFACE('',#2580,1.5,0.5);
#79=TOROIDAL_SURFACE('',#2585,1.5,0.5);
#80=TOROIDAL_SURFACE('',#2590,1.5,0.5);
#81=TOROIDAL_SURFACE('',#2595,1.5,0.5);
#82=TOROIDAL_SURFACE('',#2616,3.,0.15);
#83=TOROIDAL_SURFACE('',#2627,3.,0.15);
#84=TOROIDAL_SURFACE('',#2631,3.15,0.15);
#85=TOROIDAL_SURFACE('',#2636,3.15,0.15);
#86=TOROIDAL_SURFACE('',#2656,12.5,2.);
#87=TOROIDAL_SURFACE('',#2664,4.,2.);
#88=TOROIDAL_SURFACE('',#2668,4.,2.);
#89=TOROIDAL_SURFACE('',#2676,4.,2.);
#90=TOROIDAL_SURFACE('',#2682,4.,2.);
#91=TOROIDAL_SURFACE('',#2689,27.5,2.);
#92=TOROIDAL_SURFACE('',#2696,12.5,2.);
#93=TOROIDAL_SURFACE('',#2705,27.5,2.);
#94=TOROIDAL_SURFACE('',#2732,13.35,0.85);
#95=TOROIDAL_SURFACE('',#2742,13.35,0.85);
#96=FACE_BOUND('',#602,.T.);
#97=FACE_BOUND('',#603,.T.);
#98=FACE_BOUND('',#611,.T.);
#99=FACE_BOUND('',#618,.T.);
#100=FACE_BOUND('',#622,.T.);
#101=FACE_BOUND('',#626,.T.);
#102=FACE_BOUND('',#630,.T.);
#103=FACE_BOUND('',#688,.T.);
#104=FACE_BOUND('',#690,.T.);
#105=FACE_BOUND('',#693,.T.);
#106=FACE_BOUND('',#694,.T.);
#107=FACE_BOUND('',#698,.T.);
#108=FACE_BOUND('',#745,.T.);
#109=FACE_BOUND('',#749,.T.);
#110=FACE_BOUND('',#751,.T.);
#111=FACE_BOUND('',#754,.T.);
#112=FACE_BOUND('',#756,.T.);
#113=LINE('',#3712,#248);
#114=LINE('',#3716,#249);
#115=LINE('',#3720,#250);
#116=LINE('',#3774,#251);
#117=LINE('',#3775,#252);
#118=LINE('',#3783,#253);
#119=LINE('',#3784,#254);
#120=LINE('',#3787,#255);
#121=LINE('',#3789,#256);
#122=LINE('',#3790,#257);
#123=LINE('',#3793,#258);
#124=LINE('',#3798,#259);
#125=LINE('',#3800,#260);
#126=LINE('',#3802,#261);
#127=LINE('',#3806,#262);
#128=LINE('',#3810,#263);
#129=LINE('',#3812,#264);
#130=LINE('',#3814,#265);
#131=LINE('',#3818,#266);
#132=LINE('',#3822,#267);
#133=LINE('',#3835,#268);
#134=LINE('',#3841,#269);
#135=LINE('',#3842,#270);
#136=LINE('',#3844,#271);
#137=LINE('',#3848,#272);
#138=LINE('',#3852,#273);
#139=LINE('',#3856,#274);
#140=LINE('',#3860,#275);
#141=LINE('',#3862,#276);
#142=LINE('',#3864,#277);
#143=LINE('',#3868,#278);
#144=LINE('',#3872,#279);
#145=LINE('',#3873,#280);
#146=LINE('',#3900,#281);
#147=LINE('',#3916,#282);
#148=LINE('',#3923,#283);
#149=LINE('',#3925,#284);
#150=LINE('',#3927,#285);
#151=LINE('',#3928,#286);
#152=LINE('',#3941,#287);
#153=LINE('',#3948,#288);
#154=LINE('',#3950,#289);
#155=LINE('',#3952,#290);
#156=LINE('',#3953,#291);
#157=LINE('',#3965,#292);
#158=LINE('',#3973,#293);
#159=LINE('',#3981,#294);
#160=LINE('',#3989,#295);
#161=LINE('',#4000,#296);
#162=LINE('',#4001,#297);
#163=LINE('',#4010,#298);
#164=LINE('',#4018,#299);
#165=LINE('',#4026,#300);
#166=LINE('',#4034,#301);
#167=LINE('',#4042,#302);
#168=LINE('',#4043,#303);
#169=LINE('',#4046,#304);
#170=LINE('',#4050,#305);
#171=LINE('',#4051,#306);
#172=LINE('',#4056,#307);
#173=LINE('',#4058,#308);
#174=LINE('',#4062,#309);
#175=LINE('',#4066,#310);
#176=LINE('',#4067,#311);
#177=LINE('',#4070,#312);
#178=LINE('',#4074,#313);
#179=LINE('',#4075,#314);
#180=LINE('',#4078,#315);
#181=LINE('',#4082,#316);
#182=LINE('',#4083,#317);
#183=LINE('',#4086,#318);
#184=LINE('',#4103,#319);
#185=LINE('',#4114,#320);
#186=LINE('',#4115,#321);
#187=LINE('',#4122,#322);
#188=LINE('',#4142,#323);
#189=LINE('',#4148,#324);
#190=LINE('',#4156,#325);
#191=LINE('',#4162,#326);
#192=LINE('',#4164,#327);
#193=LINE('',#4165,#328);
#194=LINE('',#4173,#329);
#195=LINE('',#4177,#330);
#196=LINE('',#4178,#331);
#197=LINE('',#4180,#332);
#198=LINE('',#4182,#333);
#199=LINE('',#4185,#334);
#200=LINE('',#4187,#335);
#201=LINE('',#4327,#336);
#202=LINE('',#4330,#337);
#203=LINE('',#4352,#338);
#204=LINE('',#4355,#339);
#205=LINE('',#4376,#340);
#206=LINE('',#4402,#341);
#207=LINE('',#4509,#342);
#208=LINE('',#4512,#343);
#209=LINE('',#4514,#344);
#210=LINE('',#4518,#345);
#211=LINE('',#4521,#346);
#212=LINE('',#4533,#347);
#213=LINE('',#4539,#348);
#214=LINE('',#4571,#349);
#215=LINE('',#4573,#350);
#216=LINE('',#4581,#351);
#217=LINE('',#4585,#352);
#218=LINE('',#4586,#353);
#219=LINE('',#4592,#354);
#220=LINE('',#4593,#355);
#221=LINE('',#4595,#356);
#222=LINE('',#4600,#357);
#223=LINE('',#4601,#358);
#224=LINE('',#4609,#359);
#225=LINE('',#4610,#360);
#226=LINE('',#4612,#361);
#227=LINE('',#4614,#362);
#228=LINE('',#4618,#363);
#229=LINE('',#4619,#364);
#230=LINE('',#4625,#365);
#231=LINE('',#4626,#366);
#232=LINE('',#4628,#367);
#233=LINE('',#4630,#368);
#234=LINE('',#4633,#369);
#235=LINE('',#4635,#370);
#236=LINE('',#4645,#371);
#237=LINE('',#4649,#372);
#238=LINE('',#4685,#373);
#239=LINE('',#4687,#374);
#240=LINE('',#4688,#375);
#241=LINE('',#4690,#376);
#242=LINE('',#4691,#377);
#243=LINE('',#4693,#378);
#244=LINE('',#4695,#379);
#245=LINE('',#4696,#380);
#246=LINE('',#4698,#381);
#247=LINE('',#4700,#382);
#248=VECTOR('',#2760,2.25);
#249=VECTOR('',#2763,10.);
#250=VECTOR('',#2766,10.);
#251=VECTOR('',#2783,10.);
#252=VECTOR('',#2784,10.);
#253=VECTOR('',#2795,10.);
#254=VECTOR('',#2796,10.);
#255=VECTOR('',#2799,10.);
#256=VECTOR('',#2800,10.);
#257=VECTOR('',#2801,10.);
#258=VECTOR('',#2804,10.);
#259=VECTOR('',#2809,10.);
#260=VECTOR('',#2810,10.);
#261=VECTOR('',#2811,10.);
#262=VECTOR('',#2814,10.);
#263=VECTOR('',#2817,10.);
#264=VECTOR('',#2818,10.);
#265=VECTOR('',#2819,10.);
#266=VECTOR('',#2822,10.);
#267=VECTOR('',#2825,10.);
#268=VECTOR('',#2842,10.);
#269=VECTOR('',#2851,10.);
#270=VECTOR('',#2852,10.);
#271=VECTOR('',#2855,10.);
#272=VECTOR('',#2858,10.);
#273=VECTOR('',#2861,10.);
#274=VECTOR('',#2864,10.);
#275=VECTOR('',#2867,10.);
#276=VECTOR('',#2868,10.);
#277=VECTOR('',#2869,10.);
#278=VECTOR('',#2872,10.);
#279=VECTOR('',#2875,10.);
#280=VECTOR('',#2876,10.);
#281=VECTOR('',#2887,3.5);
#282=VECTOR('',#2906,13.85);
#283=VECTOR('',#2913,10.);
#284=VECTOR('',#2914,10.);
#285=VECTOR('',#2915,10.);
#286=VECTOR('',#2916,10.);
#287=VECTOR('',#2931,13.85);
#288=VECTOR('',#2938,10.);
#289=VECTOR('',#2939,10.);
#290=VECTOR('',#2940,10.);
#291=VECTOR('',#2941,10.);
#292=VECTOR('',#2956,10.);
#293=VECTOR('',#2967,10.);
#294=VECTOR('',#2978,10.);
#295=VECTOR('',#2989,10.);
#296=VECTOR('',#3002,10.);
#297=VECTOR('',#3003,10.);
#298=VECTOR('',#3016,10.);
#299=VECTOR('',#3027,10.);
#300=VECTOR('',#3038,10.);
#301=VECTOR('',#3049,10.);
#302=VECTOR('',#3060,10.);
#303=VECTOR('',#3061,10.);
#304=VECTOR('',#3064,10.);
#305=VECTOR('',#3069,10.);
#306=VECTOR('',#3070,10.);
#307=VECTOR('',#3077,10.);
#308=VECTOR('',#3078,10.);
#309=VECTOR('',#3081,10.);
#310=VECTOR('',#3084,10.);
#311=VECTOR('',#3085,10.);
#312=VECTOR('',#3088,10.);
#313=VECTOR('',#3093,10.);
#314=VECTOR('',#3094,10.);
#315=VECTOR('',#3097,10.);
#316=VECTOR('',#3102,10.);
#317=VECTOR('',#3103,10.);
#318=VECTOR('',#3106,10.);
#319=VECTOR('',#3129,10.);
#320=VECTOR('',#3142,10.);
#321=VECTOR('',#3143,10.);
#322=VECTOR('',#3154,10.);
#323=VECTOR('',#3181,10.);
#324=VECTOR('',#3190,10.);
#325=VECTOR('',#3201,10.);
#326=VECTOR('',#3210,10.);
#327=VECTOR('',#3213,10.);
#328=VECTOR('',#3214,10.);
#329=VECTOR('',#3225,10.);
#330=VECTOR('',#3232,10.);
#331=VECTOR('',#3233,10.);
#332=VECTOR('',#3236,10.);
#333=VECTOR('',#3239,10.);
#334=VECTOR('',#3244,10.);
#335=VECTOR('',#3247,10.);
#336=VECTOR('',#3262,10.);
#337=VECTOR('',#3265,10.);
#338=VECTOR('',#3270,1.);
#339=VECTOR('',#3273,2.);
#340=VECTOR('',#3298,3.15);
#341=VECTOR('',#3331,3.);
#342=VECTOR('',#3338,3.);
#343=VECTOR('',#3341,10.);
#344=VECTOR('',#3342,10.);
#345=VECTOR('',#3345,10.);
#346=VECTOR('',#3348,10.);
#347=VECTOR('',#3365,10.);
#348=VECTOR('',#3374,10.);
#349=VECTOR('',#3417,10.);
#350=VECTOR('',#3420,10.);
#351=VECTOR('',#3431,10.);
#352=VECTOR('',#3436,10.);
#353=VECTOR('',#3437,10.);
#354=VECTOR('',#3446,10.);
#355=VECTOR('',#3447,10.);
#356=VECTOR('',#3450,10.);
#357=VECTOR('',#3455,10.);
#358=VECTOR('',#3456,10.);
#359=VECTOR('',#3467,10.);
#360=VECTOR('',#3468,10.);
#361=VECTOR('',#3471,10.);
#362=VECTOR('',#3474,10.);
#363=VECTOR('',#3479,10.);
#364=VECTOR('',#3480,10.);
#365=VECTOR('',#3489,10.);
#366=VECTOR('',#3490,10.);
#367=VECTOR('',#3493,10.);
#368=VECTOR('',#3496,10.);
#369=VECTOR('',#3501,10.);
#370=VECTOR('',#3504,10.);
#371=VECTOR('',#3519,10.);
#372=VECTOR('',#3522,10.);
#373=VECTOR('',#3569,13.85);
#374=VECTOR('',#3572,10.);
#375=VECTOR('',#3573,10.);
#376=VECTOR('',#3576,10.);
#377=VECTOR('',#3577,10.);
#378=VECTOR('',#3580,13.85);
#379=VECTOR('',#3583,10.);
#380=VECTOR('',#3584,10.);
#381=VECTOR('',#3587,10.);
#382=VECTOR('',#3590,10.);
#383=CYLINDRICAL_SURFACE('',#2401,2.25);
#384=CYLINDRICAL_SURFACE('',#2403,27.5);
#385=CYLINDRICAL_SURFACE('',#2411,0.5);
#386=CYLINDRICAL_SURFACE('',#2417,0.5);
#387=CYLINDRICAL_SURFACE('',#2419,2.05);
#388=CYLINDRICAL_SURFACE('',#2432,0.5);
#389=CYLINDRICAL_SURFACE('',#2437,0.5);
#390=CYLINDRICAL_SURFACE('',#2438,2.05);
#391=CYLINDRICAL_SURFACE('',#2449,3.5);
#392=CYLINDRICAL_SURFACE('',#2458,13.85);
#393=CYLINDRICAL_SURFACE('',#2468,13.85);
#394=CYLINDRICAL_SURFACE('',#2477,0.5);
#395=CYLINDRICAL_SURFACE('',#2482,0.5);
#396=CYLINDRICAL_SURFACE('',#2487,0.5);
#397=CYLINDRICAL_SURFACE('',#2492,0.5);
#398=CYLINDRICAL_SURFACE('',#2498,0.5);
#399=CYLINDRICAL_SURFACE('',#2504,0.5);
#400=CYLINDRICAL_SURFACE('',#2509,0.5);
#401=CYLINDRICAL_SURFACE('',#2514,0.5);
#402=CYLINDRICAL_SURFACE('',#2519,0.5);
#403=CYLINDRICAL_SURFACE('',#2525,0.5);
#404=CYLINDRICAL_SURFACE('',#2526,2.);
#405=CYLINDRICAL_SURFACE('',#2529,2.);
#406=CYLINDRICAL_SURFACE('',#2534,2.);
#407=CYLINDRICAL_SURFACE('',#2537,10.5);
#408=CYLINDRICAL_SURFACE('',#2540,2.);
#409=CYLINDRICAL_SURFACE('',#2550,0.5);
#410=CYLINDRICAL_SURFACE('',#2556,0.5);
#411=CYLINDRICAL_SURFACE('',#2562,0.5);
#412=CYLINDRICAL_SURFACE('',#2574,0.5);
#413=CYLINDRICAL_SURFACE('',#2578,0.5);
#414=CYLINDRICAL_SURFACE('',#2583,0.5);
#415=CYLINDRICAL_SURFACE('',#2588,0.5);
#416=CYLINDRICAL_SURFACE('',#2589,0.5);
#417=CYLINDRICAL_SURFACE('',#2593,0.5);
#418=CYLINDRICAL_SURFACE('',#2597,0.5);
#419=CYLINDRICAL_SURFACE('',#2598,2.);
#420=CYLINDRICAL_SURFACE('',#2600,2.);
#421=CYLINDRICAL_SURFACE('',#2601,1.);
#422=CYLINDRICAL_SURFACE('',#2608,29.5);
#423=CYLINDRICAL_SURFACE('',#2611,1.);
#424=CYLINDRICAL_SURFACE('',#2613,2.);
#425=CYLINDRICAL_SURFACE('',#2623,3.15);
#426=CYLINDRICAL_SURFACE('',#2641,3.);
#427=CYLINDRICAL_SURFACE('',#2643,3.);
#428=CYLINDRICAL_SURFACE('',#2654,2.);
#429=CYLINDRICAL_SURFACE('',#2659,2.);
#430=CYLINDRICAL_SURFACE('',#2680,2.);
#431=CYLINDRICAL_SURFACE('',#2681,2.);
#432=CYLINDRICAL_SURFACE('',#2686,2.);
#433=CYLINDRICAL_SURFACE('',#2687,2.);
#434=CYLINDRICAL_SURFACE('',#2692,2.);
#435=CYLINDRICAL_SURFACE('',#2693,2.);
#436=CYLINDRICAL_SURFACE('',#2694,2.);
#437=CYLINDRICAL_SURFACE('',#2700,2.);
#438=CYLINDRICAL_SURFACE('',#2701,2.);
#439=CYLINDRICAL_SURFACE('',#2702,2.);
#440=CYLINDRICAL_SURFACE('',#2703,2.);
#441=CYLINDRICAL_SURFACE('',#2708,2.);
#442=CYLINDRICAL_SURFACE('',#2709,2.);
#443=CYLINDRICAL_SURFACE('',#2710,2.);
#444=CYLINDRICAL_SURFACE('',#2713,10.5);
#445=CYLINDRICAL_SURFACE('',#2717,1.);
#446=CYLINDRICAL_SURFACE('',#2720,12.5);
#447=CYLINDRICAL_SURFACE('',#2744,13.85);
#448=CYLINDRICAL_SURFACE('',#2747,13.85);
#449=FACE_OUTER_BOUND('',#599,.T.);
#450=FACE_OUTER_BOUND('',#600,.T.);
#451=FACE_OUTER_BOUND('',#601,.T.);
#452=FACE_OUTER_BOUND('',#604,.T.);
#453=FACE_OUTER_BOUND('',#605,.T.);
#454=FACE_OUTER_BOUND('',#606,.T.);
#455=FACE_OUTER_BOUND('',#607,.T.);
#456=FACE_OUTER_BOUND('',#608,.T.);
#457=FACE_OUTER_BOUND('',#609,.T.);
#458=FACE_OUTER_BOUND('',#610,.T.);
#459=FACE_OUTER_BOUND('',#612,.T.);
#460=FACE_OUTER_BOUND('',#613,.T.);
#461=FACE_OUTER_BOUND('',#614,.T.);
#462=FACE_OUTER_BOUND('',#615,.T.);
#463=FACE_OUTER_BOUND('',#616,.T.);
#464=FACE_OUTER_BOUND('',#617,.T.);
#465=FACE_OUTER_BOUND('',#619,.T.);
#466=FACE_OUTER_BOUND('',#620,.T.);
#467=FACE_OUTER_BOUND('',#621,.T.);
#468=FACE_OUTER_BOUND('',#623,.T.);
#469=FACE_OUTER_BOUND('',#624,.T.);
#470=FACE_OUTER_BOUND('',#625,.T.);
#471=FACE_OUTER_BOUND('',#627,.T.);
#472=FACE_OUTER_BOUND('',#628,.T.);
#473=FACE_OUTER_BOUND('',#629,.T.);
#474=FACE_OUTER_BOUND('',#631,.T.);
#475=FACE_OUTER_BOUND('',#632,.T.);
#476=FACE_OUTER_BOUND('',#633,.T.);
#477=FACE_OUTER_BOUND('',#634,.T.);
#478=FACE_OUTER_BOUND('',#635,.T.);
#479=FACE_OUTER_BOUND('',#636,.T.);
#480=FACE_OUTER_BOUND('',#637,.T.);
#481=FACE_OUTER_BOUND('',#638,.T.);
#482=FACE_OUTER_BOUND('',#639,.T.);
#483=FACE_OUTER_BOUND('',#640,.T.);
#484=FACE_OUTER_BOUND('',#641,.T.);
#485=FACE_OUTER_BOUND('',#642,.T.);
#486=FACE_OUTER_BOUND('',#643,.T.);
#487=FACE_OUTER_BOUND('',#644,.T.);
#488=FACE_OUTER_BOUND('',#645,.T.);
#489=FACE_OUTER_BOUND('',#646,.T.);
#490=FACE_OUTER_BOUND('',#647,.T.);
#491=FACE_OUTER_BOUND('',#648,.T.);
#492=FACE_OUTER_BOUND('',#649,.T.);
#493=FACE_OUTER_BOUND('',#650,.T.);
#494=FACE_OUTER_BOUND('',#651,.T.);
#495=FACE_OUTER_BOUND('',#652,.T.);
#496=FACE_OUTER_BOUND('',#653,.T.);
#497=FACE_OUTER_BOUND('',#654,.T.);
#498=FACE_OUTER_BOUND('',#655,.T.);
#499=FACE_OUTER_BOUND('',#656,.T.);
#500=FACE_OUTER_BOUND('',#657,.T.);
#501=FACE_OUTER_BOUND('',#658,.T.);
#502=FACE_OUTER_BOUND('',#659,.T.);
#503=FACE_OUTER_BOUND('',#660,.T.);
#504=FACE_OUTER_BOUND('',#661,.T.);
#505=FACE_OUTER_BOUND('',#662,.T.);
#506=FACE_OUTER_BOUND('',#663,.T.);
#507=FACE_OUTER_BOUND('',#664,.T.);
#508=FACE_OUTER_BOUND('',#665,.T.);
#509=FACE_OUTER_BOUND('',#666,.T.);
#510=FACE_OUTER_BOUND('',#667,.T.);
#511=FACE_OUTER_BOUND('',#668,.T.);
#512=FACE_OUTER_BOUND('',#669,.T.);
#513=FACE_OUTER_BOUND('',#670,.T.);
#514=FACE_OUTER_BOUND('',#671,.T.);
#515=FACE_OUTER_BOUND('',#672,.T.);
#516=FACE_OUTER_BOUND('',#673,.T.);
#517=FACE_OUTER_BOUND('',#674,.T.);
#518=FACE_OUTER_BOUND('',#675,.T.);
#519=FACE_OUTER_BOUND('',#676,.T.);
#520=FACE_OUTER_BOUND('',#677,.T.);
#521=FACE_OUTER_BOUND('',#678,.T.);
#522=FACE_OUTER_BOUND('',#679,.T.);
#523=FACE_OUTER_BOUND('',#680,.T.);
#524=FACE_OUTER_BOUND('',#681,.T.);
#525=FACE_OUTER_BOUND('',#682,.T.);
#526=FACE_OUTER_BOUND('',#683,.T.);
#527=FACE_OUTER_BOUND('',#684,.T.);
#528=FACE_OUTER_BOUND('',#685,.T.);
#529=FACE_OUTER_BOUND('',#686,.T.);
#530=FACE_OUTER_BOUND('',#687,.T.);
#531=FACE_OUTER_BOUND('',#689,.T.);
#532=FACE_OUTER_BOUND('',#691,.T.);
#533=FACE_OUTER_BOUND('',#692,.T.);
#534=FACE_OUTER_BOUND('',#695,.T.);
#535=FACE_OUTER_BOUND('',#696,.T.);
#536=FACE_OUTER_BOUND('',#697,.T.);
#537=FACE_OUTER_BOUND('',#699,.T.);
#538=FACE_OUTER_BOUND('',#700,.T.);
#539=FACE_OUTER_BOUND('',#701,.T.);
#540=FACE_OUTER_BOUND('',#702,.T.);
#541=FACE_OUTER_BOUND('',#703,.T.);
#542=FACE_OUTER_BOUND('',#704,.T.);
#543=FACE_OUTER_BOUND('',#705,.T.);
#544=FACE_OUTER_BOUND('',#706,.T.);
#545=FACE_OUTER_BOUND('',#707,.T.);
#546=FACE_OUTER_BOUND('',#708,.T.);
#547=FACE_OUTER_BOUND('',#709,.T.);
#548=FACE_OUTER_BOUND('',#710,.T.);
#549=FACE_OUTER_BOUND('',#711,.T.);
#550=FACE_OUTER_BOUND('',#712,.T.);
#551=FACE_OUTER_BOUND('',#713,.T.);
#552=FACE_OUTER_BOUND('',#714,.T.);
#553=FACE_OUTER_BOUND('',#715,.T.);
#554=FACE_OUTER_BOUND('',#716,.T.);
#555=FACE_OUTER_BOUND('',#717,.T.);
#556=FACE_OUTER_BOUND('',#718,.T.);
#557=FACE_OUTER_BOUND('',#719,.T.);
#558=FACE_OUTER_BOUND('',#720,.T.);
#559=FACE_OUTER_BOUND('',#721,.T.);
#560=FACE_OUTER_BOUND('',#722,.T.);
#561=FACE_OUTER_BOUND('',#723,.T.);
#562=FACE_OUTER_BOUND('',#724,.T.);
#563=FACE_OUTER_BOUND('',#725,.T.);
#564=FACE_OUTER_BOUND('',#726,.T.);
#565=FACE_OUTER_BOUND('',#727,.T.);
#566=FACE_OUTER_BOUND('',#728,.T.);
#567=FACE_OUTER_BOUND('',#729,.T.);
#568=FACE_OUTER_BOUND('',#730,.T.);
#569=FACE_OUTER_BOUND('',#731,.T.);
#570=FACE_OUTER_BOUND('',#732,.T.);
#571=FACE_OUTER_BOUND('',#733,.T.);
#572=FACE_OUTER_BOUND('',#734,.T.);
#573=FACE_OUTER_BOUND('',#735,.T.);
#574=FACE_OUTER_BOUND('',#736,.T.);
#575=FACE_OUTER_BOUND('',#737,.T.);
#576=FACE_OUTER_BOUND('',#738,.T.);
#577=FACE_OUTER_BOUND('',#739,.T.);
#578=FACE_OUTER_BOUND('',#740,.T.);
#579=FACE_OUTER_BOUND('',#741,.T.);
#580=FACE_OUTER_BOUND('',#742,.T.);
#581=FACE_OUTER_BOUND('',#743,.T.);
#582=FACE_OUTER_BOUND('',#744,.T.);
#583=FACE_OUTER_BOUND('',#746,.T.);
#584=FACE_OUTER_BOUND('',#747,.T.);
#585=FACE_OUTER_BOUND('',#748,.T.);
#586=FACE_OUTER_BOUND('',#750,.T.);
#587=FACE_OUTER_BOUND('',#752,.T.);
#588=FACE_OUTER_BOUND('',#753,.T.);
#589=FACE_OUTER_BOUND('',#755,.T.);
#590=FACE_OUTER_BOUND('',#757,.T.);
#591=FACE_OUTER_BOUND('',#758,.T.);
#592=FACE_OUTER_BOUND('',#759,.T.);
#593=FACE_OUTER_BOUND('',#760,.T.);
#594=FACE_OUTER_BOUND('',#761,.T.);
#595=FACE_OUTER_BOUND('',#762,.T.);
#596=FACE_OUTER_BOUND('',#763,.T.);
#597=FACE_OUTER_BOUND('',#764,.T.);
#598=FACE_OUTER_BOUND('',#765,.T.);
#599=EDGE_LOOP('',(#1533,#1534,#1535,#1536));
#600=EDGE_LOOP('',(#1537,#1538,#1539,#1540));
#601=EDGE_LOOP('',(#1541,#1542,#1543,#1544));
#602=EDGE_LOOP('',(#1545));
#603=EDGE_LOOP('',(#1546));
#604=EDGE_LOOP('',(#1547,#1548,#1549,#1550));
#605=EDGE_LOOP('',(#1551,#1552,#1553,#1554));
#606=EDGE_LOOP('',(#1555,#1556,#1557,#1558));
#607=EDGE_LOOP('',(#1559,#1560,#1561,#1562));
#608=EDGE_LOOP('',(#1563,#1564,#1565,#1566));
#609=EDGE_LOOP('',(#1567,#1568,#1569,#1570));
#610=EDGE_LOOP('',(#1571,#1572,#1573,#1574,#1575,#1576,#1577,#1578,#1579,
#1580,#1581,#1582,#1583,#1584));
#611=EDGE_LOOP('',(#1585,#1586,#1587,#1588));
#612=EDGE_LOOP('',(#1589,#1590,#1591,#1592));
#613=EDGE_LOOP('',(#1593,#1594,#1595,#1596));
#614=EDGE_LOOP('',(#1597,#1598,#1599,#1600));
#615=EDGE_LOOP('',(#1601,#1602,#1603,#1604));
#616=EDGE_LOOP('',(#1605,#1606,#1607,#1608));
#617=EDGE_LOOP('',(#1609,#1610,#1611,#1612,#1613,#1614,#1615,#1616,#1617,
#1618,#1619,#1620,#1621,#1622));
#618=EDGE_LOOP('',(#1623,#1624,#1625,#1626));
#619=EDGE_LOOP('',(#1627,#1628,#1629,#1630));
#620=EDGE_LOOP('',(#1631,#1632,#1633,#1634));
#621=EDGE_LOOP('',(#1635));
#622=EDGE_LOOP('',(#1636));
#623=EDGE_LOOP('',(#1637,#1638,#1639,#1640,#1641,#1642));
#624=EDGE_LOOP('',(#1643,#1644,#1645,#1646,#1647,#1648));
#625=EDGE_LOOP('',(#1649,#1650));
#626=EDGE_LOOP('',(#1651,#1652,#1653,#1654));
#627=EDGE_LOOP('',(#1655,#1656,#1657,#1658,#1659,#1660));
#628=EDGE_LOOP('',(#1661,#1662,#1663,#1664,#1665,#1666));
#629=EDGE_LOOP('',(#1667,#1668));
#630=EDGE_LOOP('',(#1669,#1670,#1671,#1672));
#631=EDGE_LOOP('',(#1673,#1674,#1675,#1676));
#632=EDGE_LOOP('',(#1677,#1678,#1679,#1680));
#633=EDGE_LOOP('',(#1681,#1682,#1683,#1684));
#634=EDGE_LOOP('',(#1685,#1686,#1687,#1688));
#635=EDGE_LOOP('',(#1689,#1690,#1691,#1692));
#636=EDGE_LOOP('',(#1693,#1694,#1695,#1696));
#637=EDGE_LOOP('',(#1697,#1698,#1699,#1700));
#638=EDGE_LOOP('',(#1701,#1702,#1703,#1704));
#639=EDGE_LOOP('',(#1705,#1706,#1707,#1708));
#640=EDGE_LOOP('',(#1709,#1710,#1711,#1712));
#641=EDGE_LOOP('',(#1713,#1714,#1715,#1716));
#642=EDGE_LOOP('',(#1717,#1718,#1719,#1720));
#643=EDGE_LOOP('',(#1721,#1722,#1723,#1724));
#644=EDGE_LOOP('',(#1725,#1726,#1727,#1728));
#645=EDGE_LOOP('',(#1729,#1730,#1731,#1732));
#646=EDGE_LOOP('',(#1733,#1734,#1735,#1736));
#647=EDGE_LOOP('',(#1737,#1738,#1739,#1740));
#648=EDGE_LOOP('',(#1741,#1742,#1743,#1744));
#649=EDGE_LOOP('',(#1745,#1746,#1747,#1748));
#650=EDGE_LOOP('',(#1749,#1750,#1751,#1752));
#651=EDGE_LOOP('',(#1753,#1754,#1755,#1756));
#652=EDGE_LOOP('',(#1757,#1758,#1759,#1760));
#653=EDGE_LOOP('',(#1761,#1762,#1763,#1764));
#654=EDGE_LOOP('',(#1765,#1766,#1767,#1768,#1769,#1770,#1771,#1772,#1773,
#1774,#1775,#1776));
#655=EDGE_LOOP('',(#1777,#1778,#1779,#1780));
#656=EDGE_LOOP('',(#1781,#1782,#1783,#1784));
#657=EDGE_LOOP('',(#1785,#1786,#1787,#1788));
#658=EDGE_LOOP('',(#1789,#1790,#1791,#1792));
#659=EDGE_LOOP('',(#1793,#1794,#1795,#1796));
#660=EDGE_LOOP('',(#1797,#1798,#1799));
#661=EDGE_LOOP('',(#1800,#1801,#1802));
#662=EDGE_LOOP('',(#1803,#1804,#1805,#1806));
#663=EDGE_LOOP('',(#1807,#1808,#1809,#1810));
#664=EDGE_LOOP('',(#1811,#1812,#1813,#1814));
#665=EDGE_LOOP('',(#1815,#1816,#1817,#1818));
#666=EDGE_LOOP('',(#1819,#1820,#1821,#1822));
#667=EDGE_LOOP('',(#1823,#1824,#1825));
#668=EDGE_LOOP('',(#1826,#1827,#1828));
#669=EDGE_LOOP('',(#1829,#1830,#1831,#1832));
#670=EDGE_LOOP('',(#1833,#1834,#1835,#1836));
#671=EDGE_LOOP('',(#1837,#1838,#1839,#1840));
#672=EDGE_LOOP('',(#1841,#1842,#1843,#1844));
#673=EDGE_LOOP('',(#1845,#1846,#1847,#1848));
#674=EDGE_LOOP('',(#1849,#1850,#1851,#1852));
#675=EDGE_LOOP('',(#1853,#1854,#1855,#1856));
#676=EDGE_LOOP('',(#1857,#1858,#1859,#1860));
#677=EDGE_LOOP('',(#1861,#1862,#1863,#1864));
#678=EDGE_LOOP('',(#1865,#1866,#1867,#1868));
#679=EDGE_LOOP('',(#1869,#1870,#1871,#1872));
#680=EDGE_LOOP('',(#1873,#1874,#1875,#1876));
#681=EDGE_LOOP('',(#1877,#1878,#1879,#1880));
#682=EDGE_LOOP('',(#1881,#1882,#1883,#1884));
#683=EDGE_LOOP('',(#1885,#1886,#1887,#1888));
#684=EDGE_LOOP('',(#1889,#1890,#1891,#1892));
#685=EDGE_LOOP('',(#1893,#1894,#1895,#1896));
#686=EDGE_LOOP('',(#1897,#1898,#1899,#1900));
#687=EDGE_LOOP('',(#1901,#1902,#1903,#1904,#1905,#1906));
#688=EDGE_LOOP('',(#1907));
#689=EDGE_LOOP('',(#1908,#1909,#1910,#1911,#1912,#1913));
#690=EDGE_LOOP('',(#1914));
#691=EDGE_LOOP('',(#1915,#1916,#1917,#1918));
#692=EDGE_LOOP('',(#1919,#1920,#1921,#1922));
#693=EDGE_LOOP('',(#1923));
#694=EDGE_LOOP('',(#1924));
#695=EDGE_LOOP('',(#1925,#1926,#1927,#1928));
#696=EDGE_LOOP('',(#1929,#1930,#1931,#1932));
#697=EDGE_LOOP('',(#1933));
#698=EDGE_LOOP('',(#1934));
#699=EDGE_LOOP('',(#1935,#1936,#1937,#1938,#1939,#1940,#1941));
#700=EDGE_LOOP('',(#1942,#1943,#1944,#1945,#1946,#1947,#1948,#1949));
#701=EDGE_LOOP('',(#1950,#1951,#1952,#1953,#1954,#1955,#1956));
#702=EDGE_LOOP('',(#1957,#1958,#1959,#1960,#1961,#1962,#1963));
#703=EDGE_LOOP('',(#1964,#1965,#1966,#1967,#1968,#1969,#1970));
#704=EDGE_LOOP('',(#1971,#1972,#1973,#1974,#1975,#1976));
#705=EDGE_LOOP('',(#1977,#1978,#1979,#1980));
#706=EDGE_LOOP('',(#1981,#1982,#1983,#1984,#1985,#1986));
#707=EDGE_LOOP('',(#1987,#1988,#1989,#1990,#1991,#1992,#1993,#1994,#1995,
#1996,#1997,#1998));
#708=EDGE_LOOP('',(#1999,#2000,#2001));
#709=EDGE_LOOP('',(#2002,#2003,#2004));
#710=EDGE_LOOP('',(#2005,#2006,#2007,#2008));
#711=EDGE_LOOP('',(#2009,#2010,#2011,#2012));
#712=EDGE_LOOP('',(#2013,#2014,#2015,#2016));
#713=EDGE_LOOP('',(#2017,#2018,#2019));
#714=EDGE_LOOP('',(#2020,#2021,#2022,#2023));
#715=EDGE_LOOP('',(#2024,#2025,#2026,#2027));
#716=EDGE_LOOP('',(#2028,#2029,#2030));
#717=EDGE_LOOP('',(#2031,#2032,#2033,#2034));
#718=EDGE_LOOP('',(#2035,#2036,#2037,#2038));
#719=EDGE_LOOP('',(#2039,#2040,#2041,#2042));
#720=EDGE_LOOP('',(#2043,#2044,#2045,#2046));
#721=EDGE_LOOP('',(#2047,#2048,#2049,#2050));
#722=EDGE_LOOP('',(#2051,#2052,#2053,#2054));
#723=EDGE_LOOP('',(#2055,#2056,#2057,#2058));
#724=EDGE_LOOP('',(#2059,#2060,#2061,#2062));
#725=EDGE_LOOP('',(#2063,#2064,#2065,#2066));
#726=EDGE_LOOP('',(#2067,#2068,#2069,#2070));
#727=EDGE_LOOP('',(#2071,#2072,#2073,#2074));
#728=EDGE_LOOP('',(#2075,#2076,#2077,#2078));
#729=EDGE_LOOP('',(#2079,#2080,#2081,#2082));
#730=EDGE_LOOP('',(#2083,#2084,#2085,#2086));
#731=EDGE_LOOP('',(#2087,#2088,#2089,#2090));
#732=EDGE_LOOP('',(#2091,#2092,#2093,#2094));
#733=EDGE_LOOP('',(#2095,#2096,#2097,#2098));
#734=EDGE_LOOP('',(#2099,#2100,#2101,#2102));
#735=EDGE_LOOP('',(#2103,#2104,#2105,#2106));
#736=EDGE_LOOP('',(#2107,#2108,#2109,#2110));
#737=EDGE_LOOP('',(#2111,#2112,#2113,#2114));
#738=EDGE_LOOP('',(#2115,#2116,#2117,#2118));
#739=EDGE_LOOP('',(#2119,#2120,#2121,#2122));
#740=EDGE_LOOP('',(#2123,#2124,#2125,#2126,#2127,#2128,#2129,#2130));
#741=EDGE_LOOP('',(#2131,#2132,#2133,#2134,#2135,#2136,#2137,#2138));
#742=EDGE_LOOP('',(#2139,#2140,#2141,#2142));
#743=EDGE_LOOP('',(#2143,#2144,#2145,#2146));
#744=EDGE_LOOP('',(#2147));
#745=EDGE_LOOP('',(#2148));
#746=EDGE_LOOP('',(#2149,#2150,#2151,#2152));
#747=EDGE_LOOP('',(#2153,#2154,#2155,#2156));
#748=EDGE_LOOP('',(#2157,#2158));
#749=EDGE_LOOP('',(#2159,#2160));
#750=EDGE_LOOP('',(#2161,#2162));
#751=EDGE_LOOP('',(#2163,#2164));
#752=EDGE_LOOP('',(#2165,#2166,#2167,#2168,#2169,#2170));
#753=EDGE_LOOP('',(#2171,#2172));
#754=EDGE_LOOP('',(#2173,#2174));
#755=EDGE_LOOP('',(#2175,#2176));
#756=EDGE_LOOP('',(#2177,#2178));
#757=EDGE_LOOP('',(#2179,#2180,#2181,#2182,#2183,#2184));
#758=EDGE_LOOP('',(#2185,#2186,#2187,#2188,#2189));
#759=EDGE_LOOP('',(#2190,#2191,#2192,#2193));
#760=EDGE_LOOP('',(#2194,#2195,#2196,#2197));
#761=EDGE_LOOP('',(#2198,#2199,#2200,#2201,#2202));
#762=EDGE_LOOP('',(#2203,#2204,#2205,#2206));
#763=EDGE_LOOP('',(#2207,#2208,#2209,#2210,#2211,#2212,#2213,#2214));
#764=EDGE_LOOP('',(#2215,#2216,#2217,#2218));
#765=EDGE_LOOP('',(#2219,#2220,#2221,#2222,#2223,#2224,#2225,#2226));
#766=B_SPLINE_CURVE_WITH_KNOTS('',3,(#3677,#3678,#3679,#3680,#3681,#3682,
#3683,#3684,#3685,#3686,#3687,#3688,#3689,#3690,#3691,#3692),
 .UNSPECIFIED.,.T.,.F.,(4,1,1,1,1,1,1,1,1,1,1,1,1,4),(0.,0.0969087794024373,
0.193817558804875,0.290726338207312,0.387635117609749,0.484543897012186,
0.581452676414624,0.678361455817061,0.775270235219498,0.969087794024373,
1.06599657342681,1.16290535282925,1.25981413223168,1.35672291163412),
 .UNSPECIFIED.);
#767=B_SPLINE_CURVE_WITH_KNOTS('',3,(#3693,#3694,#3695,#3696,#3697,#3698,
#3699,#3700,#3701,#3702,#3703,#3704,#3705,#3706,#3707,#3708),
 .UNSPECIFIED.,.T.,.F.,(4,1,1,1,1,1,1,1,1,1,1,1,1,4),(-1.35672291163412,
-1.25981413223168,-1.16290535282925,-1.06599657342681,-0.969087794024373,
-0.775270235219498,-0.678361455817061,-0.581452676414624,-0.484543897012186,
-0.387635117609749,-0.290726338207312,-0.193817558804875,-0.0969087794024373,
0.),.UNSPECIFIED.);
#768=B_SPLINE_CURVE_WITH_KNOTS('',3,(#3723,#3724,#3725,#3726,#3727,#3728,
#3729,#3730,#3731,#3732,#3733,#3734,#3735,#3736,#3737,#3738,#3739,#3740,
#3741,#3742,#3743,#3744,#3745,#3746,#3747,#3748,#3749,#3750,#3751,#3752,
#3753,#3754,#3755,#3756,#3757,#3758,#3759,#3760),.UNSPECIFIED.,.T.,.F.,
(4,2,2,2,2,2,2,2,2,2,2,2,2,2,2,2,2,2,4),(0.,0.018747967028511,0.037495934057022,
0.0749918681140439,0.132530822498536,0.190069776883028,0.245043346559799,
0.300016916236569,0.337048606208723,0.374080296180878,0.411111986153032,
0.448143676125186,0.503117245801956,0.558090815478727,0.615629769863219,
0.673168724247711,0.710664658304733,0.729412625333244,0.748160592361755),
 .UNSPECIFIED.);
#769=B_SPLINE_CURVE_WITH_KNOTS('',3,(#3882,#3883,#3884,#3885,#3886,#3887,
#3888,#3889,#3890,#3891,#3892,#3893,#3894,#3895,#3896,#3897,#3898,#3899),
 .UNSPECIFIED.,.T.,.F.,(4,1,1,1,1,1,1,1,1,1,1,1,1,1,1,4),(0.,0.180652906277659,
0.361305812555317,0.541958718832976,0.722611625110635,0.843046895962407,
0.96348216681418,1.08391743766595,1.20435270851772,1.3247879793695,1.44522325022127,
1.62587615649893,1.80652906277659,2.1678348753319,2.34848778160956,2.52914068788722),
 .UNSPECIFIED.);
#770=B_SPLINE_CURVE_WITH_KNOTS('',3,(#4304,#4305,#4306,#4307,#4308,#4309,
#4310,#4311,#4312,#4313,#4314,#4315,#4316,#4317,#4318,#4319,#4320,#4321),
 .UNSPECIFIED.,.T.,.F.,(4,1,1,1,1,1,1,1,1,1,1,1,1,1,1,4),(-2.52914068788722,
-2.34848778160956,-2.1678348753319,-1.80652906277659,-1.62587615649893,
-1.44522325022127,-1.3247879793695,-1.20435270851772,-1.08391743766595,
-0.96348216681418,-0.843046895962407,-0.722611625110635,-0.541958718832976,
-0.361305812555317,-0.180652906277659,0.),.UNSPECIFIED.);
#771=B_SPLINE_CURVE_WITH_KNOTS('',3,(#4332,#4333,#4334,#4335,#4336,#4337,
#4338,#4339,#4340,#4341,#4342,#4343,#4344,#4345,#4346,#4347,#4348),
 .UNSPECIFIED.,.T.,.F.,(4,1,1,1,1,1,1,1,1,1,1,1,1,1,4),(-1.80943907243613,
-1.68019342440498,-1.58325918838161,-1.55094777637382,-1.29245648031152,
-1.16321083228037,-1.03396518424922,-0.904719536218064,-0.775473888186912,
-0.68931012283281,-0.516982592124608,-0.387736944093456,-0.258491296062304,
-0.129245648031152,0.),.UNSPECIFIED.);
#772=B_SPLINE_CURVE_WITH_KNOTS('',3,(#4403,#4404,#4405,#4406,#4407,#4408,
#4409,#4410,#4411,#4412,#4413,#4414,#4415,#4416,#4417,#4418,#4419),
 .UNSPECIFIED.,.T.,.F.,(4,1,1,1,1,1,1,1,1,1,1,1,1,1,4),(0.,0.129245648031152,
0.258491296062304,0.387736944093456,0.516982592124608,0.68931012283281,
0.775473888186912,0.904719536218064,1.03396518424922,1.16321083228037,1.29245648031152,
1.55094777637382,1.58325918838161,1.68019342440498,1.80943907243613),
 .UNSPECIFIED.);
#773=CIRCLE('',#2400,0.499999999999996);
#774=CIRCLE('',#2402,2.25);
#775=CIRCLE('',#2404,27.5);
#776=CIRCLE('',#2405,27.5);
#777=CIRCLE('',#2407,0.5);
#778=CIRCLE('',#2408,2.05);
#779=CIRCLE('',#2409,0.500000000000003);
#780=CIRCLE('',#2410,2.55);
#781=CIRCLE('',#2412,0.5);
#782=CIRCLE('',#2414,0.5);
#783=CIRCLE('',#2415,2.55);
#784=CIRCLE('',#2416,2.05);
#785=CIRCLE('',#2420,2.05);
#786=CIRCLE('',#2422,1.5);
#787=CIRCLE('',#2423,1.5);
#788=CIRCLE('',#2424,2.5);
#789=CIRCLE('',#2425,10.);
#790=CIRCLE('',#2426,2.5);
#791=CIRCLE('',#2428,0.5);
#792=CIRCLE('',#2429,2.05);
#793=CIRCLE('',#2430,0.5);
#794=CIRCLE('',#2431,2.55);
#795=CIRCLE('',#2433,0.5);
#796=CIRCLE('',#2435,0.500000000000002);
#797=CIRCLE('',#2436,2.55);
#798=CIRCLE('',#2440,2.5);
#799=CIRCLE('',#2441,10.);
#800=CIRCLE('',#2442,2.5);
#801=CIRCLE('',#2443,1.5);
#802=CIRCLE('',#2444,1.5);
#803=CIRCLE('',#2446,3.);
#804=CIRCLE('',#2447,0.5);
#805=CIRCLE('',#2448,3.5);
#806=CIRCLE('',#2451,2.);
#807=CIRCLE('',#2453,13.35);
#808=CIRCLE('',#2454,0.5);
#809=CIRCLE('',#2455,13.85);
#810=CIRCLE('',#2456,13.85);
#811=CIRCLE('',#2457,13.35);
#812=CIRCLE('',#2459,13.85);
#813=CIRCLE('',#2460,13.85);
#814=CIRCLE('',#2463,13.35);
#815=CIRCLE('',#2464,0.5);
#816=CIRCLE('',#2465,13.85);
#817=CIRCLE('',#2466,13.85);
#818=CIRCLE('',#2467,13.35);
#819=CIRCLE('',#2469,13.85);
#820=CIRCLE('',#2470,13.85);
#821=CIRCLE('',#2473,0.500000000000003);
#822=CIRCLE('',#2474,1.5);
#823=CIRCLE('',#2475,0.5);
#824=CIRCLE('',#2476,2.);
#825=CIRCLE('',#2478,0.5);
#826=CIRCLE('',#2480,0.5);
#827=CIRCLE('',#2481,2.);
#828=CIRCLE('',#2483,0.499999999999998);
#829=CIRCLE('',#2485,0.5);
#830=CIRCLE('',#2486,10.5);
#831=CIRCLE('',#2488,0.500000000000003);
#832=CIRCLE('',#2490,0.499999999999999);
#833=CIRCLE('',#2491,2.);
#834=CIRCLE('',#2493,0.5);
#835=CIRCLE('',#2495,0.5);
#836=CIRCLE('',#2496,2.);
#837=CIRCLE('',#2497,1.5);
#838=CIRCLE('',#2499,0.5);
#839=CIRCLE('',#2501,0.5);
#840=CIRCLE('',#2502,2.);
#841=CIRCLE('',#2503,1.5);
#842=CIRCLE('',#2505,0.5);
#843=CIRCLE('',#2507,0.5);
#844=CIRCLE('',#2508,2.);
#845=CIRCLE('',#2510,0.5);
#846=CIRCLE('',#2512,0.5);
#847=CIRCLE('',#2513,10.5);
#848=CIRCLE('',#2515,0.500000000000003);
#849=CIRCLE('',#2517,0.499999999999999);
#850=CIRCLE('',#2518,2.);
#851=CIRCLE('',#2520,0.5);
#852=CIRCLE('',#2522,0.5);
#853=CIRCLE('',#2523,2.);
#854=CIRCLE('',#2524,1.5);
#855=CIRCLE('',#2527,2.);
#856=CIRCLE('',#2530,2.);
#857=CIRCLE('',#2532,4.);
#858=CIRCLE('',#2533,4.);
#859=CIRCLE('',#2535,2.);
#860=CIRCLE('',#2538,10.5);
#861=CIRCLE('',#2541,2.);
#862=CIRCLE('',#2543,0.5);
#863=CIRCLE('',#2544,0.5);
#864=CIRCLE('',#2545,0.5);
#865=CIRCLE('',#2547,0.5);
#866=CIRCLE('',#2548,0.5);
#867=CIRCLE('',#2549,0.5);
#868=CIRCLE('',#2551,0.5);
#869=CIRCLE('',#2553,0.500000000000003);
#870=CIRCLE('',#2554,1.5);
#871=CIRCLE('',#2555,2.);
#872=CIRCLE('',#2557,0.499999999999998);
#873=CIRCLE('',#2559,0.500000000000003);
#874=CIRCLE('',#2560,1.5);
#875=CIRCLE('',#2561,2.);
#876=CIRCLE('',#2564,0.5);
#877=CIRCLE('',#2565,0.5);
#878=CIRCLE('',#2566,0.5);
#879=CIRCLE('',#2568,0.5);
#880=CIRCLE('',#2569,0.499999999999998);
#881=CIRCLE('',#2570,0.5);
#882=CIRCLE('',#2572,0.5);
#883=CIRCLE('',#2573,1.);
#884=CIRCLE('',#2575,0.5);
#885=CIRCLE('',#2577,1.);
#886=CIRCLE('',#2579,0.5);
#887=CIRCLE('',#2581,0.500000000000003);
#888=CIRCLE('',#2582,1.5);
#889=CIRCLE('',#2584,0.499999999999998);
#890=CIRCLE('',#2586,0.5);
#891=CIRCLE('',#2587,1.5);
#892=CIRCLE('',#2591,0.5);
#893=CIRCLE('',#2592,1.);
#894=CIRCLE('',#2594,0.5);
#895=CIRCLE('',#2596,1.);
#896=CIRCLE('',#2604,13.85);
#897=CIRCLE('',#2606,13.85);
#898=CIRCLE('',#2607,2.);
#899=CIRCLE('',#2609,29.5);
#900=CIRCLE('',#2610,29.5);
#901=CIRCLE('',#2612,1.);
#902=CIRCLE('',#2614,2.);
#903=CIRCLE('',#2617,3.15);
#904=CIRCLE('',#2618,3.15);
#905=CIRCLE('',#2619,3.15);
#906=CIRCLE('',#2620,0.15);
#907=CIRCLE('',#2621,3.075);
#908=CIRCLE('',#2622,3.075);
#909=CIRCLE('',#2624,3.15);
#910=CIRCLE('',#2625,3.15);
#911=CIRCLE('',#2626,3.15);
#912=CIRCLE('',#2628,3.075);
#913=CIRCLE('',#2629,3.075);
#914=CIRCLE('',#2630,0.15);
#915=CIRCLE('',#2632,0.15);
#916=CIRCLE('',#2633,3.);
#917=CIRCLE('',#2634,3.);
#918=CIRCLE('',#2635,3.);
#919=CIRCLE('',#2637,3.);
#920=CIRCLE('',#2638,0.15);
#921=CIRCLE('',#2639,3.);
#922=CIRCLE('',#2640,3.);
#923=CIRCLE('',#2642,2.);
#924=CIRCLE('',#2644,3.);
#925=CIRCLE('',#2646,4.00000000000001);
#926=CIRCLE('',#2647,4.);
#927=CIRCLE('',#2649,2.);
#928=CIRCLE('',#2650,2.);
#929=CIRCLE('',#2652,2.);
#930=CIRCLE('',#2653,2.);
#931=CIRCLE('',#2655,2.);
#932=CIRCLE('',#2657,2.);
#933=CIRCLE('',#2658,12.5);
#934=CIRCLE('',#2661,2.);
#935=CIRCLE('',#2662,2.);
#936=CIRCLE('',#2663,2.);
#937=CIRCLE('',#2665,2.00000000000001);
#938=CIRCLE('',#2666,2.);
#939=CIRCLE('',#2667,2.);
#940=CIRCLE('',#2669,2.);
#941=CIRCLE('',#2670,2.);
#942=CIRCLE('',#2671,2.);
#943=CIRCLE('',#2673,2.);
#944=CIRCLE('',#2674,2.);
#945=CIRCLE('',#2675,2.);
#946=CIRCLE('',#2677,2.);
#947=CIRCLE('',#2678,2.);
#948=CIRCLE('',#2679,2.);
#949=CIRCLE('',#2683,2.);
#950=CIRCLE('',#2684,2.);
#951=CIRCLE('',#2685,2.);
#952=CIRCLE('',#2688,2.);
#953=CIRCLE('',#2690,2.);
#954=CIRCLE('',#2691,27.5);
#955=CIRCLE('',#2695,2.);
#956=CIRCLE('',#2697,2.);
#957=CIRCLE('',#2698,10.5);
#958=CIRCLE('',#2699,12.5);
#959=CIRCLE('',#2704,2.);
#960=CIRCLE('',#2706,2.);
#961=CIRCLE('',#2707,27.5);
#962=CIRCLE('',#2721,12.5);
#963=CIRCLE('',#2722,12.5);
#964=CIRCLE('',#2725,13.85);
#965=CIRCLE('',#2726,13.85);
#966=CIRCLE('',#2727,13.35);
#967=CIRCLE('',#2728,13.35);
#968=CIRCLE('',#2730,13.35);
#969=CIRCLE('',#2731,13.35);
#970=CIRCLE('',#2733,0.85);
#971=CIRCLE('',#2735,13.85);
#972=CIRCLE('',#2736,13.85);
#973=CIRCLE('',#2737,13.35);
#974=CIRCLE('',#2738,13.35);
#975=CIRCLE('',#2740,13.35);
#976=CIRCLE('',#2741,13.35);
#977=CIRCLE('',#2743,0.85);
#978=VERTEX_POINT('',#3674);
#979=VERTEX_POINT('',#3675);
#980=VERTEX_POINT('',#3710);
#981=VERTEX_POINT('',#3714);
#982=VERTEX_POINT('',#3715);
#983=VERTEX_POINT('',#3717);
#984=VERTEX_POINT('',#3719);
#985=VERTEX_POINT('',#3722);
#986=VERTEX_POINT('',#3762);
#987=VERTEX_POINT('',#3763);
#988=VERTEX_POINT('',#3765);
#989=VERTEX_POINT('',#3767);
#990=VERTEX_POINT('',#3771);
#991=VERTEX_POINT('',#3772);
#992=VERTEX_POINT('',#3777);
#993=VERTEX_POINT('',#3778);
#994=VERTEX_POINT('',#3786);
#995=VERTEX_POINT('',#3788);
#996=VERTEX_POINT('',#3792);
#997=VERTEX_POINT('',#3796);
#998=VERTEX_POINT('',#3797);
#999=VERTEX_POINT('',#3799);
#1000=VERTEX_POINT('',#3801);
#1001=VERTEX_POINT('',#3803);
#1002=VERTEX_POINT('',#3805);
#1003=VERTEX_POINT('',#3807);
#1004=VERTEX_POINT('',#3809);
#1005=VERTEX_POINT('',#3811);
#1006=VERTEX_POINT('',#3813);
#1007=VERTEX_POINT('',#3815);
#1008=VERTEX_POINT('',#3817);
#1009=VERTEX_POINT('',#3819);
#1010=VERTEX_POINT('',#3821);
#1011=VERTEX_POINT('',#3825);
#1012=VERTEX_POINT('',#3826);
#1013=VERTEX_POINT('',#3829);
#1014=VERTEX_POINT('',#3833);
#1015=VERTEX_POINT('',#3837);
#1016=VERTEX_POINT('',#3846);
#1017=VERTEX_POINT('',#3847);
#1018=VERTEX_POINT('',#3849);
#1019=VERTEX_POINT('',#3851);
#1020=VERTEX_POINT('',#3853);
#1021=VERTEX_POINT('',#3855);
#1022=VERTEX_POINT('',#3857);
#1023=VERTEX_POINT('',#3859);
#1024=VERTEX_POINT('',#3861);
#1025=VERTEX_POINT('',#3863);
#1026=VERTEX_POINT('',#3865);
#1027=VERTEX_POINT('',#3867);
#1028=VERTEX_POINT('',#3869);
#1029=VERTEX_POINT('',#3871);
#1030=VERTEX_POINT('',#3875);
#1031=VERTEX_POINT('',#3877);
#1032=VERTEX_POINT('',#3881);
#1033=VERTEX_POINT('',#3902);
#1034=VERTEX_POINT('',#3905);
#1035=VERTEX_POINT('',#3906);
#1036=VERTEX_POINT('',#3908);
#1037=VERTEX_POINT('',#3910);
#1038=VERTEX_POINT('',#3915);
#1039=VERTEX_POINT('',#3917);
#1040=VERTEX_POINT('',#3921);
#1041=VERTEX_POINT('',#3922);
#1042=VERTEX_POINT('',#3924);
#1043=VERTEX_POINT('',#3926);
#1044=VERTEX_POINT('',#3930);
#1045=VERTEX_POINT('',#3931);
#1046=VERTEX_POINT('',#3933);
#1047=VERTEX_POINT('',#3935);
#1048=VERTEX_POINT('',#3940);
#1049=VERTEX_POINT('',#3942);
#1050=VERTEX_POINT('',#3946);
#1051=VERTEX_POINT('',#3947);
#1052=VERTEX_POINT('',#3949);
#1053=VERTEX_POINT('',#3951);
#1054=VERTEX_POINT('',#3955);
#1055=VERTEX_POINT('',#3956);
#1056=VERTEX_POINT('',#3958);
#1057=VERTEX_POINT('',#3963);
#1058=VERTEX_POINT('',#3967);
#1059=VERTEX_POINT('',#3971);
#1060=VERTEX_POINT('',#3975);
#1061=VERTEX_POINT('',#3979);
#1062=VERTEX_POINT('',#3983);
#1063=VERTEX_POINT('',#3987);
#1064=VERTEX_POINT('',#3991);
#1065=VERTEX_POINT('',#3992);
#1066=VERTEX_POINT('',#3997);
#1067=VERTEX_POINT('',#3998);
#1068=VERTEX_POINT('',#4003);
#1069=VERTEX_POINT('',#4008);
#1070=VERTEX_POINT('',#4012);
#1071=VERTEX_POINT('',#4016);
#1072=VERTEX_POINT('',#4020);
#1073=VERTEX_POINT('',#4024);
#1074=VERTEX_POINT('',#4028);
#1075=VERTEX_POINT('',#4032);
#1076=VERTEX_POINT('',#4036);
#1077=VERTEX_POINT('',#4037);
#1078=VERTEX_POINT('',#4045);
#1079=VERTEX_POINT('',#4049);
#1080=VERTEX_POINT('',#4055);
#1081=VERTEX_POINT('',#4057);
#1082=VERTEX_POINT('',#4059);
#1083=VERTEX_POINT('',#4061);
#1084=VERTEX_POINT('',#4063);
#1085=VERTEX_POINT('',#4065);
#1086=VERTEX_POINT('',#4069);
#1087=VERTEX_POINT('',#4073);
#1088=VERTEX_POINT('',#4077);
#1089=VERTEX_POINT('',#4081);
#1090=VERTEX_POINT('',#4085);
#1091=VERTEX_POINT('',#4089);
#1092=VERTEX_POINT('',#4090);
#1093=VERTEX_POINT('',#4095);
#1094=VERTEX_POINT('',#4096);
#1095=VERTEX_POINT('',#4101);
#1096=VERTEX_POINT('',#4105);
#1097=VERTEX_POINT('',#4106);
#1098=VERTEX_POINT('',#4111);
#1099=VERTEX_POINT('',#4112);
#1100=VERTEX_POINT('',#4117);
#1101=VERTEX_POINT('',#4124);
#1102=VERTEX_POINT('',#4125);
#1103=VERTEX_POINT('',#4130);
#1104=VERTEX_POINT('',#4131);
#1105=VERTEX_POINT('',#4136);
#1106=VERTEX_POINT('',#4140);
#1107=VERTEX_POINT('',#4146);
#1108=VERTEX_POINT('',#4150);
#1109=VERTEX_POINT('',#4154);
#1110=VERTEX_POINT('',#4158);
#1111=VERTEX_POINT('',#4167);
#1112=VERTEX_POINT('',#4171);
#1113=VERTEX_POINT('',#4189);
#1114=VERTEX_POINT('',#4192);
#1115=VERTEX_POINT('',#4302);
#1116=VERTEX_POINT('',#4323);
#1117=VERTEX_POINT('',#4324);
#1118=VERTEX_POINT('',#4326);
#1119=VERTEX_POINT('',#4328);
#1120=VERTEX_POINT('',#4331);
#1121=VERTEX_POINT('',#4350);
#1122=VERTEX_POINT('',#4354);
#1123=VERTEX_POINT('',#4359);
#1124=VERTEX_POINT('',#4360);
#1125=VERTEX_POINT('',#4362);
#1126=VERTEX_POINT('',#4365);
#1127=VERTEX_POINT('',#4367);
#1128=VERTEX_POINT('',#4371);
#1129=VERTEX_POINT('',#4372);
#1130=VERTEX_POINT('',#4374);
#1131=VERTEX_POINT('',#4379);
#1132=VERTEX_POINT('',#4380);
#1133=VERTEX_POINT('',#4385);
#1134=VERTEX_POINT('',#4387);
#1135=VERTEX_POINT('',#4389);
#1136=VERTEX_POINT('',#4393);
#1137=VERTEX_POINT('',#4394);
#1138=VERTEX_POINT('',#4397);
#1139=VERTEX_POINT('',#4401);
#1140=VERTEX_POINT('',#4507);
#1141=VERTEX_POINT('',#4511);
#1142=VERTEX_POINT('',#4513);
#1143=VERTEX_POINT('',#4515);
#1144=VERTEX_POINT('',#4517);
#1145=VERTEX_POINT('',#4519);
#1146=VERTEX_POINT('',#4523);
#1147=VERTEX_POINT('',#4527);
#1148=VERTEX_POINT('',#4531);
#1149=VERTEX_POINT('',#4535);
#1150=VERTEX_POINT('',#4541);
#1151=VERTEX_POINT('',#4542);
#1152=VERTEX_POINT('',#4547);
#1153=VERTEX_POINT('',#4549);
#1154=VERTEX_POINT('',#4553);
#1155=VERTEX_POINT('',#4554);
#1156=VERTEX_POINT('',#4559);
#1157=VERTEX_POINT('',#4561);
#1158=VERTEX_POINT('',#4565);
#1159=VERTEX_POINT('',#4566);
#1160=VERTEX_POINT('',#4575);
#1161=VERTEX_POINT('',#4577);
#1162=VERTEX_POINT('',#4583);
#1163=VERTEX_POINT('',#4588);
#1164=VERTEX_POINT('',#4597);
#1165=VERTEX_POINT('',#4598);
#1166=VERTEX_POINT('',#4603);
#1167=VERTEX_POINT('',#4604);
#1168=VERTEX_POINT('',#4616);
#1169=VERTEX_POINT('',#4621);
#1170=VERTEX_POINT('',#4643);
#1171=VERTEX_POINT('',#4644);
#1172=VERTEX_POINT('',#4646);
#1173=VERTEX_POINT('',#4648);
#1174=VERTEX_POINT('',#4653);
#1175=VERTEX_POINT('',#4654);
#1176=VERTEX_POINT('',#4657);
#1177=VERTEX_POINT('',#4658);
#1178=VERTEX_POINT('',#4662);
#1179=VERTEX_POINT('',#4663);
#1180=VERTEX_POINT('',#4669);
#1181=VERTEX_POINT('',#4670);
#1182=VERTEX_POINT('',#4673);
#1183=VERTEX_POINT('',#4674);
#1184=VERTEX_POINT('',#4678);
#1185=VERTEX_POINT('',#4679);
#1186=EDGE_CURVE('',#978,#979,#773,.T.);
#1187=EDGE_CURVE('',#979,#979,#766,.T.);
#1188=EDGE_CURVE('',#978,#978,#767,.T.);
#1189=EDGE_CURVE('',#980,#980,#774,.T.);
#1190=EDGE_CURVE('',#980,#979,#113,.T.);
#1191=EDGE_CURVE('',#981,#982,#114,.T.);
#1192=EDGE_CURVE('',#982,#983,#775,.T.);
#1193=EDGE_CURVE('',#983,#984,#115,.T.);
#1194=EDGE_CURVE('',#981,#984,#776,.T.);
#1195=EDGE_CURVE('',#985,#985,#768,.T.);
#1196=EDGE_CURVE('',#986,#987,#777,.T.);
#1197=EDGE_CURVE('',#987,#988,#778,.T.);
#1198=EDGE_CURVE('',#988,#989,#779,.T.);
#1199=EDGE_CURVE('',#989,#986,#780,.T.);
#1200=EDGE_CURVE('',#990,#991,#781,.T.);
#1201=EDGE_CURVE('',#991,#989,#116,.T.);
#1202=EDGE_CURVE('',#988,#990,#117,.T.);
#1203=EDGE_CURVE('',#992,#993,#782,.T.);
#1204=EDGE_CURVE('',#993,#991,#783,.T.);
#1205=EDGE_CURVE('',#990,#992,#784,.T.);
#1206=EDGE_CURVE('',#986,#993,#118,.T.);
#1207=EDGE_CURVE('',#992,#987,#119,.T.);
#1208=EDGE_CURVE('',#994,#988,#120,.T.);
#1209=EDGE_CURVE('',#995,#994,#121,.T.);
#1210=EDGE_CURVE('',#990,#995,#122,.T.);
#1211=EDGE_CURVE('',#987,#996,#123,.T.);
#1212=EDGE_CURVE('',#994,#996,#785,.T.);
#1213=EDGE_CURVE('',#997,#998,#124,.T.);
#1214=EDGE_CURVE('',#999,#997,#125,.T.);
#1215=EDGE_CURVE('',#1000,#999,#126,.T.);
#1216=EDGE_CURVE('',#1001,#1000,#786,.T.);
#1217=EDGE_CURVE('',#1002,#1001,#127,.T.);
#1218=EDGE_CURVE('',#1003,#1002,#787,.T.);
#1219=EDGE_CURVE('',#1004,#1003,#128,.T.);
#1220=EDGE_CURVE('',#1005,#1004,#129,.T.);
#1221=EDGE_CURVE('',#1006,#1005,#130,.T.);
#1222=EDGE_CURVE('',#1007,#1006,#788,.T.);
#1223=EDGE_CURVE('',#1008,#1007,#131,.T.);
#1224=EDGE_CURVE('',#1009,#1008,#789,.T.);
#1225=EDGE_CURVE('',#1010,#1009,#132,.T.);
#1226=EDGE_CURVE('',#998,#1010,#790,.T.);
#1227=EDGE_CURVE('',#1011,#1012,#791,.T.);
#1228=EDGE_CURVE('',#1012,#995,#792,.T.);
#1229=EDGE_CURVE('',#995,#1013,#793,.T.);
#1230=EDGE_CURVE('',#1013,#1011,#794,.T.);
#1231=EDGE_CURVE('',#994,#1014,#795,.T.);
#1232=EDGE_CURVE('',#1014,#1013,#133,.T.);
#1233=EDGE_CURVE('',#996,#1015,#796,.T.);
#1234=EDGE_CURVE('',#1015,#1014,#797,.T.);
#1235=EDGE_CURVE('',#1011,#1015,#134,.T.);
#1236=EDGE_CURVE('',#996,#1012,#135,.T.);
#1237=EDGE_CURVE('',#992,#1012,#136,.T.);
#1238=EDGE_CURVE('',#1016,#1017,#137,.T.);
#1239=EDGE_CURVE('',#1018,#1016,#798,.T.);
#1240=EDGE_CURVE('',#1019,#1018,#138,.T.);
#1241=EDGE_CURVE('',#1020,#1019,#799,.T.);
#1242=EDGE_CURVE('',#1021,#1020,#139,.T.);
#1243=EDGE_CURVE('',#1022,#1021,#800,.T.);
#1244=EDGE_CURVE('',#1023,#1022,#140,.T.);
#1245=EDGE_CURVE('',#1024,#1023,#141,.T.);
#1246=EDGE_CURVE('',#1025,#1024,#142,.T.);
#1247=EDGE_CURVE('',#1026,#1025,#801,.T.);
#1248=EDGE_CURVE('',#1027,#1026,#143,.T.);
#1249=EDGE_CURVE('',#1028,#1027,#802,.T.);
#1250=EDGE_CURVE('',#1029,#1028,#144,.T.);
#1251=EDGE_CURVE('',#1017,#1029,#145,.T.);
#1252=EDGE_CURVE('',#1030,#1030,#803,.T.);
#1253=EDGE_CURVE('',#1030,#1031,#804,.T.);
#1254=EDGE_CURVE('',#1031,#1031,#805,.T.);
#1255=EDGE_CURVE('',#1032,#1032,#769,.T.);
#1256=EDGE_CURVE('',#1032,#1031,#146,.T.);
#1257=EDGE_CURVE('',#1033,#1033,#806,.T.);
#1258=EDGE_CURVE('',#1034,#1035,#807,.T.);
#1259=EDGE_CURVE('',#1035,#1036,#808,.T.);
#1260=EDGE_CURVE('',#1036,#1037,#809,.T.);
#1261=EDGE_CURVE('',#1037,#1036,#810,.T.);
#1262=EDGE_CURVE('',#1035,#1034,#811,.T.);
#1263=EDGE_CURVE('',#1037,#1038,#147,.T.);
#1264=EDGE_CURVE('',#1038,#1039,#812,.T.);
#1265=EDGE_CURVE('',#1039,#1038,#813,.T.);
#1266=EDGE_CURVE('',#1040,#1041,#148,.T.);
#1267=EDGE_CURVE('',#1041,#1042,#149,.T.);
#1268=EDGE_CURVE('',#1042,#1043,#150,.T.);
#1269=EDGE_CURVE('',#1043,#1040,#151,.T.);
#1270=EDGE_CURVE('',#1044,#1045,#814,.T.);
#1271=EDGE_CURVE('',#1045,#1046,#815,.T.);
#1272=EDGE_CURVE('',#1046,#1047,#816,.T.);
#1273=EDGE_CURVE('',#1047,#1046,#817,.T.);
#1274=EDGE_CURVE('',#1045,#1044,#818,.T.);
#1275=EDGE_CURVE('',#1047,#1048,#152,.T.);
#1276=EDGE_CURVE('',#1048,#1049,#819,.T.);
#1277=EDGE_CURVE('',#1049,#1048,#820,.T.);
#1278=EDGE_CURVE('',#1050,#1051,#153,.T.);
#1279=EDGE_CURVE('',#1051,#1052,#154,.T.);
#1280=EDGE_CURVE('',#1052,#1053,#155,.T.);
#1281=EDGE_CURVE('',#1053,#1050,#156,.T.);
#1282=EDGE_CURVE('',#1054,#1055,#821,.T.);
#1283=EDGE_CURVE('',#1055,#1056,#822,.T.);
#1284=EDGE_CURVE('',#1056,#1005,#823,.T.);
#1285=EDGE_CURVE('',#1005,#1054,#824,.T.);
#1286=EDGE_CURVE('',#1057,#1006,#825,.T.);
#1287=EDGE_CURVE('',#1056,#1057,#157,.T.);
#1288=EDGE_CURVE('',#1058,#1007,#826,.T.);
#1289=EDGE_CURVE('',#1057,#1058,#827,.T.);
#1290=EDGE_CURVE('',#1059,#1008,#828,.T.);
#1291=EDGE_CURVE('',#1058,#1059,#158,.T.);
#1292=EDGE_CURVE('',#1060,#1009,#829,.T.);
#1293=EDGE_CURVE('',#1059,#1060,#830,.T.);
#1294=EDGE_CURVE('',#1061,#1010,#831,.T.);
#1295=EDGE_CURVE('',#1060,#1061,#159,.T.);
#1296=EDGE_CURVE('',#1062,#998,#832,.T.);
#1297=EDGE_CURVE('',#1061,#1062,#833,.T.);
#1298=EDGE_CURVE('',#1063,#997,#834,.T.);
#1299=EDGE_CURVE('',#1062,#1063,#160,.T.);
#1300=EDGE_CURVE('',#1064,#1065,#835,.T.);
#1301=EDGE_CURVE('',#1065,#997,#836,.T.);
#1302=EDGE_CURVE('',#1063,#1064,#837,.T.);
#1303=EDGE_CURVE('',#1066,#1067,#838,.T.);
#1304=EDGE_CURVE('',#1067,#1065,#161,.T.);
#1305=EDGE_CURVE('',#1064,#1066,#162,.T.);
#1306=EDGE_CURVE('',#1068,#1017,#839,.T.);
#1307=EDGE_CURVE('',#1017,#1067,#840,.T.);
#1308=EDGE_CURVE('',#1066,#1068,#841,.T.);
#1309=EDGE_CURVE('',#1069,#1016,#842,.T.);
#1310=EDGE_CURVE('',#1068,#1069,#163,.T.);
#1311=EDGE_CURVE('',#1070,#1018,#843,.T.);
#1312=EDGE_CURVE('',#1069,#1070,#844,.T.);
#1313=EDGE_CURVE('',#1071,#1019,#845,.T.);
#1314=EDGE_CURVE('',#1070,#1071,#164,.T.);
#1315=EDGE_CURVE('',#1072,#1020,#846,.T.);
#1316=EDGE_CURVE('',#1071,#1072,#847,.T.);
#1317=EDGE_CURVE('',#1073,#1021,#848,.T.);
#1318=EDGE_CURVE('',#1072,#1073,#165,.T.);
#1319=EDGE_CURVE('',#1074,#1022,#849,.T.);
#1320=EDGE_CURVE('',#1073,#1074,#850,.T.);
#1321=EDGE_CURVE('',#1075,#1023,#851,.T.);
#1322=EDGE_CURVE('',#1074,#1075,#166,.T.);
#1323=EDGE_CURVE('',#1076,#1077,#852,.T.);
#1324=EDGE_CURVE('',#1077,#1023,#853,.T.);
#1325=EDGE_CURVE('',#1075,#1076,#854,.T.);
#1326=EDGE_CURVE('',#1054,#1077,#167,.T.);
#1327=EDGE_CURVE('',#1076,#1055,#168,.T.);
#1328=EDGE_CURVE('',#1077,#1078,#169,.T.);
#1329=EDGE_CURVE('',#1024,#1078,#855,.T.);
#1330=EDGE_CURVE('',#1079,#1054,#170,.T.);
#1331=EDGE_CURVE('',#1078,#1079,#171,.T.);
#1332=EDGE_CURVE('',#1079,#1004,#856,.T.);
#1333=EDGE_CURVE('',#1080,#1062,#172,.T.);
#1334=EDGE_CURVE('',#1081,#1080,#173,.T.);
#1335=EDGE_CURVE('',#1082,#1081,#857,.T.);
#1336=EDGE_CURVE('',#1083,#1082,#174,.T.);
#1337=EDGE_CURVE('',#1084,#1083,#858,.T.);
#1338=EDGE_CURVE('',#1085,#1084,#175,.T.);
#1339=EDGE_CURVE('',#1069,#1085,#176,.T.);
#1340=EDGE_CURVE('',#1061,#1086,#177,.T.);
#1341=EDGE_CURVE('',#1086,#1080,#859,.F.);
#1342=EDGE_CURVE('',#1087,#1060,#178,.T.);
#1343=EDGE_CURVE('',#1086,#1087,#179,.T.);
#1344=EDGE_CURVE('',#1059,#1088,#180,.T.);
#1345=EDGE_CURVE('',#1087,#1088,#860,.T.);
#1346=EDGE_CURVE('',#1089,#1058,#181,.T.);
#1347=EDGE_CURVE('',#1088,#1089,#182,.T.);
#1348=EDGE_CURVE('',#1057,#1090,#183,.T.);
#1349=EDGE_CURVE('',#1090,#1089,#861,.F.);
#1350=EDGE_CURVE('',#1091,#1092,#862,.F.);
#1351=EDGE_CURVE('',#1000,#1091,#863,.F.);
#1352=EDGE_CURVE('',#1092,#1000,#864,.F.);
#1353=EDGE_CURVE('',#1093,#1094,#865,.F.);
#1354=EDGE_CURVE('',#1028,#1093,#866,.F.);
#1355=EDGE_CURVE('',#1094,#1028,#867,.F.);
#1356=EDGE_CURVE('',#999,#1095,#868,.T.);
#1357=EDGE_CURVE('',#1095,#1092,#184,.T.);
#1358=EDGE_CURVE('',#1096,#1097,#869,.T.);
#1359=EDGE_CURVE('',#1097,#1095,#870,.T.);
#1360=EDGE_CURVE('',#999,#1096,#871,.T.);
#1361=EDGE_CURVE('',#1098,#1099,#872,.T.);
#1362=EDGE_CURVE('',#1099,#1097,#185,.T.);
#1363=EDGE_CURVE('',#1096,#1098,#186,.T.);
#1364=EDGE_CURVE('',#1029,#1100,#873,.T.);
#1365=EDGE_CURVE('',#1100,#1099,#874,.T.);
#1366=EDGE_CURVE('',#1098,#1029,#875,.T.);
#1367=EDGE_CURVE('',#1093,#1100,#187,.T.);
#1368=EDGE_CURVE('',#1101,#1102,#876,.F.);
#1369=EDGE_CURVE('',#1003,#1101,#877,.F.);
#1370=EDGE_CURVE('',#1102,#1003,#878,.F.);
#1371=EDGE_CURVE('',#1103,#1104,#879,.F.);
#1372=EDGE_CURVE('',#1025,#1103,#880,.F.);
#1373=EDGE_CURVE('',#1104,#1025,#881,.F.);
#1374=EDGE_CURVE('',#1027,#1105,#882,.T.);
#1375=EDGE_CURVE('',#1105,#1094,#883,.T.);
#1376=EDGE_CURVE('',#1026,#1106,#884,.T.);
#1377=EDGE_CURVE('',#1106,#1105,#188,.T.);
#1378=EDGE_CURVE('',#1103,#1106,#885,.T.);
#1379=EDGE_CURVE('',#1024,#1107,#886,.T.);
#1380=EDGE_CURVE('',#1107,#1104,#189,.T.);
#1381=EDGE_CURVE('',#1078,#1108,#887,.T.);
#1382=EDGE_CURVE('',#1108,#1107,#888,.T.);
#1383=EDGE_CURVE('',#1079,#1109,#889,.T.);
#1384=EDGE_CURVE('',#1109,#1108,#190,.T.);
#1385=EDGE_CURVE('',#1004,#1110,#890,.T.);
#1386=EDGE_CURVE('',#1110,#1109,#891,.T.);
#1387=EDGE_CURVE('',#1101,#1110,#191,.T.);
#1388=EDGE_CURVE('',#1104,#1101,#192,.T.);
#1389=EDGE_CURVE('',#1102,#1103,#193,.T.);
#1390=EDGE_CURVE('',#1002,#1111,#892,.T.);
#1391=EDGE_CURVE('',#1111,#1102,#893,.T.);
#1392=EDGE_CURVE('',#1001,#1112,#894,.T.);
#1393=EDGE_CURVE('',#1112,#1111,#194,.T.);
#1394=EDGE_CURVE('',#1091,#1112,#895,.T.);
#1395=EDGE_CURVE('',#1092,#1093,#195,.T.);
#1396=EDGE_CURVE('',#1094,#1091,#196,.T.);
#1397=EDGE_CURVE('',#1098,#1067,#197,.T.);
#1398=EDGE_CURVE('',#1065,#1096,#198,.T.);
#1399=EDGE_CURVE('',#1105,#1112,#199,.T.);
#1400=EDGE_CURVE('',#1111,#1106,#200,.T.);
#1401=EDGE_CURVE('',#1113,#1113,#896,.T.);
#1402=EDGE_CURVE('',#1114,#1114,#897,.T.);
#1403=EDGE_CURVE('',#1115,#1032,#898,.T.);
#1404=EDGE_CURVE('',#1115,#1115,#770,.T.);
#1405=EDGE_CURVE('',#1116,#1117,#899,.T.);
#1406=EDGE_CURVE('',#1116,#1118,#201,.T.);
#1407=EDGE_CURVE('',#1119,#1118,#900,.T.);
#1408=EDGE_CURVE('',#1119,#1117,#202,.T.);
#1409=EDGE_CURVE('',#1120,#1120,#771,.T.);
#1410=EDGE_CURVE('',#1121,#1121,#901,.T.);
#1411=EDGE_CURVE('',#1121,#985,#203,.T.);
#1412=EDGE_CURVE('',#1033,#1122,#204,.T.);
#1413=EDGE_CURVE('',#1122,#1122,#902,.T.);
#1414=EDGE_CURVE('',#1123,#1124,#903,.T.);
#1415=EDGE_CURVE('',#1125,#1123,#904,.T.);
#1416=EDGE_CURVE('',#1124,#1125,#905,.T.);
#1417=EDGE_CURVE('',#1124,#1126,#906,.T.);
#1418=EDGE_CURVE('',#1126,#1127,#907,.T.);
#1419=EDGE_CURVE('',#1127,#1126,#908,.T.);
#1420=EDGE_CURVE('',#1128,#1129,#909,.T.);
#1421=EDGE_CURVE('',#1130,#1128,#910,.T.);
#1422=EDGE_CURVE('',#1130,#1125,#205,.T.);
#1423=EDGE_CURVE('',#1129,#1130,#911,.T.);
#1424=EDGE_CURVE('',#1131,#1132,#912,.T.);
#1425=EDGE_CURVE('',#1132,#1131,#913,.T.);
#1426=EDGE_CURVE('',#1132,#1129,#914,.T.);
#1427=EDGE_CURVE('',#1132,#1133,#915,.T.);
#1428=EDGE_CURVE('',#1134,#1133,#916,.T.);
#1429=EDGE_CURVE('',#1135,#1134,#917,.T.);
#1430=EDGE_CURVE('',#1133,#1135,#918,.T.);
#1431=EDGE_CURVE('',#1136,#1137,#919,.T.);
#1432=EDGE_CURVE('',#1137,#1126,#920,.T.);
#1433=EDGE_CURVE('',#1137,#1138,#921,.T.);
#1434=EDGE_CURVE('',#1138,#1136,#922,.T.);
#1435=EDGE_CURVE('',#1138,#1139,#206,.T.);
#1436=EDGE_CURVE('',#1139,#1139,#772,.T.);
#1437=EDGE_CURVE('',#1120,#1139,#923,.T.);
#1438=EDGE_CURVE('',#1140,#1140,#924,.T.);
#1439=EDGE_CURVE('',#1140,#1135,#207,.T.);
#1440=EDGE_CURVE('',#1141,#1074,#208,.T.);
#1441=EDGE_CURVE('',#1142,#1141,#209,.T.);
#1442=EDGE_CURVE('',#1143,#1142,#925,.T.);
#1443=EDGE_CURVE('',#1144,#1143,#210,.T.);
#1444=EDGE_CURVE('',#1145,#1144,#926,.T.);
#1445=EDGE_CURVE('',#1090,#1145,#211,.T.);
#1446=EDGE_CURVE('',#1089,#1146,#927,.F.);
#1447=EDGE_CURVE('',#1146,#1090,#928,.F.);
#1448=EDGE_CURVE('',#1080,#1147,#929,.F.);
#1449=EDGE_CURVE('',#1147,#1086,#930,.F.);
#1450=EDGE_CURVE('',#1087,#1148,#931,.T.);
#1451=EDGE_CURVE('',#1148,#1147,#212,.T.);
#1452=EDGE_CURVE('',#1088,#1149,#932,.T.);
#1453=EDGE_CURVE('',#1149,#1148,#933,.T.);
#1454=EDGE_CURVE('',#1146,#1149,#213,.T.);
#1455=EDGE_CURVE('',#1150,#1151,#934,.F.);
#1456=EDGE_CURVE('',#1141,#1150,#935,.F.);
#1457=EDGE_CURVE('',#1151,#1141,#936,.F.);
#1458=EDGE_CURVE('',#1152,#1144,#937,.T.);
#1459=EDGE_CURVE('',#1153,#1152,#938,.F.);
#1460=EDGE_CURVE('',#1145,#1153,#939,.T.);
#1461=EDGE_CURVE('',#1154,#1155,#940,.F.);
#1462=EDGE_CURVE('',#1082,#1154,#941,.T.);
#1463=EDGE_CURVE('',#1155,#1081,#942,.T.);
#1464=EDGE_CURVE('',#1085,#1156,#943,.F.);
#1465=EDGE_CURVE('',#1157,#1085,#944,.F.);
#1466=EDGE_CURVE('',#1156,#1157,#945,.F.);
#1467=EDGE_CURVE('',#1158,#1159,#946,.F.);
#1468=EDGE_CURVE('',#1143,#1158,#947,.T.);
#1469=EDGE_CURVE('',#1159,#1142,#948,.T.);
#1470=EDGE_CURVE('',#1158,#1152,#214,.T.);
#1471=EDGE_CURVE('',#1150,#1159,#215,.T.);
#1472=EDGE_CURVE('',#1160,#1083,#949,.T.);
#1473=EDGE_CURVE('',#1161,#1160,#950,.F.);
#1474=EDGE_CURVE('',#1084,#1161,#951,.T.);
#1475=EDGE_CURVE('',#1154,#1160,#216,.T.);
#1476=EDGE_CURVE('',#1116,#1162,#952,.T.);
#1477=EDGE_CURVE('',#1162,#1161,#217,.T.);
#1478=EDGE_CURVE('',#1160,#1116,#218,.T.);
#1479=EDGE_CURVE('',#1117,#1163,#953,.T.);
#1480=EDGE_CURVE('',#1163,#1162,#954,.T.);
#1481=EDGE_CURVE('',#1159,#1163,#219,.T.);
#1482=EDGE_CURVE('',#1117,#1158,#220,.T.);
#1483=EDGE_CURVE('',#1161,#1157,#221,.T.);
#1484=EDGE_CURVE('',#1164,#1165,#955,.T.);
#1485=EDGE_CURVE('',#1165,#1156,#222,.T.);
#1486=EDGE_CURVE('',#1157,#1164,#223,.T.);
#1487=EDGE_CURVE('',#1166,#1167,#956,.T.);
#1488=EDGE_CURVE('',#1167,#1165,#957,.T.);
#1489=EDGE_CURVE('',#1164,#1166,#958,.T.);
#1490=EDGE_CURVE('',#1151,#1167,#224,.T.);
#1491=EDGE_CURVE('',#1166,#1150,#225,.T.);
#1492=EDGE_CURVE('',#1156,#1070,#226,.T.);
#1493=EDGE_CURVE('',#1147,#1155,#227,.T.);
#1494=EDGE_CURVE('',#1168,#1118,#959,.T.);
#1495=EDGE_CURVE('',#1118,#1154,#228,.T.);
#1496=EDGE_CURVE('',#1155,#1168,#229,.T.);
#1497=EDGE_CURVE('',#1169,#1119,#960,.T.);
#1498=EDGE_CURVE('',#1168,#1169,#961,.T.);
#1499=EDGE_CURVE('',#1152,#1119,#230,.T.);
#1500=EDGE_CURVE('',#1169,#1153,#231,.T.);
#1501=EDGE_CURVE('',#1153,#1146,#232,.T.);
#1502=EDGE_CURVE('',#1073,#1151,#233,.T.);
#1503=EDGE_CURVE('',#1071,#1165,#234,.T.);
#1504=EDGE_CURVE('',#1167,#1072,#235,.T.);
#1505=EDGE_CURVE('',#1170,#1171,#236,.T.);
#1506=EDGE_CURVE('',#1171,#1172,#962,.T.);
#1507=EDGE_CURVE('',#1172,#1173,#237,.T.);
#1508=EDGE_CURVE('',#1170,#1173,#963,.T.);
#1509=EDGE_CURVE('',#1174,#1175,#964,.T.);
#1510=EDGE_CURVE('',#1175,#1174,#965,.T.);
#1511=EDGE_CURVE('',#1176,#1177,#966,.T.);
#1512=EDGE_CURVE('',#1177,#1176,#967,.T.);
#1513=EDGE_CURVE('',#1178,#1179,#968,.T.);
#1514=EDGE_CURVE('',#1179,#1178,#969,.T.);
#1515=EDGE_CURVE('',#1179,#1177,#970,.T.);
#1516=EDGE_CURVE('',#1180,#1181,#971,.T.);
#1517=EDGE_CURVE('',#1181,#1180,#972,.T.);
#1518=EDGE_CURVE('',#1182,#1183,#973,.T.);
#1519=EDGE_CURVE('',#1183,#1182,#974,.T.);
#1520=EDGE_CURVE('',#1184,#1185,#975,.T.);
#1521=EDGE_CURVE('',#1185,#1184,#976,.T.);
#1522=EDGE_CURVE('',#1185,#1183,#977,.T.);
#1523=EDGE_CURVE('',#1175,#1113,#238,.T.);
#1524=EDGE_CURVE('',#981,#1043,#239,.T.);
#1525=EDGE_CURVE('',#982,#1042,#240,.T.);
#1526=EDGE_CURVE('',#1170,#1041,#241,.T.);
#1527=EDGE_CURVE('',#1171,#1040,#242,.T.);
#1528=EDGE_CURVE('',#1181,#1114,#243,.T.);
#1529=EDGE_CURVE('',#1172,#1050,#244,.T.);
#1530=EDGE_CURVE('',#1173,#1053,#245,.T.);
#1531=EDGE_CURVE('',#984,#1051,#246,.T.);
#1532=EDGE_CURVE('',#983,#1052,#247,.T.);
#1533=ORIENTED_EDGE('',*,*,#1186,.T.);
#1534=ORIENTED_EDGE('',*,*,#1187,.T.);
#1535=ORIENTED_EDGE('',*,*,#1186,.F.);
#1536=ORIENTED_EDGE('',*,*,#1188,.T.);
#1537=ORIENTED_EDGE('',*,*,#1189,.F.);
#1538=ORIENTED_EDGE('',*,*,#1190,.T.);
#1539=ORIENTED_EDGE('',*,*,#1187,.F.);
#1540=ORIENTED_EDGE('',*,*,#1190,.F.);
#1541=ORIENTED_EDGE('',*,*,#1191,.T.);
#1542=ORIENTED_EDGE('',*,*,#1192,.T.);
#1543=ORIENTED_EDGE('',*,*,#1193,.T.);
#1544=ORIENTED_EDGE('',*,*,#1194,.F.);
#1545=ORIENTED_EDGE('',*,*,#1195,.T.);
#1546=ORIENTED_EDGE('',*,*,#1188,.F.);
#1547=ORIENTED_EDGE('',*,*,#1196,.T.);
#1548=ORIENTED_EDGE('',*,*,#1197,.T.);
#1549=ORIENTED_EDGE('',*,*,#1198,.T.);
#1550=ORIENTED_EDGE('',*,*,#1199,.T.);
#1551=ORIENTED_EDGE('',*,*,#1200,.T.);
#1552=ORIENTED_EDGE('',*,*,#1201,.T.);
#1553=ORIENTED_EDGE('',*,*,#1198,.F.);
#1554=ORIENTED_EDGE('',*,*,#1202,.T.);
#1555=ORIENTED_EDGE('',*,*,#1203,.T.);
#1556=ORIENTED_EDGE('',*,*,#1204,.T.);
#1557=ORIENTED_EDGE('',*,*,#1200,.F.);
#1558=ORIENTED_EDGE('',*,*,#1205,.T.);
#1559=ORIENTED_EDGE('',*,*,#1196,.F.);
#1560=ORIENTED_EDGE('',*,*,#1206,.T.);
#1561=ORIENTED_EDGE('',*,*,#1203,.F.);
#1562=ORIENTED_EDGE('',*,*,#1207,.T.);
#1563=ORIENTED_EDGE('',*,*,#1202,.F.);
#1564=ORIENTED_EDGE('',*,*,#1208,.F.);
#1565=ORIENTED_EDGE('',*,*,#1209,.F.);
#1566=ORIENTED_EDGE('',*,*,#1210,.F.);
#1567=ORIENTED_EDGE('',*,*,#1197,.F.);
#1568=ORIENTED_EDGE('',*,*,#1211,.T.);
#1569=ORIENTED_EDGE('',*,*,#1212,.F.);
#1570=ORIENTED_EDGE('',*,*,#1208,.T.);
#1571=ORIENTED_EDGE('',*,*,#1213,.F.);
#1572=ORIENTED_EDGE('',*,*,#1214,.F.);
#1573=ORIENTED_EDGE('',*,*,#1215,.F.);
#1574=ORIENTED_EDGE('',*,*,#1216,.F.);
#1575=ORIENTED_EDGE('',*,*,#1217,.F.);
#1576=ORIENTED_EDGE('',*,*,#1218,.F.);
#1577=ORIENTED_EDGE('',*,*,#1219,.F.);
#1578=ORIENTED_EDGE('',*,*,#1220,.F.);
#1579=ORIENTED_EDGE('',*,*,#1221,.F.);
#1580=ORIENTED_EDGE('',*,*,#1222,.F.);
#1581=ORIENTED_EDGE('',*,*,#1223,.F.);
#1582=ORIENTED_EDGE('',*,*,#1224,.F.);
#1583=ORIENTED_EDGE('',*,*,#1225,.F.);
#1584=ORIENTED_EDGE('',*,*,#1226,.F.);
#1585=ORIENTED_EDGE('',*,*,#1199,.F.);
#1586=ORIENTED_EDGE('',*,*,#1201,.F.);
#1587=ORIENTED_EDGE('',*,*,#1204,.F.);
#1588=ORIENTED_EDGE('',*,*,#1206,.F.);
#1589=ORIENTED_EDGE('',*,*,#1227,.T.);
#1590=ORIENTED_EDGE('',*,*,#1228,.T.);
#1591=ORIENTED_EDGE('',*,*,#1229,.T.);
#1592=ORIENTED_EDGE('',*,*,#1230,.T.);
#1593=ORIENTED_EDGE('',*,*,#1231,.T.);
#1594=ORIENTED_EDGE('',*,*,#1232,.T.);
#1595=ORIENTED_EDGE('',*,*,#1229,.F.);
#1596=ORIENTED_EDGE('',*,*,#1209,.T.);
#1597=ORIENTED_EDGE('',*,*,#1233,.T.);
#1598=ORIENTED_EDGE('',*,*,#1234,.T.);
#1599=ORIENTED_EDGE('',*,*,#1231,.F.);
#1600=ORIENTED_EDGE('',*,*,#1212,.T.);
#1601=ORIENTED_EDGE('',*,*,#1227,.F.);
#1602=ORIENTED_EDGE('',*,*,#1235,.T.);
#1603=ORIENTED_EDGE('',*,*,#1233,.F.);
#1604=ORIENTED_EDGE('',*,*,#1236,.T.);
#1605=ORIENTED_EDGE('',*,*,#1205,.F.);
#1606=ORIENTED_EDGE('',*,*,#1210,.T.);
#1607=ORIENTED_EDGE('',*,*,#1228,.F.);
#1608=ORIENTED_EDGE('',*,*,#1237,.F.);
#1609=ORIENTED_EDGE('',*,*,#1238,.F.);
#1610=ORIENTED_EDGE('',*,*,#1239,.F.);
#1611=ORIENTED_EDGE('',*,*,#1240,.F.);
#1612=ORIENTED_EDGE('',*,*,#1241,.F.);
#1613=ORIENTED_EDGE('',*,*,#1242,.F.);
#1614=ORIENTED_EDGE('',*,*,#1243,.F.);
#1615=ORIENTED_EDGE('',*,*,#1244,.F.);
#1616=ORIENTED_EDGE('',*,*,#1245,.F.);
#1617=ORIENTED_EDGE('',*,*,#1246,.F.);
#1618=ORIENTED_EDGE('',*,*,#1247,.F.);
#1619=ORIENTED_EDGE('',*,*,#1248,.F.);
#1620=ORIENTED_EDGE('',*,*,#1249,.F.);
#1621=ORIENTED_EDGE('',*,*,#1250,.F.);
#1622=ORIENTED_EDGE('',*,*,#1251,.F.);
#1623=ORIENTED_EDGE('',*,*,#1230,.F.);
#1624=ORIENTED_EDGE('',*,*,#1232,.F.);
#1625=ORIENTED_EDGE('',*,*,#1234,.F.);
#1626=ORIENTED_EDGE('',*,*,#1235,.F.);
#1627=ORIENTED_EDGE('',*,*,#1252,.T.);
#1628=ORIENTED_EDGE('',*,*,#1253,.T.);
#1629=ORIENTED_EDGE('',*,*,#1254,.T.);
#1630=ORIENTED_EDGE('',*,*,#1253,.F.);
#1631=ORIENTED_EDGE('',*,*,#1255,.F.);
#1632=ORIENTED_EDGE('',*,*,#1256,.T.);
#1633=ORIENTED_EDGE('',*,*,#1254,.F.);
#1634=ORIENTED_EDGE('',*,*,#1256,.F.);
#1635=ORIENTED_EDGE('',*,*,#1252,.F.);
#1636=ORIENTED_EDGE('',*,*,#1257,.T.);
#1637=ORIENTED_EDGE('',*,*,#1258,.T.);
#1638=ORIENTED_EDGE('',*,*,#1259,.T.);
#1639=ORIENTED_EDGE('',*,*,#1260,.T.);
#1640=ORIENTED_EDGE('',*,*,#1261,.T.);
#1641=ORIENTED_EDGE('',*,*,#1259,.F.);
#1642=ORIENTED_EDGE('',*,*,#1262,.T.);
#1643=ORIENTED_EDGE('',*,*,#1261,.F.);
#1644=ORIENTED_EDGE('',*,*,#1263,.T.);
#1645=ORIENTED_EDGE('',*,*,#1264,.T.);
#1646=ORIENTED_EDGE('',*,*,#1265,.T.);
#1647=ORIENTED_EDGE('',*,*,#1263,.F.);
#1648=ORIENTED_EDGE('',*,*,#1260,.F.);
#1649=ORIENTED_EDGE('',*,*,#1258,.F.);
#1650=ORIENTED_EDGE('',*,*,#1262,.F.);
#1651=ORIENTED_EDGE('',*,*,#1266,.T.);
#1652=ORIENTED_EDGE('',*,*,#1267,.T.);
#1653=ORIENTED_EDGE('',*,*,#1268,.T.);
#1654=ORIENTED_EDGE('',*,*,#1269,.T.);
#1655=ORIENTED_EDGE('',*,*,#1270,.T.);
#1656=ORIENTED_EDGE('',*,*,#1271,.T.);
#1657=ORIENTED_EDGE('',*,*,#1272,.T.);
#1658=ORIENTED_EDGE('',*,*,#1273,.T.);
#1659=ORIENTED_EDGE('',*,*,#1271,.F.);
#1660=ORIENTED_EDGE('',*,*,#1274,.T.);
#1661=ORIENTED_EDGE('',*,*,#1273,.F.);
#1662=ORIENTED_EDGE('',*,*,#1275,.T.);
#1663=ORIENTED_EDGE('',*,*,#1276,.T.);
#1664=ORIENTED_EDGE('',*,*,#1277,.T.);
#1665=ORIENTED_EDGE('',*,*,#1275,.F.);
#1666=ORIENTED_EDGE('',*,*,#1272,.F.);
#1667=ORIENTED_EDGE('',*,*,#1270,.F.);
#1668=ORIENTED_EDGE('',*,*,#1274,.F.);
#1669=ORIENTED_EDGE('',*,*,#1278,.T.);
#1670=ORIENTED_EDGE('',*,*,#1279,.T.);
#1671=ORIENTED_EDGE('',*,*,#1280,.T.);
#1672=ORIENTED_EDGE('',*,*,#1281,.T.);
#1673=ORIENTED_EDGE('',*,*,#1282,.T.);
#1674=ORIENTED_EDGE('',*,*,#1283,.T.);
#1675=ORIENTED_EDGE('',*,*,#1284,.T.);
#1676=ORIENTED_EDGE('',*,*,#1285,.T.);
#1677=ORIENTED_EDGE('',*,*,#1286,.T.);
#1678=ORIENTED_EDGE('',*,*,#1221,.T.);
#1679=ORIENTED_EDGE('',*,*,#1284,.F.);
#1680=ORIENTED_EDGE('',*,*,#1287,.T.);
#1681=ORIENTED_EDGE('',*,*,#1288,.T.);
#1682=ORIENTED_EDGE('',*,*,#1222,.T.);
#1683=ORIENTED_EDGE('',*,*,#1286,.F.);
#1684=ORIENTED_EDGE('',*,*,#1289,.T.);
#1685=ORIENTED_EDGE('',*,*,#1290,.T.);
#1686=ORIENTED_EDGE('',*,*,#1223,.T.);
#1687=ORIENTED_EDGE('',*,*,#1288,.F.);
#1688=ORIENTED_EDGE('',*,*,#1291,.T.);
#1689=ORIENTED_EDGE('',*,*,#1292,.T.);
#1690=ORIENTED_EDGE('',*,*,#1224,.T.);
#1691=ORIENTED_EDGE('',*,*,#1290,.F.);
#1692=ORIENTED_EDGE('',*,*,#1293,.T.);
#1693=ORIENTED_EDGE('',*,*,#1294,.T.);
#1694=ORIENTED_EDGE('',*,*,#1225,.T.);
#1695=ORIENTED_EDGE('',*,*,#1292,.F.);
#1696=ORIENTED_EDGE('',*,*,#1295,.T.);
#1697=ORIENTED_EDGE('',*,*,#1296,.T.);
#1698=ORIENTED_EDGE('',*,*,#1226,.T.);
#1699=ORIENTED_EDGE('',*,*,#1294,.F.);
#1700=ORIENTED_EDGE('',*,*,#1297,.T.);
#1701=ORIENTED_EDGE('',*,*,#1298,.T.);
#1702=ORIENTED_EDGE('',*,*,#1213,.T.);
#1703=ORIENTED_EDGE('',*,*,#1296,.F.);
#1704=ORIENTED_EDGE('',*,*,#1299,.T.);
#1705=ORIENTED_EDGE('',*,*,#1300,.T.);
#1706=ORIENTED_EDGE('',*,*,#1301,.T.);
#1707=ORIENTED_EDGE('',*,*,#1298,.F.);
#1708=ORIENTED_EDGE('',*,*,#1302,.T.);
#1709=ORIENTED_EDGE('',*,*,#1303,.T.);
#1710=ORIENTED_EDGE('',*,*,#1304,.T.);
#1711=ORIENTED_EDGE('',*,*,#1300,.F.);
#1712=ORIENTED_EDGE('',*,*,#1305,.T.);
#1713=ORIENTED_EDGE('',*,*,#1306,.T.);
#1714=ORIENTED_EDGE('',*,*,#1307,.T.);
#1715=ORIENTED_EDGE('',*,*,#1303,.F.);
#1716=ORIENTED_EDGE('',*,*,#1308,.T.);
#1717=ORIENTED_EDGE('',*,*,#1309,.T.);
#1718=ORIENTED_EDGE('',*,*,#1238,.T.);
#1719=ORIENTED_EDGE('',*,*,#1306,.F.);
#1720=ORIENTED_EDGE('',*,*,#1310,.T.);
#1721=ORIENTED_EDGE('',*,*,#1311,.T.);
#1722=ORIENTED_EDGE('',*,*,#1239,.T.);
#1723=ORIENTED_EDGE('',*,*,#1309,.F.);
#1724=ORIENTED_EDGE('',*,*,#1312,.T.);
#1725=ORIENTED_EDGE('',*,*,#1313,.T.);
#1726=ORIENTED_EDGE('',*,*,#1240,.T.);
#1727=ORIENTED_EDGE('',*,*,#1311,.F.);
#1728=ORIENTED_EDGE('',*,*,#1314,.T.);
#1729=ORIENTED_EDGE('',*,*,#1315,.T.);
#1730=ORIENTED_EDGE('',*,*,#1241,.T.);
#1731=ORIENTED_EDGE('',*,*,#1313,.F.);
#1732=ORIENTED_EDGE('',*,*,#1316,.T.);
#1733=ORIENTED_EDGE('',*,*,#1317,.T.);
#1734=ORIENTED_EDGE('',*,*,#1242,.T.);
#1735=ORIENTED_EDGE('',*,*,#1315,.F.);
#1736=ORIENTED_EDGE('',*,*,#1318,.T.);
#1737=ORIENTED_EDGE('',*,*,#1319,.T.);
#1738=ORIENTED_EDGE('',*,*,#1243,.T.);
#1739=ORIENTED_EDGE('',*,*,#1317,.F.);
#1740=ORIENTED_EDGE('',*,*,#1320,.T.);
#1741=ORIENTED_EDGE('',*,*,#1321,.T.);
#1742=ORIENTED_EDGE('',*,*,#1244,.T.);
#1743=ORIENTED_EDGE('',*,*,#1319,.F.);
#1744=ORIENTED_EDGE('',*,*,#1322,.T.);
#1745=ORIENTED_EDGE('',*,*,#1323,.T.);
#1746=ORIENTED_EDGE('',*,*,#1324,.T.);
#1747=ORIENTED_EDGE('',*,*,#1321,.F.);
#1748=ORIENTED_EDGE('',*,*,#1325,.T.);
#1749=ORIENTED_EDGE('',*,*,#1282,.F.);
#1750=ORIENTED_EDGE('',*,*,#1326,.T.);
#1751=ORIENTED_EDGE('',*,*,#1323,.F.);
#1752=ORIENTED_EDGE('',*,*,#1327,.T.);
#1753=ORIENTED_EDGE('',*,*,#1324,.F.);
#1754=ORIENTED_EDGE('',*,*,#1328,.T.);
#1755=ORIENTED_EDGE('',*,*,#1329,.F.);
#1756=ORIENTED_EDGE('',*,*,#1245,.T.);
#1757=ORIENTED_EDGE('',*,*,#1326,.F.);
#1758=ORIENTED_EDGE('',*,*,#1330,.F.);
#1759=ORIENTED_EDGE('',*,*,#1331,.F.);
#1760=ORIENTED_EDGE('',*,*,#1328,.F.);
#1761=ORIENTED_EDGE('',*,*,#1285,.F.);
#1762=ORIENTED_EDGE('',*,*,#1220,.T.);
#1763=ORIENTED_EDGE('',*,*,#1332,.F.);
#1764=ORIENTED_EDGE('',*,*,#1330,.T.);
#1765=ORIENTED_EDGE('',*,*,#1310,.F.);
#1766=ORIENTED_EDGE('',*,*,#1308,.F.);
#1767=ORIENTED_EDGE('',*,*,#1305,.F.);
#1768=ORIENTED_EDGE('',*,*,#1302,.F.);
#1769=ORIENTED_EDGE('',*,*,#1299,.F.);
#1770=ORIENTED_EDGE('',*,*,#1333,.F.);
#1771=ORIENTED_EDGE('',*,*,#1334,.F.);
#1772=ORIENTED_EDGE('',*,*,#1335,.F.);
#1773=ORIENTED_EDGE('',*,*,#1336,.F.);
#1774=ORIENTED_EDGE('',*,*,#1337,.F.);
#1775=ORIENTED_EDGE('',*,*,#1338,.F.);
#1776=ORIENTED_EDGE('',*,*,#1339,.F.);
#1777=ORIENTED_EDGE('',*,*,#1297,.F.);
#1778=ORIENTED_EDGE('',*,*,#1340,.T.);
#1779=ORIENTED_EDGE('',*,*,#1341,.T.);
#1780=ORIENTED_EDGE('',*,*,#1333,.T.);
#1781=ORIENTED_EDGE('',*,*,#1295,.F.);
#1782=ORIENTED_EDGE('',*,*,#1342,.F.);
#1783=ORIENTED_EDGE('',*,*,#1343,.F.);
#1784=ORIENTED_EDGE('',*,*,#1340,.F.);
#1785=ORIENTED_EDGE('',*,*,#1293,.F.);
#1786=ORIENTED_EDGE('',*,*,#1344,.T.);
#1787=ORIENTED_EDGE('',*,*,#1345,.F.);
#1788=ORIENTED_EDGE('',*,*,#1342,.T.);
#1789=ORIENTED_EDGE('',*,*,#1291,.F.);
#1790=ORIENTED_EDGE('',*,*,#1346,.F.);
#1791=ORIENTED_EDGE('',*,*,#1347,.F.);
#1792=ORIENTED_EDGE('',*,*,#1344,.F.);
#1793=ORIENTED_EDGE('',*,*,#1289,.F.);
#1794=ORIENTED_EDGE('',*,*,#1348,.T.);
#1795=ORIENTED_EDGE('',*,*,#1349,.T.);
#1796=ORIENTED_EDGE('',*,*,#1346,.T.);
#1797=ORIENTED_EDGE('',*,*,#1350,.F.);
#1798=ORIENTED_EDGE('',*,*,#1351,.F.);
#1799=ORIENTED_EDGE('',*,*,#1352,.F.);
#1800=ORIENTED_EDGE('',*,*,#1353,.F.);
#1801=ORIENTED_EDGE('',*,*,#1354,.F.);
#1802=ORIENTED_EDGE('',*,*,#1355,.F.);
#1803=ORIENTED_EDGE('',*,*,#1356,.T.);
#1804=ORIENTED_EDGE('',*,*,#1357,.T.);
#1805=ORIENTED_EDGE('',*,*,#1352,.T.);
#1806=ORIENTED_EDGE('',*,*,#1215,.T.);
#1807=ORIENTED_EDGE('',*,*,#1358,.T.);
#1808=ORIENTED_EDGE('',*,*,#1359,.T.);
#1809=ORIENTED_EDGE('',*,*,#1356,.F.);
#1810=ORIENTED_EDGE('',*,*,#1360,.T.);
#1811=ORIENTED_EDGE('',*,*,#1361,.T.);
#1812=ORIENTED_EDGE('',*,*,#1362,.T.);
#1813=ORIENTED_EDGE('',*,*,#1358,.F.);
#1814=ORIENTED_EDGE('',*,*,#1363,.T.);
#1815=ORIENTED_EDGE('',*,*,#1364,.T.);
#1816=ORIENTED_EDGE('',*,*,#1365,.T.);
#1817=ORIENTED_EDGE('',*,*,#1361,.F.);
#1818=ORIENTED_EDGE('',*,*,#1366,.T.);
#1819=ORIENTED_EDGE('',*,*,#1354,.T.);
#1820=ORIENTED_EDGE('',*,*,#1367,.T.);
#1821=ORIENTED_EDGE('',*,*,#1364,.F.);
#1822=ORIENTED_EDGE('',*,*,#1250,.T.);
#1823=ORIENTED_EDGE('',*,*,#1368,.F.);
#1824=ORIENTED_EDGE('',*,*,#1369,.F.);
#1825=ORIENTED_EDGE('',*,*,#1370,.F.);
#1826=ORIENTED_EDGE('',*,*,#1371,.F.);
#1827=ORIENTED_EDGE('',*,*,#1372,.F.);
#1828=ORIENTED_EDGE('',*,*,#1373,.F.);
#1829=ORIENTED_EDGE('',*,*,#1374,.T.);
#1830=ORIENTED_EDGE('',*,*,#1375,.T.);
#1831=ORIENTED_EDGE('',*,*,#1355,.T.);
#1832=ORIENTED_EDGE('',*,*,#1249,.T.);
#1833=ORIENTED_EDGE('',*,*,#1376,.T.);
#1834=ORIENTED_EDGE('',*,*,#1377,.T.);
#1835=ORIENTED_EDGE('',*,*,#1374,.F.);
#1836=ORIENTED_EDGE('',*,*,#1248,.T.);
#1837=ORIENTED_EDGE('',*,*,#1372,.T.);
#1838=ORIENTED_EDGE('',*,*,#1378,.T.);
#1839=ORIENTED_EDGE('',*,*,#1376,.F.);
#1840=ORIENTED_EDGE('',*,*,#1247,.T.);
#1841=ORIENTED_EDGE('',*,*,#1379,.T.);
#1842=ORIENTED_EDGE('',*,*,#1380,.T.);
#1843=ORIENTED_EDGE('',*,*,#1373,.T.);
#1844=ORIENTED_EDGE('',*,*,#1246,.T.);
#1845=ORIENTED_EDGE('',*,*,#1381,.T.);
#1846=ORIENTED_EDGE('',*,*,#1382,.T.);
#1847=ORIENTED_EDGE('',*,*,#1379,.F.);
#1848=ORIENTED_EDGE('',*,*,#1329,.T.);
#1849=ORIENTED_EDGE('',*,*,#1383,.T.);
#1850=ORIENTED_EDGE('',*,*,#1384,.T.);
#1851=ORIENTED_EDGE('',*,*,#1381,.F.);
#1852=ORIENTED_EDGE('',*,*,#1331,.T.);
#1853=ORIENTED_EDGE('',*,*,#1385,.T.);
#1854=ORIENTED_EDGE('',*,*,#1386,.T.);
#1855=ORIENTED_EDGE('',*,*,#1383,.F.);
#1856=ORIENTED_EDGE('',*,*,#1332,.T.);
#1857=ORIENTED_EDGE('',*,*,#1369,.T.);
#1858=ORIENTED_EDGE('',*,*,#1387,.T.);
#1859=ORIENTED_EDGE('',*,*,#1385,.F.);
#1860=ORIENTED_EDGE('',*,*,#1219,.T.);
#1861=ORIENTED_EDGE('',*,*,#1371,.T.);
#1862=ORIENTED_EDGE('',*,*,#1388,.T.);
#1863=ORIENTED_EDGE('',*,*,#1368,.T.);
#1864=ORIENTED_EDGE('',*,*,#1389,.T.);
#1865=ORIENTED_EDGE('',*,*,#1390,.T.);
#1866=ORIENTED_EDGE('',*,*,#1391,.T.);
#1867=ORIENTED_EDGE('',*,*,#1370,.T.);
#1868=ORIENTED_EDGE('',*,*,#1218,.T.);
#1869=ORIENTED_EDGE('',*,*,#1392,.T.);
#1870=ORIENTED_EDGE('',*,*,#1393,.T.);
#1871=ORIENTED_EDGE('',*,*,#1390,.F.);
#1872=ORIENTED_EDGE('',*,*,#1217,.T.);
#1873=ORIENTED_EDGE('',*,*,#1351,.T.);
#1874=ORIENTED_EDGE('',*,*,#1394,.T.);
#1875=ORIENTED_EDGE('',*,*,#1392,.F.);
#1876=ORIENTED_EDGE('',*,*,#1216,.T.);
#1877=ORIENTED_EDGE('',*,*,#1350,.T.);
#1878=ORIENTED_EDGE('',*,*,#1395,.T.);
#1879=ORIENTED_EDGE('',*,*,#1353,.T.);
#1880=ORIENTED_EDGE('',*,*,#1396,.T.);
#1881=ORIENTED_EDGE('',*,*,#1307,.F.);
#1882=ORIENTED_EDGE('',*,*,#1251,.T.);
#1883=ORIENTED_EDGE('',*,*,#1366,.F.);
#1884=ORIENTED_EDGE('',*,*,#1397,.T.);
#1885=ORIENTED_EDGE('',*,*,#1304,.F.);
#1886=ORIENTED_EDGE('',*,*,#1397,.F.);
#1887=ORIENTED_EDGE('',*,*,#1363,.F.);
#1888=ORIENTED_EDGE('',*,*,#1398,.F.);
#1889=ORIENTED_EDGE('',*,*,#1301,.F.);
#1890=ORIENTED_EDGE('',*,*,#1398,.T.);
#1891=ORIENTED_EDGE('',*,*,#1360,.F.);
#1892=ORIENTED_EDGE('',*,*,#1214,.T.);
#1893=ORIENTED_EDGE('',*,*,#1394,.F.);
#1894=ORIENTED_EDGE('',*,*,#1396,.F.);
#1895=ORIENTED_EDGE('',*,*,#1375,.F.);
#1896=ORIENTED_EDGE('',*,*,#1399,.T.);
#1897=ORIENTED_EDGE('',*,*,#1393,.F.);
#1898=ORIENTED_EDGE('',*,*,#1399,.F.);
#1899=ORIENTED_EDGE('',*,*,#1377,.F.);
#1900=ORIENTED_EDGE('',*,*,#1400,.F.);
#1901=ORIENTED_EDGE('',*,*,#1357,.F.);
#1902=ORIENTED_EDGE('',*,*,#1359,.F.);
#1903=ORIENTED_EDGE('',*,*,#1362,.F.);
#1904=ORIENTED_EDGE('',*,*,#1365,.F.);
#1905=ORIENTED_EDGE('',*,*,#1367,.F.);
#1906=ORIENTED_EDGE('',*,*,#1395,.F.);
#1907=ORIENTED_EDGE('',*,*,#1401,.T.);
#1908=ORIENTED_EDGE('',*,*,#1380,.F.);
#1909=ORIENTED_EDGE('',*,*,#1382,.F.);
#1910=ORIENTED_EDGE('',*,*,#1384,.F.);
#1911=ORIENTED_EDGE('',*,*,#1386,.F.);
#1912=ORIENTED_EDGE('',*,*,#1387,.F.);
#1913=ORIENTED_EDGE('',*,*,#1388,.F.);
#1914=ORIENTED_EDGE('',*,*,#1402,.T.);
#1915=ORIENTED_EDGE('',*,*,#1403,.T.);
#1916=ORIENTED_EDGE('',*,*,#1255,.T.);
#1917=ORIENTED_EDGE('',*,*,#1403,.F.);
#1918=ORIENTED_EDGE('',*,*,#1404,.T.);
#1919=ORIENTED_EDGE('',*,*,#1405,.F.);
#1920=ORIENTED_EDGE('',*,*,#1406,.T.);
#1921=ORIENTED_EDGE('',*,*,#1407,.F.);
#1922=ORIENTED_EDGE('',*,*,#1408,.T.);
#1923=ORIENTED_EDGE('',*,*,#1409,.F.);
#1924=ORIENTED_EDGE('',*,*,#1404,.F.);
#1925=ORIENTED_EDGE('',*,*,#1410,.F.);
#1926=ORIENTED_EDGE('',*,*,#1411,.T.);
#1927=ORIENTED_EDGE('',*,*,#1195,.F.);
#1928=ORIENTED_EDGE('',*,*,#1411,.F.);
#1929=ORIENTED_EDGE('',*,*,#1257,.F.);
#1930=ORIENTED_EDGE('',*,*,#1412,.T.);
#1931=ORIENTED_EDGE('',*,*,#1413,.T.);
#1932=ORIENTED_EDGE('',*,*,#1412,.F.);
#1933=ORIENTED_EDGE('',*,*,#1413,.F.);
#1934=ORIENTED_EDGE('',*,*,#1410,.T.);
#1935=ORIENTED_EDGE('',*,*,#1414,.F.);
#1936=ORIENTED_EDGE('',*,*,#1415,.F.);
#1937=ORIENTED_EDGE('',*,*,#1416,.F.);
#1938=ORIENTED_EDGE('',*,*,#1417,.T.);
#1939=ORIENTED_EDGE('',*,*,#1418,.T.);
#1940=ORIENTED_EDGE('',*,*,#1419,.T.);
#1941=ORIENTED_EDGE('',*,*,#1417,.F.);
#1942=ORIENTED_EDGE('',*,*,#1420,.F.);
#1943=ORIENTED_EDGE('',*,*,#1421,.F.);
#1944=ORIENTED_EDGE('',*,*,#1422,.T.);
#1945=ORIENTED_EDGE('',*,*,#1415,.T.);
#1946=ORIENTED_EDGE('',*,*,#1414,.T.);
#1947=ORIENTED_EDGE('',*,*,#1416,.T.);
#1948=ORIENTED_EDGE('',*,*,#1422,.F.);
#1949=ORIENTED_EDGE('',*,*,#1423,.F.);
#1950=ORIENTED_EDGE('',*,*,#1424,.F.);
#1951=ORIENTED_EDGE('',*,*,#1425,.F.);
#1952=ORIENTED_EDGE('',*,*,#1426,.T.);
#1953=ORIENTED_EDGE('',*,*,#1423,.T.);
#1954=ORIENTED_EDGE('',*,*,#1421,.T.);
#1955=ORIENTED_EDGE('',*,*,#1420,.T.);
#1956=ORIENTED_EDGE('',*,*,#1426,.F.);
#1957=ORIENTED_EDGE('',*,*,#1424,.T.);
#1958=ORIENTED_EDGE('',*,*,#1427,.T.);
#1959=ORIENTED_EDGE('',*,*,#1428,.F.);
#1960=ORIENTED_EDGE('',*,*,#1429,.F.);
#1961=ORIENTED_EDGE('',*,*,#1430,.F.);
#1962=ORIENTED_EDGE('',*,*,#1427,.F.);
#1963=ORIENTED_EDGE('',*,*,#1425,.T.);
#1964=ORIENTED_EDGE('',*,*,#1431,.T.);
#1965=ORIENTED_EDGE('',*,*,#1432,.T.);
#1966=ORIENTED_EDGE('',*,*,#1419,.F.);
#1967=ORIENTED_EDGE('',*,*,#1418,.F.);
#1968=ORIENTED_EDGE('',*,*,#1432,.F.);
#1969=ORIENTED_EDGE('',*,*,#1433,.T.);
#1970=ORIENTED_EDGE('',*,*,#1434,.T.);
#1971=ORIENTED_EDGE('',*,*,#1431,.F.);
#1972=ORIENTED_EDGE('',*,*,#1434,.F.);
#1973=ORIENTED_EDGE('',*,*,#1435,.T.);
#1974=ORIENTED_EDGE('',*,*,#1436,.F.);
#1975=ORIENTED_EDGE('',*,*,#1435,.F.);
#1976=ORIENTED_EDGE('',*,*,#1433,.F.);
#1977=ORIENTED_EDGE('',*,*,#1437,.T.);
#1978=ORIENTED_EDGE('',*,*,#1436,.T.);
#1979=ORIENTED_EDGE('',*,*,#1437,.F.);
#1980=ORIENTED_EDGE('',*,*,#1409,.T.);
#1981=ORIENTED_EDGE('',*,*,#1438,.F.);
#1982=ORIENTED_EDGE('',*,*,#1439,.T.);
#1983=ORIENTED_EDGE('',*,*,#1429,.T.);
#1984=ORIENTED_EDGE('',*,*,#1428,.T.);
#1985=ORIENTED_EDGE('',*,*,#1430,.T.);
#1986=ORIENTED_EDGE('',*,*,#1439,.F.);
#1987=ORIENTED_EDGE('',*,*,#1322,.F.);
#1988=ORIENTED_EDGE('',*,*,#1440,.F.);
#1989=ORIENTED_EDGE('',*,*,#1441,.F.);
#1990=ORIENTED_EDGE('',*,*,#1442,.F.);
#1991=ORIENTED_EDGE('',*,*,#1443,.F.);
#1992=ORIENTED_EDGE('',*,*,#1444,.F.);
#1993=ORIENTED_EDGE('',*,*,#1445,.F.);
#1994=ORIENTED_EDGE('',*,*,#1348,.F.);
#1995=ORIENTED_EDGE('',*,*,#1287,.F.);
#1996=ORIENTED_EDGE('',*,*,#1283,.F.);
#1997=ORIENTED_EDGE('',*,*,#1327,.F.);
#1998=ORIENTED_EDGE('',*,*,#1325,.F.);
#1999=ORIENTED_EDGE('',*,*,#1446,.F.);
#2000=ORIENTED_EDGE('',*,*,#1349,.F.);
#2001=ORIENTED_EDGE('',*,*,#1447,.F.);
#2002=ORIENTED_EDGE('',*,*,#1448,.F.);
#2003=ORIENTED_EDGE('',*,*,#1341,.F.);
#2004=ORIENTED_EDGE('',*,*,#1449,.F.);
#2005=ORIENTED_EDGE('',*,*,#1450,.T.);
#2006=ORIENTED_EDGE('',*,*,#1451,.T.);
#2007=ORIENTED_EDGE('',*,*,#1449,.T.);
#2008=ORIENTED_EDGE('',*,*,#1343,.T.);
#2009=ORIENTED_EDGE('',*,*,#1452,.T.);
#2010=ORIENTED_EDGE('',*,*,#1453,.T.);
#2011=ORIENTED_EDGE('',*,*,#1450,.F.);
#2012=ORIENTED_EDGE('',*,*,#1345,.T.);
#2013=ORIENTED_EDGE('',*,*,#1446,.T.);
#2014=ORIENTED_EDGE('',*,*,#1454,.T.);
#2015=ORIENTED_EDGE('',*,*,#1452,.F.);
#2016=ORIENTED_EDGE('',*,*,#1347,.T.);
#2017=ORIENTED_EDGE('',*,*,#1455,.F.);
#2018=ORIENTED_EDGE('',*,*,#1456,.F.);
#2019=ORIENTED_EDGE('',*,*,#1457,.F.);
#2020=ORIENTED_EDGE('',*,*,#1444,.T.);
#2021=ORIENTED_EDGE('',*,*,#1458,.F.);
#2022=ORIENTED_EDGE('',*,*,#1459,.F.);
#2023=ORIENTED_EDGE('',*,*,#1460,.F.);
#2024=ORIENTED_EDGE('',*,*,#1461,.F.);
#2025=ORIENTED_EDGE('',*,*,#1462,.F.);
#2026=ORIENTED_EDGE('',*,*,#1335,.T.);
#2027=ORIENTED_EDGE('',*,*,#1463,.F.);
#2028=ORIENTED_EDGE('',*,*,#1464,.F.);
#2029=ORIENTED_EDGE('',*,*,#1465,.F.);
#2030=ORIENTED_EDGE('',*,*,#1466,.F.);
#2031=ORIENTED_EDGE('',*,*,#1467,.F.);
#2032=ORIENTED_EDGE('',*,*,#1468,.F.);
#2033=ORIENTED_EDGE('',*,*,#1442,.T.);
#2034=ORIENTED_EDGE('',*,*,#1469,.F.);
#2035=ORIENTED_EDGE('',*,*,#1468,.T.);
#2036=ORIENTED_EDGE('',*,*,#1470,.T.);
#2037=ORIENTED_EDGE('',*,*,#1458,.T.);
#2038=ORIENTED_EDGE('',*,*,#1443,.T.);
#2039=ORIENTED_EDGE('',*,*,#1456,.T.);
#2040=ORIENTED_EDGE('',*,*,#1471,.T.);
#2041=ORIENTED_EDGE('',*,*,#1469,.T.);
#2042=ORIENTED_EDGE('',*,*,#1441,.T.);
#2043=ORIENTED_EDGE('',*,*,#1337,.T.);
#2044=ORIENTED_EDGE('',*,*,#1472,.F.);
#2045=ORIENTED_EDGE('',*,*,#1473,.F.);
#2046=ORIENTED_EDGE('',*,*,#1474,.F.);
#2047=ORIENTED_EDGE('',*,*,#1472,.T.);
#2048=ORIENTED_EDGE('',*,*,#1336,.T.);
#2049=ORIENTED_EDGE('',*,*,#1462,.T.);
#2050=ORIENTED_EDGE('',*,*,#1475,.T.);
#2051=ORIENTED_EDGE('',*,*,#1476,.T.);
#2052=ORIENTED_EDGE('',*,*,#1477,.T.);
#2053=ORIENTED_EDGE('',*,*,#1473,.T.);
#2054=ORIENTED_EDGE('',*,*,#1478,.T.);
#2055=ORIENTED_EDGE('',*,*,#1479,.T.);
#2056=ORIENTED_EDGE('',*,*,#1480,.T.);
#2057=ORIENTED_EDGE('',*,*,#1476,.F.);
#2058=ORIENTED_EDGE('',*,*,#1405,.T.);
#2059=ORIENTED_EDGE('',*,*,#1467,.T.);
#2060=ORIENTED_EDGE('',*,*,#1481,.T.);
#2061=ORIENTED_EDGE('',*,*,#1479,.F.);
#2062=ORIENTED_EDGE('',*,*,#1482,.T.);
#2063=ORIENTED_EDGE('',*,*,#1465,.T.);
#2064=ORIENTED_EDGE('',*,*,#1338,.T.);
#2065=ORIENTED_EDGE('',*,*,#1474,.T.);
#2066=ORIENTED_EDGE('',*,*,#1483,.T.);
#2067=ORIENTED_EDGE('',*,*,#1484,.T.);
#2068=ORIENTED_EDGE('',*,*,#1485,.T.);
#2069=ORIENTED_EDGE('',*,*,#1466,.T.);
#2070=ORIENTED_EDGE('',*,*,#1486,.T.);
#2071=ORIENTED_EDGE('',*,*,#1487,.T.);
#2072=ORIENTED_EDGE('',*,*,#1488,.T.);
#2073=ORIENTED_EDGE('',*,*,#1484,.F.);
#2074=ORIENTED_EDGE('',*,*,#1489,.T.);
#2075=ORIENTED_EDGE('',*,*,#1455,.T.);
#2076=ORIENTED_EDGE('',*,*,#1490,.T.);
#2077=ORIENTED_EDGE('',*,*,#1487,.F.);
#2078=ORIENTED_EDGE('',*,*,#1491,.T.);
#2079=ORIENTED_EDGE('',*,*,#1312,.F.);
#2080=ORIENTED_EDGE('',*,*,#1339,.T.);
#2081=ORIENTED_EDGE('',*,*,#1464,.T.);
#2082=ORIENTED_EDGE('',*,*,#1492,.T.);
#2083=ORIENTED_EDGE('',*,*,#1463,.T.);
#2084=ORIENTED_EDGE('',*,*,#1334,.T.);
#2085=ORIENTED_EDGE('',*,*,#1448,.T.);
#2086=ORIENTED_EDGE('',*,*,#1493,.T.);
#2087=ORIENTED_EDGE('',*,*,#1494,.T.);
#2088=ORIENTED_EDGE('',*,*,#1495,.T.);
#2089=ORIENTED_EDGE('',*,*,#1461,.T.);
#2090=ORIENTED_EDGE('',*,*,#1496,.T.);
#2091=ORIENTED_EDGE('',*,*,#1497,.T.);
#2092=ORIENTED_EDGE('',*,*,#1407,.T.);
#2093=ORIENTED_EDGE('',*,*,#1494,.F.);
#2094=ORIENTED_EDGE('',*,*,#1498,.T.);
#2095=ORIENTED_EDGE('',*,*,#1459,.T.);
#2096=ORIENTED_EDGE('',*,*,#1499,.T.);
#2097=ORIENTED_EDGE('',*,*,#1497,.F.);
#2098=ORIENTED_EDGE('',*,*,#1500,.T.);
#2099=ORIENTED_EDGE('',*,*,#1460,.T.);
#2100=ORIENTED_EDGE('',*,*,#1501,.T.);
#2101=ORIENTED_EDGE('',*,*,#1447,.T.);
#2102=ORIENTED_EDGE('',*,*,#1445,.T.);
#2103=ORIENTED_EDGE('',*,*,#1320,.F.);
#2104=ORIENTED_EDGE('',*,*,#1502,.T.);
#2105=ORIENTED_EDGE('',*,*,#1457,.T.);
#2106=ORIENTED_EDGE('',*,*,#1440,.T.);
#2107=ORIENTED_EDGE('',*,*,#1478,.F.);
#2108=ORIENTED_EDGE('',*,*,#1475,.F.);
#2109=ORIENTED_EDGE('',*,*,#1495,.F.);
#2110=ORIENTED_EDGE('',*,*,#1406,.F.);
#2111=ORIENTED_EDGE('',*,*,#1314,.F.);
#2112=ORIENTED_EDGE('',*,*,#1492,.F.);
#2113=ORIENTED_EDGE('',*,*,#1485,.F.);
#2114=ORIENTED_EDGE('',*,*,#1503,.F.);
#2115=ORIENTED_EDGE('',*,*,#1316,.F.);
#2116=ORIENTED_EDGE('',*,*,#1503,.T.);
#2117=ORIENTED_EDGE('',*,*,#1488,.F.);
#2118=ORIENTED_EDGE('',*,*,#1504,.T.);
#2119=ORIENTED_EDGE('',*,*,#1318,.F.);
#2120=ORIENTED_EDGE('',*,*,#1504,.F.);
#2121=ORIENTED_EDGE('',*,*,#1490,.F.);
#2122=ORIENTED_EDGE('',*,*,#1502,.F.);
#2123=ORIENTED_EDGE('',*,*,#1451,.F.);
#2124=ORIENTED_EDGE('',*,*,#1453,.F.);
#2125=ORIENTED_EDGE('',*,*,#1454,.F.);
#2126=ORIENTED_EDGE('',*,*,#1501,.F.);
#2127=ORIENTED_EDGE('',*,*,#1500,.F.);
#2128=ORIENTED_EDGE('',*,*,#1498,.F.);
#2129=ORIENTED_EDGE('',*,*,#1496,.F.);
#2130=ORIENTED_EDGE('',*,*,#1493,.F.);
#2131=ORIENTED_EDGE('',*,*,#1477,.F.);
#2132=ORIENTED_EDGE('',*,*,#1480,.F.);
#2133=ORIENTED_EDGE('',*,*,#1481,.F.);
#2134=ORIENTED_EDGE('',*,*,#1471,.F.);
#2135=ORIENTED_EDGE('',*,*,#1491,.F.);
#2136=ORIENTED_EDGE('',*,*,#1489,.F.);
#2137=ORIENTED_EDGE('',*,*,#1486,.F.);
#2138=ORIENTED_EDGE('',*,*,#1483,.F.);
#2139=ORIENTED_EDGE('',*,*,#1391,.F.);
#2140=ORIENTED_EDGE('',*,*,#1400,.T.);
#2141=ORIENTED_EDGE('',*,*,#1378,.F.);
#2142=ORIENTED_EDGE('',*,*,#1389,.F.);
#2143=ORIENTED_EDGE('',*,*,#1207,.F.);
#2144=ORIENTED_EDGE('',*,*,#1237,.T.);
#2145=ORIENTED_EDGE('',*,*,#1236,.F.);
#2146=ORIENTED_EDGE('',*,*,#1211,.F.);
#2147=ORIENTED_EDGE('',*,*,#1438,.T.);
#2148=ORIENTED_EDGE('',*,*,#1189,.T.);
#2149=ORIENTED_EDGE('',*,*,#1505,.T.);
#2150=ORIENTED_EDGE('',*,*,#1506,.T.);
#2151=ORIENTED_EDGE('',*,*,#1507,.T.);
#2152=ORIENTED_EDGE('',*,*,#1508,.F.);
#2153=ORIENTED_EDGE('',*,*,#1482,.F.);
#2154=ORIENTED_EDGE('',*,*,#1408,.F.);
#2155=ORIENTED_EDGE('',*,*,#1499,.F.);
#2156=ORIENTED_EDGE('',*,*,#1470,.F.);
#2157=ORIENTED_EDGE('',*,*,#1509,.F.);
#2158=ORIENTED_EDGE('',*,*,#1510,.F.);
#2159=ORIENTED_EDGE('',*,*,#1511,.T.);
#2160=ORIENTED_EDGE('',*,*,#1512,.T.);
#2161=ORIENTED_EDGE('',*,*,#1265,.F.);
#2162=ORIENTED_EDGE('',*,*,#1264,.F.);
#2163=ORIENTED_EDGE('',*,*,#1513,.F.);
#2164=ORIENTED_EDGE('',*,*,#1514,.F.);
#2165=ORIENTED_EDGE('',*,*,#1513,.T.);
#2166=ORIENTED_EDGE('',*,*,#1515,.T.);
#2167=ORIENTED_EDGE('',*,*,#1511,.F.);
#2168=ORIENTED_EDGE('',*,*,#1512,.F.);
#2169=ORIENTED_EDGE('',*,*,#1515,.F.);
#2170=ORIENTED_EDGE('',*,*,#1514,.T.);
#2171=ORIENTED_EDGE('',*,*,#1516,.F.);
#2172=ORIENTED_EDGE('',*,*,#1517,.F.);
#2173=ORIENTED_EDGE('',*,*,#1518,.F.);
#2174=ORIENTED_EDGE('',*,*,#1519,.F.);
#2175=ORIENTED_EDGE('',*,*,#1277,.F.);
#2176=ORIENTED_EDGE('',*,*,#1276,.F.);
#2177=ORIENTED_EDGE('',*,*,#1520,.T.);
#2178=ORIENTED_EDGE('',*,*,#1521,.T.);
#2179=ORIENTED_EDGE('',*,*,#1520,.F.);
#2180=ORIENTED_EDGE('',*,*,#1521,.F.);
#2181=ORIENTED_EDGE('',*,*,#1522,.T.);
#2182=ORIENTED_EDGE('',*,*,#1519,.T.);
#2183=ORIENTED_EDGE('',*,*,#1518,.T.);
#2184=ORIENTED_EDGE('',*,*,#1522,.F.);
#2185=ORIENTED_EDGE('',*,*,#1509,.T.);
#2186=ORIENTED_EDGE('',*,*,#1523,.T.);
#2187=ORIENTED_EDGE('',*,*,#1401,.F.);
#2188=ORIENTED_EDGE('',*,*,#1523,.F.);
#2189=ORIENTED_EDGE('',*,*,#1510,.T.);
#2190=ORIENTED_EDGE('',*,*,#1191,.F.);
#2191=ORIENTED_EDGE('',*,*,#1524,.T.);
#2192=ORIENTED_EDGE('',*,*,#1268,.F.);
#2193=ORIENTED_EDGE('',*,*,#1525,.F.);
#2194=ORIENTED_EDGE('',*,*,#1505,.F.);
#2195=ORIENTED_EDGE('',*,*,#1526,.T.);
#2196=ORIENTED_EDGE('',*,*,#1266,.F.);
#2197=ORIENTED_EDGE('',*,*,#1527,.F.);
#2198=ORIENTED_EDGE('',*,*,#1516,.T.);
#2199=ORIENTED_EDGE('',*,*,#1528,.T.);
#2200=ORIENTED_EDGE('',*,*,#1402,.F.);
#2201=ORIENTED_EDGE('',*,*,#1528,.F.);
#2202=ORIENTED_EDGE('',*,*,#1517,.T.);
#2203=ORIENTED_EDGE('',*,*,#1507,.F.);
#2204=ORIENTED_EDGE('',*,*,#1529,.T.);
#2205=ORIENTED_EDGE('',*,*,#1281,.F.);
#2206=ORIENTED_EDGE('',*,*,#1530,.F.);
#2207=ORIENTED_EDGE('',*,*,#1531,.T.);
#2208=ORIENTED_EDGE('',*,*,#1278,.F.);
#2209=ORIENTED_EDGE('',*,*,#1529,.F.);
#2210=ORIENTED_EDGE('',*,*,#1506,.F.);
#2211=ORIENTED_EDGE('',*,*,#1527,.T.);
#2212=ORIENTED_EDGE('',*,*,#1269,.F.);
#2213=ORIENTED_EDGE('',*,*,#1524,.F.);
#2214=ORIENTED_EDGE('',*,*,#1194,.T.);
#2215=ORIENTED_EDGE('',*,*,#1193,.F.);
#2216=ORIENTED_EDGE('',*,*,#1532,.T.);
#2217=ORIENTED_EDGE('',*,*,#1279,.F.);
#2218=ORIENTED_EDGE('',*,*,#1531,.F.);
#2219=ORIENTED_EDGE('',*,*,#1530,.T.);
#2220=ORIENTED_EDGE('',*,*,#1280,.F.);
#2221=ORIENTED_EDGE('',*,*,#1532,.F.);
#2222=ORIENTED_EDGE('',*,*,#1192,.F.);
#2223=ORIENTED_EDGE('',*,*,#1525,.T.);
#2224=ORIENTED_EDGE('',*,*,#1267,.F.);
#2225=ORIENTED_EDGE('',*,*,#1526,.F.);
#2226=ORIENTED_EDGE('',*,*,#1508,.T.);
#2227=B_SPLINE_SURFACE_WITH_KNOTS('',3,3,((#3594,#3595,#3596,#3597,#3598,
#3599,#3600,#3601,#3602,#3603,#3604,#3605,#3606,#3607,#3608,#3609),(#3610,
#3611,#3612,#3613,#3614,#3615,#3616,#3617,#3618,#3619,#3620,#3621,#3622,
#3623,#3624,#3625),(#3626,#3627,#3628,#3629,#3630,#3631,#3632,#3633,#3634,
#3635,#3636,#3637,#3638,#3639,#3640,#3641),(#3642,#3643,#3644,#3645,#3646,
#3647,#3648,#3649,#3650,#3651,#3652,#3653,#3654,#3655,#3656,#3657),(#3658,
#3659,#3660,#3661,#3662,#3663,#3664,#3665,#3666,#3667,#3668,#3669,#3670,
#3671,#3672,#3673)),.UNSPECIFIED.,.F.,.T.,.F.,(4,1,4),(4,1,1,1,1,1,1,1,
1,1,1,1,1,4),(0.,0.5,1.),(0.,0.0969087794024373,0.193817558804875,0.290726338207312,
0.387635117609749,0.484543897012186,0.581452676414624,0.678361455817061,
0.775270235219498,0.969087794024373,1.06599657342681,1.16290535282925,1.25981413223168,
1.35672291163412),.UNSPECIFIED.);
#2228=B_SPLINE_SURFACE_WITH_KNOTS('',3,3,((#4194,#4195,#4196,#4197,#4198,
#4199,#4200,#4201,#4202,#4203,#4204,#4205,#4206,#4207,#4208,#4209,#4210,
#4211),(#4212,#4213,#4214,#4215,#4216,#4217,#4218,#4219,#4220,#4221,#4222,
#4223,#4224,#4225,#4226,#4227,#4228,#4229),(#4230,#4231,#4232,#4233,#4234,
#4235,#4236,#4237,#4238,#4239,#4240,#4241,#4242,#4243,#4244,#4245,#4246,
#4247),(#4248,#4249,#4250,#4251,#4252,#4253,#4254,#4255,#4256,#4257,#4258,
#4259,#4260,#4261,#4262,#4263,#4264,#4265),(#4266,#4267,#4268,#4269,#4270,
#4271,#4272,#4273,#4274,#4275,#4276,#4277,#4278,#4279,#4280,#4281,#4282,
#4283),(#4284,#4285,#4286,#4287,#4288,#4289,#4290,#4291,#4292,#4293,#4294,
#4295,#4296,#4297,#4298,#4299,#4300,#4301)),.UNSPECIFIED.,.F.,.T.,.F.,(4,
1,1,4),(4,1,1,1,1,1,1,1,1,1,1,1,1,1,1,4),(0.,0.285714285714286,0.571428571428571,
1.),(0.,0.180652906277659,0.361305812555317,0.541958718832976,0.722611625110635,
0.843046895962407,0.96348216681418,1.08391743766595,1.20435270851772,1.3247879793695,
1.44522325022127,1.62587615649893,1.80652906277659,2.1678348753319,2.34848778160956,
2.52914068788722),.UNSPECIFIED.);
#2229=B_SPLINE_SURFACE_WITH_KNOTS('',3,3,((#4420,#4421,#4422,#4423,#4424,
#4425,#4426,#4427,#4428,#4429,#4430,#4431,#4432,#4433,#4434,#4435,#4436),
(#4437,#4438,#4439,#4440,#4441,#4442,#4443,#4444,#4445,#4446,#4447,#4448,
#4449,#4450,#4451,#4452,#4453),(#4454,#4455,#4456,#4457,#4458,#4459,#4460,
#4461,#4462,#4463,#4464,#4465,#4466,#4467,#4468,#4469,#4470),(#4471,#4472,
#4473,#4474,#4475,#4476,#4477,#4478,#4479,#4480,#4481,#4482,#4483,#4484,
#4485,#4486,#4487),(#4488,#4489,#4490,#4491,#4492,#4493,#4494,#4495,#4496,
#4497,#4498,#4499,#4500,#4501,#4502,#4503,#4504)),.UNSPECIFIED.,.F.,.T.,
 .F.,(4,1,4),(4,1,1,1,1,1,1,1,1,1,1,1,1,1,4),(0.,0.571428571428571,1.),
(0.,0.129245648031152,0.258491296062304,0.387736944093456,0.516982592124608,
0.68931012283281,0.775473888186912,0.904719536218064,1.03396518424922,1.16321083228037,
1.29245648031152,1.55094777637382,1.58325918838161,1.68019342440498,1.80943907243613),
 .UNSPECIFIED.);
#2230=ADVANCED_FACE('',(#449),#2227,.F.);
#2231=ADVANCED_FACE('',(#450),#383,.F.);
#2232=ADVANCED_FACE('',(#451,#96,#97),#384,.F.);
#2233=ADVANCED_FACE('',(#452),#57,.T.);
#2234=ADVANCED_FACE('',(#453),#385,.T.);
#2235=ADVANCED_FACE('',(#454),#58,.T.);
#2236=ADVANCED_FACE('',(#455),#386,.T.);
#2237=ADVANCED_FACE('',(#456),#23,.F.);
#2238=ADVANCED_FACE('',(#457),#387,.F.);
#2239=ADVANCED_FACE('',(#458,#98),#24,.T.);
#2240=ADVANCED_FACE('',(#459),#59,.T.);
#2241=ADVANCED_FACE('',(#460),#388,.T.);
#2242=ADVANCED_FACE('',(#461),#60,.T.);
#2243=ADVANCED_FACE('',(#462),#389,.T.);
#2244=ADVANCED_FACE('',(#463),#390,.F.);
#2245=ADVANCED_FACE('',(#464,#99),#25,.T.);
#2246=ADVANCED_FACE('',(#465),#61,.T.);
#2247=ADVANCED_FACE('',(#466),#391,.T.);
#2248=ADVANCED_FACE('',(#467,#100),#26,.F.);
#2249=ADVANCED_FACE('',(#468),#62,.T.);
#2250=ADVANCED_FACE('',(#469),#392,.T.);
#2251=ADVANCED_FACE('',(#470,#101),#27,.T.);
#2252=ADVANCED_FACE('',(#471),#63,.T.);
#2253=ADVANCED_FACE('',(#472),#393,.T.);
#2254=ADVANCED_FACE('',(#473,#102),#28,.T.);
#2255=ADVANCED_FACE('',(#474),#64,.T.);
#2256=ADVANCED_FACE('',(#475),#394,.T.);
#2257=ADVANCED_FACE('',(#476),#65,.T.);
#2258=ADVANCED_FACE('',(#477),#395,.T.);
#2259=ADVANCED_FACE('',(#478),#66,.T.);
#2260=ADVANCED_FACE('',(#479),#396,.T.);
#2261=ADVANCED_FACE('',(#480),#67,.T.);
#2262=ADVANCED_FACE('',(#481),#397,.T.);
#2263=ADVANCED_FACE('',(#482),#68,.T.);
#2264=ADVANCED_FACE('',(#483),#398,.T.);
#2265=ADVANCED_FACE('',(#484),#69,.T.);
#2266=ADVANCED_FACE('',(#485),#399,.T.);
#2267=ADVANCED_FACE('',(#486),#70,.T.);
#2268=ADVANCED_FACE('',(#487),#400,.T.);
#2269=ADVANCED_FACE('',(#488),#71,.T.);
#2270=ADVANCED_FACE('',(#489),#401,.T.);
#2271=ADVANCED_FACE('',(#490),#72,.T.);
#2272=ADVANCED_FACE('',(#491),#402,.T.);
#2273=ADVANCED_FACE('',(#492),#73,.T.);
#2274=ADVANCED_FACE('',(#493),#403,.T.);
#2275=ADVANCED_FACE('',(#494),#404,.T.);
#2276=ADVANCED_FACE('',(#495),#29,.T.);
#2277=ADVANCED_FACE('',(#496),#405,.T.);
#2278=ADVANCED_FACE('',(#497),#30,.T.);
#2279=ADVANCED_FACE('',(#498),#406,.F.);
#2280=ADVANCED_FACE('',(#499),#31,.T.);
#2281=ADVANCED_FACE('',(#500),#407,.T.);
#2282=ADVANCED_FACE('',(#501),#32,.T.);
#2283=ADVANCED_FACE('',(#502),#408,.F.);
#2284=ADVANCED_FACE('',(#503),#15,.T.);
#2285=ADVANCED_FACE('',(#504),#16,.T.);
#2286=ADVANCED_FACE('',(#505),#409,.T.);
#2287=ADVANCED_FACE('',(#506),#74,.T.);
#2288=ADVANCED_FACE('',(#507),#410,.T.);
#2289=ADVANCED_FACE('',(#508),#75,.T.);
#2290=ADVANCED_FACE('',(#509),#411,.T.);
#2291=ADVANCED_FACE('',(#510),#17,.T.);
#2292=ADVANCED_FACE('',(#511),#18,.T.);
#2293=ADVANCED_FACE('',(#512),#76,.T.);
#2294=ADVANCED_FACE('',(#513),#412,.T.);
#2295=ADVANCED_FACE('',(#514),#77,.T.);
#2296=ADVANCED_FACE('',(#515),#413,.T.);
#2297=ADVANCED_FACE('',(#516),#78,.T.);
#2298=ADVANCED_FACE('',(#517),#414,.T.);
#2299=ADVANCED_FACE('',(#518),#79,.T.);
#2300=ADVANCED_FACE('',(#519),#415,.T.);
#2301=ADVANCED_FACE('',(#520),#416,.T.);
#2302=ADVANCED_FACE('',(#521),#80,.T.);
#2303=ADVANCED_FACE('',(#522),#417,.T.);
#2304=ADVANCED_FACE('',(#523),#81,.T.);
#2305=ADVANCED_FACE('',(#524),#418,.T.);
#2306=ADVANCED_FACE('',(#525),#419,.T.);
#2307=ADVANCED_FACE('',(#526),#33,.T.);
#2308=ADVANCED_FACE('',(#527),#420,.T.);
#2309=ADVANCED_FACE('',(#528),#421,.F.);
#2310=ADVANCED_FACE('',(#529),#34,.T.);
#2311=ADVANCED_FACE('',(#530,#103),#35,.T.);
#2312=ADVANCED_FACE('',(#531,#104),#36,.T.);
#2313=ADVANCED_FACE('',(#532),#2228,.T.);
#2314=ADVANCED_FACE('',(#533,#105,#106),#422,.T.);
#2315=ADVANCED_FACE('',(#534),#423,.F.);
#2316=ADVANCED_FACE('',(#535),#424,.F.);
#2317=ADVANCED_FACE('',(#536,#107),#37,.F.);
#2318=ADVANCED_FACE('',(#537),#82,.T.);
#2319=ADVANCED_FACE('',(#538),#425,.T.);
#2320=ADVANCED_FACE('',(#539),#83,.T.);
#2321=ADVANCED_FACE('',(#540),#84,.F.);
#2322=ADVANCED_FACE('',(#541),#85,.F.);
#2323=ADVANCED_FACE('',(#542),#426,.T.);
#2324=ADVANCED_FACE('',(#543),#2229,.T.);
#2325=ADVANCED_FACE('',(#544),#427,.T.);
#2326=ADVANCED_FACE('',(#545),#38,.F.);
#2327=ADVANCED_FACE('',(#546),#19,.F.);
#2328=ADVANCED_FACE('',(#547),#20,.F.);
#2329=ADVANCED_FACE('',(#548),#428,.F.);
#2330=ADVANCED_FACE('',(#549),#86,.F.);
#2331=ADVANCED_FACE('',(#550),#429,.F.);
#2332=ADVANCED_FACE('',(#551),#21,.F.);
#2333=ADVANCED_FACE('',(#552),#87,.F.);
#2334=ADVANCED_FACE('',(#553),#88,.F.);
#2335=ADVANCED_FACE('',(#554),#22,.F.);
#2336=ADVANCED_FACE('',(#555),#89,.F.);
#2337=ADVANCED_FACE('',(#556),#430,.F.);
#2338=ADVANCED_FACE('',(#557),#431,.F.);
#2339=ADVANCED_FACE('',(#558),#90,.F.);
#2340=ADVANCED_FACE('',(#559),#432,.F.);
#2341=ADVANCED_FACE('',(#560),#433,.T.);
#2342=ADVANCED_FACE('',(#561),#91,.T.);
#2343=ADVANCED_FACE('',(#562),#434,.T.);
#2344=ADVANCED_FACE('',(#563),#435,.F.);
#2345=ADVANCED_FACE('',(#564),#436,.F.);
#2346=ADVANCED_FACE('',(#565),#92,.F.);
#2347=ADVANCED_FACE('',(#566),#437,.F.);
#2348=ADVANCED_FACE('',(#567),#438,.F.);
#2349=ADVANCED_FACE('',(#568),#439,.F.);
#2350=ADVANCED_FACE('',(#569),#440,.T.);
#2351=ADVANCED_FACE('',(#570),#93,.T.);
#2352=ADVANCED_FACE('',(#571),#441,.T.);
#2353=ADVANCED_FACE('',(#572),#442,.F.);
#2354=ADVANCED_FACE('',(#573),#443,.F.);
#2355=ADVANCED_FACE('',(#574),#39,.F.);
#2356=ADVANCED_FACE('',(#575),#40,.T.);
#2357=ADVANCED_FACE('',(#576),#444,.T.);
#2358=ADVANCED_FACE('',(#577),#41,.T.);
#2359=ADVANCED_FACE('',(#578),#42,.T.);
#2360=ADVANCED_FACE('',(#579),#43,.T.);
#2361=ADVANCED_FACE('',(#580),#445,.F.);
#2362=ADVANCED_FACE('',(#581),#44,.F.);
#2363=ADVANCED_FACE('',(#582,#108),#45,.F.);
#2364=ADVANCED_FACE('',(#583),#446,.T.);
#2365=ADVANCED_FACE('',(#584),#46,.T.);
#2366=ADVANCED_FACE('',(#585,#109),#47,.T.);
#2367=ADVANCED_FACE('',(#586,#110),#48,.T.);
#2368=ADVANCED_FACE('',(#587),#94,.F.);
#2369=ADVANCED_FACE('',(#588,#111),#49,.F.);
#2370=ADVANCED_FACE('',(#589,#112),#50,.F.);
#2371=ADVANCED_FACE('',(#590),#95,.F.);
#2372=ADVANCED_FACE('',(#591),#447,.T.);
#2373=ADVANCED_FACE('',(#592),#51,.F.);
#2374=ADVANCED_FACE('',(#593),#52,.F.);
#2375=ADVANCED_FACE('',(#594),#448,.T.);
#2376=ADVANCED_FACE('',(#595),#53,.F.);
#2377=ADVANCED_FACE('',(#596),#54,.F.);
#2378=ADVANCED_FACE('',(#597),#55,.F.);
#2379=ADVANCED_FACE('',(#598),#56,.F.);
#2380=CLOSED_SHELL('',(#2230,#2231,#2232,#2233,#2234,#2235,#2236,#2237,
#2238,#2239,#2240,#2241,#2242,#2243,#2244,#2245,#2246,#2247,#2248,#2249,
#2250,#2251,#2252,#2253,#2254,#2255,#2256,#2257,#2258,#2259,#2260,#2261,
#2262,#2263,#2264,#2265,#2266,#2267,#2268,#2269,#2270,#2271,#2272,#2273,
#2274,#2275,#2276,#2277,#2278,#2279,#2280,#2281,#2282,#2283,#2284,#2285,
#2286,#2287,#2288,#2289,#2290,#2291,#2292,#2293,#2294,#2295,#2296,#2297,
#2298,#2299,#2300,#2301,#2302,#2303,#2304,#2305,#2306,#2307,#2308,#2309,
#2310,#2311,#2312,#2313,#2314,#2315,#2316,#2317,#2318,#2319,#2320,#2321,
#2322,#2323,#2324,#2325,#2326,#2327,#2328,#2329,#2330,#2331,#2332,#2333,
#2334,#2335,#2336,#2337,#2338,#2339,#2340,#2341,#2342,#2343,#2344,#2345,
#2346,#2347,#2348,#2349,#2350,#2351,#2352,#2353,#2354,#2355,#2356,#2357,
#2358,#2359,#2360,#2361,#2362,#2363,#2364,#2365,#2366,#2367,#2368,#2369,
#2370,#2371,#2372,#2373,#2374,#2375,#2376,#2377,#2378,#2379));
#2381=DERIVED_UNIT_ELEMENT(#2383,1.);
#2382=DERIVED_UNIT_ELEMENT(#4707,3.);
#2383=(
MASS_UNIT()
NAMED_UNIT(*)
SI_UNIT($,.GRAM.)
);
#2384=DERIVED_UNIT((#2381,#2382));
#2385=MEASURE_REPRESENTATION_ITEM('density measure',
POSITIVE_RATIO_MEASURE(1.),#2384);
#2386=PROPERTY_DEFINITION_REPRESENTATION(#2391,#2388);
#2387=PROPERTY_DEFINITION_REPRESENTATION(#2392,#2389);
#2388=REPRESENTATION('material name',(#2390),#4704);
#2389=REPRESENTATION('density',(#2385),#4704);
#2390=DESCRIPTIVE_REPRESENTATION_ITEM('Generic','Generic');
#2391=PROPERTY_DEFINITION('material property','material name',#4714);
#2392=PROPERTY_DEFINITION('material property','density of part',#4714);
#2393=DATE_TIME_ROLE('creation_date');
#2394=APPLIED_DATE_AND_TIME_ASSIGNMENT(#2395,#2393,(#4714));
#2395=DATE_AND_TIME(#2396,#2397);
#2396=CALENDAR_DATE(2021,7,7);
#2397=LOCAL_TIME(13,9,20.,#2398);
#2398=COORDINATED_UNIVERSAL_TIME_OFFSET(0,0,.BEHIND.);
#2399=AXIS2_PLACEMENT_3D('placement',#3593,#2752,#2753);
#2400=AXIS2_PLACEMENT_3D('',#3676,#2754,#2755);
#2401=AXIS2_PLACEMENT_3D('',#3709,#2756,#2757);
#2402=AXIS2_PLACEMENT_3D('',#3711,#2758,#2759);
#2403=AXIS2_PLACEMENT_3D('',#3713,#2761,#2762);
#2404=AXIS2_PLACEMENT_3D('',#3718,#2764,#2765);
#2405=AXIS2_PLACEMENT_3D('',#3721,#2767,#2768);
#2406=AXIS2_PLACEMENT_3D('',#3761,#2769,#2770);
#2407=AXIS2_PLACEMENT_3D('',#3764,#2771,#2772);
#2408=AXIS2_PLACEMENT_3D('',#3766,#2773,#2774);
#2409=AXIS2_PLACEMENT_3D('',#3768,#2775,#2776);
#2410=AXIS2_PLACEMENT_3D('',#3769,#2777,#2778);
#2411=AXIS2_PLACEMENT_3D('',#3770,#2779,#2780);
#2412=AXIS2_PLACEMENT_3D('',#3773,#2781,#2782);
#2413=AXIS2_PLACEMENT_3D('',#3776,#2785,#2786);
#2414=AXIS2_PLACEMENT_3D('',#3779,#2787,#2788);
#2415=AXIS2_PLACEMENT_3D('',#3780,#2789,#2790);
#2416=AXIS2_PLACEMENT_3D('',#3781,#2791,#2792);
#2417=AXIS2_PLACEMENT_3D('',#3782,#2793,#2794);
#2418=AXIS2_PLACEMENT_3D('',#3785,#2797,#2798);
#2419=AXIS2_PLACEMENT_3D('',#3791,#2802,#2803);
#2420=AXIS2_PLACEMENT_3D('',#3794,#2805,#2806);
#2421=AXIS2_PLACEMENT_3D('',#3795,#2807,#2808);
#2422=AXIS2_PLACEMENT_3D('',#3804,#2812,#2813);
#2423=AXIS2_PLACEMENT_3D('',#3808,#2815,#2816);
#2424=AXIS2_PLACEMENT_3D('',#3816,#2820,#2821);
#2425=AXIS2_PLACEMENT_3D('',#3820,#2823,#2824);
#2426=AXIS2_PLACEMENT_3D('',#3823,#2826,#2827);
#2427=AXIS2_PLACEMENT_3D('',#3824,#2828,#2829);
#2428=AXIS2_PLACEMENT_3D('',#3827,#2830,#2831);
#2429=AXIS2_PLACEMENT_3D('',#3828,#2832,#2833);
#2430=AXIS2_PLACEMENT_3D('',#3830,#2834,#2835);
#2431=AXIS2_PLACEMENT_3D('',#3831,#2836,#2837);
#2432=AXIS2_PLACEMENT_3D('',#3832,#2838,#2839);
#2433=AXIS2_PLACEMENT_3D('',#3834,#2840,#2841);
#2434=AXIS2_PLACEMENT_3D('',#3836,#2843,#2844);
#2435=AXIS2_PLACEMENT_3D('',#3838,#2845,#2846);
#2436=AXIS2_PLACEMENT_3D('',#3839,#2847,#2848);
#2437=AXIS2_PLACEMENT_3D('',#3840,#2849,#2850);
#2438=AXIS2_PLACEMENT_3D('',#3843,#2853,#2854);
#2439=AXIS2_PLACEMENT_3D('',#3845,#2856,#2857);
#2440=AXIS2_PLACEMENT_3D('',#3850,#2859,#2860);
#2441=AXIS2_PLACEMENT_3D('',#3854,#2862,#2863);
#2442=AXIS2_PLACEMENT_3D('',#3858,#2865,#2866);
#2443=AXIS2_PLACEMENT_3D('',#3866,#2870,#2871);
#2444=AXIS2_PLACEMENT_3D('',#3870,#2873,#2874);
#2445=AXIS2_PLACEMENT_3D('',#3874,#2877,#2878);
#2446=AXIS2_PLACEMENT_3D('',#3876,#2879,#2880);
#2447=AXIS2_PLACEMENT_3D('',#3878,#2881,#2882);
#2448=AXIS2_PLACEMENT_3D('',#3879,#2883,#2884);
#2449=AXIS2_PLACEMENT_3D('',#3880,#2885,#2886);
#2450=AXIS2_PLACEMENT_3D('',#3901,#2888,#2889);
#2451=AXIS2_PLACEMENT_3D('',#3903,#2890,#2891);
#2452=AXIS2_PLACEMENT_3D('',#3904,#2892,#2893);
#2453=AXIS2_PLACEMENT_3D('',#3907,#2894,#2895);
#2454=AXIS2_PLACEMENT_3D('',#3909,#2896,#2897);
#2455=AXIS2_PLACEMENT_3D('',#3911,#2898,#2899);
#2456=AXIS2_PLACEMENT_3D('',#3912,#2900,#2901);
#2457=AXIS2_PLACEMENT_3D('',#3913,#2902,#2903);
#2458=AXIS2_PLACEMENT_3D('',#3914,#2904,#2905);
#2459=AXIS2_PLACEMENT_3D('',#3918,#2907,#2908);
#2460=AXIS2_PLACEMENT_3D('',#3919,#2909,#2910);
#2461=AXIS2_PLACEMENT_3D('',#3920,#2911,#2912);
#2462=AXIS2_PLACEMENT_3D('',#3929,#2917,#2918);
#2463=AXIS2_PLACEMENT_3D('',#3932,#2919,#2920);
#2464=AXIS2_PLACEMENT_3D('',#3934,#2921,#2922);
#2465=AXIS2_PLACEMENT_3D('',#3936,#2923,#2924);
#2466=AXIS2_PLACEMENT_3D('',#3937,#2925,#2926);
#2467=AXIS2_PLACEMENT_3D('',#3938,#2927,#2928);
#2468=AXIS2_PLACEMENT_3D('',#3939,#2929,#2930);
#2469=AXIS2_PLACEMENT_3D('',#3943,#2932,#2933);
#2470=AXIS2_PLACEMENT_3D('',#3944,#2934,#2935);
#2471=AXIS2_PLACEMENT_3D('',#3945,#2936,#2937);
#2472=AXIS2_PLACEMENT_3D('',#3954,#2942,#2943);
#2473=AXIS2_PLACEMENT_3D('',#3957,#2944,#2945);
#2474=AXIS2_PLACEMENT_3D('',#3959,#2946,#2947);
#2475=AXIS2_PLACEMENT_3D('',#3960,#2948,#2949);
#2476=AXIS2_PLACEMENT_3D('',#3961,#2950,#2951);
#2477=AXIS2_PLACEMENT_3D('',#3962,#2952,#2953);
#2478=AXIS2_PLACEMENT_3D('',#3964,#2954,#2955);
#2479=AXIS2_PLACEMENT_3D('',#3966,#2957,#2958);
#2480=AXIS2_PLACEMENT_3D('',#3968,#2959,#2960);
#2481=AXIS2_PLACEMENT_3D('',#3969,#2961,#2962);
#2482=AXIS2_PLACEMENT_3D('',#3970,#2963,#2964);
#2483=AXIS2_PLACEMENT_3D('',#3972,#2965,#2966);
#2484=AXIS2_PLACEMENT_3D('',#3974,#2968,#2969);
#2485=AXIS2_PLACEMENT_3D('',#3976,#2970,#2971);
#2486=AXIS2_PLACEMENT_3D('',#3977,#2972,#2973);
#2487=AXIS2_PLACEMENT_3D('',#3978,#2974,#2975);
#2488=AXIS2_PLACEMENT_3D('',#3980,#2976,#2977);
#2489=AXIS2_PLACEMENT_3D('',#3982,#2979,#2980);
#2490=AXIS2_PLACEMENT_3D('',#3984,#2981,#2982);
#2491=AXIS2_PLACEMENT_3D('',#3985,#2983,#2984);
#2492=AXIS2_PLACEMENT_3D('',#3986,#2985,#2986);
#2493=AXIS2_PLACEMENT_3D('',#3988,#2987,#2988);
#2494=AXIS2_PLACEMENT_3D('',#3990,#2990,#2991);
#2495=AXIS2_PLACEMENT_3D('',#3993,#2992,#2993);
#2496=AXIS2_PLACEMENT_3D('',#3994,#2994,#2995);
#2497=AXIS2_PLACEMENT_3D('',#3995,#2996,#2997);
#2498=AXIS2_PLACEMENT_3D('',#3996,#2998,#2999);
#2499=AXIS2_PLACEMENT_3D('',#3999,#3000,#3001);
#2500=AXIS2_PLACEMENT_3D('',#4002,#3004,#3005);
#2501=AXIS2_PLACEMENT_3D('',#4004,#3006,#3007);
#2502=AXIS2_PLACEMENT_3D('',#4005,#3008,#3009);
#2503=AXIS2_PLACEMENT_3D('',#4006,#3010,#3011);
#2504=AXIS2_PLACEMENT_3D('',#4007,#3012,#3013);
#2505=AXIS2_PLACEMENT_3D('',#4009,#3014,#3015);
#2506=AXIS2_PLACEMENT_3D('',#4011,#3017,#3018);
#2507=AXIS2_PLACEMENT_3D('',#4013,#3019,#3020);
#2508=AXIS2_PLACEMENT_3D('',#4014,#3021,#3022);
#2509=AXIS2_PLACEMENT_3D('',#4015,#3023,#3024);
#2510=AXIS2_PLACEMENT_3D('',#4017,#3025,#3026);
#2511=AXIS2_PLACEMENT_3D('',#4019,#3028,#3029);
#2512=AXIS2_PLACEMENT_3D('',#4021,#3030,#3031);
#2513=AXIS2_PLACEMENT_3D('',#4022,#3032,#3033);
#2514=AXIS2_PLACEMENT_3D('',#4023,#3034,#3035);
#2515=AXIS2_PLACEMENT_3D('',#4025,#3036,#3037);
#2516=AXIS2_PLACEMENT_3D('',#4027,#3039,#3040);
#2517=AXIS2_PLACEMENT_3D('',#4029,#3041,#3042);
#2518=AXIS2_PLACEMENT_3D('',#4030,#3043,#3044);
#2519=AXIS2_PLACEMENT_3D('',#4031,#3045,#3046);
#2520=AXIS2_PLACEMENT_3D('',#4033,#3047,#3048);
#2521=AXIS2_PLACEMENT_3D('',#4035,#3050,#3051);
#2522=AXIS2_PLACEMENT_3D('',#4038,#3052,#3053);
#2523=AXIS2_PLACEMENT_3D('',#4039,#3054,#3055);
#2524=AXIS2_PLACEMENT_3D('',#4040,#3056,#3057);
#2525=AXIS2_PLACEMENT_3D('',#4041,#3058,#3059);
#2526=AXIS2_PLACEMENT_3D('',#4044,#3062,#3063);
#2527=AXIS2_PLACEMENT_3D('',#4047,#3065,#3066);
#2528=AXIS2_PLACEMENT_3D('',#4048,#3067,#3068);
#2529=AXIS2_PLACEMENT_3D('',#4052,#3071,#3072);
#2530=AXIS2_PLACEMENT_3D('',#4053,#3073,#3074);
#2531=AXIS2_PLACEMENT_3D('',#4054,#3075,#3076);
#2532=AXIS2_PLACEMENT_3D('',#4060,#3079,#3080);
#2533=AXIS2_PLACEMENT_3D('',#4064,#3082,#3083);
#2534=AXIS2_PLACEMENT_3D('',#4068,#3086,#3087);
#2535=AXIS2_PLACEMENT_3D('',#4071,#3089,#3090);
#2536=AXIS2_PLACEMENT_3D('',#4072,#3091,#3092);
#2537=AXIS2_PLACEMENT_3D('',#4076,#3095,#3096);
#2538=AXIS2_PLACEMENT_3D('',#4079,#3098,#3099);
#2539=AXIS2_PLACEMENT_3D('',#4080,#3100,#3101);
#2540=AXIS2_PLACEMENT_3D('',#4084,#3104,#3105);
#2541=AXIS2_PLACEMENT_3D('',#4087,#3107,#3108);
#2542=AXIS2_PLACEMENT_3D('',#4088,#3109,#3110);
#2543=AXIS2_PLACEMENT_3D('',#4091,#3111,#3112);
#2544=AXIS2_PLACEMENT_3D('',#4092,#3113,#3114);
#2545=AXIS2_PLACEMENT_3D('',#4093,#3115,#3116);
#2546=AXIS2_PLACEMENT_3D('',#4094,#3117,#3118);
#2547=AXIS2_PLACEMENT_3D('',#4097,#3119,#3120);
#2548=AXIS2_PLACEMENT_3D('',#4098,#3121,#3122);
#2549=AXIS2_PLACEMENT_3D('',#4099,#3123,#3124);
#2550=AXIS2_PLACEMENT_3D('',#4100,#3125,#3126);
#2551=AXIS2_PLACEMENT_3D('',#4102,#3127,#3128);
#2552=AXIS2_PLACEMENT_3D('',#4104,#3130,#3131);
#2553=AXIS2_PLACEMENT_3D('',#4107,#3132,#3133);
#2554=AXIS2_PLACEMENT_3D('',#4108,#3134,#3135);
#2555=AXIS2_PLACEMENT_3D('',#4109,#3136,#3137);
#2556=AXIS2_PLACEMENT_3D('',#4110,#3138,#3139);
#2557=AXIS2_PLACEMENT_3D('',#4113,#3140,#3141);
#2558=AXIS2_PLACEMENT_3D('',#4116,#3144,#3145);
#2559=AXIS2_PLACEMENT_3D('',#4118,#3146,#3147);
#2560=AXIS2_PLACEMENT_3D('',#4119,#3148,#3149);
#2561=AXIS2_PLACEMENT_3D('',#4120,#3150,#3151);
#2562=AXIS2_PLACEMENT_3D('',#4121,#3152,#3153);
#2563=AXIS2_PLACEMENT_3D('',#4123,#3155,#3156);
#2564=AXIS2_PLACEMENT_3D('',#4126,#3157,#3158);
#2565=AXIS2_PLACEMENT_3D('',#4127,#3159,#3160);
#2566=AXIS2_PLACEMENT_3D('',#4128,#3161,#3162);
#2567=AXIS2_PLACEMENT_3D('',#4129,#3163,#3164);
#2568=AXIS2_PLACEMENT_3D('',#4132,#3165,#3166);
#2569=AXIS2_PLACEMENT_3D('',#4133,#3167,#3168);
#2570=AXIS2_PLACEMENT_3D('',#4134,#3169,#3170);
#2571=AXIS2_PLACEMENT_3D('',#4135,#3171,#3172);
#2572=AXIS2_PLACEMENT_3D('',#4137,#3173,#3174);
#2573=AXIS2_PLACEMENT_3D('',#4138,#3175,#3176);
#2574=AXIS2_PLACEMENT_3D('',#4139,#3177,#3178);
#2575=AXIS2_PLACEMENT_3D('',#4141,#3179,#3180);
#2576=AXIS2_PLACEMENT_3D('',#4143,#3182,#3183);
#2577=AXIS2_PLACEMENT_3D('',#4144,#3184,#3185);
#2578=AXIS2_PLACEMENT_3D('',#4145,#3186,#3187);
#2579=AXIS2_PLACEMENT_3D('',#4147,#3188,#3189);
#2580=AXIS2_PLACEMENT_3D('',#4149,#3191,#3192);
#2581=AXIS2_PLACEMENT_3D('',#4151,#3193,#3194);
#2582=AXIS2_PLACEMENT_3D('',#4152,#3195,#3196);
#2583=AXIS2_PLACEMENT_3D('',#4153,#3197,#3198);
#2584=AXIS2_PLACEMENT_3D('',#4155,#3199,#3200);
#2585=AXIS2_PLACEMENT_3D('',#4157,#3202,#3203);
#2586=AXIS2_PLACEMENT_3D('',#4159,#3204,#3205);
#2587=AXIS2_PLACEMENT_3D('',#4160,#3206,#3207);
#2588=AXIS2_PLACEMENT_3D('',#4161,#3208,#3209);
#2589=AXIS2_PLACEMENT_3D('',#4163,#3211,#3212);
#2590=AXIS2_PLACEMENT_3D('',#4166,#3215,#3216);
#2591=AXIS2_PLACEMENT_3D('',#4168,#3217,#3218);
#2592=AXIS2_PLACEMENT_3D('',#4169,#3219,#3220);
#2593=AXIS2_PLACEMENT_3D('',#4170,#3221,#3222);
#2594=AXIS2_PLACEMENT_3D('',#4172,#3223,#3224);
#2595=AXIS2_PLACEMENT_3D('',#4174,#3226,#3227);
#2596=AXIS2_PLACEMENT_3D('',#4175,#3228,#3229);
#2597=AXIS2_PLACEMENT_3D('',#4176,#3230,#3231);
#2598=AXIS2_PLACEMENT_3D('',#4179,#3234,#3235);
#2599=AXIS2_PLACEMENT_3D('',#4181,#3237,#3238);
#2600=AXIS2_PLACEMENT_3D('',#4183,#3240,#3241);
#2601=AXIS2_PLACEMENT_3D('',#4184,#3242,#3243);
#2602=AXIS2_PLACEMENT_3D('',#4186,#3245,#3246);
#2603=AXIS2_PLACEMENT_3D('',#4188,#3248,#3249);
#2604=AXIS2_PLACEMENT_3D('',#4190,#3250,#3251);
#2605=AXIS2_PLACEMENT_3D('',#4191,#3252,#3253);
#2606=AXIS2_PLACEMENT_3D('',#4193,#3254,#3255);
#2607=AXIS2_PLACEMENT_3D('',#4303,#3256,#3257);
#2608=AXIS2_PLACEMENT_3D('',#4322,#3258,#3259);
#2609=AXIS2_PLACEMENT_3D('',#4325,#3260,#3261);
#2610=AXIS2_PLACEMENT_3D('',#4329,#3263,#3264);
#2611=AXIS2_PLACEMENT_3D('',#4349,#3266,#3267);
#2612=AXIS2_PLACEMENT_3D('',#4351,#3268,#3269);
#2613=AXIS2_PLACEMENT_3D('',#4353,#3271,#3272);
#2614=AXIS2_PLACEMENT_3D('',#4356,#3274,#3275);
#2615=AXIS2_PLACEMENT_3D('',#4357,#3276,#3277);
#2616=AXIS2_PLACEMENT_3D('',#4358,#3278,#3279);
#2617=AXIS2_PLACEMENT_3D('',#4361,#3280,#3281);
#2618=AXIS2_PLACEMENT_3D('',#4363,#3282,#3283);
#2619=AXIS2_PLACEMENT_3D('',#4364,#3284,#3285);
#2620=AXIS2_PLACEMENT_3D('',#4366,#3286,#3287);
#2621=AXIS2_PLACEMENT_3D('',#4368,#3288,#3289);
#2622=AXIS2_PLACEMENT_3D('',#4369,#3290,#3291);
#2623=AXIS2_PLACEMENT_3D('',#4370,#3292,#3293);
#2624=AXIS2_PLACEMENT_3D('',#4373,#3294,#3295);
#2625=AXIS2_PLACEMENT_3D('',#4375,#3296,#3297);
#2626=AXIS2_PLACEMENT_3D('',#4377,#3299,#3300);
#2627=AXIS2_PLACEMENT_3D('',#4378,#3301,#3302);
#2628=AXIS2_PLACEMENT_3D('',#4381,#3303,#3304);
#2629=AXIS2_PLACEMENT_3D('',#4382,#3305,#3306);
#2630=AXIS2_PLACEMENT_3D('',#4383,#3307,#3308);
#2631=AXIS2_PLACEMENT_3D('',#4384,#3309,#3310);
#2632=AXIS2_PLACEMENT_3D('',#4386,#3311,#3312);
#2633=AXIS2_PLACEMENT_3D('',#4388,#3313,#3314);
#2634=AXIS2_PLACEMENT_3D('',#4390,#3315,#3316);
#2635=AXIS2_PLACEMENT_3D('',#4391,#3317,#3318);
#2636=AXIS2_PLACEMENT_3D('',#4392,#3319,#3320);
#2637=AXIS2_PLACEMENT_3D('',#4395,#3321,#3322);
#2638=AXIS2_PLACEMENT_3D('',#4396,#3323,#3324);
#2639=AXIS2_PLACEMENT_3D('',#4398,#3325,#3326);
#2640=AXIS2_PLACEMENT_3D('',#4399,#3327,#3328);
#2641=AXIS2_PLACEMENT_3D('',#4400,#3329,#3330);
#2642=AXIS2_PLACEMENT_3D('',#4505,#3332,#3333);
#2643=AXIS2_PLACEMENT_3D('',#4506,#3334,#3335);
#2644=AXIS2_PLACEMENT_3D('',#4508,#3336,#3337);
#2645=AXIS2_PLACEMENT_3D('',#4510,#3339,#3340);
#2646=AXIS2_PLACEMENT_3D('',#4516,#3343,#3344);
#2647=AXIS2_PLACEMENT_3D('',#4520,#3346,#3347);
#2648=AXIS2_PLACEMENT_3D('',#4522,#3349,#3350);
#2649=AXIS2_PLACEMENT_3D('',#4524,#3351,#3352);
#2650=AXIS2_PLACEMENT_3D('',#4525,#3353,#3354);
#2651=AXIS2_PLACEMENT_3D('',#4526,#3355,#3356);
#2652=AXIS2_PLACEMENT_3D('',#4528,#3357,#3358);
#2653=AXIS2_PLACEMENT_3D('',#4529,#3359,#3360);
#2654=AXIS2_PLACEMENT_3D('',#4530,#3361,#3362);
#2655=AXIS2_PLACEMENT_3D('',#4532,#3363,#3364);
#2656=AXIS2_PLACEMENT_3D('',#4534,#3366,#3367);
#2657=AXIS2_PLACEMENT_3D('',#4536,#3368,#3369);
#2658=AXIS2_PLACEMENT_3D('',#4537,#3370,#3371);
#2659=AXIS2_PLACEMENT_3D('',#4538,#3372,#3373);
#2660=AXIS2_PLACEMENT_3D('',#4540,#3375,#3376);
#2661=AXIS2_PLACEMENT_3D('',#4543,#3377,#3378);
#2662=AXIS2_PLACEMENT_3D('',#4544,#3379,#3380);
#2663=AXIS2_PLACEMENT_3D('',#4545,#3381,#3382);
#2664=AXIS2_PLACEMENT_3D('',#4546,#3383,#3384);
#2665=AXIS2_PLACEMENT_3D('',#4548,#3385,#3386);
#2666=AXIS2_PLACEMENT_3D('',#4550,#3387,#3388);
#2667=AXIS2_PLACEMENT_3D('',#4551,#3389,#3390);
#2668=AXIS2_PLACEMENT_3D('',#4552,#3391,#3392);
#2669=AXIS2_PLACEMENT_3D('',#4555,#3393,#3394);
#2670=AXIS2_PLACEMENT_3D('',#4556,#3395,#3396);
#2671=AXIS2_PLACEMENT_3D('',#4557,#3397,#3398);
#2672=AXIS2_PLACEMENT_3D('',#4558,#3399,#3400);
#2673=AXIS2_PLACEMENT_3D('',#4560,#3401,#3402);
#2674=AXIS2_PLACEMENT_3D('',#4562,#3403,#3404);
#2675=AXIS2_PLACEMENT_3D('',#4563,#3405,#3406);
#2676=AXIS2_PLACEMENT_3D('',#4564,#3407,#3408);
#2677=AXIS2_PLACEMENT_3D('',#4567,#3409,#3410);
#2678=AXIS2_PLACEMENT_3D('',#4568,#3411,#3412);
#2679=AXIS2_PLACEMENT_3D('',#4569,#3413,#3414);
#2680=AXIS2_PLACEMENT_3D('',#4570,#3415,#3416);
#2681=AXIS2_PLACEMENT_3D('',#4572,#3418,#3419);
#2682=AXIS2_PLACEMENT_3D('',#4574,#3421,#3422);
#2683=AXIS2_PLACEMENT_3D('',#4576,#3423,#3424);
#2684=AXIS2_PLACEMENT_3D('',#4578,#3425,#3426);
#2685=AXIS2_PLACEMENT_3D('',#4579,#3427,#3428);
#2686=AXIS2_PLACEMENT_3D('',#4580,#3429,#3430);
#2687=AXIS2_PLACEMENT_3D('',#4582,#3432,#3433);
#2688=AXIS2_PLACEMENT_3D('',#4584,#3434,#3435);
#2689=AXIS2_PLACEMENT_3D('',#4587,#3438,#3439);
#2690=AXIS2_PLACEMENT_3D('',#4589,#3440,#3441);
#2691=AXIS2_PLACEMENT_3D('',#4590,#3442,#3443);
#2692=AXIS2_PLACEMENT_3D('',#4591,#3444,#3445);
#2693=AXIS2_PLACEMENT_3D('',#4594,#3448,#3449);
#2694=AXIS2_PLACEMENT_3D('',#4596,#3451,#3452);
#2695=AXIS2_PLACEMENT_3D('',#4599,#3453,#3454);
#2696=AXIS2_PLACEMENT_3D('',#4602,#3457,#3458);
#2697=AXIS2_PLACEMENT_3D('',#4605,#3459,#3460);
#2698=AXIS2_PLACEMENT_3D('',#4606,#3461,#3462);
#2699=AXIS2_PLACEMENT_3D('',#4607,#3463,#3464);
#2700=AXIS2_PLACEMENT_3D('',#4608,#3465,#3466);
#2701=AXIS2_PLACEMENT_3D('',#4611,#3469,#3470);
#2702=AXIS2_PLACEMENT_3D('',#4613,#3472,#3473);
#2703=AXIS2_PLACEMENT_3D('',#4615,#3475,#3476);
#2704=AXIS2_PLACEMENT_3D('',#4617,#3477,#3478);
#2705=AXIS2_PLACEMENT_3D('',#4620,#3481,#3482);
#2706=AXIS2_PLACEMENT_3D('',#4622,#3483,#3484);
#2707=AXIS2_PLACEMENT_3D('',#4623,#3485,#3486);
#2708=AXIS2_PLACEMENT_3D('',#4624,#3487,#3488);
#2709=AXIS2_PLACEMENT_3D('',#4627,#3491,#3492);
#2710=AXIS2_PLACEMENT_3D('',#4629,#3494,#3495);
#2711=AXIS2_PLACEMENT_3D('',#4631,#3497,#3498);
#2712=AXIS2_PLACEMENT_3D('',#4632,#3499,#3500);
#2713=AXIS2_PLACEMENT_3D('',#4634,#3502,#3503);
#2714=AXIS2_PLACEMENT_3D('',#4636,#3505,#3506);
#2715=AXIS2_PLACEMENT_3D('',#4637,#3507,#3508);
#2716=AXIS2_PLACEMENT_3D('',#4638,#3509,#3510);
#2717=AXIS2_PLACEMENT_3D('',#4639,#3511,#3512);
#2718=AXIS2_PLACEMENT_3D('',#4640,#3513,#3514);
#2719=AXIS2_PLACEMENT_3D('',#4641,#3515,#3516);
#2720=AXIS2_PLACEMENT_3D('',#4642,#3517,#3518);
#2721=AXIS2_PLACEMENT_3D('',#4647,#3520,#3521);
#2722=AXIS2_PLACEMENT_3D('',#4650,#3523,#3524);
#2723=AXIS2_PLACEMENT_3D('',#4651,#3525,#3526);
#2724=AXIS2_PLACEMENT_3D('',#4652,#3527,#3528);
#2725=AXIS2_PLACEMENT_3D('',#4655,#3529,#3530);
#2726=AXIS2_PLACEMENT_3D('',#4656,#3531,#3532);
#2727=AXIS2_PLACEMENT_3D('',#4659,#3533,#3534);
#2728=AXIS2_PLACEMENT_3D('',#4660,#3535,#3536);
#2729=AXIS2_PLACEMENT_3D('',#4661,#3537,#3538);
#2730=AXIS2_PLACEMENT_3D('',#4664,#3539,#3540);
#2731=AXIS2_PLACEMENT_3D('',#4665,#3541,#3542);
#2732=AXIS2_PLACEMENT_3D('',#4666,#3543,#3544);
#2733=AXIS2_PLACEMENT_3D('',#4667,#3545,#3546);
#2734=AXIS2_PLACEMENT_3D('',#4668,#3547,#3548);
#2735=AXIS2_PLACEMENT_3D('',#4671,#3549,#3550);
#2736=AXIS2_PLACEMENT_3D('',#4672,#3551,#3552);
#2737=AXIS2_PLACEMENT_3D('',#4675,#3553,#3554);
#2738=AXIS2_PLACEMENT_3D('',#4676,#3555,#3556);
#2739=AXIS2_PLACEMENT_3D('',#4677,#3557,#3558);
#2740=AXIS2_PLACEMENT_3D('',#4680,#3559,#3560);
#2741=AXIS2_PLACEMENT_3D('',#4681,#3561,#3562);
#2742=AXIS2_PLACEMENT_3D('',#4682,#3563,#3564);
#2743=AXIS2_PLACEMENT_3D('',#4683,#3565,#3566);
#2744=AXIS2_PLACEMENT_3D('',#4684,#3567,#3568);
#2745=AXIS2_PLACEMENT_3D('',#4686,#3570,#3571);
#2746=AXIS2_PLACEMENT_3D('',#4689,#3574,#3575);
#2747=AXIS2_PLACEMENT_3D('',#4692,#3578,#3579);
#2748=AXIS2_PLACEMENT_3D('',#4694,#3581,#3582);
#2749=AXIS2_PLACEMENT_3D('',#4697,#3585,#3586);
#2750=AXIS2_PLACEMENT_3D('',#4699,#3588,#3589);
#2751=AXIS2_PLACEMENT_3D('',#4701,#3591,#3592);
#2752=DIRECTION('axis',(0.,0.,1.));
#2753=DIRECTION('refdir',(1.,0.,0.));
#2754=DIRECTION('center_axis',(1.38777878078145E-16,1.,2.65207989753234E-16));
#2755=DIRECTION('ref_axis',(0.0982142857142863,-2.77555756156292E-16,0.995165289829601));
#2756=DIRECTION('center_axis',(0.,0.,1.));
#2757=DIRECTION('ref_axis',(1.,0.,0.));
#2758=DIRECTION('center_axis',(0.,0.,1.));
#2759=DIRECTION('ref_axis',(1.,0.,0.));
#2760=DIRECTION('',(0.,0.,1.));
#2761=DIRECTION('center_axis',(0.,-1.,0.));
#2762=DIRECTION('ref_axis',(-1.,0.,0.));
#2763=DIRECTION('',(0.,-1.,0.));
#2764=DIRECTION('center_axis',(0.,-1.,0.));
#2765=DIRECTION('ref_axis',(-1.,0.,0.));
#2766=DIRECTION('',(0.,1.,0.));
#2767=DIRECTION('center_axis',(0.,-1.,0.));
#2768=DIRECTION('ref_axis',(-1.,0.,0.));
#2769=DIRECTION('center_axis',(0.,-1.,0.));
#2770=DIRECTION('ref_axis',(0.,0.,-1.));
#2771=DIRECTION('center_axis',(0.,0.,-1.));
#2772=DIRECTION('ref_axis',(0.,1.,0.));
#2773=DIRECTION('center_axis',(0.,-1.,0.));
#2774=DIRECTION('ref_axis',(-6.12323399573677E-17,0.,-1.));
#2775=DIRECTION('center_axis',(0.,0.,-1.));
#2776=DIRECTION('ref_axis',(-1.,0.,0.));
#2777=DIRECTION('center_axis',(0.,1.,0.));
#2778=DIRECTION('ref_axis',(-6.12323399573677E-17,0.,-1.));
#2779=DIRECTION('center_axis',(1.33226762955019E-16,0.,1.));
#2780=DIRECTION('ref_axis',(-0.707106781186545,0.70710678118655,0.));
#2781=DIRECTION('center_axis',(0.,0.,-1.));
#2782=DIRECTION('ref_axis',(-1.,0.,0.));
#2783=DIRECTION('',(-1.33226762955019E-16,0.,-1.));
#2784=DIRECTION('',(1.33226762955019E-16,0.,1.));
#2785=DIRECTION('center_axis',(0.,-1.,0.));
#2786=DIRECTION('ref_axis',(-1.22464679914735E-16,0.,1.));
#2787=DIRECTION('center_axis',(0.,0.,1.));
#2788=DIRECTION('ref_axis',(1.,0.,0.));
#2789=DIRECTION('center_axis',(0.,1.,0.));
#2790=DIRECTION('ref_axis',(6.12323399573677E-17,0.,1.));
#2791=DIRECTION('center_axis',(0.,-1.,0.));
#2792=DIRECTION('ref_axis',(6.12323399573677E-17,0.,1.));
#2793=DIRECTION('center_axis',(1.77635683940025E-16,0.,-1.));
#2794=DIRECTION('ref_axis',(0.707106781186544,0.707106781186551,0.));
#2795=DIRECTION('',(-1.77635683940025E-16,0.,1.));
#2796=DIRECTION('',(1.77635683940025E-16,0.,-1.));
#2797=DIRECTION('center_axis',(1.,0.,-1.33226762955019E-16));
#2798=DIRECTION('ref_axis',(-1.33226762955019E-16,0.,-1.));
#2799=DIRECTION('',(0.,1.,0.));
#2800=DIRECTION('',(-1.33226762955019E-16,0.,-1.));
#2801=DIRECTION('',(0.,-1.,0.));
#2802=DIRECTION('center_axis',(0.,1.,0.));
#2803=DIRECTION('ref_axis',(-1.,0.,0.));
#2804=DIRECTION('',(0.,-1.,0.));
#2805=DIRECTION('center_axis',(0.,1.,0.));
#2806=DIRECTION('ref_axis',(-6.12323399573677E-17,0.,-1.));
#2807=DIRECTION('center_axis',(0.,1.,0.));
#2808=DIRECTION('ref_axis',(-1.,0.,0.));
#2809=DIRECTION('',(1.,0.,0.));
#2810=DIRECTION('',(0.,0.,-1.));
#2811=DIRECTION('',(-1.,0.,0.));
#2812=DIRECTION('center_axis',(0.,1.,0.));
#2813=DIRECTION('ref_axis',(-0.707106781186548,0.,-0.707106781186547));
#2814=DIRECTION('',(-1.,0.,2.22044604925031E-16));
#2815=DIRECTION('center_axis',(0.,1.,0.));
#2816=DIRECTION('ref_axis',(0.707106781186548,0.,-0.707106781186547));
#2817=DIRECTION('',(-1.,0.,0.));
#2818=DIRECTION('',(0.,0.,1.));
#2819=DIRECTION('',(1.,0.,0.));
#2820=DIRECTION('center_axis',(0.,1.,0.));
#2821=DIRECTION('ref_axis',(-0.707106781186548,0.,0.707106781186547));
#2822=DIRECTION('',(3.17206578464331E-16,0.,1.));
#2823=DIRECTION('center_axis',(0.,-1.,0.));
#2824=DIRECTION('ref_axis',(2.72703392266921E-16,0.,-1.));
#2825=DIRECTION('',(0.,0.,-1.));
#2826=DIRECTION('center_axis',(0.,1.,0.));
#2827=DIRECTION('ref_axis',(0.707106781186548,0.,0.707106781186547));
#2828=DIRECTION('center_axis',(0.,1.,0.));
#2829=DIRECTION('ref_axis',(0.,0.,1.));
#2830=DIRECTION('center_axis',(0.,0.,1.));
#2831=DIRECTION('ref_axis',(0.,-1.,0.));
#2832=DIRECTION('center_axis',(0.,1.,0.));
#2833=DIRECTION('ref_axis',(6.12323399573677E-17,0.,1.));
#2834=DIRECTION('center_axis',(0.,0.,1.));
#2835=DIRECTION('ref_axis',(-1.,0.,0.));
#2836=DIRECTION('center_axis',(0.,-1.,0.));
#2837=DIRECTION('ref_axis',(6.12323399573677E-17,0.,1.));
#2838=DIRECTION('center_axis',(-1.33226762955019E-16,0.,-1.));
#2839=DIRECTION('ref_axis',(-0.707106781186545,-0.70710678118655,0.));
#2840=DIRECTION('center_axis',(0.,0.,1.));
#2841=DIRECTION('ref_axis',(-1.,0.,0.));
#2842=DIRECTION('',(1.33226762955019E-16,0.,1.));
#2843=DIRECTION('center_axis',(0.,1.,0.));
#2844=DIRECTION('ref_axis',(-1.22464679914735E-16,0.,-1.));
#2845=DIRECTION('center_axis',(0.,0.,-1.));
#2846=DIRECTION('ref_axis',(1.,0.,0.));
#2847=DIRECTION('center_axis',(0.,-1.,0.));
#2848=DIRECTION('ref_axis',(-6.12323399573677E-17,0.,-1.));
#2849=DIRECTION('center_axis',(-1.77635683940025E-16,0.,1.));
#2850=DIRECTION('ref_axis',(0.707106781186546,-0.707106781186549,0.));
#2851=DIRECTION('',(1.77635683940025E-16,0.,-1.));
#2852=DIRECTION('',(-1.77635683940025E-16,0.,1.));
#2853=DIRECTION('center_axis',(0.,1.,0.));
#2854=DIRECTION('ref_axis',(1.,0.,0.));
#2855=DIRECTION('',(0.,-1.,0.));
#2856=DIRECTION('center_axis',(0.,-1.,0.));
#2857=DIRECTION('ref_axis',(1.,0.,0.));
#2858=DIRECTION('',(-1.,0.,0.));
#2859=DIRECTION('center_axis',(0.,-1.,0.));
#2860=DIRECTION('ref_axis',(0.707106781186547,0.,0.707106781186547));
#2861=DIRECTION('',(0.,0.,1.));
#2862=DIRECTION('center_axis',(0.,1.,0.));
#2863=DIRECTION('ref_axis',(2.72703392266921E-16,0.,-1.));
#2864=DIRECTION('',(-3.17206578464331E-16,0.,-1.));
#2865=DIRECTION('center_axis',(0.,-1.,0.));
#2866=DIRECTION('ref_axis',(-0.707106781186548,0.,0.707106781186547));
#2867=DIRECTION('',(-1.,0.,0.));
#2868=DIRECTION('',(0.,0.,-1.));
#2869=DIRECTION('',(1.,0.,0.));
#2870=DIRECTION('center_axis',(0.,-1.,0.));
#2871=DIRECTION('ref_axis',(0.707106781186548,0.,-0.707106781186547));
#2872=DIRECTION('',(1.,0.,-2.22044604925031E-16));
#2873=DIRECTION('center_axis',(0.,-1.,0.));
#2874=DIRECTION('ref_axis',(-0.707106781186548,0.,-0.707106781186547));
#2875=DIRECTION('',(1.,0.,0.));
#2876=DIRECTION('',(0.,0.,1.));
#2877=DIRECTION('center_axis',(0.,0.,-1.));
#2878=DIRECTION('ref_axis',(-1.,0.,0.));
#2879=DIRECTION('center_axis',(0.,0.,1.));
#2880=DIRECTION('ref_axis',(-1.,0.,0.));
#2881=DIRECTION('center_axis',(-1.22464679914735E-16,-1.,0.));
#2882=DIRECTION('ref_axis',(1.,-1.22464679914735E-16,0.));
#2883=DIRECTION('center_axis',(0.,0.,-1.));
#2884=DIRECTION('ref_axis',(-1.,0.,0.));
#2885=DIRECTION('center_axis',(0.,0.,1.));
#2886=DIRECTION('ref_axis',(-1.,0.,0.));
#2887=DIRECTION('',(0.,0.,-1.));
#2888=DIRECTION('center_axis',(0.,0.,1.));
#2889=DIRECTION('ref_axis',(1.,0.,0.));
#2890=DIRECTION('center_axis',(0.,0.,1.));
#2891=DIRECTION('ref_axis',(-1.,0.,0.));
#2892=DIRECTION('center_axis',(0.,0.,1.));
#2893=DIRECTION('ref_axis',(1.,0.,0.));
#2894=DIRECTION('center_axis',(0.,0.,-1.));
#2895=DIRECTION('ref_axis',(-1.,0.,0.));
#2896=DIRECTION('center_axis',(1.22464679914735E-16,-1.,0.));
#2897=DIRECTION('ref_axis',(-1.,-1.22464679914735E-16,0.));
#2898=DIRECTION('center_axis',(0.,0.,1.));
#2899=DIRECTION('ref_axis',(-1.,0.,0.));
#2900=DIRECTION('center_axis',(0.,0.,1.));
#2901=DIRECTION('ref_axis',(-1.,0.,0.));
#2902=DIRECTION('center_axis',(0.,0.,-1.));
#2903=DIRECTION('ref_axis',(-1.,0.,0.));
#2904=DIRECTION('center_axis',(0.,0.,1.));
#2905=DIRECTION('ref_axis',(-1.,0.,0.));
#2906=DIRECTION('',(0.,0.,-1.));
#2907=DIRECTION('center_axis',(0.,-1.08202554627646E-16,1.));
#2908=DIRECTION('ref_axis',(-1.,0.,0.));
#2909=DIRECTION('center_axis',(0.,-1.08202554627646E-16,1.));
#2910=DIRECTION('ref_axis',(-1.,0.,0.));
#2911=DIRECTION('center_axis',(0.,0.,1.));
#2912=DIRECTION('ref_axis',(1.,0.,0.));
#2913=DIRECTION('',(0.,-1.,0.));
#2914=DIRECTION('',(-1.,-7.40148683083438E-17,0.));
#2915=DIRECTION('',(-2.96059473233375E-16,1.,0.));
#2916=DIRECTION('',(1.,0.,0.));
#2917=DIRECTION('center_axis',(0.,0.,1.));
#2918=DIRECTION('ref_axis',(1.,0.,0.));
#2919=DIRECTION('center_axis',(0.,0.,-1.));
#2920=DIRECTION('ref_axis',(-1.,0.,0.));
#2921=DIRECTION('center_axis',(1.22464679914735E-16,-1.,0.));
#2922=DIRECTION('ref_axis',(-1.,-1.22464679914735E-16,0.));
#2923=DIRECTION('center_axis',(0.,0.,1.));
#2924=DIRECTION('ref_axis',(-1.,0.,0.));
#2925=DIRECTION('center_axis',(0.,0.,1.));
#2926=DIRECTION('ref_axis',(-1.,0.,0.));
#2927=DIRECTION('center_axis',(0.,0.,-1.));
#2928=DIRECTION('ref_axis',(-1.,0.,0.));
#2929=DIRECTION('center_axis',(0.,0.,1.));
#2930=DIRECTION('ref_axis',(-1.,0.,0.));
#2931=DIRECTION('',(0.,0.,-1.));
#2932=DIRECTION('center_axis',(0.,-1.08202554627646E-16,1.));
#2933=DIRECTION('ref_axis',(-1.,0.,0.));
#2934=DIRECTION('center_axis',(0.,-1.08202554627646E-16,1.));
#2935=DIRECTION('ref_axis',(-1.,0.,0.));
#2936=DIRECTION('center_axis',(0.,0.,1.));
#2937=DIRECTION('ref_axis',(1.,0.,0.));
#2938=DIRECTION('',(1.,0.,0.));
#2939=DIRECTION('',(0.,-1.,0.));
#2940=DIRECTION('',(-1.,0.,0.));
#2941=DIRECTION('',(0.,1.,0.));
#2942=DIRECTION('center_axis',(0.,0.,1.));
#2943=DIRECTION('ref_axis',(1.,0.,0.));
#2944=DIRECTION('center_axis',(0.,1.,0.));
#2945=DIRECTION('ref_axis',(1.,0.,0.));
#2946=DIRECTION('center_axis',(0.,0.,1.));
#2947=DIRECTION('ref_axis',(0.707106781186548,0.707106781186547,0.));
#2948=DIRECTION('center_axis',(1.,0.,0.));
#2949=DIRECTION('ref_axis',(0.,0.,-1.));
#2950=DIRECTION('center_axis',(0.,0.,-1.));
#2951=DIRECTION('ref_axis',(0.707106781186548,0.707106781186547,0.));
#2952=DIRECTION('center_axis',(-1.,0.,0.));
#2953=DIRECTION('ref_axis',(0.,0.707106781186549,-0.707106781186546));
#2954=DIRECTION('center_axis',(1.,0.,0.));
#2955=DIRECTION('ref_axis',(0.,0.,-1.));
#2956=DIRECTION('',(-1.,0.,0.));
#2957=DIRECTION('center_axis',(0.,1.,0.));
#2958=DIRECTION('ref_axis',(0.,0.,1.));
#2959=DIRECTION('center_axis',(2.22044604925031E-15,0.,1.));
#2960=DIRECTION('ref_axis',(1.,0.,-2.22044604925031E-15));
#2961=DIRECTION('center_axis',(0.,-1.,0.));
#2962=DIRECTION('ref_axis',(-0.707106781186548,0.,0.707106781186547));
#2963=DIRECTION('center_axis',(3.17206578464331E-16,0.,1.));
#2964=DIRECTION('ref_axis',(0.707106781186544,0.707106781186551,0.));
#2965=DIRECTION('center_axis',(0.,0.,1.));
#2966=DIRECTION('ref_axis',(1.,0.,0.));
#2967=DIRECTION('',(-3.17206578464331E-16,0.,-1.));
#2968=DIRECTION('center_axis',(0.,-1.,0.));
#2969=DIRECTION('ref_axis',(0.,0.,-1.));
#2970=DIRECTION('center_axis',(3.33935732224288E-16,0.,-1.));
#2971=DIRECTION('ref_axis',(-1.,0.,-3.33935732224288E-16));
#2972=DIRECTION('center_axis',(0.,1.,0.));
#2973=DIRECTION('ref_axis',(2.72703392266921E-16,0.,-1.));
#2974=DIRECTION('center_axis',(0.,0.,-1.));
#2975=DIRECTION('ref_axis',(-0.707106781186548,0.707106781186548,0.));
#2976=DIRECTION('center_axis',(0.,0.,-1.));
#2977=DIRECTION('ref_axis',(-1.,0.,0.));
#2978=DIRECTION('',(0.,0.,1.));
#2979=DIRECTION('center_axis',(0.,1.,0.));
#2980=DIRECTION('ref_axis',(0.,0.,1.));
#2981=DIRECTION('center_axis',(1.,0.,0.));
#2982=DIRECTION('ref_axis',(0.,0.,-1.));
#2983=DIRECTION('center_axis',(0.,-1.,0.));
#2984=DIRECTION('ref_axis',(0.707106781186548,0.,0.707106781186547));
#2985=DIRECTION('center_axis',(-1.,0.,0.));
#2986=DIRECTION('ref_axis',(0.,0.707106781186549,-0.707106781186546));
#2987=DIRECTION('center_axis',(1.,-8.88178419700124E-15,0.));
#2988=DIRECTION('ref_axis',(0.,0.,-1.));
#2989=DIRECTION('',(-1.,0.,0.));
#2990=DIRECTION('center_axis',(0.,0.,1.));
#2991=DIRECTION('ref_axis',(1.,0.,0.));
#2992=DIRECTION('center_axis',(0.,1.,0.));
#2993=DIRECTION('ref_axis',(0.,0.,-1.));
#2994=DIRECTION('center_axis',(0.,0.,-1.));
#2995=DIRECTION('ref_axis',(-0.707106781186549,0.707106781186546,0.));
#2996=DIRECTION('center_axis',(0.,0.,1.));
#2997=DIRECTION('ref_axis',(-0.707106781186549,0.707106781186546,0.));
#2998=DIRECTION('center_axis',(0.,-1.,0.));
#2999=DIRECTION('ref_axis',(-0.707106781186552,0.,-0.707106781186543));
#3000=DIRECTION('center_axis',(0.,1.,0.));
#3001=DIRECTION('ref_axis',(0.,0.,-1.));
#3002=DIRECTION('',(0.,1.,0.));
#3003=DIRECTION('',(0.,-1.,0.));
#3004=DIRECTION('center_axis',(0.,0.,1.));
#3005=DIRECTION('ref_axis',(1.,0.,0.));
#3006=DIRECTION('center_axis',(-1.,0.,0.));
#3007=DIRECTION('ref_axis',(0.,0.,-1.));
#3008=DIRECTION('center_axis',(0.,0.,-1.));
#3009=DIRECTION('ref_axis',(-0.707106781186548,-0.707106781186547,0.));
#3010=DIRECTION('center_axis',(0.,0.,1.));
#3011=DIRECTION('ref_axis',(-0.707106781186548,-0.707106781186547,0.));
#3012=DIRECTION('center_axis',(1.,0.,0.));
#3013=DIRECTION('ref_axis',(0.,-0.707106781186549,-0.707106781186546));
#3014=DIRECTION('center_axis',(-1.,0.,0.));
#3015=DIRECTION('ref_axis',(0.,0.,-1.));
#3016=DIRECTION('',(1.,0.,0.));
#3017=DIRECTION('center_axis',(0.,-1.,0.));
#3018=DIRECTION('ref_axis',(0.,0.,-1.));
#3019=DIRECTION('center_axis',(0.,0.,1.));
#3020=DIRECTION('ref_axis',(-1.,0.,0.));
#3021=DIRECTION('center_axis',(0.,1.,0.));
#3022=DIRECTION('ref_axis',(0.707106781186548,0.,0.707106781186548));
#3023=DIRECTION('center_axis',(0.,0.,1.));
#3024=DIRECTION('ref_axis',(-0.707106781186544,-0.707106781186551,0.));
#3025=DIRECTION('center_axis',(0.,0.,1.));
#3026=DIRECTION('ref_axis',(-1.,0.,0.));
#3027=DIRECTION('',(0.,0.,-1.));
#3028=DIRECTION('center_axis',(0.,1.,0.));
#3029=DIRECTION('ref_axis',(1.22464679914735E-16,0.,-1.));
#3030=DIRECTION('center_axis',(2.11471052309554E-16,0.,-1.));
#3031=DIRECTION('ref_axis',(1.,0.,2.11471052309554E-16));
#3032=DIRECTION('center_axis',(0.,-1.,0.));
#3033=DIRECTION('ref_axis',(2.72703392266921E-16,0.,-1.));
#3034=DIRECTION('center_axis',(-3.17206578464331E-16,0.,-1.));
#3035=DIRECTION('ref_axis',(0.707106781186548,-0.707106781186548,0.));
#3036=DIRECTION('center_axis',(0.,0.,-1.));
#3037=DIRECTION('ref_axis',(1.,0.,0.));
#3038=DIRECTION('',(3.17206578464331E-16,0.,1.));
#3039=DIRECTION('center_axis',(0.,-1.,0.));
#3040=DIRECTION('ref_axis',(0.,0.,-1.));
#3041=DIRECTION('center_axis',(-1.,0.,0.));
#3042=DIRECTION('ref_axis',(0.,0.,-1.));
#3043=DIRECTION('center_axis',(0.,1.,0.));
#3044=DIRECTION('ref_axis',(-0.707106781186548,0.,0.707106781186547));
#3045=DIRECTION('center_axis',(1.,0.,0.));
#3046=DIRECTION('ref_axis',(0.,-0.707106781186549,-0.707106781186546));
#3047=DIRECTION('center_axis',(-1.,0.,0.));
#3048=DIRECTION('ref_axis',(0.,0.,-1.));
#3049=DIRECTION('',(1.,0.,0.));
#3050=DIRECTION('center_axis',(0.,0.,1.));
#3051=DIRECTION('ref_axis',(1.,0.,0.));
#3052=DIRECTION('center_axis',(0.,-1.,0.));
#3053=DIRECTION('ref_axis',(0.,0.,-1.));
#3054=DIRECTION('center_axis',(0.,0.,-1.));
#3055=DIRECTION('ref_axis',(0.707106781186548,-0.707106781186547,0.));
#3056=DIRECTION('center_axis',(0.,0.,1.));
#3057=DIRECTION('ref_axis',(0.707106781186548,-0.707106781186547,0.));
#3058=DIRECTION('center_axis',(0.,1.,0.));
#3059=DIRECTION('ref_axis',(0.70710678118654,0.,-0.707106781186555));
#3060=DIRECTION('',(0.,-1.,0.));
#3061=DIRECTION('',(0.,1.,0.));
#3062=DIRECTION('center_axis',(0.,0.,1.));
#3063=DIRECTION('ref_axis',(0.707106781186548,-0.707106781186548,0.));
#3064=DIRECTION('',(0.,0.,1.));
#3065=DIRECTION('center_axis',(0.,0.,1.));
#3066=DIRECTION('ref_axis',(0.707106781186548,-0.707106781186547,0.));
#3067=DIRECTION('center_axis',(1.,0.,0.));
#3068=DIRECTION('ref_axis',(0.,1.,0.));
#3069=DIRECTION('',(0.,0.,-1.));
#3070=DIRECTION('',(0.,1.,0.));
#3071=DIRECTION('center_axis',(0.,0.,1.));
#3072=DIRECTION('ref_axis',(0.707106781186548,0.707106781186548,0.));
#3073=DIRECTION('center_axis',(0.,0.,1.));
#3074=DIRECTION('ref_axis',(0.707106781186548,0.707106781186547,0.));
#3075=DIRECTION('center_axis',(0.,0.,-1.));
#3076=DIRECTION('ref_axis',(-1.,0.,0.));
#3077=DIRECTION('',(0.,1.,0.));
#3078=DIRECTION('',(1.,0.,0.));
#3079=DIRECTION('center_axis',(0.,0.,-1.));
#3080=DIRECTION('ref_axis',(-0.707106781186548,0.707106781186547,0.));
#3081=DIRECTION('',(0.,1.,0.));
#3082=DIRECTION('center_axis',(0.,0.,-1.));
#3083=DIRECTION('ref_axis',(-0.707106781186548,-0.707106781186547,0.));
#3084=DIRECTION('',(-1.,0.,0.));
#3085=DIRECTION('',(0.,1.,0.));
#3086=DIRECTION('center_axis',(0.,-1.,0.));
#3087=DIRECTION('ref_axis',(0.707106781186548,0.,0.707106781186548));
#3088=DIRECTION('',(0.,-1.,0.));
#3089=DIRECTION('center_axis',(0.,1.,0.));
#3090=DIRECTION('ref_axis',(1.,0.,0.));
#3091=DIRECTION('center_axis',(-1.,0.,0.));
#3092=DIRECTION('ref_axis',(0.,0.,1.));
#3093=DIRECTION('',(0.,1.,0.));
#3094=DIRECTION('',(0.,0.,-1.));
#3095=DIRECTION('center_axis',(0.,1.,0.));
#3096=DIRECTION('ref_axis',(1.,0.,2.11471052309554E-16));
#3097=DIRECTION('',(0.,-1.,0.));
#3098=DIRECTION('center_axis',(0.,-1.,0.));
#3099=DIRECTION('ref_axis',(2.77740324374506E-17,0.,-1.));
#3100=DIRECTION('center_axis',(1.,0.,-3.17206578464331E-16));
#3101=DIRECTION('ref_axis',(-3.17206578464331E-16,0.,-1.));
#3102=DIRECTION('',(0.,1.,0.));
#3103=DIRECTION('',(3.17206578464331E-16,0.,1.));
#3104=DIRECTION('center_axis',(0.,1.,0.));
#3105=DIRECTION('ref_axis',(-0.707106781186547,0.,0.707106781186548));
#3106=DIRECTION('',(0.,-1.,0.));
#3107=DIRECTION('center_axis',(0.,1.,0.));
#3108=DIRECTION('ref_axis',(0.,0.,1.));
#3109=DIRECTION('center_axis',(0.301511344577765,-0.852802865422442,0.426401432711219));
#3110=DIRECTION('ref_axis',(0.492365963917333,0.522232967867094,0.69631062382279));
#3111=DIRECTION('center_axis',(0.,1.,0.));
#3112=DIRECTION('ref_axis',(0.942809041582064,0.,0.333333333333332));
#3113=DIRECTION('center_axis',(-0.333333333333332,0.,0.942809041582064));
#3114=DIRECTION('ref_axis',(0.,1.,0.));
#3115=DIRECTION('center_axis',(1.,0.,0.));
#3116=DIRECTION('ref_axis',(0.,0.,1.));
#3117=DIRECTION('center_axis',(-0.301511344577765,-0.852802865422442,-0.426401432711219));
#3118=DIRECTION('ref_axis',(0.49236596391733,-0.522232967867093,0.696310623822792));
#3119=DIRECTION('center_axis',(0.,-1.,0.));
#3120=DIRECTION('ref_axis',(0.,0.,1.));
#3121=DIRECTION('center_axis',(1.,0.,0.));
#3122=DIRECTION('ref_axis',(0.,-1.,0.));
#3123=DIRECTION('center_axis',(-0.333333333333332,0.,0.942809041582064));
#3124=DIRECTION('ref_axis',(0.942809041582064,0.,0.333333333333332));
#3125=DIRECTION('center_axis',(-1.,0.,0.));
#3126=DIRECTION('ref_axis',(0.,0.707106781186549,0.707106781186546));
#3127=DIRECTION('center_axis',(1.,0.,0.));
#3128=DIRECTION('ref_axis',(0.,1.,0.));
#3129=DIRECTION('',(1.,0.,0.));
#3130=DIRECTION('center_axis',(0.,0.,-1.));
#3131=DIRECTION('ref_axis',(-1.,0.,0.));
#3132=DIRECTION('center_axis',(0.,1.,0.));
#3133=DIRECTION('ref_axis',(-1.,0.,0.));
#3134=DIRECTION('center_axis',(0.,0.,-1.));
#3135=DIRECTION('ref_axis',(-0.707106781186548,0.707106781186547,0.));
#3136=DIRECTION('center_axis',(0.,0.,1.));
#3137=DIRECTION('ref_axis',(-0.707106781186548,0.707106781186547,0.));
#3138=DIRECTION('center_axis',(0.,-1.,0.));
#3139=DIRECTION('ref_axis',(-0.707106781186546,0.,0.707106781186549));
#3140=DIRECTION('center_axis',(0.,1.,0.));
#3141=DIRECTION('ref_axis',(-1.,0.,0.));
#3142=DIRECTION('',(0.,1.,0.));
#3143=DIRECTION('',(0.,-1.,0.));
#3144=DIRECTION('center_axis',(0.,0.,-1.));
#3145=DIRECTION('ref_axis',(-1.,0.,0.));
#3146=DIRECTION('center_axis',(-1.,0.,0.));
#3147=DIRECTION('ref_axis',(0.,-1.,0.));
#3148=DIRECTION('center_axis',(0.,0.,-1.));
#3149=DIRECTION('ref_axis',(-0.707106781186548,-0.707106781186548,0.));
#3150=DIRECTION('center_axis',(0.,0.,1.));
#3151=DIRECTION('ref_axis',(-0.707106781186548,-0.707106781186548,0.));
#3152=DIRECTION('center_axis',(1.,0.,0.));
#3153=DIRECTION('ref_axis',(0.,-0.707106781186549,0.707106781186546));
#3154=DIRECTION('',(-1.,0.,0.));
#3155=DIRECTION('center_axis',(-0.301511344577766,-0.852802865422442,0.426401432711219));
#3156=DIRECTION('ref_axis',(-0.492365963917336,0.522232967867093,0.696310623822788));
#3157=DIRECTION('center_axis',(4.71027737605133E-15,1.,0.));
#3158=DIRECTION('ref_axis',(0.,0.,1.));
#3159=DIRECTION('center_axis',(-1.,0.,-8.88178419700124E-15));
#3160=DIRECTION('ref_axis',(0.,1.,0.));
#3161=DIRECTION('center_axis',(0.333333333333332,0.,0.942809041582064));
#3162=DIRECTION('ref_axis',(-0.942809041582064,0.,0.333333333333332));
#3163=DIRECTION('center_axis',(0.301511344577763,-0.852802865422443,-0.426401432711218));
#3164=DIRECTION('ref_axis',(-0.492365963917333,-0.522232967867092,0.696310623822791));
#3165=DIRECTION('center_axis',(0.,-1.,0.));
#3166=DIRECTION('ref_axis',(-0.942809041582064,0.,0.333333333333332));
#3167=DIRECTION('center_axis',(0.333333333333332,0.,0.942809041582064));
#3168=DIRECTION('ref_axis',(0.,-1.,0.));
#3169=DIRECTION('center_axis',(-1.,-2.22044604925031E-15,0.));
#3170=DIRECTION('ref_axis',(0.,0.,1.));
#3171=DIRECTION('center_axis',(0.,-1.,0.));
#3172=DIRECTION('ref_axis',(0.,0.,-1.));
#3173=DIRECTION('center_axis',(-1.,0.,0.));
#3174=DIRECTION('ref_axis',(0.,-1.,0.));
#3175=DIRECTION('center_axis',(0.,1.,0.));
#3176=DIRECTION('ref_axis',(-0.707106781186548,0.,-0.707106781186547));
#3177=DIRECTION('center_axis',(1.,0.,-2.22044604925031E-16));
#3178=DIRECTION('ref_axis',(1.57009245868377E-16,-0.707106781186549,0.707106781186546));
#3179=DIRECTION('center_axis',(-1.,0.,0.));
#3180=DIRECTION('ref_axis',(0.,-1.,0.));
#3181=DIRECTION('',(-1.,0.,2.22044604925031E-16));
#3182=DIRECTION('center_axis',(0.,-1.,0.));
#3183=DIRECTION('ref_axis',(0.,0.,-1.));
#3184=DIRECTION('center_axis',(0.,1.,0.));
#3185=DIRECTION('ref_axis',(0.707106781186548,0.,-0.707106781186547));
#3186=DIRECTION('center_axis',(1.,0.,0.));
#3187=DIRECTION('ref_axis',(0.,-0.707106781186549,0.707106781186546));
#3188=DIRECTION('center_axis',(-1.,-8.88178419700124E-15,0.));
#3189=DIRECTION('ref_axis',(8.88178419700124E-15,-1.,0.));
#3190=DIRECTION('',(-1.,0.,0.));
#3191=DIRECTION('center_axis',(0.,0.,-1.));
#3192=DIRECTION('ref_axis',(-1.,0.,0.));
#3193=DIRECTION('center_axis',(0.,-1.,0.));
#3194=DIRECTION('ref_axis',(1.,0.,0.));
#3195=DIRECTION('center_axis',(0.,0.,-1.));
#3196=DIRECTION('ref_axis',(0.707106781186548,-0.707106781186547,0.));
#3197=DIRECTION('center_axis',(0.,1.,0.));
#3198=DIRECTION('ref_axis',(0.707106781186546,0.,0.707106781186549));
#3199=DIRECTION('center_axis',(0.,-1.,0.));
#3200=DIRECTION('ref_axis',(1.,0.,0.));
#3201=DIRECTION('',(0.,-1.,0.));
#3202=DIRECTION('center_axis',(0.,0.,-1.));
#3203=DIRECTION('ref_axis',(-1.,0.,0.));
#3204=DIRECTION('center_axis',(1.,0.,0.));
#3205=DIRECTION('ref_axis',(0.,1.,0.));
#3206=DIRECTION('center_axis',(0.,0.,-1.));
#3207=DIRECTION('ref_axis',(0.707106781186548,0.707106781186547,0.));
#3208=DIRECTION('center_axis',(-1.,0.,0.));
#3209=DIRECTION('ref_axis',(0.,0.707106781186549,0.707106781186546));
#3210=DIRECTION('',(1.,0.,0.));
#3211=DIRECTION('center_axis',(0.,-1.,0.));
#3212=DIRECTION('ref_axis',(-0.577350269189626,0.,0.816496580927726));
#3213=DIRECTION('',(0.,1.,0.));
#3214=DIRECTION('',(0.,-1.,0.));
#3215=DIRECTION('center_axis',(0.,1.,0.));
#3216=DIRECTION('ref_axis',(0.,0.,1.));
#3217=DIRECTION('center_axis',(1.,0.,0.));
#3218=DIRECTION('ref_axis',(0.,1.,0.));
#3219=DIRECTION('center_axis',(0.,-1.,0.));
#3220=DIRECTION('ref_axis',(0.707106781186548,0.,-0.707106781186547));
#3221=DIRECTION('center_axis',(-1.,0.,2.22044604925031E-16));
#3222=DIRECTION('ref_axis',(0.,0.707106781186549,0.707106781186546));
#3223=DIRECTION('center_axis',(1.,0.,2.22044604925031E-15));
#3224=DIRECTION('ref_axis',(0.,1.,0.));
#3225=DIRECTION('',(1.,0.,-2.22044604925031E-16));
#3226=DIRECTION('center_axis',(0.,1.,0.));
#3227=DIRECTION('ref_axis',(0.,0.,1.));
#3228=DIRECTION('center_axis',(0.,-1.,0.));
#3229=DIRECTION('ref_axis',(-0.707106781186548,0.,-0.707106781186547));
#3230=DIRECTION('center_axis',(0.,1.,0.));
#3231=DIRECTION('ref_axis',(0.577350269189626,0.,0.816496580927726));
#3232=DIRECTION('',(0.,-1.,0.));
#3233=DIRECTION('',(0.,1.,0.));
#3234=DIRECTION('center_axis',(0.,0.,1.));
#3235=DIRECTION('ref_axis',(-0.707106781186548,-0.707106781186548,0.));
#3236=DIRECTION('',(0.,0.,-1.));
#3237=DIRECTION('center_axis',(-1.,0.,0.));
#3238=DIRECTION('ref_axis',(0.,-1.,0.));
#3239=DIRECTION('',(0.,0.,1.));
#3240=DIRECTION('center_axis',(0.,0.,1.));
#3241=DIRECTION('ref_axis',(-0.707106781186548,0.707106781186548,0.));
#3242=DIRECTION('center_axis',(0.,1.,0.));
#3243=DIRECTION('ref_axis',(-0.707106781186548,0.,-0.707106781186547));
#3244=DIRECTION('',(0.,1.,0.));
#3245=DIRECTION('center_axis',(2.22044604925031E-16,0.,1.));
#3246=DIRECTION('ref_axis',(1.,0.,-2.22044604925031E-16));
#3247=DIRECTION('',(0.,-1.,0.));
#3248=DIRECTION('center_axis',(0.,0.,1.));
#3249=DIRECTION('ref_axis',(1.,0.,0.));
#3250=DIRECTION('center_axis',(0.,0.,-1.));
#3251=DIRECTION('ref_axis',(-1.,0.,0.));
#3252=DIRECTION('center_axis',(0.,0.,1.));
#3253=DIRECTION('ref_axis',(1.,0.,0.));
#3254=DIRECTION('center_axis',(0.,0.,-1.));
#3255=DIRECTION('ref_axis',(-1.,0.,0.));
#3256=DIRECTION('center_axis',(-1.38777878078144E-16,-1.,7.19589584298193E-17));
#3257=DIRECTION('ref_axis',(0.460317460317458,0.,0.887754378038704));
#3258=DIRECTION('center_axis',(0.,1.,0.));
#3259=DIRECTION('ref_axis',(1.,0.,0.));
#3260=DIRECTION('center_axis',(0.,-1.,0.));
#3261=DIRECTION('ref_axis',(-2.09395632516911E-16,0.,-1.));
#3262=DIRECTION('',(0.,1.,0.));
#3263=DIRECTION('center_axis',(0.,1.,0.));
#3264=DIRECTION('ref_axis',(-2.09395632516911E-16,0.,-1.));
#3265=DIRECTION('',(0.,-1.,0.));
#3266=DIRECTION('center_axis',(0.,0.,1.));
#3267=DIRECTION('ref_axis',(1.,0.,0.));
#3268=DIRECTION('center_axis',(0.,0.,1.));
#3269=DIRECTION('ref_axis',(1.,0.,0.));
#3270=DIRECTION('',(0.,0.,1.));
#3271=DIRECTION('center_axis',(0.,0.,1.));
#3272=DIRECTION('ref_axis',(-1.,0.,0.));
#3273=DIRECTION('',(0.,0.,1.));
#3274=DIRECTION('center_axis',(0.,0.,1.));
#3275=DIRECTION('ref_axis',(-1.,0.,0.));
#3276=DIRECTION('center_axis',(0.,0.,1.));
#3277=DIRECTION('ref_axis',(1.,0.,0.));
#3278=DIRECTION('center_axis',(0.,-2.29577679715989E-16,-1.));
#3279=DIRECTION('ref_axis',(-1.,0.,0.));
#3280=DIRECTION('center_axis',(0.,-2.29577679715989E-16,-1.));
#3281=DIRECTION('ref_axis',(1.,0.,0.));
#3282=DIRECTION('center_axis',(0.,-2.29577679715989E-16,-1.));
#3283=DIRECTION('ref_axis',(1.,0.,0.));
#3284=DIRECTION('center_axis',(0.,-2.29577679715989E-16,-1.));
#3285=DIRECTION('ref_axis',(1.,0.,0.));
#3286=DIRECTION('center_axis',(-1.22464679914735E-16,-1.,2.29577679715989E-16));
#3287=DIRECTION('ref_axis',(1.,-1.22464679914735E-16,0.));
#3288=DIRECTION('center_axis',(0.,-2.29577679715989E-16,-1.));
#3289=DIRECTION('ref_axis',(1.,0.,0.));
#3290=DIRECTION('center_axis',(0.,-2.29577679715989E-16,-1.));
#3291=DIRECTION('ref_axis',(1.,0.,0.));
#3292=DIRECTION('center_axis',(0.,-2.29577679715989E-16,-1.));
#3293=DIRECTION('ref_axis',(0.,1.,-1.84101292267775E-16));
#3294=DIRECTION('center_axis',(0.,-2.29577679715989E-16,-1.));
#3295=DIRECTION('ref_axis',(1.,0.,0.));
#3296=DIRECTION('center_axis',(0.,-2.29577679715989E-16,-1.));
#3297=DIRECTION('ref_axis',(1.,0.,0.));
#3298=DIRECTION('',(0.,2.29577679715989E-16,1.));
#3299=DIRECTION('center_axis',(0.,-2.29577679715989E-16,-1.));
#3300=DIRECTION('ref_axis',(1.,0.,0.));
#3301=DIRECTION('center_axis',(0.,-2.29577679715989E-16,-1.));
#3302=DIRECTION('ref_axis',(-1.,0.,0.));
#3303=DIRECTION('center_axis',(0.,-2.29577679715989E-16,-1.));
#3304=DIRECTION('ref_axis',(1.,0.,0.));
#3305=DIRECTION('center_axis',(0.,-2.29577679715989E-16,-1.));
#3306=DIRECTION('ref_axis',(1.,0.,0.));
#3307=DIRECTION('center_axis',(-1.22464679914735E-16,-1.,2.29577679715989E-16));
#3308=DIRECTION('ref_axis',(1.,-1.22464679914735E-16,0.));
#3309=DIRECTION('center_axis',(0.,-2.29577679715989E-16,-1.));
#3310=DIRECTION('ref_axis',(-1.,0.,0.));
#3311=DIRECTION('center_axis',(-1.22464679914735E-16,-1.,2.29577679715989E-16));
#3312=DIRECTION('ref_axis',(1.,-1.22464679914735E-16,0.));
#3313=DIRECTION('center_axis',(0.,0.,-1.));
#3314=DIRECTION('ref_axis',(1.,0.,0.));
#3315=DIRECTION('center_axis',(0.,0.,-1.));
#3316=DIRECTION('ref_axis',(1.,0.,0.));
#3317=DIRECTION('center_axis',(0.,0.,-1.));
#3318=DIRECTION('ref_axis',(1.,0.,0.));
#3319=DIRECTION('center_axis',(0.,-2.29577679715989E-16,-1.));
#3320=DIRECTION('ref_axis',(-1.,0.,0.));
#3321=DIRECTION('center_axis',(0.,0.,-1.));
#3322=DIRECTION('ref_axis',(1.,0.,0.));
#3323=DIRECTION('center_axis',(-1.22464679914735E-16,-1.,2.29577679715989E-16));
#3324=DIRECTION('ref_axis',(1.,-1.22464679914735E-16,0.));
#3325=DIRECTION('center_axis',(0.,0.,-1.));
#3326=DIRECTION('ref_axis',(1.,0.,0.));
#3327=DIRECTION('center_axis',(0.,0.,-1.));
#3328=DIRECTION('ref_axis',(1.,0.,0.));
#3329=DIRECTION('center_axis',(0.,0.,-1.));
#3330=DIRECTION('ref_axis',(1.,0.,0.));
#3331=DIRECTION('',(0.,0.,1.));
#3332=DIRECTION('center_axis',(2.42861286636753E-16,1.,-1.09324363620078E-16));
#3333=DIRECTION('ref_axis',(0.158730158730159,6.93889390390723E-17,0.987322002545015));
#3334=DIRECTION('center_axis',(0.,0.,-1.));
#3335=DIRECTION('ref_axis',(1.,0.,0.));
#3336=DIRECTION('center_axis',(0.,0.,-1.));
#3337=DIRECTION('ref_axis',(1.,0.,0.));
#3338=DIRECTION('',(0.,0.,1.));
#3339=DIRECTION('center_axis',(0.,0.,1.));
#3340=DIRECTION('ref_axis',(1.,0.,0.));
#3341=DIRECTION('',(0.,-1.,0.));
#3342=DIRECTION('',(-1.,0.,0.));
#3343=DIRECTION('center_axis',(0.,0.,-1.));
#3344=DIRECTION('ref_axis',(0.707106781186549,-0.707106781186546,0.));
#3345=DIRECTION('',(0.,-1.,0.));
#3346=DIRECTION('center_axis',(0.,0.,-1.));
#3347=DIRECTION('ref_axis',(0.707106781186548,0.707106781186547,0.));
#3348=DIRECTION('',(1.,0.,0.));
#3349=DIRECTION('center_axis',(0.408248290463863,-0.816496580927726,-0.408248290463863));
#3350=DIRECTION('ref_axis',(-0.577350269189626,-0.577350269189625,0.577350269189626));
#3351=DIRECTION('center_axis',(-5.55111512312579E-16,0.,-1.));
#3352=DIRECTION('ref_axis',(-1.,0.,5.55111512312579E-16));
#3353=DIRECTION('center_axis',(1.,0.,-1.11022302462516E-15));
#3354=DIRECTION('ref_axis',(0.,-1.,0.));
#3355=DIRECTION('center_axis',(-0.408248290463863,-0.816496580927726,-0.408248290463863));
#3356=DIRECTION('ref_axis',(0.577350269189626,-0.577350269189626,0.577350269189626));
#3357=DIRECTION('center_axis',(-1.,0.,0.));
#3358=DIRECTION('ref_axis',(0.,0.,1.));
#3359=DIRECTION('center_axis',(0.,0.,-1.));
#3360=DIRECTION('ref_axis',(0.,-1.,0.));
#3361=DIRECTION('center_axis',(0.,0.,1.));
#3362=DIRECTION('ref_axis',(0.707106781186548,-0.707106781186547,0.));
#3363=DIRECTION('center_axis',(0.,0.,-1.));
#3364=DIRECTION('ref_axis',(1.,0.,0.));
#3365=DIRECTION('',(0.,0.,1.));
#3366=DIRECTION('center_axis',(0.,1.,0.));
#3367=DIRECTION('ref_axis',(1.22464679914735E-16,0.,-1.));
#3368=DIRECTION('center_axis',(-6.84413341568077E-17,0.,1.));
#3369=DIRECTION('ref_axis',(-1.,0.,-6.84413341568077E-17));
#3370=DIRECTION('center_axis',(0.,1.,0.));
#3371=DIRECTION('ref_axis',(2.77740324374506E-17,0.,-1.));
#3372=DIRECTION('center_axis',(3.17206578464331E-16,0.,1.));
#3373=DIRECTION('ref_axis',(-0.707106781186548,-0.707106781186548,0.));
#3374=DIRECTION('',(-3.17206578464331E-16,0.,-1.));
#3375=DIRECTION('center_axis',(-0.408248290463863,-0.816496580927726,0.408248290463863));
#3376=DIRECTION('ref_axis',(-0.577350269189626,0.577350269189626,0.577350269189626));
#3377=DIRECTION('center_axis',(-5.55111512312578E-16,0.,-1.));
#3378=DIRECTION('ref_axis',(0.,1.,0.));
#3379=DIRECTION('center_axis',(1.,0.,0.));
#3380=DIRECTION('ref_axis',(0.,0.,1.));
#3381=DIRECTION('center_axis',(0.,-1.,0.));
#3382=DIRECTION('ref_axis',(-1.,0.,5.55111512312578E-16));
#3383=DIRECTION('center_axis',(0.,0.,-1.));
#3384=DIRECTION('ref_axis',(-1.,0.,0.));
#3385=DIRECTION('center_axis',(0.,1.,0.));
#3386=DIRECTION('ref_axis',(-1.,0.,0.));
#3387=DIRECTION('center_axis',(0.,0.,1.));
#3388=DIRECTION('ref_axis',(0.,1.,0.));
#3389=DIRECTION('center_axis',(1.,0.,0.));
#3390=DIRECTION('ref_axis',(0.,0.,1.));
#3391=DIRECTION('center_axis',(0.,0.,1.));
#3392=DIRECTION('ref_axis',(1.,0.,0.));
#3393=DIRECTION('center_axis',(0.,0.,1.));
#3394=DIRECTION('ref_axis',(-1.,0.,0.));
#3395=DIRECTION('center_axis',(0.,1.,0.));
#3396=DIRECTION('ref_axis',(0.,0.,1.));
#3397=DIRECTION('center_axis',(-1.,0.,0.));
#3398=DIRECTION('ref_axis',(0.,-1.,0.));
#3399=DIRECTION('center_axis',(0.408248290463863,-0.816496580927726,0.408248290463864));
#3400=DIRECTION('ref_axis',(0.577350269189625,0.577350269189626,0.577350269189626));
#3401=DIRECTION('center_axis',(0.,-1.,0.));
#3402=DIRECTION('ref_axis',(0.,0.,1.));
#3403=DIRECTION('center_axis',(-1.,0.,-1.11022302462516E-15));
#3404=DIRECTION('ref_axis',(0.,1.,0.));
#3405=DIRECTION('center_axis',(0.,0.,-1.));
#3406=DIRECTION('ref_axis',(1.,0.,0.));
#3407=DIRECTION('center_axis',(0.,0.,1.));
#3408=DIRECTION('ref_axis',(1.,0.,0.));
#3409=DIRECTION('center_axis',(0.,0.,1.));
#3410=DIRECTION('ref_axis',(1.,0.,0.));
#3411=DIRECTION('center_axis',(0.,-1.,0.));
#3412=DIRECTION('ref_axis',(0.,0.,1.));
#3413=DIRECTION('center_axis',(1.,0.,0.));
#3414=DIRECTION('ref_axis',(0.,1.,0.));
#3415=DIRECTION('center_axis',(0.,-1.,0.));
#3416=DIRECTION('ref_axis',(-0.707106781186549,0.,0.707106781186546));
#3417=DIRECTION('',(0.,1.,0.));
#3418=DIRECTION('center_axis',(-1.,0.,0.));
#3419=DIRECTION('ref_axis',(0.,0.707106781186548,0.707106781186548));
#3420=DIRECTION('',(1.,0.,0.));
#3421=DIRECTION('center_axis',(0.,0.,-1.));
#3422=DIRECTION('ref_axis',(-1.,0.,0.));
#3423=DIRECTION('center_axis',(0.,-1.,0.));
#3424=DIRECTION('ref_axis',(1.,0.,0.));
#3425=DIRECTION('center_axis',(0.,0.,1.));
#3426=DIRECTION('ref_axis',(0.,-1.,0.));
#3427=DIRECTION('center_axis',(-1.,0.,0.));
#3428=DIRECTION('ref_axis',(0.,0.,1.));
#3429=DIRECTION('center_axis',(0.,-1.,0.));
#3430=DIRECTION('ref_axis',(0.707106781186548,0.,0.707106781186548));
#3431=DIRECTION('',(0.,-1.,0.));
#3432=DIRECTION('center_axis',(0.,0.,1.));
#3433=DIRECTION('ref_axis',(-0.707106781186548,-0.707106781186547,0.));
#3434=DIRECTION('center_axis',(0.,0.,1.));
#3435=DIRECTION('ref_axis',(-1.,0.,0.));
#3436=DIRECTION('',(0.,0.,1.));
#3437=DIRECTION('',(0.,0.,-1.));
#3438=DIRECTION('center_axis',(0.,1.,0.));
#3439=DIRECTION('ref_axis',(1.22464679914735E-16,0.,-1.));
#3440=DIRECTION('center_axis',(6.68021303802154E-16,0.,-1.));
#3441=DIRECTION('ref_axis',(1.,0.,6.68021303802154E-16));
#3442=DIRECTION('center_axis',(0.,1.,0.));
#3443=DIRECTION('ref_axis',(-2.09395632516911E-16,0.,-1.));
#3444=DIRECTION('center_axis',(0.,0.,1.));
#3445=DIRECTION('ref_axis',(0.707106781186548,-0.707106781186547,0.));
#3446=DIRECTION('',(0.,0.,-1.));
#3447=DIRECTION('',(0.,0.,1.));
#3448=DIRECTION('center_axis',(1.,0.,0.));
#3449=DIRECTION('ref_axis',(0.,0.707106781186548,0.707106781186548));
#3450=DIRECTION('',(1.,0.,0.));
#3451=DIRECTION('center_axis',(0.,0.,1.));
#3452=DIRECTION('ref_axis',(0.707106781186547,0.707106781186548,0.));
#3453=DIRECTION('center_axis',(0.,0.,-1.));
#3454=DIRECTION('ref_axis',(0.,1.,0.));
#3455=DIRECTION('',(0.,0.,1.));
#3456=DIRECTION('',(0.,0.,-1.));
#3457=DIRECTION('center_axis',(0.,1.,0.));
#3458=DIRECTION('ref_axis',(1.22464679914735E-16,0.,-1.));
#3459=DIRECTION('center_axis',(-6.84413341568077E-17,0.,1.));
#3460=DIRECTION('ref_axis',(0.,1.,0.));
#3461=DIRECTION('center_axis',(0.,1.,0.));
#3462=DIRECTION('ref_axis',(2.77740324374506E-17,0.,-1.));
#3463=DIRECTION('center_axis',(0.,-1.,0.));
#3464=DIRECTION('ref_axis',(2.77740324374506E-17,0.,-1.));
#3465=DIRECTION('center_axis',(3.17206578464331E-16,0.,1.));
#3466=DIRECTION('ref_axis',(-0.707106781186547,0.707106781186548,0.));
#3467=DIRECTION('',(-3.17206578464331E-16,0.,-1.));
#3468=DIRECTION('',(3.17206578464331E-16,0.,1.));
#3469=DIRECTION('center_axis',(0.,-1.,0.));
#3470=DIRECTION('ref_axis',(0.707106781186548,0.,0.707106781186548));
#3471=DIRECTION('',(0.,-1.,0.));
#3472=DIRECTION('center_axis',(-1.,0.,0.));
#3473=DIRECTION('ref_axis',(0.,-0.707106781186547,0.707106781186548));
#3474=DIRECTION('',(-1.,0.,0.));
#3475=DIRECTION('center_axis',(0.,0.,1.));
#3476=DIRECTION('ref_axis',(-0.707106781186548,0.707106781186547,0.));
#3477=DIRECTION('center_axis',(0.,0.,1.));
#3478=DIRECTION('ref_axis',(0.,1.,0.));
#3479=DIRECTION('',(0.,0.,1.));
#3480=DIRECTION('',(0.,0.,-1.));
#3481=DIRECTION('center_axis',(0.,1.,0.));
#3482=DIRECTION('ref_axis',(1.22464679914735E-16,0.,-1.));
#3483=DIRECTION('center_axis',(6.68021303802154E-16,0.,-1.));
#3484=DIRECTION('ref_axis',(0.,1.,0.));
#3485=DIRECTION('center_axis',(0.,-1.,0.));
#3486=DIRECTION('ref_axis',(-2.09395632516911E-16,0.,-1.));
#3487=DIRECTION('center_axis',(0.,0.,1.));
#3488=DIRECTION('ref_axis',(0.707106781186548,0.707106781186547,0.));
#3489=DIRECTION('',(0.,0.,-1.));
#3490=DIRECTION('',(0.,0.,1.));
#3491=DIRECTION('center_axis',(1.,0.,0.));
#3492=DIRECTION('ref_axis',(0.,-0.707106781186547,0.707106781186548));
#3493=DIRECTION('',(-1.,0.,0.));
#3494=DIRECTION('center_axis',(0.,1.,0.));
#3495=DIRECTION('ref_axis',(-0.707106781186547,0.,0.707106781186548));
#3496=DIRECTION('',(0.,1.,0.));
#3497=DIRECTION('center_axis',(1.,0.,0.));
#3498=DIRECTION('ref_axis',(0.,1.,0.));
#3499=DIRECTION('center_axis',(-1.,0.,0.));
#3500=DIRECTION('ref_axis',(0.,0.,1.));
#3501=DIRECTION('',(0.,1.,0.));
#3502=DIRECTION('center_axis',(0.,1.,0.));
#3503=DIRECTION('ref_axis',(1.,0.,2.11471052309554E-16));
#3504=DIRECTION('',(0.,-1.,0.));
#3505=DIRECTION('center_axis',(1.,0.,-3.17206578464331E-16));
#3506=DIRECTION('ref_axis',(-3.17206578464331E-16,0.,-1.));
#3507=DIRECTION('center_axis',(0.,1.,0.));
#3508=DIRECTION('ref_axis',(0.,0.,1.));
#3509=DIRECTION('center_axis',(0.,-1.,0.));
#3510=DIRECTION('ref_axis',(0.,0.,-1.));
#3511=DIRECTION('center_axis',(0.,-1.,0.));
#3512=DIRECTION('ref_axis',(0.707106781186548,0.,-0.707106781186547));
#3513=DIRECTION('center_axis',(-1.,0.,-1.77635683940025E-16));
#3514=DIRECTION('ref_axis',(-1.77635683940025E-16,0.,1.));
#3515=DIRECTION('center_axis',(0.,0.,1.));
#3516=DIRECTION('ref_axis',(1.,0.,0.));
#3517=DIRECTION('center_axis',(0.,-1.,0.));
#3518=DIRECTION('ref_axis',(-1.,0.,0.));
#3519=DIRECTION('',(0.,1.,0.));
#3520=DIRECTION('center_axis',(0.,-1.,0.));
#3521=DIRECTION('ref_axis',(-1.,0.,0.));
#3522=DIRECTION('',(0.,-1.,0.));
#3523=DIRECTION('center_axis',(0.,-1.,0.));
#3524=DIRECTION('ref_axis',(-1.,0.,0.));
#3525=DIRECTION('center_axis',(1.,0.,0.));
#3526=DIRECTION('ref_axis',(0.,1.,0.));
#3527=DIRECTION('center_axis',(0.,-1.08202554627646E-16,1.));
#3528=DIRECTION('ref_axis',(1.,0.,0.));
#3529=DIRECTION('center_axis',(0.,1.08202554627646E-16,-1.));
#3530=DIRECTION('ref_axis',(-1.,0.,0.));
#3531=DIRECTION('center_axis',(0.,1.08202554627646E-16,-1.));
#3532=DIRECTION('ref_axis',(-1.,0.,0.));
#3533=DIRECTION('center_axis',(0.,1.08202554627646E-16,-1.));
#3534=DIRECTION('ref_axis',(-1.,0.,0.));
#3535=DIRECTION('center_axis',(0.,1.08202554627646E-16,-1.));
#3536=DIRECTION('ref_axis',(-1.,0.,0.));
#3537=DIRECTION('center_axis',(0.,1.08202554627646E-16,-1.));
#3538=DIRECTION('ref_axis',(-1.,0.,0.));
#3539=DIRECTION('center_axis',(0.,1.08202554627646E-16,-1.));
#3540=DIRECTION('ref_axis',(-1.,0.,0.));
#3541=DIRECTION('center_axis',(0.,1.08202554627646E-16,-1.));
#3542=DIRECTION('ref_axis',(-1.,0.,0.));
#3543=DIRECTION('center_axis',(0.,-1.08202554627646E-16,1.));
#3544=DIRECTION('ref_axis',(-1.,0.,0.));
#3545=DIRECTION('center_axis',(-1.22464679914735E-16,-1.,-1.08202554627646E-16));
#3546=DIRECTION('ref_axis',(1.,-1.22464679914735E-16,0.));
#3547=DIRECTION('center_axis',(0.,1.08202554627646E-16,-1.));
#3548=DIRECTION('ref_axis',(-1.,0.,0.));
#3549=DIRECTION('center_axis',(0.,1.08202554627646E-16,-1.));
#3550=DIRECTION('ref_axis',(-1.,0.,0.));
#3551=DIRECTION('center_axis',(0.,1.08202554627646E-16,-1.));
#3552=DIRECTION('ref_axis',(-1.,0.,0.));
#3553=DIRECTION('center_axis',(0.,-1.08202554627646E-16,1.));
#3554=DIRECTION('ref_axis',(1.,0.,0.));
#3555=DIRECTION('center_axis',(0.,-1.08202554627646E-16,1.));
#3556=DIRECTION('ref_axis',(1.,0.,0.));
#3557=DIRECTION('center_axis',(0.,-1.08202554627646E-16,1.));
#3558=DIRECTION('ref_axis',(1.,0.,0.));
#3559=DIRECTION('center_axis',(0.,-1.08202554627646E-16,1.));
#3560=DIRECTION('ref_axis',(1.,0.,0.));
#3561=DIRECTION('center_axis',(0.,-1.08202554627646E-16,1.));
#3562=DIRECTION('ref_axis',(1.,0.,0.));
#3563=DIRECTION('center_axis',(0.,-1.08202554627646E-16,1.));
#3564=DIRECTION('ref_axis',(1.,0.,0.));
#3565=DIRECTION('center_axis',(-1.22464679914735E-16,1.,1.08202554627646E-16));
#3566=DIRECTION('ref_axis',(-1.,-1.22464679914735E-16,0.));
#3567=DIRECTION('center_axis',(0.,0.,1.));
#3568=DIRECTION('ref_axis',(-1.,0.,0.));
#3569=DIRECTION('',(0.,0.,-1.));
#3570=DIRECTION('center_axis',(-1.,0.,0.));
#3571=DIRECTION('ref_axis',(0.,-1.,0.));
#3572=DIRECTION('',(0.,0.,1.));
#3573=DIRECTION('',(0.,0.,1.));
#3574=DIRECTION('center_axis',(1.,0.,0.));
#3575=DIRECTION('ref_axis',(0.,1.,0.));
#3576=DIRECTION('',(0.,0.,1.));
#3577=DIRECTION('',(0.,0.,1.));
#3578=DIRECTION('center_axis',(0.,0.,1.));
#3579=DIRECTION('ref_axis',(-1.,0.,0.));
#3580=DIRECTION('',(0.,0.,-1.));
#3581=DIRECTION('center_axis',(-1.,0.,0.));
#3582=DIRECTION('ref_axis',(0.,-1.,0.));
#3583=DIRECTION('',(0.,0.,1.));
#3584=DIRECTION('',(0.,0.,1.));
#3585=DIRECTION('center_axis',(0.,1.,0.));
#3586=DIRECTION('ref_axis',(-1.,0.,0.));
#3587=DIRECTION('',(0.,0.,1.));
#3588=DIRECTION('center_axis',(1.,0.,0.));
#3589=DIRECTION('ref_axis',(0.,1.,0.));
#3590=DIRECTION('',(0.,0.,1.));
#3591=DIRECTION('center_axis',(0.,-1.,0.));
#3592=DIRECTION('ref_axis',(1.,0.,0.));
#3593=CARTESIAN_POINT('',(0.,0.,0.));
#3594=CARTESIAN_POINT('Ctrl Pts',(-2.25,9.0205620750794E-16,-27.8646281152288));
#3595=CARTESIAN_POINT('Ctrl Pts',(-2.25,0.336788697775342,-27.8646281152288));
#3596=CARTESIAN_POINT('Ctrl Pts',(-2.09581914030815,1.00991303819022,-27.8842363995129));
#3597=CARTESIAN_POINT('Ctrl Pts',(-1.45090791017688,1.8191257049689,-27.9497323838345));
#3598=CARTESIAN_POINT('Ctrl Pts',(-0.518164609968462,2.26825600496602,-28.0020364725835));
#3599=CARTESIAN_POINT('Ctrl Pts',(0.518696216366313,2.26842576360509,-28.0022940712913));
#3600=CARTESIAN_POINT('Ctrl Pts',(1.45056946772608,1.81890645145432,-27.9496049085469));
#3601=CARTESIAN_POINT('Ctrl Pts',(2.09738631781801,1.00916399359147,-27.8842413064605));
#3602=CARTESIAN_POINT('Ctrl Pts',(2.32582387855532,0.00143963697565451,
-27.8546425070239));
#3603=CARTESIAN_POINT('Ctrl Pts',(2.02504799537706,-1.3537075659343,-27.894850231655));
#3604=CARTESIAN_POINT('Ctrl Pts',(0.86849012319736,-2.27432652595129,-28.0030223078697));
#3605=CARTESIAN_POINT('Ctrl Pts',(-0.520378917387482,-2.26584218874654,
-28.001652607036));
#3606=CARTESIAN_POINT('Ctrl Pts',(-1.45044503239888,-1.81989668490863,-27.9497997050547));
#3607=CARTESIAN_POINT('Ctrl Pts',(-2.09635655762124,-1.00915069184085,-27.884101226281));
#3608=CARTESIAN_POINT('Ctrl Pts',(-2.25,-0.336788697775339,-27.8646281152288));
#3609=CARTESIAN_POINT('Ctrl Pts',(-2.25,7.97972798949331E-16,-27.8646281152288));
#3610=CARTESIAN_POINT('Ctrl Pts',(-2.25,8.98047289602354E-16,-27.741926160633));
#3611=CARTESIAN_POINT('Ctrl Pts',(-2.25,0.338482751243844,-27.741926160633));
#3612=CARTESIAN_POINT('Ctrl Pts',(-2.09381495090907,1.01512598667105,-27.7604522995629));
#3613=CARTESIAN_POINT('Ctrl Pts',(-1.44483239808911,1.82319799803276,-27.8220638154998));
#3614=CARTESIAN_POINT('Ctrl Pts',(-0.514601746405491,2.26766979745228,-27.870979269991));
#3615=CARTESIAN_POINT('Ctrl Pts',(0.514967458528628,2.26762027794833,-27.8712164504777));
#3616=CARTESIAN_POINT('Ctrl Pts',(1.44454016590963,1.82305802214626,-27.8219436993419));
#3617=CARTESIAN_POINT('Ctrl Pts',(2.09500820820442,1.01429567659355,-27.7604821648583));
#3618=CARTESIAN_POINT('Ctrl Pts',(2.32671833420418,0.00161140173612003,
-27.7325005590584));
#3619=CARTESIAN_POINT('Ctrl Pts',(2.02088829922978,-1.36129810120498,-27.7705625813332));
#3620=CARTESIAN_POINT('Ctrl Pts',(0.861636913414732,-2.27416736160982,-27.8719663749576));
#3621=CARTESIAN_POINT('Ctrl Pts',(-0.516461564682024,-2.26504188330709,
-27.8705909696407));
#3622=CARTESIAN_POINT('Ctrl Pts',(-1.44438643934375,-1.82414692802226,-27.8221404500359));
#3623=CARTESIAN_POINT('Ctrl Pts',(-2.09425288032004,-1.01431865297846,-27.7603180199992));
#3624=CARTESIAN_POINT('Ctrl Pts',(-2.25,-0.33848275124384,-27.741926160633));
#3625=CARTESIAN_POINT('Ctrl Pts',(-2.25,7.95133148766208E-16,-27.741926160633));
#3626=CARTESIAN_POINT('Ctrl Pts',(-2.34460527378052,9.03183097685175E-16,
-27.4972728864164));
#3627=CARTESIAN_POINT('Ctrl Pts',(-2.34460527378052,0.356433916426716,-27.4972728864164));
#3628=CARTESIAN_POINT('Ctrl Pts',(-2.1803806422474,1.06855962858788,-27.5136589110117));
#3629=CARTESIAN_POINT('Ctrl Pts',(-1.50080129501202,1.91527097376095,-27.567738727698));
#3630=CARTESIAN_POINT('Ctrl Pts',(-0.53328295781917,2.37743875187307,-27.6100798305488));
#3631=CARTESIAN_POINT('Ctrl Pts',(0.533705982093533,2.37754626561161,-27.6103031355159));
#3632=CARTESIAN_POINT('Ctrl Pts',(1.5005815060467,1.91494542928516,-27.5675879827643));
#3633=CARTESIAN_POINT('Ctrl Pts',(2.18189126914928,1.0677299461981,-27.5136720322657));
#3634=CARTESIAN_POINT('Ctrl Pts',(2.42591800161206,0.00174373808313988,
-27.4888368752432));
#3635=CARTESIAN_POINT('Ctrl Pts',(2.10331056110397,-1.43339321009856,-27.5227071059993));
#3636=CARTESIAN_POINT('Ctrl Pts',(0.892415440197592,-2.38462237768738,-27.6110575205613));
#3637=CARTESIAN_POINT('Ctrl Pts',(-0.53484368652573,-2.37455068858314,-27.6096890392765));
#3638=CARTESIAN_POINT('Ctrl Pts',(-1.50049515458973,-1.9161568652592,-27.5678008392969));
#3639=CARTESIAN_POINT('Ctrl Pts',(-2.18078758143959,-1.06764699595171,-27.5135220820639));
#3640=CARTESIAN_POINT('Ctrl Pts',(-2.34460527378052,-0.356433916426712,
-27.4972728864164));
#3641=CARTESIAN_POINT('Ctrl Pts',(-2.34460527378052,7.89471220093438E-16,
-27.4972728864164));
#3642=CARTESIAN_POINT('Ctrl Pts',(-2.57878413093489,9.31820885818248E-16,
-27.3790965551404));
#3643=CARTESIAN_POINT('Ctrl Pts',(-2.57878413093489,0.393149150445944,-27.3790965551404));
#3644=CARTESIAN_POINT('Ctrl Pts',(-2.40075677814095,1.17891611800829,-27.3967534922336));
#3645=CARTESIAN_POINT('Ctrl Pts',(-1.65886212335706,2.12028409515599,-27.4553065445387));
#3646=CARTESIAN_POINT('Ctrl Pts',(-0.59146793124314,2.64015678887969,-27.5016995751623));
#3647=CARTESIAN_POINT('Ctrl Pts',(0.59199175618928,2.64027276369345,-27.5019101984229));
#3648=CARTESIAN_POINT('Ctrl Pts',(1.65851322721873,2.12003651175558,-27.4552157389777));
#3649=CARTESIAN_POINT('Ctrl Pts',(2.40238970517263,1.17800894352601,-27.3968239347035));
#3650=CARTESIAN_POINT('Ctrl Pts',(2.66638509288367,0.00177107002884637,
-27.3701770870436));
#3651=CARTESIAN_POINT('Ctrl Pts',(2.31830295159009,-1.58062322899763,-27.4064488733435));
#3652=CARTESIAN_POINT('Ctrl Pts',(0.990794951570619,-2.64750374801969,-27.502663859512));
#3653=CARTESIAN_POINT('Ctrl Pts',(-0.593754089867289,-2.63721566398455,
-27.5013184119815));
#3654=CARTESIAN_POINT('Ctrl Pts',(-1.6583646890283,-2.12125159788646,-27.4554005166245));
#3655=CARTESIAN_POINT('Ctrl Pts',(-2.40131087753205,-1.17799413851168,-27.3966257349516));
#3656=CARTESIAN_POINT('Ctrl Pts',(-2.57878413093489,-0.393149150445938,
-27.3790965551404));
#3657=CARTESIAN_POINT('Ctrl Pts',(-2.57878413093489,7.86736304892988E-16,
-27.3790965551404));
#3658=CARTESIAN_POINT('Ctrl Pts',(-2.70089285714285,9.48373142727631E-16,
-27.367045470314));
#3659=CARTESIAN_POINT('Ctrl Pts',(-2.70089285714285,0.41163063061431,-27.367045470314));
#3660=CARTESIAN_POINT('Ctrl Pts',(-2.51581464263181,1.23433815778804,-27.3863036066645));
#3661=CARTESIAN_POINT('Ctrl Pts',(-1.74166524931946,2.22337586162866,-27.4506300198375));
#3662=CARTESIAN_POINT('Ctrl Pts',(-0.622003152839127,2.77231289495847,-27.5020001070016));
#3663=CARTESIAN_POINT('Ctrl Pts',(0.622641291471466,2.77252037773955,-27.5022531057325));
#3664=CARTESIAN_POINT('Ctrl Pts',(1.74125898407595,2.22310788511083,-27.4505048208942));
#3665=CARTESIAN_POINT('Ctrl Pts',(2.51769587753947,1.23342265883402,-27.386308425988));
#3666=CARTESIAN_POINT('Ctrl Pts',(2.79191160024994,0.00175955630357594,
-27.3572381765413));
#3667=CARTESIAN_POINT('Ctrl Pts',(2.43086118492683,-1.65453146947525,-27.3967279060897));
#3668=CARTESIAN_POINT('Ctrl Pts',(1.04253278677461,-2.77973242060713,-27.5029683380863));
#3669=CARTESIAN_POINT('Ctrl Pts',(-0.62466120043537,-2.76936267513466,-27.5016230961961));
#3670=CARTESIAN_POINT('Ctrl Pts',(-1.74110961230421,-2.22431817044388,-27.450696138893));
#3671=CARTESIAN_POINT('Ctrl Pts',(-2.51645975666836,-1.23340640113882,-27.3861708472402));
#3672=CARTESIAN_POINT('Ctrl Pts',(-2.70089285714285,-0.411630630614304,
-27.367045470314));
#3673=CARTESIAN_POINT('Ctrl Pts',(-2.70089285714285,7.86457410678574E-16,
-27.367045470314));
#3674=CARTESIAN_POINT('',(-2.70089285714285,8.67361737988404E-16,-27.367045470314));
#3675=CARTESIAN_POINT('',(-2.25,9.0205620750794E-16,-27.8646281152288));
#3676=CARTESIAN_POINT('Origin',(-2.75,9.71445146547012E-16,-27.8646281152288));
#3677=CARTESIAN_POINT('Ctrl Pts',(-2.25,9.0205620750794E-16,-27.8646281152288));
#3678=CARTESIAN_POINT('Ctrl Pts',(-2.25,0.336788697775342,-27.8646281152288));
#3679=CARTESIAN_POINT('Ctrl Pts',(-2.09581914030815,1.00991303819022,-27.8842363995129));
#3680=CARTESIAN_POINT('Ctrl Pts',(-1.45090791017688,1.8191257049689,-27.9497323838345));
#3681=CARTESIAN_POINT('Ctrl Pts',(-0.518164609968462,2.26825600496602,-28.0020364725835));
#3682=CARTESIAN_POINT('Ctrl Pts',(0.518696216366313,2.26842576360509,-28.0022940712913));
#3683=CARTESIAN_POINT('Ctrl Pts',(1.45056946772608,1.81890645145432,-27.9496049085469));
#3684=CARTESIAN_POINT('Ctrl Pts',(2.09738631781801,1.00916399359147,-27.8842413064605));
#3685=CARTESIAN_POINT('Ctrl Pts',(2.32582387855532,0.00143963697565451,
-27.8546425070239));
#3686=CARTESIAN_POINT('Ctrl Pts',(2.02504799537706,-1.3537075659343,-27.894850231655));
#3687=CARTESIAN_POINT('Ctrl Pts',(0.86849012319736,-2.27432652595129,-28.0030223078697));
#3688=CARTESIAN_POINT('Ctrl Pts',(-0.520378917387482,-2.26584218874654,
-28.001652607036));
#3689=CARTESIAN_POINT('Ctrl Pts',(-1.45044503239888,-1.81989668490863,-27.9497997050547));
#3690=CARTESIAN_POINT('Ctrl Pts',(-2.09635655762124,-1.00915069184085,-27.884101226281));
#3691=CARTESIAN_POINT('Ctrl Pts',(-2.25,-0.336788697775339,-27.8646281152288));
#3692=CARTESIAN_POINT('Ctrl Pts',(-2.25,7.97972798949331E-16,-27.8646281152288));
#3693=CARTESIAN_POINT('Ctrl Pts',(-2.70089285714285,7.86457410678574E-16,
-27.367045470314));
#3694=CARTESIAN_POINT('Ctrl Pts',(-2.70089285714285,-0.411630630614304,
-27.367045470314));
#3695=CARTESIAN_POINT('Ctrl Pts',(-2.51645975666836,-1.23340640113882,-27.3861708472402));
#3696=CARTESIAN_POINT('Ctrl Pts',(-1.74110961230421,-2.22431817044388,-27.450696138893));
#3697=CARTESIAN_POINT('Ctrl Pts',(-0.62466120043537,-2.76936267513466,-27.5016230961961));
#3698=CARTESIAN_POINT('Ctrl Pts',(1.04253278677461,-2.77973242060713,-27.5029683380863));
#3699=CARTESIAN_POINT('Ctrl Pts',(2.43086118492683,-1.65453146947525,-27.3967279060897));
#3700=CARTESIAN_POINT('Ctrl Pts',(2.79191160024994,0.00175955630357594,
-27.3572381765413));
#3701=CARTESIAN_POINT('Ctrl Pts',(2.51769587753947,1.23342265883402,-27.386308425988));
#3702=CARTESIAN_POINT('Ctrl Pts',(1.74125898407595,2.22310788511083,-27.4505048208942));
#3703=CARTESIAN_POINT('Ctrl Pts',(0.622641291471466,2.77252037773955,-27.5022531057325));
#3704=CARTESIAN_POINT('Ctrl Pts',(-0.622003152839127,2.77231289495847,-27.5020001070016));
#3705=CARTESIAN_POINT('Ctrl Pts',(-1.74166524931946,2.22337586162866,-27.4506300198375));
#3706=CARTESIAN_POINT('Ctrl Pts',(-2.51581464263181,1.23433815778804,-27.3863036066645));
#3707=CARTESIAN_POINT('Ctrl Pts',(-2.70089285714285,0.41163063061431,-27.367045470314));
#3708=CARTESIAN_POINT('Ctrl Pts',(-2.70089285714285,9.48373142727631E-16,
-27.367045470314));
#3709=CARTESIAN_POINT('Origin',(1.80635402874235E-15,1.11022302462516E-15,
-29.5));
#3710=CARTESIAN_POINT('',(-2.25,1.38576855443331E-15,-39.5));
#3711=CARTESIAN_POINT('Origin',(1.80635402874235E-15,1.11022302462516E-15,
-39.5));
#3712=CARTESIAN_POINT('',(-2.25,8.34677494817002E-16,-29.5));
#3713=CARTESIAN_POINT('Origin',(0.,-1.11022302462516E-15,0.));
#3714=CARTESIAN_POINT('',(-27.5,7.5,0.));
#3715=CARTESIAN_POINT('',(-27.5,-7.5,0.));
#3716=CARTESIAN_POINT('',(-27.5,3.75,0.));
#3717=CARTESIAN_POINT('',(27.5,-7.5,0.));
#3718=CARTESIAN_POINT('Origin',(-4.16867782440422E-15,-7.5,0.));
#3719=CARTESIAN_POINT('',(27.5,7.5,0.));
#3720=CARTESIAN_POINT('',(27.5,-3.75,0.));
#3721=CARTESIAN_POINT('Origin',(-4.16867782440422E-15,7.5,0.));
#3722=CARTESIAN_POINT('',(-21.,3.92523114670943E-16,-17.7552809045647));
#3723=CARTESIAN_POINT('Ctrl Pts',(-21.,3.92523114670943E-16,-17.7552809045647));
#3724=CARTESIAN_POINT('Ctrl Pts',(-21.,0.0624932234283703,-17.7552809045647));
#3725=CARTESIAN_POINT('Ctrl Pts',(-20.994045957052,0.125533248454039,-17.7623301736932));
#3726=CARTESIAN_POINT('Ctrl Pts',(-20.9707357372599,0.248141624257556,-17.7898441327866));
#3727=CARTESIAN_POINT('Ctrl Pts',(-20.9533771889195,0.307709397238715,-17.8103093883206));
#3728=CARTESIAN_POINT('Ctrl Pts',(-20.8877916206422,0.475687370097345,-17.8872777699867));
#3729=CARTESIAN_POINT('Ctrl Pts',(-20.8254347176769,0.573305018897172,-17.9599859627628));
#3730=CARTESIAN_POINT('Ctrl Pts',(-20.6606610813103,0.766240659434439,-18.1496618232401));
#3731=CARTESIAN_POINT('Ctrl Pts',(-20.5371232780284,0.855809475021955,-18.2897639911687));
#3732=CARTESIAN_POINT('Ctrl Pts',(-20.2726767147952,0.97291247530918,-18.582450812742));
#3733=CARTESIAN_POINT('Ctrl Pts',(-20.1316392664186,1.,-18.7350977139114));
#3734=CARTESIAN_POINT('Ctrl Pts',(-19.8742298941287,1.,-19.0078553479993));
#3735=CARTESIAN_POINT('Ctrl Pts',(-19.736270338103,0.975179079028682,-19.1511057402162));
#3736=CARTESIAN_POINT('Ctrl Pts',(-19.4730641139294,0.861896856053249,-19.4186763673958));
#3737=CARTESIAN_POINT('Ctrl Pts',(-19.3478325386294,0.773567787786341,-19.5430674120043));
#3738=CARTESIAN_POINT('Ctrl Pts',(-19.1783203132923,0.579318842428136,-19.7091642226309));
#3739=CARTESIAN_POINT('Ctrl Pts',(-19.1136670563474,0.478942576644512,-19.771736755236));
#3740=CARTESIAN_POINT('Ctrl Pts',(-19.0243375226902,0.251107457473392,-19.8577044057154));
#3741=CARTESIAN_POINT('Ctrl Pts',(-19.,0.123438966573848,-19.880895352071));
#3742=CARTESIAN_POINT('Ctrl Pts',(-19.,-0.123438966573847,-19.880895352071));
#3743=CARTESIAN_POINT('Ctrl Pts',(-19.0243375226902,-0.251107457473391,
-19.8577044057154));
#3744=CARTESIAN_POINT('Ctrl Pts',(-19.1136670563474,-0.478942576644513,
-19.771736755236));
#3745=CARTESIAN_POINT('Ctrl Pts',(-19.1783203132923,-0.579318842428135,
-19.7091642226309));
#3746=CARTESIAN_POINT('Ctrl Pts',(-19.3478325386294,-0.773567787786341,
-19.5430674120043));
#3747=CARTESIAN_POINT('Ctrl Pts',(-19.4730641139294,-0.861896856053247,
-19.4186763673957));
#3748=CARTESIAN_POINT('Ctrl Pts',(-19.736270338103,-0.97517907902868,-19.1511057402162));
#3749=CARTESIAN_POINT('Ctrl Pts',(-19.8742298941287,-1.,-19.0078553479993));
#3750=CARTESIAN_POINT('Ctrl Pts',(-20.1316392664186,-1.,-18.7350977139114));
#3751=CARTESIAN_POINT('Ctrl Pts',(-20.2726767147952,-0.97291247530918,-18.582450812742));
#3752=CARTESIAN_POINT('Ctrl Pts',(-20.5371232780284,-0.855809475021953,
-18.2897639911687));
#3753=CARTESIAN_POINT('Ctrl Pts',(-20.6606610813103,-0.766240659434438,
-18.1496618232401));
#3754=CARTESIAN_POINT('Ctrl Pts',(-20.8254347176769,-0.573305018897172,
-17.9599859627628));
#3755=CARTESIAN_POINT('Ctrl Pts',(-20.8877916206422,-0.475687370097345,
-17.8872777699867));
#3756=CARTESIAN_POINT('Ctrl Pts',(-20.9533771889195,-0.307709397238715,
-17.8103093883206));
#3757=CARTESIAN_POINT('Ctrl Pts',(-20.9707357372599,-0.248141624257556,
-17.7898441327866));
#3758=CARTESIAN_POINT('Ctrl Pts',(-20.994045957052,-0.125533248454038,-17.7623301736932));
#3759=CARTESIAN_POINT('Ctrl Pts',(-21.,-0.0624932234283696,-17.7552809045647));
#3760=CARTESIAN_POINT('Ctrl Pts',(-21.,3.92523114670943E-16,-17.7552809045647));
#3761=CARTESIAN_POINT('Origin',(5.30526021378298E-16,14.5,-7.));
#3762=CARTESIAN_POINT('',(-2.55,15.,-7.));
#3763=CARTESIAN_POINT('',(-2.05,14.5,-7.));
#3764=CARTESIAN_POINT('Origin',(-2.55,14.5,-7.));
#3765=CARTESIAN_POINT('',(2.05,14.5,-7.));
#3766=CARTESIAN_POINT('Origin',(5.30526021378298E-16,14.5,-7.));
#3767=CARTESIAN_POINT('',(2.55,15.,-7.));
#3768=CARTESIAN_POINT('Origin',(2.55,14.5,-7.));
#3769=CARTESIAN_POINT('Origin',(5.30526021378298E-16,15.,-7.));
#3770=CARTESIAN_POINT('Origin',(2.55,14.5,2.75));
#3771=CARTESIAN_POINT('',(2.05,14.5,5.5));
#3772=CARTESIAN_POINT('',(2.55,15.,5.5));
#3773=CARTESIAN_POINT('Origin',(2.55,14.5,5.5));
#3774=CARTESIAN_POINT('',(2.55,15.,2.75));
#3775=CARTESIAN_POINT('',(2.05,14.5,2.75));
#3776=CARTESIAN_POINT('Origin',(0.,14.5,5.5));
#3777=CARTESIAN_POINT('',(-2.05,14.5,5.5));
#3778=CARTESIAN_POINT('',(-2.55,15.,5.5));
#3779=CARTESIAN_POINT('Origin',(-2.55,14.5,5.5));
#3780=CARTESIAN_POINT('Origin',(0.,15.,5.5));
#3781=CARTESIAN_POINT('Origin',(0.,14.5,5.5));
#3782=CARTESIAN_POINT('Origin',(-2.55,14.5,-3.5));
#3783=CARTESIAN_POINT('',(-2.55,15.,-3.5));
#3784=CARTESIAN_POINT('',(-2.05,14.5,-3.5));
#3785=CARTESIAN_POINT('Origin',(2.05,0.,5.5));
#3786=CARTESIAN_POINT('',(2.05,-14.5,-7.));
#3787=CARTESIAN_POINT('',(2.05,0.,-7.));
#3788=CARTESIAN_POINT('',(2.05,-14.5,5.5));
#3789=CARTESIAN_POINT('',(2.05,-14.5,2.75));
#3790=CARTESIAN_POINT('',(2.05,0.,5.5));
#3791=CARTESIAN_POINT('Origin',(5.30526021378298E-16,0.,-7.));
#3792=CARTESIAN_POINT('',(-2.05,-14.5,-7.));
#3793=CARTESIAN_POINT('',(-2.05,0.,-7.));
#3794=CARTESIAN_POINT('Origin',(5.30526021378298E-16,-14.5,-7.));
#3795=CARTESIAN_POINT('Origin',(35.,15.,0.));
#3796=CARTESIAN_POINT('',(-33.,15.,7.5));
#3797=CARTESIAN_POINT('',(-12.5,15.,7.5));
#3798=CARTESIAN_POINT('',(7.5,15.,7.5));
#3799=CARTESIAN_POINT('',(-33.,15.,9.5));
#3800=CARTESIAN_POINT('',(-33.,15.,0.));
#3801=CARTESIAN_POINT('',(-5.4142135623731,15.,9.5));
#3802=CARTESIAN_POINT('',(7.5,15.,9.5));
#3803=CARTESIAN_POINT('',(-4.,15.,8.5));
#3804=CARTESIAN_POINT('Origin',(-4.,15.,10.));
#3805=CARTESIAN_POINT('',(4.,15.,8.5));
#3806=CARTESIAN_POINT('',(15.,15.,8.49999999999999));
#3807=CARTESIAN_POINT('',(5.41421356237309,15.,9.5));
#3808=CARTESIAN_POINT('Origin',(4.,15.,10.));
#3809=CARTESIAN_POINT('',(33.,15.,9.5));
#3810=CARTESIAN_POINT('',(27.5,15.,9.5));
#3811=CARTESIAN_POINT('',(33.,15.,7.5));
#3812=CARTESIAN_POINT('',(33.,15.,0.));
#3813=CARTESIAN_POINT('',(12.5,15.,7.5));
#3814=CARTESIAN_POINT('',(27.5,15.,7.5));
#3815=CARTESIAN_POINT('',(10.,15.,5.));
#3816=CARTESIAN_POINT('Origin',(12.5,15.,5.));
#3817=CARTESIAN_POINT('',(10.,15.,0.));
#3818=CARTESIAN_POINT('',(10.,15.,3.5));
#3819=CARTESIAN_POINT('',(-10.,15.,-1.11891127299258E-15));
#3820=CARTESIAN_POINT('Origin',(-2.70443660377684E-16,15.,-2.22044604925031E-15));
#3821=CARTESIAN_POINT('',(-10.,15.,5.));
#3822=CARTESIAN_POINT('',(-10.,15.,-6.4293956955236E-16));
#3823=CARTESIAN_POINT('Origin',(-12.5,15.,5.));
#3824=CARTESIAN_POINT('Origin',(0.,-14.5,5.5));
#3825=CARTESIAN_POINT('',(-2.55,-15.,5.5));
#3826=CARTESIAN_POINT('',(-2.05,-14.5,5.5));
#3827=CARTESIAN_POINT('Origin',(-2.55,-14.5,5.5));
#3828=CARTESIAN_POINT('Origin',(0.,-14.5,5.5));
#3829=CARTESIAN_POINT('',(2.55,-15.,5.5));
#3830=CARTESIAN_POINT('Origin',(2.55,-14.5,5.5));
#3831=CARTESIAN_POINT('Origin',(0.,-15.,5.5));
#3832=CARTESIAN_POINT('Origin',(2.55,-14.5,2.75));
#3833=CARTESIAN_POINT('',(2.55,-15.,-7.));
#3834=CARTESIAN_POINT('Origin',(2.55,-14.5,-7.));
#3835=CARTESIAN_POINT('',(2.55,-15.,2.75));
#3836=CARTESIAN_POINT('Origin',(5.30526021378298E-16,-14.5,-7.));
#3837=CARTESIAN_POINT('',(-2.55,-15.,-7.));
#3838=CARTESIAN_POINT('Origin',(-2.55,-14.5,-7.));
#3839=CARTESIAN_POINT('Origin',(5.30526021378298E-16,-15.,-7.));
#3840=CARTESIAN_POINT('Origin',(-2.55,-14.5,-3.5));
#3841=CARTESIAN_POINT('',(-2.55,-15.,-3.5));
#3842=CARTESIAN_POINT('',(-2.05,-14.5,-3.5));
#3843=CARTESIAN_POINT('Origin',(0.,0.,5.5));
#3844=CARTESIAN_POINT('',(-2.05,0.,5.5));
#3845=CARTESIAN_POINT('Origin',(5.,-15.,0.));
#3846=CARTESIAN_POINT('',(-12.5,-15.,7.5));
#3847=CARTESIAN_POINT('',(-33.,-15.,7.5));
#3848=CARTESIAN_POINT('',(-7.5,-15.,7.5));
#3849=CARTESIAN_POINT('',(-10.,-15.,5.));
#3850=CARTESIAN_POINT('Origin',(-12.5,-15.,5.));
#3851=CARTESIAN_POINT('',(-10.,-15.,-1.28587913910472E-15));
#3852=CARTESIAN_POINT('',(-10.,-15.,-6.4293956955236E-16));
#3853=CARTESIAN_POINT('',(10.,-15.,-1.05735526154777E-16));
#3854=CARTESIAN_POINT('Origin',(-2.70443660377684E-16,-15.,-2.22044604925031E-15));
#3855=CARTESIAN_POINT('',(10.,-15.,5.));
#3856=CARTESIAN_POINT('',(10.,-15.,3.5));
#3857=CARTESIAN_POINT('',(12.5,-15.,7.5));
#3858=CARTESIAN_POINT('Origin',(12.5,-15.,5.));
#3859=CARTESIAN_POINT('',(33.,-15.,7.5));
#3860=CARTESIAN_POINT('',(12.5,-15.,7.5));
#3861=CARTESIAN_POINT('',(33.,-15.,9.5));
#3862=CARTESIAN_POINT('',(33.,-15.,0.));
#3863=CARTESIAN_POINT('',(5.41421356237309,-15.,9.5));
#3864=CARTESIAN_POINT('',(12.5,-15.,9.5));
#3865=CARTESIAN_POINT('',(4.,-15.,8.5));
#3866=CARTESIAN_POINT('Origin',(4.,-15.,10.));
#3867=CARTESIAN_POINT('',(-4.,-15.,8.5));
#3868=CARTESIAN_POINT('',(9.43689570931383E-16,-15.,8.5));
#3869=CARTESIAN_POINT('',(-5.4142135623731,-15.,9.5));
#3870=CARTESIAN_POINT('Origin',(-4.,-15.,10.));
#3871=CARTESIAN_POINT('',(-33.,-15.,9.5));
#3872=CARTESIAN_POINT('',(-7.5,-15.,9.5));
#3873=CARTESIAN_POINT('',(-33.,-15.,0.));
#3874=CARTESIAN_POINT('Origin',(-20.,3.92523114670943E-16,-29.));
#3875=CARTESIAN_POINT('',(-17.,7.5991715441515E-16,-29.5));
#3876=CARTESIAN_POINT('Origin',(-20.,3.92523114670943E-16,-29.5));
#3877=CARTESIAN_POINT('',(-16.5,-3.61032650306302E-17,-29.));
#3878=CARTESIAN_POINT('Origin',(-17.,2.51290749267375E-17,-29.));
#3879=CARTESIAN_POINT('Origin',(-20.,3.92523114670943E-16,-29.));
#3880=CARTESIAN_POINT('Origin',(-20.,3.92523114670943E-16,-29.5));
#3881=CARTESIAN_POINT('',(-16.5,5.55111512312578E-16,-27.9642629082191));
#3882=CARTESIAN_POINT('Ctrl Pts',(-16.5,9.81481758202938E-16,-27.9642629082191));
#3883=CARTESIAN_POINT('Ctrl Pts',(-16.5,0.612158253995495,-27.9642629082191));
#3884=CARTESIAN_POINT('Ctrl Pts',(-16.8371846484157,1.83308445682876,-27.6987560828013));
#3885=CARTESIAN_POINT('Ctrl Pts',(-18.0806843152083,3.07619778442552,-26.5741741258412));
#3886=CARTESIAN_POINT('Ctrl Pts',(-19.5578679223315,3.57299742264317,-24.9485853098573));
#3887=CARTESIAN_POINT('Ctrl Pts',(-20.8132172618878,3.46755975683726,-23.2676323022551));
#3888=CARTESIAN_POINT('Ctrl Pts',(-21.787689338196,3.05431270926441,-21.7502626424783));
#3889=CARTESIAN_POINT('Ctrl Pts',(-22.5206124164748,2.48910449257507,-20.4689270964359));
#3890=CARTESIAN_POINT('Ctrl Pts',(-23.1145107785253,1.7037858670221,-19.3169350069884));
#3891=CARTESIAN_POINT('Ctrl Pts',(-23.516890523834,0.641054389646911,-18.4582773894668));
#3892=CARTESIAN_POINT('Ctrl Pts',(-23.5136149957311,-0.640074153116899,
-18.4650818326177));
#3893=CARTESIAN_POINT('Ctrl Pts',(-23.0485872521618,-1.87996181473546,-19.4616199001271));
#3894=CARTESIAN_POINT('Ctrl Pts',(-22.1881018113927,-2.84058386760821,-21.0926893618149));
#3895=CARTESIAN_POINT('Ctrl Pts',(-20.579746664944,-3.65885797022216,-23.7094018419933));
#3896=CARTESIAN_POINT('Ctrl Pts',(-18.5065912863239,-3.48965599762282,-26.1960939575679));
#3897=CARTESIAN_POINT('Ctrl Pts',(-16.8316635058793,-1.83349729818942,-27.7004334118901));
#3898=CARTESIAN_POINT('Ctrl Pts',(-16.5,-0.612158253995966,-27.9642629082191));
#3899=CARTESIAN_POINT('Ctrl Pts',(-16.5,7.61982071900537E-16,-27.9642629082191));
#3900=CARTESIAN_POINT('',(-16.5,8.21149494372517E-16,-29.5));
#3901=CARTESIAN_POINT('Origin',(-20.,2.96716982575398E-16,-29.5));
#3902=CARTESIAN_POINT('',(-18.,6.37452474500414E-16,-29.5));
#3903=CARTESIAN_POINT('Origin',(-20.,3.92523114670943E-16,-29.5));
#3904=CARTESIAN_POINT('Origin',(-20.,3.92523114670943E-16,14.5));
#3905=CARTESIAN_POINT('',(-6.65,-1.24238036219077E-15,15.));
#3906=CARTESIAN_POINT('',(-33.35,-1.24238036219077E-15,15.));
#3907=CARTESIAN_POINT('Origin',(-20.,3.92523114670943E-16,15.));
#3908=CARTESIAN_POINT('',(-33.85,-1.30361270214814E-15,14.5));
#3909=CARTESIAN_POINT('Origin',(-33.35,-1.24238036219077E-15,14.5));
#3910=CARTESIAN_POINT('',(-6.15,2.08865893149003E-15,14.5));
#3911=CARTESIAN_POINT('Origin',(-20.,3.92523114670943E-16,14.5));
#3912=CARTESIAN_POINT('Origin',(-20.,3.92523114670943E-16,14.5));
#3913=CARTESIAN_POINT('Origin',(-20.,3.92523114670943E-16,15.));
#3914=CARTESIAN_POINT('Origin',(-20.,3.92523114670943E-16,10.));
#3915=CARTESIAN_POINT('',(-6.15,2.08865893149003E-15,13.65));
#3916=CARTESIAN_POINT('',(-6.15,2.08865893149003E-15,10.));
#3917=CARTESIAN_POINT('',(-20.,13.85,13.65));
#3918=CARTESIAN_POINT('Origin',(-20.,3.92523114670943E-16,13.65));
#3919=CARTESIAN_POINT('Origin',(-20.,3.92523114670943E-16,13.65));
#3920=CARTESIAN_POINT('Origin',(-20.,6.54205191118239E-17,15.));
#3921=CARTESIAN_POINT('',(-12.5,7.5,15.));
#3922=CARTESIAN_POINT('',(-12.5,-7.5,15.));
#3923=CARTESIAN_POINT('',(-12.5,-3.75,15.));
#3924=CARTESIAN_POINT('',(-27.5,-7.5,15.));
#3925=CARTESIAN_POINT('',(-23.75,-7.5,15.));
#3926=CARTESIAN_POINT('',(-27.5,7.5,15.));
#3927=CARTESIAN_POINT('',(-27.5,3.75,15.));
#3928=CARTESIAN_POINT('',(-16.25,7.5,15.));
#3929=CARTESIAN_POINT('Origin',(20.,-9.74164142237916E-17,14.5));
#3930=CARTESIAN_POINT('',(33.35,-1.73231989108551E-15,15.));
#3931=CARTESIAN_POINT('',(6.65,-1.73231989108551E-15,15.));
#3932=CARTESIAN_POINT('Origin',(20.,-9.74164142237916E-17,15.));
#3933=CARTESIAN_POINT('',(6.15,-1.79355223104288E-15,14.5));
#3934=CARTESIAN_POINT('Origin',(6.65,-1.73231989108551E-15,14.5));
#3935=CARTESIAN_POINT('',(33.85,1.59871940259529E-15,14.5));
#3936=CARTESIAN_POINT('Origin',(20.,-9.74164142237916E-17,14.5));
#3937=CARTESIAN_POINT('Origin',(20.,-9.74164142237916E-17,14.5));
#3938=CARTESIAN_POINT('Origin',(20.,-9.74164142237916E-17,15.));
#3939=CARTESIAN_POINT('Origin',(20.,-9.74164142237916E-17,10.));
#3940=CARTESIAN_POINT('',(33.85,1.59871940259529E-15,13.65));
#3941=CARTESIAN_POINT('',(33.85,1.59871940259529E-15,10.));
#3942=CARTESIAN_POINT('',(20.,13.85,13.65));
#3943=CARTESIAN_POINT('Origin',(20.,-9.74164142237916E-17,13.65));
#3944=CARTESIAN_POINT('Origin',(20.,-9.74164142237916E-17,13.65));
#3945=CARTESIAN_POINT('Origin',(20.,-1.62360690372986E-17,15.));
#3946=CARTESIAN_POINT('',(12.5,7.5,15.));
#3947=CARTESIAN_POINT('',(27.5,7.5,15.));
#3948=CARTESIAN_POINT('',(23.75,7.5,15.));
#3949=CARTESIAN_POINT('',(27.5,-7.5,15.));
#3950=CARTESIAN_POINT('',(27.5,-3.75,15.));
#3951=CARTESIAN_POINT('',(12.5,-7.5,15.));
#3952=CARTESIAN_POINT('',(16.25,-7.5,15.));
#3953=CARTESIAN_POINT('',(12.5,3.75,15.));
#3954=CARTESIAN_POINT('Origin',(33.,13.,7.5));
#3955=CARTESIAN_POINT('',(35.,13.,7.5));
#3956=CARTESIAN_POINT('',(34.5,13.,7.));
#3957=CARTESIAN_POINT('Origin',(34.5,13.,7.5));
#3958=CARTESIAN_POINT('',(33.,14.5,7.));
#3959=CARTESIAN_POINT('Origin',(33.,13.,7.));
#3960=CARTESIAN_POINT('Origin',(33.,14.5,7.5));
#3961=CARTESIAN_POINT('Origin',(33.,13.,7.5));
#3962=CARTESIAN_POINT('Origin',(27.5,14.5,7.5));
#3963=CARTESIAN_POINT('',(12.5,14.5,7.));
#3964=CARTESIAN_POINT('Origin',(12.5,14.5,7.5));
#3965=CARTESIAN_POINT('',(27.5,14.5,7.));
#3966=CARTESIAN_POINT('Origin',(12.5,14.5,5.));
#3967=CARTESIAN_POINT('',(10.5,14.5,5.));
#3968=CARTESIAN_POINT('Origin',(10.,14.5,5.));
#3969=CARTESIAN_POINT('Origin',(12.5,14.5,5.));
#3970=CARTESIAN_POINT('Origin',(10.,14.5,3.5));
#3971=CARTESIAN_POINT('',(10.5,14.5,0.));
#3972=CARTESIAN_POINT('Origin',(10.,14.5,0.));
#3973=CARTESIAN_POINT('',(10.5,14.5,3.5));
#3974=CARTESIAN_POINT('Origin',(-2.70443660377684E-16,14.5,-2.22044604925031E-15));
#3975=CARTESIAN_POINT('',(-10.5,14.5,-1.28587913910472E-15));
#3976=CARTESIAN_POINT('Origin',(-10.,14.5,-1.11891127299258E-15));
#3977=CARTESIAN_POINT('Origin',(-2.70443660377684E-16,14.5,-2.22044604925031E-15));
#3978=CARTESIAN_POINT('Origin',(-10.,14.5,-6.4293956955236E-16));
#3979=CARTESIAN_POINT('',(-10.5,14.5,5.));
#3980=CARTESIAN_POINT('Origin',(-10.,14.5,5.));
#3981=CARTESIAN_POINT('',(-10.5,14.5,-6.4293956955236E-16));
#3982=CARTESIAN_POINT('Origin',(-12.5,14.5,5.));
#3983=CARTESIAN_POINT('',(-12.5,14.5,7.));
#3984=CARTESIAN_POINT('Origin',(-12.5,14.5,7.5));
#3985=CARTESIAN_POINT('Origin',(-12.5,14.5,5.));
#3986=CARTESIAN_POINT('Origin',(7.5,14.5,7.5));
#3987=CARTESIAN_POINT('',(-33.,14.5,7.));
#3988=CARTESIAN_POINT('Origin',(-33.,14.5,7.5));
#3989=CARTESIAN_POINT('',(7.5,14.5,7.));
#3990=CARTESIAN_POINT('Origin',(-33.,13.,7.5));
#3991=CARTESIAN_POINT('',(-34.5,13.,7.));
#3992=CARTESIAN_POINT('',(-35.,13.,7.5));
#3993=CARTESIAN_POINT('Origin',(-34.5,13.,7.5));
#3994=CARTESIAN_POINT('Origin',(-33.,13.,7.5));
#3995=CARTESIAN_POINT('Origin',(-33.,13.,7.));
#3996=CARTESIAN_POINT('Origin',(-34.5,7.5,7.5));
#3997=CARTESIAN_POINT('',(-34.5,-13.,7.));
#3998=CARTESIAN_POINT('',(-35.,-13.,7.5));
#3999=CARTESIAN_POINT('Origin',(-34.5,-13.,7.5));
#4000=CARTESIAN_POINT('',(-35.,7.5,7.5));
#4001=CARTESIAN_POINT('',(-34.5,7.5,7.));
#4002=CARTESIAN_POINT('Origin',(-33.,-13.,7.5));
#4003=CARTESIAN_POINT('',(-33.,-14.5,7.));
#4004=CARTESIAN_POINT('Origin',(-33.,-14.5,7.5));
#4005=CARTESIAN_POINT('Origin',(-33.,-13.,7.5));
#4006=CARTESIAN_POINT('Origin',(-33.,-13.,7.));
#4007=CARTESIAN_POINT('Origin',(-7.5,-14.5,7.5));
#4008=CARTESIAN_POINT('',(-12.5,-14.5,7.));
#4009=CARTESIAN_POINT('Origin',(-12.5,-14.5,7.5));
#4010=CARTESIAN_POINT('',(-7.5,-14.5,7.));
#4011=CARTESIAN_POINT('Origin',(-12.5,-14.5,5.));
#4012=CARTESIAN_POINT('',(-10.5,-14.5,5.));
#4013=CARTESIAN_POINT('Origin',(-10.,-14.5,5.));
#4014=CARTESIAN_POINT('Origin',(-12.5,-14.5,5.));
#4015=CARTESIAN_POINT('Origin',(-10.,-14.5,-6.4293956955236E-16));
#4016=CARTESIAN_POINT('',(-10.5,-14.5,-1.28587913910472E-15));
#4017=CARTESIAN_POINT('Origin',(-10.,-14.5,-1.28587913910472E-15));
#4018=CARTESIAN_POINT('',(-10.5,-14.5,-6.4293956955236E-16));
#4019=CARTESIAN_POINT('Origin',(-2.70443660377684E-16,-14.5,-2.22044604925031E-15));
#4020=CARTESIAN_POINT('',(10.5,-14.5,0.));
#4021=CARTESIAN_POINT('Origin',(10.,-14.5,-1.05735526154777E-16));
#4022=CARTESIAN_POINT('Origin',(-2.70443660377684E-16,-14.5,-2.22044604925031E-15));
#4023=CARTESIAN_POINT('Origin',(10.,-14.5,3.5));
#4024=CARTESIAN_POINT('',(10.5,-14.5,5.));
#4025=CARTESIAN_POINT('Origin',(10.,-14.5,5.));
#4026=CARTESIAN_POINT('',(10.5,-14.5,3.5));
#4027=CARTESIAN_POINT('Origin',(12.5,-14.5,5.));
#4028=CARTESIAN_POINT('',(12.5,-14.5,7.));
#4029=CARTESIAN_POINT('Origin',(12.5,-14.5,7.5));
#4030=CARTESIAN_POINT('Origin',(12.5,-14.5,5.));
#4031=CARTESIAN_POINT('Origin',(12.5,-14.5,7.5));
#4032=CARTESIAN_POINT('',(33.,-14.5,7.));
#4033=CARTESIAN_POINT('Origin',(33.,-14.5,7.5));
#4034=CARTESIAN_POINT('',(12.5,-14.5,7.));
#4035=CARTESIAN_POINT('Origin',(33.,-13.,7.5));
#4036=CARTESIAN_POINT('',(34.5,-13.,7.));
#4037=CARTESIAN_POINT('',(35.,-13.,7.5));
#4038=CARTESIAN_POINT('Origin',(34.5,-13.,7.5));
#4039=CARTESIAN_POINT('Origin',(33.,-13.,7.5));
#4040=CARTESIAN_POINT('Origin',(33.,-13.,7.));
#4041=CARTESIAN_POINT('Origin',(34.5,-7.5,7.5));
#4042=CARTESIAN_POINT('',(35.,-7.5,7.5));
#4043=CARTESIAN_POINT('',(34.5,-7.5,7.));
#4044=CARTESIAN_POINT('Origin',(33.,-13.,0.));
#4045=CARTESIAN_POINT('',(35.,-13.,9.5));
#4046=CARTESIAN_POINT('',(35.,-13.,0.));
#4047=CARTESIAN_POINT('Origin',(33.,-13.,9.5));
#4048=CARTESIAN_POINT('Origin',(35.,-15.,0.));
#4049=CARTESIAN_POINT('',(35.,13.,9.5));
#4050=CARTESIAN_POINT('',(35.,13.,0.));
#4051=CARTESIAN_POINT('',(35.,-7.5,9.5));
#4052=CARTESIAN_POINT('Origin',(33.,13.,0.));
#4053=CARTESIAN_POINT('Origin',(33.,13.,9.5));
#4054=CARTESIAN_POINT('Origin',(-20.,0.,7.));
#4055=CARTESIAN_POINT('',(-12.5,11.5,7.));
#4056=CARTESIAN_POINT('',(-12.5,0.,7.));
#4057=CARTESIAN_POINT('',(-27.5,11.5,7.));
#4058=CARTESIAN_POINT('',(-4.75,11.5,7.));
#4059=CARTESIAN_POINT('',(-31.5,7.5,7.));
#4060=CARTESIAN_POINT('Origin',(-27.5,7.5,7.));
#4061=CARTESIAN_POINT('',(-31.5,-7.5,7.));
#4062=CARTESIAN_POINT('',(-31.5,-4.75,7.));
#4063=CARTESIAN_POINT('',(-27.5,-11.5,7.));
#4064=CARTESIAN_POINT('Origin',(-27.5,-7.5,7.));
#4065=CARTESIAN_POINT('',(-12.5,-11.5,7.));
#4066=CARTESIAN_POINT('',(4.75,-11.5,7.));
#4067=CARTESIAN_POINT('',(-12.5,0.,7.));
#4068=CARTESIAN_POINT('Origin',(-12.5,0.,5.));
#4069=CARTESIAN_POINT('',(-10.5,11.5,5.));
#4070=CARTESIAN_POINT('',(-10.5,0.,5.));
#4071=CARTESIAN_POINT('Origin',(-12.5,11.5,5.));
#4072=CARTESIAN_POINT('Origin',(-10.5,0.,-1.28587913910472E-15));
#4073=CARTESIAN_POINT('',(-10.5,11.5,-1.28587913910472E-15));
#4074=CARTESIAN_POINT('',(-10.5,0.,-1.28587913910472E-15));
#4075=CARTESIAN_POINT('',(-10.5,11.5,-6.4293956955236E-16));
#4076=CARTESIAN_POINT('Origin',(-2.70443660377684E-16,0.,-2.22044604925031E-15));
#4077=CARTESIAN_POINT('',(10.5,11.5,0.));
#4078=CARTESIAN_POINT('',(10.5,0.,0.));
#4079=CARTESIAN_POINT('Origin',(-2.70443660377684E-16,11.5,-2.22044604925031E-15));
#4080=CARTESIAN_POINT('Origin',(10.5,0.,7.));
#4081=CARTESIAN_POINT('',(10.5,11.5,5.));
#4082=CARTESIAN_POINT('',(10.5,0.,5.));
#4083=CARTESIAN_POINT('',(10.5,11.5,3.5));
#4084=CARTESIAN_POINT('Origin',(12.5,0.,5.));
#4085=CARTESIAN_POINT('',(12.5,11.5,7.));
#4086=CARTESIAN_POINT('',(12.5,0.,7.));
#4087=CARTESIAN_POINT('Origin',(12.5,11.5,5.));
#4088=CARTESIAN_POINT('Origin',(-5.4142135623731,14.5,9.5));
#4089=CARTESIAN_POINT('',(-4.94280904158207,14.5,9.66666666666667));
#4090=CARTESIAN_POINT('',(-5.4142135623731,14.5,10.));
#4091=CARTESIAN_POINT('Origin',(-5.4142135623731,14.5,9.5));
#4092=CARTESIAN_POINT('Origin',(-5.4142135623731,14.5,9.5));
#4093=CARTESIAN_POINT('Origin',(-5.4142135623731,14.5,9.5));
#4094=CARTESIAN_POINT('Origin',(-5.4142135623731,-14.5,9.5));
#4095=CARTESIAN_POINT('',(-5.4142135623731,-14.5,10.));
#4096=CARTESIAN_POINT('',(-4.94280904158207,-14.5,9.66666666666667));
#4097=CARTESIAN_POINT('Origin',(-5.4142135623731,-14.5,9.5));
#4098=CARTESIAN_POINT('Origin',(-5.4142135623731,-14.5,9.5));
#4099=CARTESIAN_POINT('Origin',(-5.4142135623731,-14.5,9.5));
#4100=CARTESIAN_POINT('Origin',(7.5,14.5,9.5));
#4101=CARTESIAN_POINT('',(-33.,14.5,10.));
#4102=CARTESIAN_POINT('Origin',(-33.,14.5,9.5));
#4103=CARTESIAN_POINT('',(7.5,14.5,10.));
#4104=CARTESIAN_POINT('Origin',(-33.,13.,9.5));
#4105=CARTESIAN_POINT('',(-35.,13.,9.5));
#4106=CARTESIAN_POINT('',(-34.5,13.,10.));
#4107=CARTESIAN_POINT('Origin',(-34.5,13.,9.5));
#4108=CARTESIAN_POINT('Origin',(-33.,13.,10.));
#4109=CARTESIAN_POINT('Origin',(-33.,13.,9.5));
#4110=CARTESIAN_POINT('Origin',(-34.5,7.5,9.5));
#4111=CARTESIAN_POINT('',(-35.,-13.,9.5));
#4112=CARTESIAN_POINT('',(-34.5,-13.,10.));
#4113=CARTESIAN_POINT('Origin',(-34.5,-13.,9.5));
#4114=CARTESIAN_POINT('',(-34.5,7.5,10.));
#4115=CARTESIAN_POINT('',(-35.,7.5,9.5));
#4116=CARTESIAN_POINT('Origin',(-33.,-13.,9.5));
#4117=CARTESIAN_POINT('',(-33.,-14.5,10.));
#4118=CARTESIAN_POINT('Origin',(-33.,-14.5,9.5));
#4119=CARTESIAN_POINT('Origin',(-33.,-13.,10.));
#4120=CARTESIAN_POINT('Origin',(-33.,-13.,9.5));
#4121=CARTESIAN_POINT('Origin',(-7.5,-14.5,9.5));
#4122=CARTESIAN_POINT('',(-7.5,-14.5,10.));
#4123=CARTESIAN_POINT('Origin',(5.4142135623731,14.5,9.5));
#4124=CARTESIAN_POINT('',(5.41421356237309,14.5,10.));
#4125=CARTESIAN_POINT('',(4.94280904158206,14.5,9.66666666666667));
#4126=CARTESIAN_POINT('Origin',(5.41421356237309,14.5,9.5));
#4127=CARTESIAN_POINT('Origin',(5.4142135623731,14.5,9.5));
#4128=CARTESIAN_POINT('Origin',(5.41421356237309,14.5,9.5));
#4129=CARTESIAN_POINT('Origin',(5.41421356237309,-14.5,9.5));
#4130=CARTESIAN_POINT('',(4.94280904158206,-14.5,9.66666666666667));
#4131=CARTESIAN_POINT('',(5.41421356237309,-14.5,10.));
#4132=CARTESIAN_POINT('Origin',(5.41421356237309,-14.5,9.5));
#4133=CARTESIAN_POINT('Origin',(5.41421356237309,-14.5,9.5));
#4134=CARTESIAN_POINT('Origin',(5.41421356237309,-14.5,9.5));
#4135=CARTESIAN_POINT('Origin',(-4.,-14.5,10.));
#4136=CARTESIAN_POINT('',(-4.,-14.5,9.));
#4137=CARTESIAN_POINT('Origin',(-4.,-14.5,8.5));
#4138=CARTESIAN_POINT('Origin',(-4.,-14.5,10.));
#4139=CARTESIAN_POINT('Origin',(9.43689570931383E-16,-14.5,8.5));
#4140=CARTESIAN_POINT('',(4.,-14.5,9.));
#4141=CARTESIAN_POINT('Origin',(4.,-14.5,8.5));
#4142=CARTESIAN_POINT('',(1.0547118733939E-15,-14.5,9.));
#4143=CARTESIAN_POINT('Origin',(4.,-14.5,10.));
#4144=CARTESIAN_POINT('Origin',(4.,-14.5,10.));
#4145=CARTESIAN_POINT('Origin',(12.5,-14.5,9.5));
#4146=CARTESIAN_POINT('',(33.,-14.5,10.));
#4147=CARTESIAN_POINT('Origin',(33.,-14.5,9.5));
#4148=CARTESIAN_POINT('',(12.5,-14.5,10.));
#4149=CARTESIAN_POINT('Origin',(33.,-13.,9.5));
#4150=CARTESIAN_POINT('',(34.5,-13.,10.));
#4151=CARTESIAN_POINT('Origin',(34.5,-13.,9.5));
#4152=CARTESIAN_POINT('Origin',(33.,-13.,10.));
#4153=CARTESIAN_POINT('Origin',(34.5,-7.5,9.5));
#4154=CARTESIAN_POINT('',(34.5,13.,10.));
#4155=CARTESIAN_POINT('Origin',(34.5,13.,9.5));
#4156=CARTESIAN_POINT('',(34.5,-7.5,10.));
#4157=CARTESIAN_POINT('Origin',(33.,13.,9.5));
#4158=CARTESIAN_POINT('',(33.,14.5,10.));
#4159=CARTESIAN_POINT('Origin',(33.,14.5,9.5));
#4160=CARTESIAN_POINT('Origin',(33.,13.,10.));
#4161=CARTESIAN_POINT('Origin',(27.5,14.5,9.5));
#4162=CARTESIAN_POINT('',(27.5,14.5,10.));
#4163=CARTESIAN_POINT('Origin',(5.41421356237309,7.5,9.5));
#4164=CARTESIAN_POINT('',(5.41421356237309,7.5,10.));
#4165=CARTESIAN_POINT('',(4.94280904158206,7.5,9.66666666666667));
#4166=CARTESIAN_POINT('Origin',(4.,14.5,10.));
#4167=CARTESIAN_POINT('',(4.,14.5,9.));
#4168=CARTESIAN_POINT('Origin',(4.,14.5,8.5));
#4169=CARTESIAN_POINT('Origin',(4.,14.5,10.));
#4170=CARTESIAN_POINT('Origin',(15.,14.5,8.49999999999999));
#4171=CARTESIAN_POINT('',(-4.,14.5,9.));
#4172=CARTESIAN_POINT('Origin',(-4.,14.5,8.5));
#4173=CARTESIAN_POINT('',(15.,14.5,8.99999999999999));
#4174=CARTESIAN_POINT('Origin',(-4.,14.5,10.));
#4175=CARTESIAN_POINT('Origin',(-4.,14.5,10.));
#4176=CARTESIAN_POINT('Origin',(-5.4142135623731,-7.5,9.5));
#4177=CARTESIAN_POINT('',(-5.4142135623731,-7.5,10.));
#4178=CARTESIAN_POINT('',(-4.94280904158207,-7.5,9.66666666666667));
#4179=CARTESIAN_POINT('Origin',(-33.,-13.,0.));
#4180=CARTESIAN_POINT('',(-35.,-13.,0.));
#4181=CARTESIAN_POINT('Origin',(-35.,15.,0.));
#4182=CARTESIAN_POINT('',(-35.,13.,0.));
#4183=CARTESIAN_POINT('Origin',(-33.,13.,0.));
#4184=CARTESIAN_POINT('Origin',(-4.,-7.5,10.));
#4185=CARTESIAN_POINT('',(-4.,-7.5,9.));
#4186=CARTESIAN_POINT('Origin',(-5.,0.,9.));
#4187=CARTESIAN_POINT('',(4.,7.5,9.));
#4188=CARTESIAN_POINT('Origin',(-20.,2.22044604925031E-15,10.));
#4189=CARTESIAN_POINT('',(-6.15,2.08865893149003E-15,10.));
#4190=CARTESIAN_POINT('Origin',(-20.,3.92523114670943E-16,10.));
#4191=CARTESIAN_POINT('Origin',(20.,0.,10.));
#4192=CARTESIAN_POINT('',(33.85,1.59871940259529E-15,10.));
#4193=CARTESIAN_POINT('Origin',(20.,-9.74164142237916E-17,10.));
#4194=CARTESIAN_POINT('Ctrl Pts',(-13.5793650793651,2.77555756156289E-16,
-26.1887541521417));
#4195=CARTESIAN_POINT('Ctrl Pts',(-13.5793650793651,0.961962970565053,-26.1887541521417));
#4196=CARTESIAN_POINT('Ctrl Pts',(-14.075584663995,2.88056128930243,-25.9401049029408));
#4197=CARTESIAN_POINT('Ctrl Pts',(-15.905587574989,4.83402508981171,-24.8869249749941));
#4198=CARTESIAN_POINT('Ctrl Pts',(-18.0794927020254,5.61471023558215,-23.3645481473266));
#4199=CARTESIAN_POINT('Ctrl Pts',(-19.9269342470865,5.44902247503001,-21.7903223148104));
#4200=CARTESIAN_POINT('Ctrl Pts',(-21.3610212709506,4.79963425741549,-20.369293585813));
#4201=CARTESIAN_POINT('Ctrl Pts',(-22.4396314246987,3.9114499169037,-19.1693126776146));
#4202=CARTESIAN_POINT('Ctrl Pts',(-23.3136451139749,2.67737779103471,-18.0904629430526));
#4203=CARTESIAN_POINT('Ctrl Pts',(-23.9058094103589,1.00737118373077,-17.2863232695007));
#4204=CARTESIAN_POINT('Ctrl Pts',(-23.9009889619717,-1.00583081204081,-17.292695684515));
#4205=CARTESIAN_POINT('Ctrl Pts',(-23.2166284051089,-2.95422570886997,-18.2259614937698));
#4206=CARTESIAN_POINT('Ctrl Pts',(-21.9502904208478,-4.46377464909858,-19.7534709896362));
#4207=CARTESIAN_POINT('Ctrl Pts',(-19.5833459989765,-5.74963395320627,-22.2040429948826));
#4208=CARTESIAN_POINT('Ctrl Pts',(-16.5323758386035,-5.48374513912145,-24.5328498967699));
#4209=CARTESIAN_POINT('Ctrl Pts',(-14.0674594451602,-2.88121004001194,-25.9416757349447));
#4210=CARTESIAN_POINT('Ctrl Pts',(-13.5793650793651,-0.961962970565051,
-26.1887541521417));
#4211=CARTESIAN_POINT('Ctrl Pts',(-13.5793650793651,9.0205620750794E-16,
-26.1887541521417));
#4212=CARTESIAN_POINT('Ctrl Pts',(-13.9258681416858,4.32301404086152E-16,
-26.0090857510778));
#4213=CARTESIAN_POINT('Ctrl Pts',(-13.9258681416858,0.884916980613946,-26.0090857510778));
#4214=CARTESIAN_POINT('Ctrl Pts',(-14.3684960380042,2.65058631455084,-25.7781769691602));
#4215=CARTESIAN_POINT('Ctrl Pts',(-16.0395580103318,4.50143824107961,-24.7952913877931));
#4216=CARTESIAN_POINT('Ctrl Pts',(-18.0952444080055,5.29429827986099,-23.3480856224784));
#4217=CARTESIAN_POINT('Ctrl Pts',(-19.888792117158,5.18084967361642,-21.8234991392592));
#4218=CARTESIAN_POINT('Ctrl Pts',(-21.3000752937702,4.58770390943932,-20.4325527789082));
#4219=CARTESIAN_POINT('Ctrl Pts',(-22.3702447545275,3.75218352769222,-19.2502516080083));
#4220=CARTESIAN_POINT('Ctrl Pts',(-23.2423998096768,2.57538622930726,-18.1822336318149));
#4221=CARTESIAN_POINT('Ctrl Pts',(-23.835623425505,0.970600866286582,-17.3833921788641));
#4222=CARTESIAN_POINT('Ctrl Pts',(-23.8309027456168,-0.969159889897761,
-17.3896622583888));
#4223=CARTESIAN_POINT('Ctrl Pts',(-23.1448231516256,-2.84177075985982,-18.3170730957306));
#4224=CARTESIAN_POINT('Ctrl Pts',(-21.8831228256008,-4.27611133078301,-19.8275197326477));
#4225=CARTESIAN_POINT('Ctrl Pts',(-19.5424721408369,-5.46686035082625,-22.2340059779675));
#4226=CARTESIAN_POINT('Ctrl Pts',(-16.6108804762157,-5.11938142455743,-24.4662310629573));
#4227=CARTESIAN_POINT('Ctrl Pts',(-14.3615282549977,-2.65006741117581,-25.7790307738285));
#4228=CARTESIAN_POINT('Ctrl Pts',(-13.9258681416858,-0.884916980614053,
-26.0090857510778));
#4229=CARTESIAN_POINT('Ctrl Pts',(-13.9258681416858,8.48987815971714E-16,
-26.0090857510778));
#4230=CARTESIAN_POINT('Ctrl Pts',(-14.7235429018944,7.40238205211704E-16,
-25.8601275278557));
#4231=CARTESIAN_POINT('Ctrl Pts',(-14.7235429018944,0.731676625750819,-25.8601275278557));
#4232=CARTESIAN_POINT('Ctrl Pts',(-15.0607472757568,2.19302076670164,-25.656487097027));
#4233=CARTESIAN_POINT('Ctrl Pts',(-16.4136191608661,3.83897795976459,-24.7779154281416));
#4234=CARTESIAN_POINT('Ctrl Pts',(-18.22081968669,4.65505952665979,-23.4341213201201));
#4235=CARTESIAN_POINT('Ctrl Pts',(-19.8880956671742,4.64526977321778,-21.9707836996404));
#4236=CARTESIAN_POINT('Ctrl Pts',(-21.2353150686561,4.16413428761959,-20.6125715400595));
#4237=CARTESIAN_POINT('Ctrl Pts',(-22.2727197749685,3.43372902518696,-19.4466971283771));
#4238=CARTESIAN_POINT('Ctrl Pts',(-23.1270457358708,2.37140271650535,-18.3864289998829));
#4239=CARTESIAN_POINT('Ctrl Pts',(-23.7121831067944,0.89706156204796,-17.5896813642284));
#4240=CARTESIAN_POINT('Ctrl Pts',(-23.7077415636154,-0.895821261239322,
-17.5958435237795));
#4241=CARTESIAN_POINT('Ctrl Pts',(-23.0301130641411,-2.61686379031823,-18.5212983235931));
#4242=CARTESIAN_POINT('Ctrl Pts',(-21.7977194526596,-3.90095890562845,-20.0183197341262));
#4243=CARTESIAN_POINT('Ctrl Pts',(-19.5423550386268,-4.90201257761069,-22.3803553495415));
#4244=CARTESIAN_POINT('Ctrl Pts',(-16.8740163877365,-4.39337507694846,-24.4859390440619));
#4245=CARTESIAN_POINT('Ctrl Pts',(-15.056029618322,-2.19021409551863,-25.65621793366));
#4246=CARTESIAN_POINT('Ctrl Pts',(-14.7235429018944,-0.731676625751123,
-25.8601275278557));
#4247=CARTESIAN_POINT('Ctrl Pts',(-14.7235429018944,7.51535433232051E-16,
-25.8601275278557));
#4248=CARTESIAN_POINT('Ctrl Pts',(-16.0425594449074,1.10359623086251E-15,
-26.4129345480996));
#4249=CARTESIAN_POINT('Ctrl Pts',(-16.0425594449074,0.551511413490922,-26.4129345480996));
#4250=CARTESIAN_POINT('Ctrl Pts',(-16.2736987910697,1.65334892870369,-26.2097174336352));
#4251=CARTESIAN_POINT('Ctrl Pts',(-17.2708805452396,3.00189284412006,-25.3271493265442));
#4252=CARTESIAN_POINT('Ctrl Pts',(-18.7279645894577,3.77319066696322,-23.9628666913241));
#4253=CARTESIAN_POINT('Ctrl Pts',(-20.1517504127324,3.85355268501478,-22.4681481413245));
#4254=CARTESIAN_POINT('Ctrl Pts',(-21.3343851639381,3.50481678923738,-21.07810532027));
#4255=CARTESIAN_POINT('Ctrl Pts',(-22.2597964075059,2.91837936585762,-19.8841320636147));
#4256=CARTESIAN_POINT('Ctrl Pts',(-23.0304604859012,2.03050838069651,-18.7981513400586));
#4257=CARTESIAN_POINT('Ctrl Pts',(-23.5623695799422,0.771671518978061,-17.9821667948253));
#4258=CARTESIAN_POINT('Ctrl Pts',(-23.5585097619428,-0.770680930572929,
-17.9884580660562));
#4259=CARTESIAN_POINT('Ctrl Pts',(-22.9417526916189,-2.24071731813453,-18.9363382839963));
#4260=CARTESIAN_POINT('Ctrl Pts',(-21.8333010972159,-3.30338513213371,-20.4695224916831));
#4261=CARTESIAN_POINT('Ctrl Pts',(-19.8348599232542,-4.06454769237148,-22.8884890994632));
#4262=CARTESIAN_POINT('Ctrl Pts',(-17.6082327626748,-3.45983040494937,-25.0341477911748));
#4263=CARTESIAN_POINT('Ctrl Pts',(-16.271258956874,-1.64922527633589,-26.2092541352645));
#4264=CARTESIAN_POINT('Ctrl Pts',(-16.0425594449074,-0.551511413491478,
-26.4129345480996));
#4265=CARTESIAN_POINT('Ctrl Pts',(-16.0425594449074,6.65017484943701E-16,
-26.4129345480996));
#4266=CARTESIAN_POINT('Ctrl Pts',(-16.5,1.08832994367832E-15,-27.3787917392351));
#4267=CARTESIAN_POINT('Ctrl Pts',(-16.5,0.557871627776802,-27.3787917392351));
#4268=CARTESIAN_POINT('Ctrl Pts',(-16.7749933529403,1.67327698819259,-27.1368479686527));
#4269=CARTESIAN_POINT('Ctrl Pts',(-17.8492476616473,2.9180133095584,-26.1044667005642));
#4270=CARTESIAN_POINT('Ctrl Pts',(-19.2535600751658,3.53614941189035,-24.5782523147152));
#4271=CARTESIAN_POINT('Ctrl Pts',(-20.5430981831248,3.53483358167612,-22.9675074851152));
#4272=CARTESIAN_POINT('Ctrl Pts',(-21.5874168712413,3.17585017110926,-21.4981340144591));
#4273=CARTESIAN_POINT('Ctrl Pts',(-22.3941539026493,2.62426097146504,-20.2496609536921));
#4274=CARTESIAN_POINT('Ctrl Pts',(-23.060879708119,1.81592068255136,-19.1224426559868));
#4275=CARTESIAN_POINT('Ctrl Pts',(-23.5190420909847,0.687954633838979,-18.2797887154816));
#4276=CARTESIAN_POINT('Ctrl Pts',(-23.5155646130046,-0.686946174054946,
-18.2863836900776));
#4277=CARTESIAN_POINT('Ctrl Pts',(-22.9848916936964,-2.00349259888506,-19.264691310785));
#4278=CARTESIAN_POINT('Ctrl Pts',(-22.0238612360438,-2.97893485950644,-20.8589571355729));
#4279=CARTESIAN_POINT('Ctrl Pts',(-20.2738863770938,-3.72653293141367,-23.4013806094222));
#4280=CARTESIAN_POINT('Ctrl Pts',(-18.2137776834127,-3.33665868101034,-25.7591252505836));
#4281=CARTESIAN_POINT('Ctrl Pts',(-16.7714707293647,-1.67150942053543,-27.1376689272867));
#4282=CARTESIAN_POINT('Ctrl Pts',(-16.5,-0.557871627777343,-27.3787917392351));
#4283=CARTESIAN_POINT('Ctrl Pts',(-16.5,7.07307001176738E-16,-27.3787917392351));
#4284=CARTESIAN_POINT('Ctrl Pts',(-16.5,9.81481758202938E-16,-27.9642629082191));
#4285=CARTESIAN_POINT('Ctrl Pts',(-16.5,0.612158253995495,-27.9642629082191));
#4286=CARTESIAN_POINT('Ctrl Pts',(-16.8371846484157,1.83308445682876,-27.6987560828013));
#4287=CARTESIAN_POINT('Ctrl Pts',(-18.0806843152083,3.07619778442552,-26.5741741258412));
#4288=CARTESIAN_POINT('Ctrl Pts',(-19.5578679223315,3.57299742264317,-24.9485853098573));
#4289=CARTESIAN_POINT('Ctrl Pts',(-20.8132172618878,3.46755975683726,-23.2676323022551));
#4290=CARTESIAN_POINT('Ctrl Pts',(-21.787689338196,3.05431270926441,-21.7502626424783));
#4291=CARTESIAN_POINT('Ctrl Pts',(-22.5206124164748,2.48910449257507,-20.4689270964359));
#4292=CARTESIAN_POINT('Ctrl Pts',(-23.1145107785253,1.7037858670221,-19.3169350069884));
#4293=CARTESIAN_POINT('Ctrl Pts',(-23.516890523834,0.641054389646911,-18.4582773894668));
#4294=CARTESIAN_POINT('Ctrl Pts',(-23.5136149957311,-0.640074153116899,
-18.4650818326177));
#4295=CARTESIAN_POINT('Ctrl Pts',(-23.0485872521618,-1.87996181473546,-19.4616199001271));
#4296=CARTESIAN_POINT('Ctrl Pts',(-22.1881018113927,-2.84058386760821,-21.0926893618149));
#4297=CARTESIAN_POINT('Ctrl Pts',(-20.579746664944,-3.65885797022216,-23.7094018419933));
#4298=CARTESIAN_POINT('Ctrl Pts',(-18.5065912863239,-3.48965599762282,-26.1960939575679));
#4299=CARTESIAN_POINT('Ctrl Pts',(-16.8316635058793,-1.83349729818942,-27.7004334118901));
#4300=CARTESIAN_POINT('Ctrl Pts',(-16.5,-0.612158253995966,-27.9642629082191));
#4301=CARTESIAN_POINT('Ctrl Pts',(-16.5,7.61982071900537E-16,-27.9642629082191));
#4302=CARTESIAN_POINT('',(-13.5793650793651,9.0205620750794E-16,-26.1887541521417));
#4303=CARTESIAN_POINT('Origin',(-14.5,2.77555756156289E-16,-27.9642629082191));
#4304=CARTESIAN_POINT('Ctrl Pts',(-13.5793650793651,9.0205620750794E-16,
-26.1887541521417));
#4305=CARTESIAN_POINT('Ctrl Pts',(-13.5793650793651,-0.961962970565051,
-26.1887541521417));
#4306=CARTESIAN_POINT('Ctrl Pts',(-14.0674594451602,-2.88121004001194,-25.9416757349447));
#4307=CARTESIAN_POINT('Ctrl Pts',(-16.5323758386035,-5.48374513912145,-24.5328498967699));
#4308=CARTESIAN_POINT('Ctrl Pts',(-19.5833459989765,-5.74963395320627,-22.2040429948826));
#4309=CARTESIAN_POINT('Ctrl Pts',(-21.9502904208478,-4.46377464909858,-19.7534709896362));
#4310=CARTESIAN_POINT('Ctrl Pts',(-23.2166284051089,-2.95422570886997,-18.2259614937698));
#4311=CARTESIAN_POINT('Ctrl Pts',(-23.9009889619717,-1.00583081204081,-17.292695684515));
#4312=CARTESIAN_POINT('Ctrl Pts',(-23.9058094103589,1.00737118373077,-17.2863232695007));
#4313=CARTESIAN_POINT('Ctrl Pts',(-23.3136451139749,2.67737779103471,-18.0904629430526));
#4314=CARTESIAN_POINT('Ctrl Pts',(-22.4396314246987,3.9114499169037,-19.1693126776146));
#4315=CARTESIAN_POINT('Ctrl Pts',(-21.3610212709506,4.79963425741549,-20.369293585813));
#4316=CARTESIAN_POINT('Ctrl Pts',(-19.9269342470865,5.44902247503001,-21.7903223148104));
#4317=CARTESIAN_POINT('Ctrl Pts',(-18.0794927020254,5.61471023558215,-23.3645481473266));
#4318=CARTESIAN_POINT('Ctrl Pts',(-15.905587574989,4.83402508981171,-24.8869249749941));
#4319=CARTESIAN_POINT('Ctrl Pts',(-14.075584663995,2.88056128930243,-25.9401049029408));
#4320=CARTESIAN_POINT('Ctrl Pts',(-13.5793650793651,0.961962970565053,-26.1887541521417));
#4321=CARTESIAN_POINT('Ctrl Pts',(-13.5793650793651,2.77555756156289E-16,
-26.1887541521417));
#4322=CARTESIAN_POINT('Origin',(0.,1.11022302462516E-15,0.));
#4323=CARTESIAN_POINT('',(-29.5,-7.5,-3.61270805748469E-15));
#4324=CARTESIAN_POINT('',(29.5,-7.5,0.));
#4325=CARTESIAN_POINT('Origin',(0.,-7.5,0.));
#4326=CARTESIAN_POINT('',(-29.5,7.5,-3.61270805748469E-15));
#4327=CARTESIAN_POINT('',(-29.5,1.11022302462516E-15,-3.61270805748469E-15));
#4328=CARTESIAN_POINT('',(29.5,7.5,0.));
#4329=CARTESIAN_POINT('Origin',(0.,7.5,0.));
#4330=CARTESIAN_POINT('',(29.5,1.11022302462516E-15,0.));
#4331=CARTESIAN_POINT('',(-4.68253968253968,-2.35922392732846E-15,-29.1259990750779));
#4332=CARTESIAN_POINT('Ctrl Pts',(-4.68253968253968,-2.35922392732846E-15,
-29.1259990750779));
#4333=CARTESIAN_POINT('Ctrl Pts',(-4.68253968253968,0.749156427025195,-29.1259990750779));
#4334=CARTESIAN_POINT('Ctrl Pts',(-4.40305096193822,2.06293102709614,-29.1754569952509));
#4335=CARTESIAN_POINT('Ctrl Pts',(-3.57815267668712,3.29091756898041,-29.2844137932546));
#4336=CARTESIAN_POINT('Ctrl Pts',(-2.01586642575927,4.79816578095251,-29.4577247943545));
#4337=CARTESIAN_POINT('Ctrl Pts',(0.429057064572045,5.38923383388171,-29.5614887053097));
#4338=CARTESIAN_POINT('Ctrl Pts',(3.02097808633117,4.03774013759692,-29.359611818196));
#4339=CARTESIAN_POINT('Ctrl Pts',(4.36080114520594,2.2490415702134,-29.1811230393485));
#4340=CARTESIAN_POINT('Ctrl Pts',(4.8440661475582,-0.000870938302611498,
-29.0984258677552));
#4341=CARTESIAN_POINT('Ctrl Pts',(4.41396923946222,-1.99550997285956,-29.1711180755192));
#4342=CARTESIAN_POINT('Ctrl Pts',(3.21956919950693,-3.87004445530347,-29.3361060124232));
#4343=CARTESIAN_POINT('Ctrl Pts',(1.32222242883489,-5.04335867803799,-29.5063565024565));
#4344=CARTESIAN_POINT('Ctrl Pts',(-1.08131871573505,-5.04014541776008,-29.5055609873813));
#4345=CARTESIAN_POINT('Ctrl Pts',(-3.01937872569662,-4.04155396912561,-29.3613043592834));
#4346=CARTESIAN_POINT('Ctrl Pts',(-4.36160156764806,-2.24624319531455,-29.1802248342155));
#4347=CARTESIAN_POINT('Ctrl Pts',(-4.68253968253968,-0.749156427025194,
-29.1259990750779));
#4348=CARTESIAN_POINT('Ctrl Pts',(-4.68253968253968,2.35922392732846E-15,
-29.1259990750779));
#4349=CARTESIAN_POINT('Origin',(-20.,3.92523114670943E-16,-25.5));
#4350=CARTESIAN_POINT('',(-21.,5.14987794585679E-16,-25.5));
#4351=CARTESIAN_POINT('Origin',(-20.,3.92523114670943E-16,-25.5));
#4352=CARTESIAN_POINT('',(-21.,2.70058434756208E-16,-25.5));
#4353=CARTESIAN_POINT('Origin',(-20.,3.92523114670943E-16,-29.5));
#4354=CARTESIAN_POINT('',(-18.,6.37452474500414E-16,-25.5));
#4355=CARTESIAN_POINT('',(-18.,6.37452474500414E-16,-29.5));
#4356=CARTESIAN_POINT('Origin',(-20.,3.92523114670943E-16,-25.5));
#4357=CARTESIAN_POINT('Origin',(-20.,2.67804924642451E-16,-25.5));
#4358=CARTESIAN_POINT('Origin',(0.,3.44366519573983E-16,-38.));
#4359=CARTESIAN_POINT('',(0.,3.15,-38.));
#4360=CARTESIAN_POINT('',(3.15,-4.13972221574335E-17,-38.));
#4361=CARTESIAN_POINT('Origin',(0.,3.44366519573983E-16,-38.));
#4362=CARTESIAN_POINT('',(-3.85763741731416E-16,-3.15,-38.));
#4363=CARTESIAN_POINT('Origin',(0.,3.44366519573983E-16,-38.));
#4364=CARTESIAN_POINT('Origin',(0.,3.44366519573983E-16,-38.));
#4365=CARTESIAN_POINT('',(3.075,-2.3893557474376E-18,-37.8700961894323));
#4366=CARTESIAN_POINT('Origin',(3.,-2.30275201702233E-17,-38.));
#4367=CARTESIAN_POINT('',(0.,3.075,-37.8700961894323));
#4368=CARTESIAN_POINT('Origin',(0.,3.74189534990373E-16,-37.8700961894323));
#4369=CARTESIAN_POINT('Origin',(0.,3.74189534990373E-16,-37.8700961894323));
#4370=CARTESIAN_POINT('Origin',(0.,2.29577679715989E-16,-38.5));
#4371=CARTESIAN_POINT('',(0.,3.15,-39.));
#4372=CARTESIAN_POINT('',(3.15,-2.70974901873423E-16,-39.));
#4373=CARTESIAN_POINT('Origin',(0.,1.14788839857993E-16,-39.));
#4374=CARTESIAN_POINT('',(-3.85763741731416E-16,-3.15,-39.));
#4375=CARTESIAN_POINT('Origin',(0.,1.14788839857993E-16,-39.));
#4376=CARTESIAN_POINT('',(-3.85763741731416E-16,-3.15,-38.5));
#4377=CARTESIAN_POINT('Origin',(0.,1.14788839857993E-16,-39.));
#4378=CARTESIAN_POINT('Origin',(0.,1.14788839857993E-16,-39.));
#4379=CARTESIAN_POINT('',(0.,3.075,-39.1299038105677));
#4380=CARTESIAN_POINT('',(3.075,-2.91613066296208E-16,-39.1299038105677));
#4381=CARTESIAN_POINT('Origin',(0.,8.49658244416037E-17,-39.1299038105677));
#4382=CARTESIAN_POINT('Origin',(0.,8.49658244416037E-17,-39.1299038105677));
#4383=CARTESIAN_POINT('Origin',(3.,-2.52605199886213E-16,-39.));
#4384=CARTESIAN_POINT('Origin',(0.,5.51428090252129E-17,-39.2598076211353));
#4385=CARTESIAN_POINT('',(3.,-3.12251230718993E-16,-39.2598076211353));
#4386=CARTESIAN_POINT('Origin',(3.15,-3.30620932706203E-16,-39.2598076211353));
#4387=CARTESIAN_POINT('',(0.,3.,-39.2598076211353));
#4388=CARTESIAN_POINT('Origin',(0.,5.51428090252129E-17,-39.2598076211353));
#4389=CARTESIAN_POINT('',(-3.,1.47761706436936E-15,-39.2598076211353));
#4390=CARTESIAN_POINT('Origin',(0.,5.51428090252129E-17,-39.2598076211353));
#4391=CARTESIAN_POINT('Origin',(0.,5.51428090252129E-17,-39.2598076211353));
#4392=CARTESIAN_POINT('Origin',(0.,4.04012550406763E-16,-37.7401923788647));
#4393=CARTESIAN_POINT('',(0.,3.,-37.7401923788647));
#4394=CARTESIAN_POINT('',(3.,3.66185106625571E-17,-37.7401923788647));
#4395=CARTESIAN_POINT('Origin',(0.,4.04012550406763E-16,-37.7401923788647));
#4396=CARTESIAN_POINT('Origin',(3.15,1.82488086753469E-17,-37.7401923788647));
#4397=CARTESIAN_POINT('',(-3.,1.47761706436936E-15,-37.7401923788647));
#4398=CARTESIAN_POINT('Origin',(0.,4.04012550406763E-16,-37.7401923788647));
#4399=CARTESIAN_POINT('Origin',(0.,4.04012550406763E-16,-37.7401923788647));
#4400=CARTESIAN_POINT('Origin',(1.80635402874235E-15,1.11022302462516E-15,
-29.5));
#4401=CARTESIAN_POINT('',(-3.,1.73472347597681E-15,-31.100643080168));
#4402=CARTESIAN_POINT('',(-3.,1.47761706436936E-15,-29.5));
#4403=CARTESIAN_POINT('Ctrl Pts',(-3.,1.54410717903593E-15,-31.100643080168));
#4404=CARTESIAN_POINT('Ctrl Pts',(-3.,-0.449493856214959,-31.100643080168));
#4405=CARTESIAN_POINT('Ctrl Pts',(-2.79438202130672,-1.34774591718877,-31.1585451619589));
#4406=CARTESIAN_POINT('Ctrl Pts',(-1.93444942087001,-2.42493238147532,-31.3519012649975));
#4407=CARTESIAN_POINT('Ctrl Pts',(-0.692777075504866,-3.02408725065606,
-31.505938003475));
#4408=CARTESIAN_POINT('Ctrl Pts',(0.847118776439968,-3.02601520682277,-31.5067874517756));
#4409=CARTESIAN_POINT('Ctrl Pts',(2.06270704646378,-2.32202667318208,-31.3249945556384));
#4410=CARTESIAN_POINT('Ctrl Pts',(2.82793283477409,-1.19730598371571,-31.1488209958934));
#4411=CARTESIAN_POINT('Ctrl Pts',(3.10348644707965,-0.00052256298155459,
-31.0712005028572));
#4412=CARTESIAN_POINT('Ctrl Pts',(2.79386920828447,1.34942494212804,-31.1595042623552));
#4413=CARTESIAN_POINT('Ctrl Pts',(1.93547409598843,2.42264408255814,-31.3500939753618));
#4414=CARTESIAN_POINT('Ctrl Pts',(0.27488740747168,3.23354030032898,-31.5656574310934));
#4415=CARTESIAN_POINT('Ctrl Pts',(-1.29152120158815,2.87889946857151,-31.4548586787175));
#4416=CARTESIAN_POINT('Ctrl Pts',(-2.29244357930123,1.97455054138823,-31.2697977792379));
#4417=CARTESIAN_POINT('Ctrl Pts',(-2.82093773493669,1.23775861625771,-31.1534540796747));
#4418=CARTESIAN_POINT('Ctrl Pts',(-3.,0.44949385621508,-31.100643080168));
#4419=CARTESIAN_POINT('Ctrl Pts',(-3.,5.80849581074566E-16,-31.100643080168));
#4420=CARTESIAN_POINT('Ctrl Pts',(-4.68253968253968,2.35922392732846E-15,
-29.1259990750779));
#4421=CARTESIAN_POINT('Ctrl Pts',(-4.68253968253968,-0.749156427025194,
-29.1259990750779));
#4422=CARTESIAN_POINT('Ctrl Pts',(-4.36160156764806,-2.24624319531455,-29.1802248342155));
#4423=CARTESIAN_POINT('Ctrl Pts',(-3.01937872569662,-4.04155396912561,-29.3613043592834));
#4424=CARTESIAN_POINT('Ctrl Pts',(-1.08131871573505,-5.04014541776008,-29.5055609873813));
#4425=CARTESIAN_POINT('Ctrl Pts',(1.32222242883489,-5.04335867803799,-29.5063565024565));
#4426=CARTESIAN_POINT('Ctrl Pts',(3.21956919950693,-3.87004445530347,-29.3361060124232));
#4427=CARTESIAN_POINT('Ctrl Pts',(4.41396923946222,-1.99550997285956,-29.1711180755192));
#4428=CARTESIAN_POINT('Ctrl Pts',(4.8440661475582,-0.000870938302611498,
-29.0984258677552));
#4429=CARTESIAN_POINT('Ctrl Pts',(4.36080114520594,2.2490415702134,-29.1811230393485));
#4430=CARTESIAN_POINT('Ctrl Pts',(3.02097808633117,4.03774013759692,-29.359611818196));
#4431=CARTESIAN_POINT('Ctrl Pts',(0.429057064572045,5.38923383388171,-29.5614887053097));
#4432=CARTESIAN_POINT('Ctrl Pts',(-2.01586642575927,4.79816578095251,-29.4577247943545));
#4433=CARTESIAN_POINT('Ctrl Pts',(-3.57815267668712,3.29091756898041,-29.2844137932546));
#4434=CARTESIAN_POINT('Ctrl Pts',(-4.40305096193822,2.06293102709614,-29.1754569952509));
#4435=CARTESIAN_POINT('Ctrl Pts',(-4.68253968253968,0.749156427025195,-29.1259990750779));
#4436=CARTESIAN_POINT('Ctrl Pts',(-4.68253968253968,-2.35922392732846E-15,
-29.1259990750779));
#4437=CARTESIAN_POINT('Ctrl Pts',(-4.15168317563315,2.16906649997542E-15,
-29.2113440156212));
#4438=CARTESIAN_POINT('Ctrl Pts',(-4.15168317563315,-0.66732415569706,-29.2113440156212));
#4439=CARTESIAN_POINT('Ctrl Pts',(-3.85721324520825,-2.00133663214605,-29.2550367952549));
#4440=CARTESIAN_POINT('Ctrl Pts',(-2.64648802802035,-3.57837653137742,-29.3959826867541));
#4441=CARTESIAN_POINT('Ctrl Pts',(-0.938732038927619,-4.43516087935542,
-29.5033444346606));
#4442=CARTESIAN_POINT('Ctrl Pts',(1.14848482388282,-4.43872587164057,-29.5042558316159));
#4443=CARTESIAN_POINT('Ctrl Pts',(2.82571375404493,-3.42972942972596,-29.3767108120804));
#4444=CARTESIAN_POINT('Ctrl Pts',(3.90579075243995,-1.77790056310359,-29.2479645736198));
#4445=CARTESIAN_POINT('Ctrl Pts',(4.29913305488451,-0.000556508294267866,
-29.1899439010592));
#4446=CARTESIAN_POINT('Ctrl Pts',(3.85711260435595,2.00359491641222,-29.2558862358387));
#4447=CARTESIAN_POINT('Ctrl Pts',(2.6472450516687,3.57518892813939,-29.3946542049006));
#4448=CARTESIAN_POINT('Ctrl Pts',(0.368839644751449,4.73255968679879,-29.5445088290894));
#4449=CARTESIAN_POINT('Ctrl Pts',(-1.75502230821091,4.23329037007044,-29.4685225663116));
#4450=CARTESIAN_POINT('Ctrl Pts',(-3.15112592125546,2.91967862584056,-29.3364008810803));
#4451=CARTESIAN_POINT('Ctrl Pts',(-3.89425012449379,1.83769606174928,-29.2513061080381));
#4452=CARTESIAN_POINT('Ctrl Pts',(-4.15168317563314,0.667324155697094,-29.2113440156212));
#4453=CARTESIAN_POINT('Ctrl Pts',(-4.15168317563314,-2.48057375657829E-15,
-29.2113440156212));
#4454=CARTESIAN_POINT('Ctrl Pts',(-3.29247740743829,1.8107543255106E-15,
-29.7549198692175));
#4455=CARTESIAN_POINT('Ctrl Pts',(-3.29247740743829,-0.525854496811186,
-29.7549198692175));
#4456=CARTESIAN_POINT('Ctrl Pts',(-3.04396104190907,-1.57544627363846,-29.7934599082903));
#4457=CARTESIAN_POINT('Ctrl Pts',(-2.0504304359617,-2.77580189677542,-29.9163578041575));
#4458=CARTESIAN_POINT('Ctrl Pts',(-0.714194291071765,-3.38982759068556,
-30.0051724859072));
#4459=CARTESIAN_POINT('Ctrl Pts',(0.872708751905146,-3.39404593486102,-30.0062864864809));
#4460=CARTESIAN_POINT('Ctrl Pts',(2.19471747052812,-2.66665137494785,-29.8997893933));
#4461=CARTESIAN_POINT('Ctrl Pts',(3.08602072263861,-1.39941578117331,-29.786687913894));
#4462=CARTESIAN_POINT('Ctrl Pts',(3.417011342676,-0.000534891295686721,
-29.7351273559344));
#4463=CARTESIAN_POINT('Ctrl Pts',(3.04479275885183,1.57715168290052,-29.7939037920399));
#4464=CARTESIAN_POINT('Ctrl Pts',(2.04915038861281,2.7739424757197,-29.9152741225284));
#4465=CARTESIAN_POINT('Ctrl Pts',(0.273156797253889,3.59997022668294,-30.0394247440281));
#4466=CARTESIAN_POINT('Ctrl Pts',(-1.33913913282743,3.25655629687846,-29.9775987722659));
#4467=CARTESIAN_POINT('Ctrl Pts',(-2.46542907096365,2.27502969437106,-29.8642700405653));
#4468=CARTESIAN_POINT('Ctrl Pts',(-3.07371964165693,1.44517967103894,-29.7897498785102));
#4469=CARTESIAN_POINT('Ctrl Pts',(-3.29247740743829,0.525854496811274,-29.7549198692175));
#4470=CARTESIAN_POINT('Ctrl Pts',(-3.29247740743829,-1.88598608844665E-15,
-29.7549198692175));
#4471=CARTESIAN_POINT('Ctrl Pts',(-3.,1.5943716453537E-15,-30.6973882361013));
#4472=CARTESIAN_POINT('Ctrl Pts',(-3.,-0.459058123585525,-30.6973882361013));
#4473=CARTESIAN_POINT('Ctrl Pts',(-2.78402270455497,-1.37647843485543,-30.7494910797295));
#4474=CARTESIAN_POINT('Ctrl Pts',(-1.90246568264767,-2.44938654719334,-30.9218568067301));
#4475=CARTESIAN_POINT('Ctrl Pts',(-0.672400215530738,-3.02245532115496,
-31.056465106114));
#4476=CARTESIAN_POINT('Ctrl Pts',(0.822356602505464,-3.02521670055602,-31.0573941752066));
#4477=CARTESIAN_POINT('Ctrl Pts',(2.03234332866876,-2.34933673384744,-30.8980267628874));
#4478=CARTESIAN_POINT('Ctrl Pts',(2.81987365046462,-1.22278514105245,-30.7406270166082));
#4479=CARTESIAN_POINT('Ctrl Pts',(3.10818930759846,-0.000354370479919458,
-30.6707831876098));
#4480=CARTESIAN_POINT('Ctrl Pts',(2.78411431603614,1.37798526586423,-30.7502828245512));
#4481=CARTESIAN_POINT('Ctrl Pts',(1.90263533372577,2.44736402714225,-30.9202674250686));
#4482=CARTESIAN_POINT('Ctrl Pts',(0.262703898169634,3.22049703756814,-31.1086185722382));
#4483=CARTESIAN_POINT('Ctrl Pts',(-1.25758697242826,2.89033633503164,-31.0124004366212));
#4484=CARTESIAN_POINT('Ctrl Pts',(-2.27004098894974,2.00147772128222,-30.848682958665));
#4485=CARTESIAN_POINT('Ctrl Pts',(-2.81092252693547,1.26359740017075,-30.7447977529745));
#4486=CARTESIAN_POINT('Ctrl Pts',(-3.,0.459058123585643,-30.6973882361013));
#4487=CARTESIAN_POINT('Ctrl Pts',(-3.,-2.05877653749464E-16,-30.6973882361013));
#4488=CARTESIAN_POINT('Ctrl Pts',(-3.,1.54410717903593E-15,-31.100643080168));
#4489=CARTESIAN_POINT('Ctrl Pts',(-3.,-0.449493856214959,-31.100643080168));
#4490=CARTESIAN_POINT('Ctrl Pts',(-2.79438202130672,-1.34774591718877,-31.1585451619589));
#4491=CARTESIAN_POINT('Ctrl Pts',(-1.93444942087001,-2.42493238147532,-31.3519012649975));
#4492=CARTESIAN_POINT('Ctrl Pts',(-0.692777075504866,-3.02408725065606,
-31.505938003475));
#4493=CARTESIAN_POINT('Ctrl Pts',(0.847118776439968,-3.02601520682277,-31.5067874517756));
#4494=CARTESIAN_POINT('Ctrl Pts',(2.06270704646378,-2.32202667318208,-31.3249945556384));
#4495=CARTESIAN_POINT('Ctrl Pts',(2.82793283477409,-1.19730598371571,-31.1488209958934));
#4496=CARTESIAN_POINT('Ctrl Pts',(3.10348644707965,-0.00052256298155459,
-31.0712005028572));
#4497=CARTESIAN_POINT('Ctrl Pts',(2.79386920828447,1.34942494212804,-31.1595042623552));
#4498=CARTESIAN_POINT('Ctrl Pts',(1.93547409598843,2.42264408255814,-31.3500939753618));
#4499=CARTESIAN_POINT('Ctrl Pts',(0.27488740747168,3.23354030032898,-31.5656574310934));
#4500=CARTESIAN_POINT('Ctrl Pts',(-1.29152120158815,2.87889946857151,-31.4548586787175));
#4501=CARTESIAN_POINT('Ctrl Pts',(-2.29244357930123,1.97455054138823,-31.2697977792379));
#4502=CARTESIAN_POINT('Ctrl Pts',(-2.82093773493669,1.23775861625771,-31.1534540796747));
#4503=CARTESIAN_POINT('Ctrl Pts',(-3.,0.44949385621508,-31.100643080168));
#4504=CARTESIAN_POINT('Ctrl Pts',(-3.,5.80849581074566E-16,-31.100643080168));
#4505=CARTESIAN_POINT('Origin',(-5.,2.22044604925031E-15,-31.100643080168));
#4506=CARTESIAN_POINT('Origin',(1.80635402874235E-15,1.11022302462516E-15,
-29.5));
#4507=CARTESIAN_POINT('',(-3.,1.47761706436936E-15,-39.5));
#4508=CARTESIAN_POINT('Origin',(1.80635402874235E-15,1.11022302462516E-15,
-39.5));
#4509=CARTESIAN_POINT('',(-3.,1.47761706436936E-15,-29.5));
#4510=CARTESIAN_POINT('Origin',(20.,0.,7.));
#4511=CARTESIAN_POINT('',(12.5,-11.5,7.));
#4512=CARTESIAN_POINT('',(12.5,0.,7.));
#4513=CARTESIAN_POINT('',(27.5,-11.5,7.));
#4514=CARTESIAN_POINT('',(24.75,-11.5,7.));
#4515=CARTESIAN_POINT('',(31.5,-7.5,7.));
#4516=CARTESIAN_POINT('Origin',(27.5,-7.5,7.));
#4517=CARTESIAN_POINT('',(31.5,7.5,7.));
#4518=CARTESIAN_POINT('',(31.5,-4.75,7.));
#4519=CARTESIAN_POINT('',(27.5,11.5,7.));
#4520=CARTESIAN_POINT('Origin',(27.5,7.5,7.));
#4521=CARTESIAN_POINT('',(15.25,11.5,7.));
#4522=CARTESIAN_POINT('Origin',(12.5,11.5,5.));
#4523=CARTESIAN_POINT('',(12.5,9.5,5.));
#4524=CARTESIAN_POINT('Origin',(12.5,11.5,5.));
#4525=CARTESIAN_POINT('Origin',(12.5,11.5,5.));
#4526=CARTESIAN_POINT('Origin',(-12.5,11.5,5.));
#4527=CARTESIAN_POINT('',(-12.5,9.5,5.));
#4528=CARTESIAN_POINT('Origin',(-12.5,11.5,5.));
#4529=CARTESIAN_POINT('Origin',(-12.5,11.5,5.));
#4530=CARTESIAN_POINT('Origin',(-12.5,11.5,-6.4293956955236E-16));
#4531=CARTESIAN_POINT('',(-12.5,9.5,-1.28587913910472E-15));
#4532=CARTESIAN_POINT('Origin',(-12.5,11.5,-1.28587913910472E-15));
#4533=CARTESIAN_POINT('',(-12.5,9.5,-6.4293956955236E-16));
#4534=CARTESIAN_POINT('Origin',(-2.70443660377684E-16,11.5,-2.22044604925031E-15));
#4535=CARTESIAN_POINT('',(12.5,9.5,1.36882668313615E-16));
#4536=CARTESIAN_POINT('Origin',(12.5,11.5,1.36882668313615E-16));
#4537=CARTESIAN_POINT('Origin',(-2.70443660377684E-16,9.5,-2.22044604925031E-15));
#4538=CARTESIAN_POINT('Origin',(12.5,11.5,3.5));
#4539=CARTESIAN_POINT('',(12.5,9.5,3.5));
#4540=CARTESIAN_POINT('Origin',(12.5,-11.5,5.));
#4541=CARTESIAN_POINT('',(12.5,-9.5,5.));
#4542=CARTESIAN_POINT('',(10.5,-11.5,5.));
#4543=CARTESIAN_POINT('Origin',(12.5,-11.5,5.));
#4544=CARTESIAN_POINT('Origin',(12.5,-11.5,5.));
#4545=CARTESIAN_POINT('Origin',(12.5,-11.5,5.));
#4546=CARTESIAN_POINT('Origin',(27.5,7.5,5.));
#4547=CARTESIAN_POINT('',(29.5,7.5,5.));
#4548=CARTESIAN_POINT('Origin',(31.5,7.5,5.));
#4549=CARTESIAN_POINT('',(27.5,9.5,5.));
#4550=CARTESIAN_POINT('Origin',(27.5,7.5,5.));
#4551=CARTESIAN_POINT('Origin',(27.5,11.5,5.));
#4552=CARTESIAN_POINT('Origin',(-27.5,7.5,5.));
#4553=CARTESIAN_POINT('',(-29.5,7.5,5.));
#4554=CARTESIAN_POINT('',(-27.5,9.5,5.));
#4555=CARTESIAN_POINT('Origin',(-27.5,7.5,5.));
#4556=CARTESIAN_POINT('Origin',(-31.5,7.5,5.));
#4557=CARTESIAN_POINT('Origin',(-27.5,11.5,5.));
#4558=CARTESIAN_POINT('Origin',(-12.5,-11.5,5.));
#4559=CARTESIAN_POINT('',(-10.5,-11.5,5.));
#4560=CARTESIAN_POINT('Origin',(-12.5,-11.5,5.));
#4561=CARTESIAN_POINT('',(-12.5,-9.5,5.));
#4562=CARTESIAN_POINT('Origin',(-12.5,-11.5,5.));
#4563=CARTESIAN_POINT('Origin',(-12.5,-11.5,5.));
#4564=CARTESIAN_POINT('Origin',(27.5,-7.5,5.));
#4565=CARTESIAN_POINT('',(29.5,-7.5,5.));
#4566=CARTESIAN_POINT('',(27.5,-9.5,5.));
#4567=CARTESIAN_POINT('Origin',(27.5,-7.5,5.));
#4568=CARTESIAN_POINT('Origin',(31.5,-7.5,5.));
#4569=CARTESIAN_POINT('Origin',(27.5,-11.5,5.));
#4570=CARTESIAN_POINT('Origin',(31.5,-4.75,5.));
#4571=CARTESIAN_POINT('',(29.5,-4.75,5.));
#4572=CARTESIAN_POINT('Origin',(24.75,-11.5,5.));
#4573=CARTESIAN_POINT('',(24.75,-9.5,5.));
#4574=CARTESIAN_POINT('Origin',(-27.5,-7.5,5.));
#4575=CARTESIAN_POINT('',(-29.5,-7.5,5.));
#4576=CARTESIAN_POINT('Origin',(-31.5,-7.5,5.));
#4577=CARTESIAN_POINT('',(-27.5,-9.5,5.));
#4578=CARTESIAN_POINT('Origin',(-27.5,-7.5,5.));
#4579=CARTESIAN_POINT('Origin',(-27.5,-11.5,5.));
#4580=CARTESIAN_POINT('Origin',(-31.5,-4.75,5.));
#4581=CARTESIAN_POINT('',(-29.5,-4.75,5.));
#4582=CARTESIAN_POINT('Origin',(-27.5,-7.5,0.));
#4583=CARTESIAN_POINT('',(-27.5,-9.5,-3.61270805748469E-15));
#4584=CARTESIAN_POINT('Origin',(-27.5,-7.5,-3.61270805748469E-15));
#4585=CARTESIAN_POINT('',(-27.5,-9.5,0.));
#4586=CARTESIAN_POINT('',(-29.5,-7.5,0.));
#4587=CARTESIAN_POINT('Origin',(0.,-7.5,0.));
#4588=CARTESIAN_POINT('',(27.5,-9.5,-1.33604260760431E-15));
#4589=CARTESIAN_POINT('Origin',(27.5,-7.5,-1.33604260760431E-15));
#4590=CARTESIAN_POINT('Origin',(0.,-9.5,0.));
#4591=CARTESIAN_POINT('Origin',(27.5,-7.5,0.));
#4592=CARTESIAN_POINT('',(27.5,-9.5,0.));
#4593=CARTESIAN_POINT('',(29.5,-7.5,0.));
#4594=CARTESIAN_POINT('Origin',(4.75,-11.5,5.));
#4595=CARTESIAN_POINT('',(4.75,-9.5,5.));
#4596=CARTESIAN_POINT('Origin',(-12.5,-11.5,-6.4293956955236E-16));
#4597=CARTESIAN_POINT('',(-12.5,-9.5,-1.28587913910472E-15));
#4598=CARTESIAN_POINT('',(-10.5,-11.5,-1.28587913910472E-15));
#4599=CARTESIAN_POINT('Origin',(-12.5,-11.5,-1.28587913910472E-15));
#4600=CARTESIAN_POINT('',(-10.5,-11.5,-6.4293956955236E-16));
#4601=CARTESIAN_POINT('',(-12.5,-9.5,-6.4293956955236E-16));
#4602=CARTESIAN_POINT('Origin',(-2.70443660377684E-16,-11.5,-2.22044604925031E-15));
#4603=CARTESIAN_POINT('',(12.5,-9.5,1.36882668313615E-16));
#4604=CARTESIAN_POINT('',(10.5,-11.5,0.));
#4605=CARTESIAN_POINT('Origin',(12.5,-11.5,1.36882668313615E-16));
#4606=CARTESIAN_POINT('Origin',(-2.70443660377684E-16,-11.5,-2.22044604925031E-15));
#4607=CARTESIAN_POINT('Origin',(-2.70443660377684E-16,-9.5,-2.22044604925031E-15));
#4608=CARTESIAN_POINT('Origin',(12.5,-11.5,3.5));
#4609=CARTESIAN_POINT('',(10.5,-11.5,3.5));
#4610=CARTESIAN_POINT('',(12.5,-9.5,3.5));
#4611=CARTESIAN_POINT('Origin',(-12.5,0.,5.));
#4612=CARTESIAN_POINT('',(-10.5,0.,5.));
#4613=CARTESIAN_POINT('Origin',(-4.75,11.5,5.));
#4614=CARTESIAN_POINT('',(-4.75,9.5,5.));
#4615=CARTESIAN_POINT('Origin',(-27.5,7.5,0.));
#4616=CARTESIAN_POINT('',(-27.5,9.5,-3.61270805748469E-15));
#4617=CARTESIAN_POINT('Origin',(-27.5,7.5,-3.61270805748469E-15));
#4618=CARTESIAN_POINT('',(-29.5,7.5,0.));
#4619=CARTESIAN_POINT('',(-27.5,9.5,0.));
#4620=CARTESIAN_POINT('Origin',(0.,7.5,0.));
#4621=CARTESIAN_POINT('',(27.5,9.5,-1.33604260760431E-15));
#4622=CARTESIAN_POINT('Origin',(27.5,7.5,-1.33604260760431E-15));
#4623=CARTESIAN_POINT('Origin',(0.,9.5,0.));
#4624=CARTESIAN_POINT('Origin',(27.5,7.5,0.));
#4625=CARTESIAN_POINT('',(29.5,7.5,0.));
#4626=CARTESIAN_POINT('',(27.5,9.5,0.));
#4627=CARTESIAN_POINT('Origin',(15.25,11.5,5.));
#4628=CARTESIAN_POINT('',(15.25,9.5,5.));
#4629=CARTESIAN_POINT('Origin',(12.5,0.,5.));
#4630=CARTESIAN_POINT('',(10.5,0.,5.));
#4631=CARTESIAN_POINT('Origin',(-29.5,-9.5,0.));
#4632=CARTESIAN_POINT('Origin',(-10.5,0.,-1.28587913910472E-15));
#4633=CARTESIAN_POINT('',(-10.5,0.,-1.28587913910472E-15));
#4634=CARTESIAN_POINT('Origin',(-2.70443660377684E-16,0.,-2.22044604925031E-15));
#4635=CARTESIAN_POINT('',(10.5,0.,0.));
#4636=CARTESIAN_POINT('Origin',(10.5,0.,7.));
#4637=CARTESIAN_POINT('Origin',(10.5,9.5,0.));
#4638=CARTESIAN_POINT('Origin',(29.5,-9.5,0.));
#4639=CARTESIAN_POINT('Origin',(4.,7.5,10.));
#4640=CARTESIAN_POINT('Origin',(-2.05,0.,-7.));
#4641=CARTESIAN_POINT('Origin',(2.11906476772558E-15,1.07167361404789E-15,
-39.5));
#4642=CARTESIAN_POINT('Origin',(0.,-1.11022302462516E-15,0.));
#4643=CARTESIAN_POINT('',(-12.5,-7.5,0.));
#4644=CARTESIAN_POINT('',(-12.5,7.5,0.));
#4645=CARTESIAN_POINT('',(-12.5,-3.75,0.));
#4646=CARTESIAN_POINT('',(12.5,7.5,0.));
#4647=CARTESIAN_POINT('Origin',(-2.58439365301296E-15,7.5,0.));
#4648=CARTESIAN_POINT('',(12.5,-7.5,0.));
#4649=CARTESIAN_POINT('',(12.5,3.75,0.));
#4650=CARTESIAN_POINT('Origin',(-2.58439365301296E-15,-7.5,0.));
#4651=CARTESIAN_POINT('Origin',(29.5,-9.5,0.));
#4652=CARTESIAN_POINT('Origin',(-20.,13.85,11.95));
#4653=CARTESIAN_POINT('',(-20.,13.85,11.95));
#4654=CARTESIAN_POINT('',(-6.15,2.08865893149003E-15,11.95));
#4655=CARTESIAN_POINT('Origin',(-20.,3.92523114670943E-16,11.95));
#4656=CARTESIAN_POINT('Origin',(-20.,3.92523114670943E-16,11.95));
#4657=CARTESIAN_POINT('',(-20.,13.35,11.95));
#4658=CARTESIAN_POINT('',(-6.65000000000001,-2.92792400466208E-15,11.95));
#4659=CARTESIAN_POINT('Origin',(-20.,-1.29302052780037E-15,11.95));
#4660=CARTESIAN_POINT('Origin',(-20.,-1.29302052780037E-15,11.95));
#4661=CARTESIAN_POINT('Origin',(-20.,13.35,13.65));
#4662=CARTESIAN_POINT('',(-20.,13.35,13.65));
#4663=CARTESIAN_POINT('',(-6.65000000000001,-3.11186834752908E-15,13.65));
#4664=CARTESIAN_POINT('Origin',(-20.,-1.47696487066736E-15,13.65));
#4665=CARTESIAN_POINT('Origin',(-20.,-1.47696487066736E-15,13.65));
#4666=CARTESIAN_POINT('Origin',(-20.,-1.38499269923387E-15,12.8));
#4667=CARTESIAN_POINT('Origin',(-6.65000000000001,-3.01989617609558E-15,
12.8));
#4668=CARTESIAN_POINT('Origin',(20.,13.85,11.95));
#4669=CARTESIAN_POINT('',(20.,13.85,11.95));
#4670=CARTESIAN_POINT('',(33.85,1.59871940259529E-15,11.95));
#4671=CARTESIAN_POINT('Origin',(20.,-9.74164142237916E-17,11.95));
#4672=CARTESIAN_POINT('Origin',(20.,-9.74164142237916E-17,11.95));
#4673=CARTESIAN_POINT('',(20.,13.35,11.95));
#4674=CARTESIAN_POINT('',(6.65000000000001,-2.92792400466208E-15,11.95));
#4675=CARTESIAN_POINT('Origin',(20.,-1.29302052780037E-15,11.95));
#4676=CARTESIAN_POINT('Origin',(20.,-1.29302052780037E-15,11.95));
#4677=CARTESIAN_POINT('Origin',(20.,13.35,13.65));
#4678=CARTESIAN_POINT('',(20.,13.35,13.65));
#4679=CARTESIAN_POINT('',(6.65000000000001,-3.11186834752908E-15,13.65));
#4680=CARTESIAN_POINT('Origin',(20.,-1.47696487066736E-15,13.65));
#4681=CARTESIAN_POINT('Origin',(20.,-1.47696487066736E-15,13.65));
#4682=CARTESIAN_POINT('Origin',(20.,-1.38499269923387E-15,12.8));
#4683=CARTESIAN_POINT('Origin',(6.65000000000001,-3.01989617609558E-15,
12.8));
#4684=CARTESIAN_POINT('Origin',(-20.,3.92523114670943E-16,10.));
#4685=CARTESIAN_POINT('',(-6.15,2.08865893149003E-15,10.));
#4686=CARTESIAN_POINT('Origin',(-27.5,7.5,0.));
#4687=CARTESIAN_POINT('',(-27.5,7.5,10.));
#4688=CARTESIAN_POINT('',(-27.5,-7.5,0.));
#4689=CARTESIAN_POINT('Origin',(-12.5,-7.5,0.));
#4690=CARTESIAN_POINT('',(-12.5,-7.5,10.));
#4691=CARTESIAN_POINT('',(-12.5,7.5,10.));
#4692=CARTESIAN_POINT('Origin',(20.,-9.74164142237916E-17,10.));
#4693=CARTESIAN_POINT('',(33.85,1.59871940259529E-15,10.));
#4694=CARTESIAN_POINT('Origin',(12.5,7.5,0.));
#4695=CARTESIAN_POINT('',(12.5,7.5,10.));
#4696=CARTESIAN_POINT('',(12.5,-7.5,0.));
#4697=CARTESIAN_POINT('Origin',(27.5,7.5,0.));
#4698=CARTESIAN_POINT('',(27.5,7.5,10.));
#4699=CARTESIAN_POINT('Origin',(27.5,-7.5,0.));
#4700=CARTESIAN_POINT('',(27.5,-7.5,10.));
#4701=CARTESIAN_POINT('Origin',(12.5,-7.5,0.));
#4702=UNCERTAINTY_MEASURE_WITH_UNIT(LENGTH_MEASURE(0.01),#4706,
'DISTANCE_ACCURACY_VALUE',
'Maximum model space distance between geometric entities at asserted c
onnectivities');
#4703=UNCERTAINTY_MEASURE_WITH_UNIT(LENGTH_MEASURE(0.01),#4706,
'DISTANCE_ACCURACY_VALUE',
'Maximum model space distance between geometric entities at asserted c
onnectivities');
#4704=(
GEOMETRIC_REPRESENTATION_CONTEXT(3)
GLOBAL_UNCERTAINTY_ASSIGNED_CONTEXT((#4702))
GLOBAL_UNIT_ASSIGNED_CONTEXT((#4706,#4709,#4708))
REPRESENTATION_CONTEXT('','3D')
);
#4705=(
GEOMETRIC_REPRESENTATION_CONTEXT(3)
GLOBAL_UNCERTAINTY_ASSIGNED_CONTEXT((#4703))
GLOBAL_UNIT_ASSIGNED_CONTEXT((#4706,#4709,#4708))
REPRESENTATION_CONTEXT('','3D')
);
#4706=(
LENGTH_UNIT()
NAMED_UNIT(*)
SI_UNIT(.MILLI.,.METRE.)
);
#4707=(
LENGTH_UNIT()
NAMED_UNIT(*)
SI_UNIT(.CENTI.,.METRE.)
);
#4708=(
NAMED_UNIT(*)
SI_UNIT($,.STERADIAN.)
SOLID_ANGLE_UNIT()
);
#4709=(
NAMED_UNIT(*)
PLANE_ANGLE_UNIT()
SI_UNIT($,.RADIAN.)
);
#4710=SHAPE_DEFINITION_REPRESENTATION(#4711,#4712);
#4711=PRODUCT_DEFINITION_SHAPE('',$,#4714);
#4712=SHAPE_REPRESENTATION('',(#2399),#4704);
#4713=PRODUCT_DEFINITION_CONTEXT('part definition',#4718,'design');
#4714=PRODUCT_DEFINITION('Endestykke_A','Endestykke_A_x1.5',#4715,#4713);
#4715=PRODUCT_DEFINITION_FORMATION('',$,#4720);
#4716=PRODUCT_RELATED_PRODUCT_CATEGORY('Endestykke_A_x1.5',
'Endestykke_A_x1.5',(#4720));
#4717=APPLICATION_PROTOCOL_DEFINITION('international standard',
'automotive_design',2009,#4718);
#4718=APPLICATION_CONTEXT(
'Core Data for Automotive Mechanical Design Process');
#4719=PRODUCT_CONTEXT('part definition',#4718,'mechanical');
#4720=PRODUCT('Endestykke_A','Endestykke_A_x1.5',$,(#4719));
#4721=PRESENTATION_STYLE_ASSIGNMENT((#4722));
#4722=SURFACE_STYLE_USAGE(.BOTH.,#4723);
#4723=SURFACE_SIDE_STYLE('',(#4724));
#4724=SURFACE_STYLE_FILL_AREA(#4725);
#4725=FILL_AREA_STYLE('',(#4726));
#4726=FILL_AREA_STYLE_COLOUR('',#4727);
#4727=COLOUR_RGB('',0.749019607843137,0.749019607843137,0.749019607843137);
ENDSEC;
END-ISO-10303-21;
