# Supplementary material for: Assessing metabolic rates in zebrafish using a 3D-printed intermittent-flow respirometer and swim tunnel system
Source: Biol Open. 2024 Jun 18;13(6):bio060375. doi: 10.1242/bio.060375 (PMC11212631; doi:10.1242/bio.060375)
Supplement: Dataset 1. — Drawings of all five parts of the swim tunnel and respirometry setup and propeller. [file biolopen-13-060375-Daraset1.zip › 3D drawings/Endcap_B.stp]

ISO-10303-21;
HEADER;
/* Generated by software containing ST-Developer
 * from STEP Tools, Inc. (www.steptools.com) 
 */

FILE_DESCRIPTION(
/* description */ (''),
/* implementation_level */ '2;1');

FILE_NAME(
/* name */ 
'O:\\Nat_Bio-Metal\\Ricki\\Zebrafisk bane\\x1.5\\Endestykke_B_x1.5.stp',

/* time_stamp */ '2024-01-22T13:46:16+01:00',
/* author */ ('au585398'),
/* organization */ (''),
/* preprocessor_version */ 'ST-DEVELOPER v17',
/* originating_system */ 'Autodesk Inventor 2018',
/* authorisation */ '');

FILE_SCHEMA (('AUTOMOTIVE_DESIGN { 1 0 10303 214 3 1 1 }'));
ENDSEC;

DATA;
#10=MECHANICAL_DESIGN_GEOMETRIC_PRESENTATION_REPRESENTATION('',(#13),#4371);
#11=SHAPE_REPRESENTATION_RELATIONSHIP('SRR','None',#4378,#12);
#12=ADVANCED_BREP_SHAPE_REPRESENTATION('',(#14),#4370);
#13=STYLED_ITEM('',(#4387),#14);
#14=MANIFOLD_SOLID_BREP('Solid1',#2237);
#15=SPHERICAL_SURFACE('',#2476,2.);
#16=SPHERICAL_SURFACE('',#2479,2.);
#17=SPHERICAL_SURFACE('',#2482,2.);
#18=SPHERICAL_SURFACE('',#2491,2.);
#19=B_SPLINE_SURFACE_WITH_KNOTS('',3,3,((#3625,#3626,#3627,#3628,#3629,
#3630),(#3631,#3632,#3633,#3634,#3635,#3636),(#3637,#3638,#3639,#3640,#3641,
#3642),(#3643,#3644,#3645,#3646,#3647,#3648),(#3649,#3650,#3651,#3652,#3653,
#3654)),.UNSPECIFIED.,.F.,.F.,.F.,(4,1,4),(4,1,1,4),(0.,0.5,1.),(0.0559001941389498,
0.230125262743511,0.346275308479885,0.462425354216259),.UNSPECIFIED.);
#20=B_SPLINE_SURFACE_WITH_KNOTS('',3,3,((#3678,#3679,#3680,#3681,#3682),
(#3683,#3684,#3685,#3686,#3687),(#3688,#3689,#3690,#3691,#3692),(#3693,
#3694,#3695,#3696,#3697),(#3698,#3699,#3700,#3701,#3702)),.UNSPECIFIED.,
 .F.,.F.,.F.,(4,1,4),(4,1,4),(0.,0.5,1.),(0.,0.174225068810852,0.406525160558655),
 .UNSPECIFIED.);
#21=B_SPLINE_SURFACE_WITH_KNOTS('',3,3,((#3777,#3778,#3779,#3780,#3781,
#3782),(#3783,#3784,#3785,#3786,#3787,#3788),(#3789,#3790,#3791,#3792,#3793,
#3794),(#3795,#3796,#3797,#3798,#3799,#3800),(#3801,#3802,#3803,#3804,#3805,
#3806)),.UNSPECIFIED.,.F.,.F.,.F.,(4,1,4),(4,1,1,4),(0.,0.5,1.),(0.0559001941389501,
0.230125262743511,0.346275308479885,0.462425354216259),.UNSPECIFIED.);
#22=B_SPLINE_SURFACE_WITH_KNOTS('',3,3,((#3827,#3828,#3829,#3830,#3831),
(#3832,#3833,#3834,#3835,#3836),(#3837,#3838,#3839,#3840,#3841),(#3842,
#3843,#3844,#3845,#3846),(#3847,#3848,#3849,#3850,#3851)),.UNSPECIFIED.,
 .F.,.F.,.F.,(4,1,4),(4,1,4),(0.,0.5,1.),(2.77555756156289E-17,0.174225068810852,
0.406525160558654),.UNSPECIFIED.);
#23=B_SPLINE_SURFACE_WITH_KNOTS('',3,3,((#4019,#4020,#4021,#4022,#4023,
#4024,#4025,#4026,#4027,#4028,#4029,#4030,#4031,#4032,#4033,#4034,#4035),
(#4036,#4037,#4038,#4039,#4040,#4041,#4042,#4043,#4044,#4045,#4046,#4047,
#4048,#4049,#4050,#4051,#4052),(#4053,#4054,#4055,#4056,#4057,#4058,#4059,
#4060,#4061,#4062,#4063,#4064,#4065,#4066,#4067,#4068,#4069),(#4070,#4071,
#4072,#4073,#4074,#4075,#4076,#4077,#4078,#4079,#4080,#4081,#4082,#4083,
#4084,#4085,#4086),(#4087,#4088,#4089,#4090,#4091,#4092,#4093,#4094,#4095,
#4096,#4097,#4098,#4099,#4100,#4101,#4102,#4103)),.UNSPECIFIED.,.F.,.T.,
 .F.,(4,1,4),(4,1,1,1,1,1,1,1,1,1,1,1,1,1,4),(0.,0.571428571428571,1.),
(0.,0.129245648031152,0.258491296062304,0.516982592124608,0.64622824015576,
0.775473888186912,0.904719536218064,1.03396518424922,1.12012894960332,1.29245648031152,
1.32476789231931,1.42170212834267,1.55094777637382,1.68019342440498,1.80943907243613),
 .UNSPECIFIED.);
#24=FACE_BOUND('',#567,.T.);
#25=FACE_BOUND('',#574,.T.);
#26=FACE_BOUND('',#637,.T.);
#27=FACE_BOUND('',#682,.T.);
#28=FACE_BOUND('',#684,.T.);
#29=FACE_BOUND('',#686,.T.);
#30=FACE_BOUND('',#691,.T.);
#31=B_SPLINE_CURVE_WITH_KNOTS('',3,(#3415,#3416,#3417,#3418,#3419),
 .UNSPECIFIED.,.F.,.F.,(4,1,4),(2.77555756156289E-17,0.174225068810852,
0.399670654926721),.UNSPECIFIED.);
#32=B_SPLINE_CURVE_WITH_KNOTS('',3,(#3423,#3424,#3425,#3426,#3427,#3428),
 .UNSPECIFIED.,.F.,.F.,(4,1,1,4),(0.0627571458966643,0.230125262743511,
0.346275308479885,0.462425354216259),.UNSPECIFIED.);
#33=B_SPLINE_CURVE_WITH_KNOTS('',3,(#3462,#3463,#3464,#3465,#3466),
 .UNSPECIFIED.,.F.,.F.,(4,1,4),(0.,0.174225068810852,0.399670654926721),
 .UNSPECIFIED.);
#34=B_SPLINE_CURVE_WITH_KNOTS('',3,(#3470,#3471,#3472,#3473,#3474,#3475),
 .UNSPECIFIED.,.F.,.F.,(4,1,1,4),(0.0627571458966648,0.230125262743511,
0.346275308479885,0.462425354216259),.UNSPECIFIED.);
#35=B_SPLINE_CURVE_WITH_KNOTS('',3,(#3656,#3657,#3658,#3659,#3660,#3661,
#3662,#3663,#3664,#3665),.UNSPECIFIED.,.F.,.F.,(4,3,3,4),(0.,0.00224580710777098,
0.00736153276134764,0.0160349139823307),.UNSPECIFIED.);
#36=B_SPLINE_CURVE_WITH_KNOTS('',3,(#3668,#3669,#3670,#3671,#3672,#3673),
 .UNSPECIFIED.,.F.,.F.,(4,1,1,4),(-0.462425354216259,-0.346275308479885,
-0.230125262743511,-0.0559001941389498),.UNSPECIFIED.);
#37=B_SPLINE_CURVE_WITH_KNOTS('',3,(#3704,#3705,#3706,#3707,#3708,#3709,
#3710,#3711,#3712,#3713,#3714,#3715,#3716),.UNSPECIFIED.,.F.,.F.,(4,3,3,
3,4),(-8.33682022113088E-5,0.00568021130764583,0.00839416872539475,0.0110088334477015,
0.0159512688368267),.UNSPECIFIED.);
#38=B_SPLINE_CURVE_WITH_KNOTS('',3,(#3717,#3718,#3719,#3720,#3721),
 .UNSPECIFIED.,.F.,.F.,(4,1,4),(-0.406525160558655,-0.174225068810852,0.),
 .UNSPECIFIED.);
#39=B_SPLINE_CURVE_WITH_KNOTS('',3,(#3729,#3730,#3731,#3732,#3733,#3734,
#3735,#3736,#3737,#3738,#3739,#3740),.UNSPECIFIED.,.F.,.F.,(4,2,2,2,2,4),
(-0.140665550257124,-0.139822180042832,-0.124260591208865,-0.0748445075646285,
-0.0250995903783181,-0.00683078532134251),.UNSPECIFIED.);
#40=B_SPLINE_CURVE_WITH_KNOTS('',3,(#3755,#3756,#3757,#3758,#3759,#3760,
#3761,#3762,#3763,#3764,#3765,#3766,#3767,#3768),.UNSPECIFIED.,.F.,.F.,
(4,2,2,2,2,2,4),(0.00685221240030826,0.011585602307272,0.046324457001574,
0.109073129454914,0.129304211186868,0.138909555154809,0.139137801310885),
 .UNSPECIFIED.);
#41=B_SPLINE_CURVE_WITH_KNOTS('',3,(#3808,#3809,#3810,#3811,#3812,#3813,
#3814,#3815,#3816,#3817),.UNSPECIFIED.,.F.,.F.,(4,3,3,4),(0.,0.00224580710780262,
0.0073615327615872,0.0160349139828752),.UNSPECIFIED.);
#42=B_SPLINE_CURVE_WITH_KNOTS('',3,(#3819,#3820,#3821,#3822,#3823,#3824),
 .UNSPECIFIED.,.F.,.F.,(4,1,1,4),(-0.462425354216259,-0.346275308479885,
-0.230125262743511,-0.0559001941389501),.UNSPECIFIED.);
#43=B_SPLINE_CURVE_WITH_KNOTS('',3,(#3853,#3854,#3855,#3856,#3857,#3858,
#3859,#3860,#3861,#3862,#3863,#3864,#3865),.UNSPECIFIED.,.F.,.F.,(4,3,3,
3,4),(-8.33682022118899E-5,0.00568021130765005,0.00839416872540226,0.0110088334477116,
0.0159512688368425),.UNSPECIFIED.);
#44=B_SPLINE_CURVE_WITH_KNOTS('',3,(#3866,#3867,#3868,#3869,#3870),
 .UNSPECIFIED.,.F.,.F.,(4,1,4),(-0.406525160558654,-0.174225068810852,-2.77555756156289E-17),
 .UNSPECIFIED.);
#45=B_SPLINE_CURVE_WITH_KNOTS('',3,(#3876,#3877,#3878,#3879,#3880,#3881,
#3882,#3883,#3884,#3885,#3886,#3887),.UNSPECIFIED.,.F.,.F.,(4,2,2,2,2,4),
(-0.140665550258009,-0.139822180043466,-0.124260591207452,-0.0748445075640272,
-0.0250995903782268,-0.00683078532133554),.UNSPECIFIED.);
#46=B_SPLINE_CURVE_WITH_KNOTS('',3,(#3890,#3891,#3892,#3893,#3894,#3895,
#3896,#3897,#3898,#3899,#3900,#3901,#3902,#3903),.UNSPECIFIED.,.F.,.F.,
(4,2,2,2,2,2,4),(0.00685221240030742,0.0115856023072722,0.0463244570018148,
0.109073129456667,0.129304211189457,0.138909555157995,0.139137801314085),
 .UNSPECIFIED.);
#47=B_SPLINE_CURVE_WITH_KNOTS('',3,(#3999,#4000,#4001,#4002,#4003,#4004,
#4005,#4006,#4007),.UNSPECIFIED.,.F.,.F.,(4,1,1,1,1,1,4),(0.,0.129245648031152,
0.258491296062304,0.516982592124608,0.64622824015576,0.775473888186912,
0.904717065495237),.UNSPECIFIED.);
#48=B_SPLINE_CURVE_WITH_KNOTS('',3,(#4008,#4009,#4010,#4011,#4012,#4013,
#4014,#4015,#4016,#4017,#4018),.UNSPECIFIED.,.F.,.F.,(4,1,1,1,1,1,1,1,4),
(0.904717065495237,1.03396518424922,1.12012894960332,1.29245648031152,1.32476789231931,
1.42170212834267,1.55094777637382,1.68019342440498,1.80943907243613),
 .UNSPECIFIED.);
#49=B_SPLINE_CURVE_WITH_KNOTS('',3,(#4106,#4107,#4108,#4109,#4110,#4111,
#4112,#4113,#4114,#4115,#4116,#4117,#4118,#4119,#4120,#4121,#4122),
 .UNSPECIFIED.,.T.,.F.,(4,1,1,1,1,1,1,1,1,1,1,1,1,1,4),(-1.80943907243613,
-1.68019342440498,-1.55094777637382,-1.42170212834267,-1.32476789231931,
-1.29245648031152,-1.12012894960332,-1.03396518424922,-0.904719536218064,
-0.775473888186912,-0.64622824015576,-0.516982592124608,-0.258491296062304,
-0.129245648031152,0.),.UNSPECIFIED.);
#50=B_SPLINE_CURVE_WITH_KNOTS('',3,(#4300,#4301,#4302,#4303,#4304,#4305,
#4306,#4307,#4308,#4309,#4310,#4311,#4312,#4313,#4314,#4315,#4316,#4317,
#4318,#4319,#4320,#4321,#4322,#4323,#4324,#4325,#4326,#4327,#4328,#4329,
#4330,#4331,#4332,#4333),.UNSPECIFIED.,.T.,.F.,(4,2,2,2,2,2,2,2,2,2,2,2,
2,2,2,2,4),(0.,0.084795246446283,0.169590492892566,0.254385610400548,0.339180727908531,
0.423975845416513,0.508770962924495,0.593566209370778,0.678361455817061,
0.763156702263344,0.847951948709627,0.932747066217609,1.01754218372559,
1.10233730123357,1.18713241874156,1.27192766518784,1.35672291163412),
 .UNSPECIFIED.);
#51=PLANE('',#2291);
#52=PLANE('',#2294);
#53=PLANE('',#2310);
#54=PLANE('',#2370);
#55=PLANE('',#2373);
#56=PLANE('',#2378);
#57=PLANE('',#2381);
#58=PLANE('',#2391);
#59=PLANE('',#2422);
#60=PLANE('',#2423);
#61=PLANE('',#2433);
#62=PLANE('',#2434);
#63=PLANE('',#2470);
#64=PLANE('',#2472);
#65=PLANE('',#2473);
#66=PLANE('',#2539);
#67=PLANE('',#2540);
#68=PLANE('',#2541);
#69=PLANE('',#2542);
#70=PLANE('',#2543);
#71=PLANE('',#2545);
#72=PLANE('',#2546);
#73=PLANE('',#2547);
#74=PLANE('',#2548);
#75=PLANE('',#2554);
#76=PLANE('',#2558);
#77=PLANE('',#2559);
#78=PLANE('',#2560);
#79=PLANE('',#2561);
#80=PLANE('',#2562);
#81=PLANE('',#2563);
#82=PLANE('',#2564);
#83=CYLINDRICAL_SURFACE('',#2265,14.);
#84=CYLINDRICAL_SURFACE('',#2277,14.);
#85=CYLINDRICAL_SURFACE('',#2284,0.5);
#86=CYLINDRICAL_SURFACE('',#2290,0.5);
#87=CYLINDRICAL_SURFACE('',#2292,2.05);
#88=CYLINDRICAL_SURFACE('',#2303,0.5);
#89=CYLINDRICAL_SURFACE('',#2308,0.5);
#90=CYLINDRICAL_SURFACE('',#2309,2.05);
#91=CYLINDRICAL_SURFACE('',#2319,0.5);
#92=CYLINDRICAL_SURFACE('',#2324,0.5);
#93=CYLINDRICAL_SURFACE('',#2329,0.5);
#94=CYLINDRICAL_SURFACE('',#2334,0.5);
#95=CYLINDRICAL_SURFACE('',#2340,0.5);
#96=CYLINDRICAL_SURFACE('',#2346,0.5);
#97=CYLINDRICAL_SURFACE('',#2351,0.5);
#98=CYLINDRICAL_SURFACE('',#2356,0.5);
#99=CYLINDRICAL_SURFACE('',#2361,0.5);
#100=CYLINDRICAL_SURFACE('',#2367,0.5);
#101=CYLINDRICAL_SURFACE('',#2368,2.);
#102=CYLINDRICAL_SURFACE('',#2371,2.);
#103=CYLINDRICAL_SURFACE('',#2376,2.);
#104=CYLINDRICAL_SURFACE('',#2379,10.5);
#105=CYLINDRICAL_SURFACE('',#2382,2.);
#106=CYLINDRICAL_SURFACE('',#2385,0.5);
#107=CYLINDRICAL_SURFACE('',#2398,0.5);
#108=CYLINDRICAL_SURFACE('',#2401,0.5);
#109=CYLINDRICAL_SURFACE('',#2409,0.5);
#110=CYLINDRICAL_SURFACE('',#2415,0.5);
#111=CYLINDRICAL_SURFACE('',#2421,0.5);
#112=CYLINDRICAL_SURFACE('',#2427,0.5);
#113=CYLINDRICAL_SURFACE('',#2432,0.5);
#114=CYLINDRICAL_SURFACE('',#2447,3.15);
#115=CYLINDRICAL_SURFACE('',#2460,3.);
#116=CYLINDRICAL_SURFACE('',#2462,29.5);
#117=CYLINDRICAL_SURFACE('',#2465,3.);
#118=CYLINDRICAL_SURFACE('',#2467,2.);
#119=CYLINDRICAL_SURFACE('',#2468,2.);
#120=CYLINDRICAL_SURFACE('',#2469,2.);
#121=CYLINDRICAL_SURFACE('',#2471,2.);
#122=CYLINDRICAL_SURFACE('',#2486,2.);
#123=CYLINDRICAL_SURFACE('',#2495,2.);
#124=CYLINDRICAL_SURFACE('',#2496,2.);
#125=CYLINDRICAL_SURFACE('',#2502,2.);
#126=CYLINDRICAL_SURFACE('',#2511,2.);
#127=CYLINDRICAL_SURFACE('',#2516,2.);
#128=CYLINDRICAL_SURFACE('',#2517,2.);
#129=CYLINDRICAL_SURFACE('',#2518,2.);
#130=CYLINDRICAL_SURFACE('',#2523,2.);
#131=CYLINDRICAL_SURFACE('',#2524,2.);
#132=CYLINDRICAL_SURFACE('',#2525,2.);
#133=CYLINDRICAL_SURFACE('',#2530,2.);
#134=CYLINDRICAL_SURFACE('',#2531,2.);
#135=CYLINDRICAL_SURFACE('',#2532,2.);
#136=CYLINDRICAL_SURFACE('',#2533,2.);
#137=CYLINDRICAL_SURFACE('',#2538,2.);
#138=CYLINDRICAL_SURFACE('',#2544,10.5);
#139=CYLINDRICAL_SURFACE('',#2550,2.25);
#140=CYLINDRICAL_SURFACE('',#2551,12.5);
#141=CYLINDRICAL_SURFACE('',#2555,27.5);
#142=LINE('',#3333,#278);
#143=LINE('',#3336,#279);
#144=LINE('',#3350,#280);
#145=LINE('',#3358,#281);
#146=LINE('',#3373,#282);
#147=LINE('',#3374,#283);
#148=LINE('',#3382,#284);
#149=LINE('',#3383,#285);
#150=LINE('',#3386,#286);
#151=LINE('',#3388,#287);
#152=LINE('',#3389,#288);
#153=LINE('',#3392,#289);
#154=LINE('',#3397,#290);
#155=LINE('',#3401,#291);
#156=LINE('',#3405,#292);
#157=LINE('',#3409,#293);
#158=LINE('',#3411,#294);
#159=LINE('',#3413,#295);
#160=LINE('',#3421,#296);
#161=LINE('',#3430,#297);
#162=LINE('',#3431,#298);
#163=LINE('',#3443,#299);
#164=LINE('',#3449,#300);
#165=LINE('',#3450,#301);
#166=LINE('',#3452,#302);
#167=LINE('',#3456,#303);
#168=LINE('',#3458,#304);
#169=LINE('',#3460,#305);
#170=LINE('',#3468,#306);
#171=LINE('',#3477,#307);
#172=LINE('',#3479,#308);
#173=LINE('',#3481,#309);
#174=LINE('',#3485,#310);
#175=LINE('',#3489,#311);
#176=LINE('',#3502,#312);
#177=LINE('',#3510,#313);
#178=LINE('',#3518,#314);
#179=LINE('',#3526,#315);
#180=LINE('',#3537,#316);
#181=LINE('',#3538,#317);
#182=LINE('',#3547,#318);
#183=LINE('',#3555,#319);
#184=LINE('',#3563,#320);
#185=LINE('',#3571,#321);
#186=LINE('',#3579,#322);
#187=LINE('',#3580,#323);
#188=LINE('',#3583,#324);
#189=LINE('',#3587,#325);
#190=LINE('',#3588,#326);
#191=LINE('',#3593,#327);
#192=LINE('',#3595,#328);
#193=LINE('',#3599,#329);
#194=LINE('',#3603,#330);
#195=LINE('',#3604,#331);
#196=LINE('',#3607,#332);
#197=LINE('',#3611,#333);
#198=LINE('',#3612,#334);
#199=LINE('',#3615,#335);
#200=LINE('',#3619,#336);
#201=LINE('',#3620,#337);
#202=LINE('',#3623,#338);
#203=LINE('',#3677,#339);
#204=LINE('',#3745,#340);
#205=LINE('',#3749,#341);
#206=LINE('',#3752,#342);
#207=LINE('',#3775,#343);
#208=LINE('',#3776,#344);
#209=LINE('',#3910,#345);
#210=LINE('',#3911,#346);
#211=LINE('',#3922,#347);
#212=LINE('',#3923,#348);
#213=LINE('',#3924,#349);
#214=LINE('',#3931,#350);
#215=LINE('',#3932,#351);
#216=LINE('',#3942,#352);
#217=LINE('',#3943,#353);
#218=LINE('',#3949,#354);
#219=LINE('',#3950,#355);
#220=LINE('',#3980,#356);
#221=LINE('',#3997,#357);
#222=LINE('',#4128,#358);
#223=LINE('',#4131,#359);
#224=LINE('',#4135,#360);
#225=LINE('',#4137,#361);
#226=LINE('',#4139,#362);
#227=LINE('',#4141,#363);
#228=LINE('',#4144,#364);
#229=LINE('',#4148,#365);
#230=LINE('',#4150,#366);
#231=LINE('',#4154,#367);
#232=LINE('',#4157,#368);
#233=LINE('',#4173,#369);
#234=LINE('',#4187,#370);
#235=LINE('',#4192,#371);
#236=LINE('',#4193,#372);
#237=LINE('',#4201,#373);
#238=LINE('',#4202,#374);
#239=LINE('',#4216,#375);
#240=LINE('',#4224,#376);
#241=LINE('',#4226,#377);
#242=LINE('',#4230,#378);
#243=LINE('',#4231,#379);
#244=LINE('',#4237,#380);
#245=LINE('',#4238,#381);
#246=LINE('',#4240,#382);
#247=LINE('',#4244,#383);
#248=LINE('',#4245,#384);
#249=LINE('',#4251,#385);
#250=LINE('',#4252,#386);
#251=LINE('',#4254,#387);
#252=LINE('',#4256,#388);
#253=LINE('',#4260,#389);
#254=LINE('',#4266,#390);
#255=LINE('',#4272,#391);
#256=LINE('',#4274,#392);
#257=LINE('',#4279,#393);
#258=LINE('',#4281,#394);
#259=LINE('',#4283,#395);
#260=LINE('',#4284,#396);
#261=LINE('',#4288,#397);
#262=LINE('',#4290,#398);
#263=LINE('',#4292,#399);
#264=LINE('',#4293,#400);
#265=LINE('',#4299,#401);
#266=LINE('',#4337,#402);
#267=LINE('',#4341,#403);
#268=LINE('',#4347,#404);
#269=LINE('',#4351,#405);
#270=LINE('',#4354,#406);
#271=LINE('',#4355,#407);
#272=LINE('',#4357,#408);
#273=LINE('',#4358,#409);
#274=LINE('',#4361,#410);
#275=LINE('',#4362,#411);
#276=LINE('',#4364,#412);
#277=LINE('',#4366,#413);
#278=VECTOR('',#2583,14.25);
#279=VECTOR('',#2586,14.);
#280=VECTOR('',#2603,14.25);
#281=VECTOR('',#2612,14.);
#282=VECTOR('',#2629,10.);
#283=VECTOR('',#2630,10.);
#284=VECTOR('',#2641,10.);
#285=VECTOR('',#2642,10.);
#286=VECTOR('',#2645,10.);
#287=VECTOR('',#2646,10.);
#288=VECTOR('',#2647,10.);
#289=VECTOR('',#2650,10.);
#290=VECTOR('',#2655,10.);
#291=VECTOR('',#2658,10.);
#292=VECTOR('',#2661,10.);
#293=VECTOR('',#2664,10.);
#294=VECTOR('',#2665,10.);
#295=VECTOR('',#2666,10.);
#296=VECTOR('',#2667,10.);
#297=VECTOR('',#2668,10.);
#298=VECTOR('',#2669,10.);
#299=VECTOR('',#2684,10.);
#300=VECTOR('',#2693,10.);
#301=VECTOR('',#2694,10.);
#302=VECTOR('',#2697,10.);
#303=VECTOR('',#2700,10.);
#304=VECTOR('',#2701,10.);
#305=VECTOR('',#2702,10.);
#306=VECTOR('',#2703,10.);
#307=VECTOR('',#2704,10.);
#308=VECTOR('',#2705,10.);
#309=VECTOR('',#2706,10.);
#310=VECTOR('',#2709,10.);
#311=VECTOR('',#2712,10.);
#312=VECTOR('',#2729,10.);
#313=VECTOR('',#2740,10.);
#314=VECTOR('',#2751,10.);
#315=VECTOR('',#2762,10.);
#316=VECTOR('',#2775,10.);
#317=VECTOR('',#2776,10.);
#318=VECTOR('',#2789,10.);
#319=VECTOR('',#2800,10.);
#320=VECTOR('',#2811,10.);
#321=VECTOR('',#2822,10.);
#322=VECTOR('',#2833,10.);
#323=VECTOR('',#2834,10.);
#324=VECTOR('',#2837,10.);
#325=VECTOR('',#2842,10.);
#326=VECTOR('',#2843,10.);
#327=VECTOR('',#2850,10.);
#328=VECTOR('',#2851,10.);
#329=VECTOR('',#2854,10.);
#330=VECTOR('',#2857,10.);
#331=VECTOR('',#2858,10.);
#332=VECTOR('',#2861,10.);
#333=VECTOR('',#2866,10.);
#334=VECTOR('',#2867,10.);
#335=VECTOR('',#2870,10.);
#336=VECTOR('',#2875,10.);
#337=VECTOR('',#2876,10.);
#338=VECTOR('',#2879,10.);
#339=VECTOR('',#2888,10.);
#340=VECTOR('',#2901,10.);
#341=VECTOR('',#2904,10.);
#342=VECTOR('',#2907,10.);
#343=VECTOR('',#2918,10.);
#344=VECTOR('',#2919,10.);
#345=VECTOR('',#2942,10.);
#346=VECTOR('',#2943,10.);
#347=VECTOR('',#2956,10.);
#348=VECTOR('',#2957,10.);
#349=VECTOR('',#2958,10.);
#350=VECTOR('',#2969,10.);
#351=VECTOR('',#2970,10.);
#352=VECTOR('',#2985,10.);
#353=VECTOR('',#2986,10.);
#354=VECTOR('',#2995,10.);
#355=VECTOR('',#2996,10.);
#356=VECTOR('',#3033,3.15);
#357=VECTOR('',#3054,3.);
#358=VECTOR('',#3061,10.);
#359=VECTOR('',#3064,10.);
#360=VECTOR('',#3069,3.);
#361=VECTOR('',#3072,10.);
#362=VECTOR('',#3075,10.);
#363=VECTOR('',#3078,10.);
#364=VECTOR('',#3083,10.);
#365=VECTOR('',#3088,10.);
#366=VECTOR('',#3089,10.);
#367=VECTOR('',#3092,10.);
#368=VECTOR('',#3095,10.);
#369=VECTOR('',#3118,10.);
#370=VECTOR('',#3137,10.);
#371=VECTOR('',#3142,10.);
#372=VECTOR('',#3143,10.);
#373=VECTOR('',#3154,10.);
#374=VECTOR('',#3155,10.);
#375=VECTOR('',#3174,10.);
#376=VECTOR('',#3185,10.);
#377=VECTOR('',#3188,10.);
#378=VECTOR('',#3193,10.);
#379=VECTOR('',#3194,10.);
#380=VECTOR('',#3203,10.);
#381=VECTOR('',#3204,10.);
#382=VECTOR('',#3207,10.);
#383=VECTOR('',#3212,10.);
#384=VECTOR('',#3213,10.);
#385=VECTOR('',#3222,10.);
#386=VECTOR('',#3223,10.);
#387=VECTOR('',#3226,10.);
#388=VECTOR('',#3229,10.);
#389=VECTOR('',#3234,10.);
#390=VECTOR('',#3243,10.);
#391=VECTOR('',#3254,10.);
#392=VECTOR('',#3257,10.);
#393=VECTOR('',#3262,10.);
#394=VECTOR('',#3263,10.);
#395=VECTOR('',#3264,10.);
#396=VECTOR('',#3265,10.);
#397=VECTOR('',#3268,10.);
#398=VECTOR('',#3269,10.);
#399=VECTOR('',#3270,10.);
#400=VECTOR('',#3271,10.);
#401=VECTOR('',#3278,2.25);
#402=VECTOR('',#3281,10.);
#403=VECTOR('',#3284,10.);
#404=VECTOR('',#3291,10.);
#405=VECTOR('',#3294,10.);
#406=VECTOR('',#3299,10.);
#407=VECTOR('',#3300,10.);
#408=VECTOR('',#3303,10.);
#409=VECTOR('',#3304,10.);
#410=VECTOR('',#3309,10.);
#411=VECTOR('',#3310,10.);
#412=VECTOR('',#3313,10.);
#413=VECTOR('',#3316,10.);
#414=CONICAL_SURFACE('',#2261,14.25,0.785398163397448);
#415=CONICAL_SURFACE('',#2272,14.25,0.785398163397446);
#416=FACE_OUTER_BOUND('',#554,.T.);
#417=FACE_OUTER_BOUND('',#555,.T.);
#418=FACE_OUTER_BOUND('',#556,.T.);
#419=FACE_OUTER_BOUND('',#557,.T.);
#420=FACE_OUTER_BOUND('',#558,.T.);
#421=FACE_OUTER_BOUND('',#559,.T.);
#422=FACE_OUTER_BOUND('',#560,.T.);
#423=FACE_OUTER_BOUND('',#561,.T.);
#424=FACE_OUTER_BOUND('',#562,.T.);
#425=FACE_OUTER_BOUND('',#563,.T.);
#426=FACE_OUTER_BOUND('',#564,.T.);
#427=FACE_OUTER_BOUND('',#565,.T.);
#428=FACE_OUTER_BOUND('',#566,.T.);
#429=FACE_OUTER_BOUND('',#568,.T.);
#430=FACE_OUTER_BOUND('',#569,.T.);
#431=FACE_OUTER_BOUND('',#570,.T.);
#432=FACE_OUTER_BOUND('',#571,.T.);
#433=FACE_OUTER_BOUND('',#572,.T.);
#434=FACE_OUTER_BOUND('',#573,.T.);
#435=FACE_OUTER_BOUND('',#575,.T.);
#436=FACE_OUTER_BOUND('',#576,.T.);
#437=FACE_OUTER_BOUND('',#577,.T.);
#438=FACE_OUTER_BOUND('',#578,.T.);
#439=FACE_OUTER_BOUND('',#579,.T.);
#440=FACE_OUTER_BOUND('',#580,.T.);
#441=FACE_OUTER_BOUND('',#581,.T.);
#442=FACE_OUTER_BOUND('',#582,.T.);
#443=FACE_OUTER_BOUND('',#583,.T.);
#444=FACE_OUTER_BOUND('',#584,.T.);
#445=FACE_OUTER_BOUND('',#585,.T.);
#446=FACE_OUTER_BOUND('',#586,.T.);
#447=FACE_OUTER_BOUND('',#587,.T.);
#448=FACE_OUTER_BOUND('',#588,.T.);
#449=FACE_OUTER_BOUND('',#589,.T.);
#450=FACE_OUTER_BOUND('',#590,.T.);
#451=FACE_OUTER_BOUND('',#591,.T.);
#452=FACE_OUTER_BOUND('',#592,.T.);
#453=FACE_OUTER_BOUND('',#593,.T.);
#454=FACE_OUTER_BOUND('',#594,.T.);
#455=FACE_OUTER_BOUND('',#595,.T.);
#456=FACE_OUTER_BOUND('',#596,.T.);
#457=FACE_OUTER_BOUND('',#597,.T.);
#458=FACE_OUTER_BOUND('',#598,.T.);
#459=FACE_OUTER_BOUND('',#599,.T.);
#460=FACE_OUTER_BOUND('',#600,.T.);
#461=FACE_OUTER_BOUND('',#601,.T.);
#462=FACE_OUTER_BOUND('',#602,.T.);
#463=FACE_OUTER_BOUND('',#603,.T.);
#464=FACE_OUTER_BOUND('',#604,.T.);
#465=FACE_OUTER_BOUND('',#605,.T.);
#466=FACE_OUTER_BOUND('',#606,.T.);
#467=FACE_OUTER_BOUND('',#607,.T.);
#468=FACE_OUTER_BOUND('',#608,.T.);
#469=FACE_OUTER_BOUND('',#609,.T.);
#470=FACE_OUTER_BOUND('',#610,.T.);
#471=FACE_OUTER_BOUND('',#611,.T.);
#472=FACE_OUTER_BOUND('',#612,.T.);
#473=FACE_OUTER_BOUND('',#613,.T.);
#474=FACE_OUTER_BOUND('',#614,.T.);
#475=FACE_OUTER_BOUND('',#615,.T.);
#476=FACE_OUTER_BOUND('',#616,.T.);
#477=FACE_OUTER_BOUND('',#617,.T.);
#478=FACE_OUTER_BOUND('',#618,.T.);
#479=FACE_OUTER_BOUND('',#619,.T.);
#480=FACE_OUTER_BOUND('',#620,.T.);
#481=FACE_OUTER_BOUND('',#621,.T.);
#482=FACE_OUTER_BOUND('',#622,.T.);
#483=FACE_OUTER_BOUND('',#623,.T.);
#484=FACE_OUTER_BOUND('',#624,.T.);
#485=FACE_OUTER_BOUND('',#625,.T.);
#486=FACE_OUTER_BOUND('',#626,.T.);
#487=FACE_OUTER_BOUND('',#627,.T.);
#488=FACE_OUTER_BOUND('',#628,.T.);
#489=FACE_OUTER_BOUND('',#629,.T.);
#490=FACE_OUTER_BOUND('',#630,.T.);
#491=FACE_OUTER_BOUND('',#631,.T.);
#492=FACE_OUTER_BOUND('',#632,.T.);
#493=FACE_OUTER_BOUND('',#633,.T.);
#494=FACE_OUTER_BOUND('',#634,.T.);
#495=FACE_OUTER_BOUND('',#635,.T.);
#496=FACE_OUTER_BOUND('',#636,.T.);
#497=FACE_OUTER_BOUND('',#638,.T.);
#498=FACE_OUTER_BOUND('',#639,.T.);
#499=FACE_OUTER_BOUND('',#640,.T.);
#500=FACE_OUTER_BOUND('',#641,.T.);
#501=FACE_OUTER_BOUND('',#642,.T.);
#502=FACE_OUTER_BOUND('',#643,.T.);
#503=FACE_OUTER_BOUND('',#644,.T.);
#504=FACE_OUTER_BOUND('',#645,.T.);
#505=FACE_OUTER_BOUND('',#646,.T.);
#506=FACE_OUTER_BOUND('',#647,.T.);
#507=FACE_OUTER_BOUND('',#648,.T.);
#508=FACE_OUTER_BOUND('',#649,.T.);
#509=FACE_OUTER_BOUND('',#650,.T.);
#510=FACE_OUTER_BOUND('',#651,.T.);
#511=FACE_OUTER_BOUND('',#652,.T.);
#512=FACE_OUTER_BOUND('',#653,.T.);
#513=FACE_OUTER_BOUND('',#654,.T.);
#514=FACE_OUTER_BOUND('',#655,.T.);
#515=FACE_OUTER_BOUND('',#656,.T.);
#516=FACE_OUTER_BOUND('',#657,.T.);
#517=FACE_OUTER_BOUND('',#658,.T.);
#518=FACE_OUTER_BOUND('',#659,.T.);
#519=FACE_OUTER_BOUND('',#660,.T.);
#520=FACE_OUTER_BOUND('',#661,.T.);
#521=FACE_OUTER_BOUND('',#662,.T.);
#522=FACE_OUTER_BOUND('',#663,.T.);
#523=FACE_OUTER_BOUND('',#664,.T.);
#524=FACE_OUTER_BOUND('',#665,.T.);
#525=FACE_OUTER_BOUND('',#666,.T.);
#526=FACE_OUTER_BOUND('',#667,.T.);
#527=FACE_OUTER_BOUND('',#668,.T.);
#528=FACE_OUTER_BOUND('',#669,.T.);
#529=FACE_OUTER_BOUND('',#670,.T.);
#530=FACE_OUTER_BOUND('',#671,.T.);
#531=FACE_OUTER_BOUND('',#672,.T.);
#532=FACE_OUTER_BOUND('',#673,.T.);
#533=FACE_OUTER_BOUND('',#674,.T.);
#534=FACE_OUTER_BOUND('',#675,.T.);
#535=FACE_OUTER_BOUND('',#676,.T.);
#536=FACE_OUTER_BOUND('',#677,.T.);
#537=FACE_OUTER_BOUND('',#678,.T.);
#538=FACE_OUTER_BOUND('',#679,.T.);
#539=FACE_OUTER_BOUND('',#680,.T.);
#540=FACE_OUTER_BOUND('',#681,.T.);
#541=FACE_OUTER_BOUND('',#683,.T.);
#542=FACE_OUTER_BOUND('',#685,.T.);
#543=FACE_OUTER_BOUND('',#687,.T.);
#544=FACE_OUTER_BOUND('',#688,.T.);
#545=FACE_OUTER_BOUND('',#689,.T.);
#546=FACE_OUTER_BOUND('',#690,.T.);
#547=FACE_OUTER_BOUND('',#692,.T.);
#548=FACE_OUTER_BOUND('',#693,.T.);
#549=FACE_OUTER_BOUND('',#694,.T.);
#550=FACE_OUTER_BOUND('',#695,.T.);
#551=FACE_OUTER_BOUND('',#696,.T.);
#552=FACE_OUTER_BOUND('',#697,.T.);
#553=FACE_OUTER_BOUND('',#698,.T.);
#554=EDGE_LOOP('',(#1401,#1402,#1403,#1404));
#555=EDGE_LOOP('',(#1405,#1406,#1407,#1408,#1409,#1410));
#556=EDGE_LOOP('',(#1411,#1412,#1413,#1414,#1415));
#557=EDGE_LOOP('',(#1416,#1417,#1418,#1419));
#558=EDGE_LOOP('',(#1420,#1421,#1422,#1423,#1424,#1425,#1426));
#559=EDGE_LOOP('',(#1427,#1428,#1429,#1430));
#560=EDGE_LOOP('',(#1431,#1432,#1433,#1434));
#561=EDGE_LOOP('',(#1435,#1436,#1437,#1438));
#562=EDGE_LOOP('',(#1439,#1440,#1441,#1442));
#563=EDGE_LOOP('',(#1443,#1444,#1445,#1446));
#564=EDGE_LOOP('',(#1447,#1448,#1449,#1450));
#565=EDGE_LOOP('',(#1451,#1452,#1453,#1454));
#566=EDGE_LOOP('',(#1455,#1456,#1457,#1458,#1459,#1460,#1461,#1462,#1463,
#1464,#1465,#1466,#1467,#1468));
#567=EDGE_LOOP('',(#1469,#1470,#1471,#1472));
#568=EDGE_LOOP('',(#1473,#1474,#1475,#1476));
#569=EDGE_LOOP('',(#1477,#1478,#1479,#1480));
#570=EDGE_LOOP('',(#1481,#1482,#1483,#1484));
#571=EDGE_LOOP('',(#1485,#1486,#1487,#1488));
#572=EDGE_LOOP('',(#1489,#1490,#1491,#1492));
#573=EDGE_LOOP('',(#1493,#1494,#1495,#1496,#1497,#1498,#1499,#1500,#1501,
#1502,#1503,#1504,#1505,#1506));
#574=EDGE_LOOP('',(#1507,#1508,#1509,#1510));
#575=EDGE_LOOP('',(#1511,#1512,#1513,#1514));
#576=EDGE_LOOP('',(#1515,#1516,#1517,#1518));
#577=EDGE_LOOP('',(#1519,#1520,#1521,#1522));
#578=EDGE_LOOP('',(#1523,#1524,#1525,#1526));
#579=EDGE_LOOP('',(#1527,#1528,#1529,#1530));
#580=EDGE_LOOP('',(#1531,#1532,#1533,#1534));
#581=EDGE_LOOP('',(#1535,#1536,#1537,#1538));
#582=EDGE_LOOP('',(#1539,#1540,#1541,#1542));
#583=EDGE_LOOP('',(#1543,#1544,#1545,#1546));
#584=EDGE_LOOP('',(#1547,#1548,#1549,#1550));
#585=EDGE_LOOP('',(#1551,#1552,#1553,#1554));
#586=EDGE_LOOP('',(#1555,#1556,#1557,#1558));
#587=EDGE_LOOP('',(#1559,#1560,#1561,#1562));
#588=EDGE_LOOP('',(#1563,#1564,#1565,#1566));
#589=EDGE_LOOP('',(#1567,#1568,#1569,#1570));
#590=EDGE_LOOP('',(#1571,#1572,#1573,#1574));
#591=EDGE_LOOP('',(#1575,#1576,#1577,#1578));
#592=EDGE_LOOP('',(#1579,#1580,#1581,#1582));
#593=EDGE_LOOP('',(#1583,#1584,#1585,#1586));
#594=EDGE_LOOP('',(#1587,#1588,#1589,#1590));
#595=EDGE_LOOP('',(#1591,#1592,#1593,#1594));
#596=EDGE_LOOP('',(#1595,#1596,#1597,#1598));
#597=EDGE_LOOP('',(#1599,#1600,#1601,#1602));
#598=EDGE_LOOP('',(#1603,#1604,#1605,#1606,#1607,#1608,#1609,#1610,#1611,
#1612,#1613,#1614));
#599=EDGE_LOOP('',(#1615,#1616,#1617,#1618));
#600=EDGE_LOOP('',(#1619,#1620,#1621,#1622));
#601=EDGE_LOOP('',(#1623,#1624,#1625,#1626));
#602=EDGE_LOOP('',(#1627,#1628,#1629,#1630));
#603=EDGE_LOOP('',(#1631,#1632,#1633,#1634));
#604=EDGE_LOOP('',(#1635,#1636,#1637,#1638));
#605=EDGE_LOOP('',(#1639,#1640,#1641,#1642));
#606=EDGE_LOOP('',(#1643,#1644,#1645,#1646));
#607=EDGE_LOOP('',(#1647,#1648,#1649,#1650,#1651));
#608=EDGE_LOOP('',(#1652,#1653,#1654,#1655,#1656,#1657,#1658,#1659));
#609=EDGE_LOOP('',(#1660,#1661,#1662,#1663,#1664));
#610=EDGE_LOOP('',(#1665,#1666,#1667,#1668,#1669,#1670));
#611=EDGE_LOOP('',(#1671,#1672,#1673,#1674));
#612=EDGE_LOOP('',(#1675,#1676,#1677,#1678));
#613=EDGE_LOOP('',(#1679,#1680,#1681,#1682));
#614=EDGE_LOOP('',(#1683,#1684,#1685,#1686,#1687));
#615=EDGE_LOOP('',(#1688,#1689,#1690,#1691,#1692));
#616=EDGE_LOOP('',(#1693,#1694,#1695,#1696,#1697,#1698));
#617=EDGE_LOOP('',(#1699,#1700,#1701,#1702));
#618=EDGE_LOOP('',(#1703,#1704,#1705,#1706,#1707));
#619=EDGE_LOOP('',(#1708,#1709,#1710,#1711));
#620=EDGE_LOOP('',(#1712,#1713,#1714,#1715,#1716,#1717));
#621=EDGE_LOOP('',(#1718,#1719,#1720,#1721));
#622=EDGE_LOOP('',(#1722,#1723,#1724,#1725));
#623=EDGE_LOOP('',(#1726,#1727,#1728,#1729));
#624=EDGE_LOOP('',(#1730,#1731,#1732,#1733,#1734));
#625=EDGE_LOOP('',(#1735,#1736,#1737,#1738));
#626=EDGE_LOOP('',(#1739,#1740,#1741,#1742,#1743,#1744));
#627=EDGE_LOOP('',(#1745,#1746,#1747,#1748));
#628=EDGE_LOOP('',(#1749,#1750,#1751,#1752));
#629=EDGE_LOOP('',(#1753,#1754,#1755,#1756,#1757,#1758,#1759));
#630=EDGE_LOOP('',(#1760,#1761,#1762,#1763,#1764,#1765,#1766));
#631=EDGE_LOOP('',(#1767,#1768,#1769,#1770,#1771,#1772,#1773,#1774));
#632=EDGE_LOOP('',(#1775,#1776,#1777,#1778,#1779,#1780,#1781));
#633=EDGE_LOOP('',(#1782,#1783,#1784,#1785,#1786,#1787,#1788));
#634=EDGE_LOOP('',(#1789,#1790,#1791,#1792,#1793,#1794,#1795));
#635=EDGE_LOOP('',(#1796,#1797,#1798,#1799,#1800));
#636=EDGE_LOOP('',(#1801,#1802,#1803,#1804));
#637=EDGE_LOOP('',(#1805));
#638=EDGE_LOOP('',(#1806,#1807,#1808,#1809,#1810,#1811));
#639=EDGE_LOOP('',(#1812,#1813,#1814,#1815));
#640=EDGE_LOOP('',(#1816,#1817,#1818,#1819));
#641=EDGE_LOOP('',(#1820,#1821,#1822,#1823));
#642=EDGE_LOOP('',(#1824,#1825,#1826,#1827,#1828,#1829,#1830));
#643=EDGE_LOOP('',(#1831,#1832,#1833,#1834));
#644=EDGE_LOOP('',(#1835,#1836,#1837,#1838,#1839,#1840));
#645=EDGE_LOOP('',(#1841,#1842,#1843,#1844,#1845,#1846,#1847,#1848,#1849,
#1850,#1851,#1852));
#646=EDGE_LOOP('',(#1853,#1854,#1855));
#647=EDGE_LOOP('',(#1856,#1857,#1858));
#648=EDGE_LOOP('',(#1859,#1860,#1861));
#649=EDGE_LOOP('',(#1862,#1863,#1864,#1865));
#650=EDGE_LOOP('',(#1866,#1867,#1868,#1869));
#651=EDGE_LOOP('',(#1870,#1871,#1872));
#652=EDGE_LOOP('',(#1873,#1874,#1875,#1876));
#653=EDGE_LOOP('',(#1877,#1878,#1879,#1880));
#654=EDGE_LOOP('',(#1881,#1882,#1883,#1884));
#655=EDGE_LOOP('',(#1885,#1886,#1887,#1888));
#656=EDGE_LOOP('',(#1889,#1890,#1891,#1892));
#657=EDGE_LOOP('',(#1893,#1894,#1895,#1896));
#658=EDGE_LOOP('',(#1897,#1898,#1899,#1900));
#659=EDGE_LOOP('',(#1901,#1902,#1903,#1904));
#660=EDGE_LOOP('',(#1905,#1906,#1907,#1908));
#661=EDGE_LOOP('',(#1909,#1910,#1911,#1912));
#662=EDGE_LOOP('',(#1913,#1914,#1915,#1916));
#663=EDGE_LOOP('',(#1917,#1918,#1919,#1920));
#664=EDGE_LOOP('',(#1921,#1922,#1923,#1924));
#665=EDGE_LOOP('',(#1925,#1926,#1927,#1928));
#666=EDGE_LOOP('',(#1929,#1930,#1931,#1932));
#667=EDGE_LOOP('',(#1933,#1934,#1935,#1936));
#668=EDGE_LOOP('',(#1937,#1938,#1939,#1940));
#669=EDGE_LOOP('',(#1941,#1942,#1943,#1944));
#670=EDGE_LOOP('',(#1945,#1946,#1947,#1948));
#671=EDGE_LOOP('',(#1949,#1950,#1951,#1952));
#672=EDGE_LOOP('',(#1953,#1954,#1955,#1956));
#673=EDGE_LOOP('',(#1957,#1958,#1959,#1960));
#674=EDGE_LOOP('',(#1961,#1962,#1963,#1964));
#675=EDGE_LOOP('',(#1965,#1966,#1967,#1968,#1969,#1970,#1971,#1972));
#676=EDGE_LOOP('',(#1973,#1974,#1975,#1976,#1977,#1978,#1979,#1980));
#677=EDGE_LOOP('',(#1981,#1982,#1983,#1984));
#678=EDGE_LOOP('',(#1985,#1986,#1987,#1988));
#679=EDGE_LOOP('',(#1989,#1990,#1991,#1992));
#680=EDGE_LOOP('',(#1993,#1994,#1995,#1996));
#681=EDGE_LOOP('',(#1997));
#682=EDGE_LOOP('',(#1998,#1999,#2000,#2001));
#683=EDGE_LOOP('',(#2002,#2003));
#684=EDGE_LOOP('',(#2004,#2005,#2006,#2007));
#685=EDGE_LOOP('',(#2008));
#686=EDGE_LOOP('',(#2009));
#687=EDGE_LOOP('',(#2010,#2011,#2012,#2013));
#688=EDGE_LOOP('',(#2014,#2015,#2016,#2017));
#689=EDGE_LOOP('',(#2018,#2019,#2020,#2021));
#690=EDGE_LOOP('',(#2022,#2023,#2024,#2025));
#691=EDGE_LOOP('',(#2026));
#692=EDGE_LOOP('',(#2027,#2028,#2029,#2030));
#693=EDGE_LOOP('',(#2031,#2032,#2033,#2034));
#694=EDGE_LOOP('',(#2035,#2036,#2037,#2038));
#695=EDGE_LOOP('',(#2039,#2040,#2041,#2042,#2043,#2044,#2045,#2046));
#696=EDGE_LOOP('',(#2047,#2048,#2049,#2050));
#697=EDGE_LOOP('',(#2051,#2052,#2053,#2054));
#698=EDGE_LOOP('',(#2055,#2056,#2057,#2058,#2059,#2060,#2061,#2062));
#699=CIRCLE('',#2258,14.1464466094067);
#700=CIRCLE('',#2259,0.5);
#701=CIRCLE('',#2260,14.);
#702=CIRCLE('',#2262,14.5);
#703=CIRCLE('',#2263,14.5);
#704=CIRCLE('',#2264,14.5);
#705=CIRCLE('',#2266,14.);
#706=CIRCLE('',#2267,14.);
#707=CIRCLE('',#2269,14.1464466094067);
#708=CIRCLE('',#2270,0.5);
#709=CIRCLE('',#2271,14.);
#710=CIRCLE('',#2273,14.5);
#711=CIRCLE('',#2274,14.5);
#712=CIRCLE('',#2275,14.5);
#713=CIRCLE('',#2276,14.5);
#714=CIRCLE('',#2278,14.);
#715=CIRCLE('',#2280,0.5);
#716=CIRCLE('',#2281,2.05);
#717=CIRCLE('',#2282,0.5);
#718=CIRCLE('',#2283,2.55);
#719=CIRCLE('',#2285,0.5);
#720=CIRCLE('',#2287,0.5);
#721=CIRCLE('',#2288,2.55);
#722=CIRCLE('',#2289,2.05);
#723=CIRCLE('',#2293,2.05);
#724=CIRCLE('',#2295,2.5);
#725=CIRCLE('',#2296,10.);
#726=CIRCLE('',#2297,2.5);
#727=CIRCLE('',#2299,0.5);
#728=CIRCLE('',#2300,2.05);
#729=CIRCLE('',#2301,0.5);
#730=CIRCLE('',#2302,2.55);
#731=CIRCLE('',#2304,0.500000000000001);
#732=CIRCLE('',#2306,0.500000000000001);
#733=CIRCLE('',#2307,2.55);
#734=CIRCLE('',#2311,2.5);
#735=CIRCLE('',#2312,10.);
#736=CIRCLE('',#2313,2.5);
#737=CIRCLE('',#2315,0.500000000000003);
#738=CIRCLE('',#2316,1.5);
#739=CIRCLE('',#2317,0.5);
#740=CIRCLE('',#2318,2.);
#741=CIRCLE('',#2320,0.5);
#742=CIRCLE('',#2322,0.5);
#743=CIRCLE('',#2323,2.);
#744=CIRCLE('',#2325,0.500000000000003);
#745=CIRCLE('',#2327,0.500000000000003);
#746=CIRCLE('',#2328,10.5);
#747=CIRCLE('',#2330,0.500000000000003);
#748=CIRCLE('',#2332,0.5);
#749=CIRCLE('',#2333,2.);
#750=CIRCLE('',#2335,0.5);
#751=CIRCLE('',#2337,0.5);
#752=CIRCLE('',#2338,2.);
#753=CIRCLE('',#2339,1.5);
#754=CIRCLE('',#2341,0.5);
#755=CIRCLE('',#2343,0.5);
#756=CIRCLE('',#2344,2.);
#757=CIRCLE('',#2345,1.5);
#758=CIRCLE('',#2347,0.5);
#759=CIRCLE('',#2349,0.5);
#760=CIRCLE('',#2350,2.);
#761=CIRCLE('',#2352,0.5);
#762=CIRCLE('',#2354,0.500000000000007);
#763=CIRCLE('',#2355,10.5);
#764=CIRCLE('',#2357,0.5);
#765=CIRCLE('',#2359,0.5);
#766=CIRCLE('',#2360,2.);
#767=CIRCLE('',#2362,0.5);
#768=CIRCLE('',#2364,0.5);
#769=CIRCLE('',#2365,2.);
#770=CIRCLE('',#2366,1.5);
#771=CIRCLE('',#2369,2.);
#772=CIRCLE('',#2372,2.);
#773=CIRCLE('',#2374,4.);
#774=CIRCLE('',#2375,4.);
#775=CIRCLE('',#2377,2.);
#776=CIRCLE('',#2380,10.5);
#777=CIRCLE('',#2383,2.);
#778=CIRCLE('',#2384,0.5);
#779=CIRCLE('',#2386,0.5);
#780=CIRCLE('',#2388,4.);
#781=CIRCLE('',#2389,2.);
#782=CIRCLE('',#2390,2.);
#783=CIRCLE('',#2392,4.);
#784=CIRCLE('',#2393,4.);
#785=CIRCLE('',#2394,4.);
#786=CIRCLE('',#2396,2.);
#787=CIRCLE('',#2397,2.);
#788=CIRCLE('',#2399,0.5);
#789=CIRCLE('',#2400,0.5);
#790=CIRCLE('',#2402,0.5);
#791=CIRCLE('',#2404,2.);
#792=CIRCLE('',#2405,2.);
#793=CIRCLE('',#2407,2.);
#794=CIRCLE('',#2408,2.);
#795=CIRCLE('',#2410,0.5);
#796=CIRCLE('',#2412,0.500000000000003);
#797=CIRCLE('',#2413,1.5);
#798=CIRCLE('',#2414,2.);
#799=CIRCLE('',#2416,0.499999999999998);
#800=CIRCLE('',#2418,0.499999999999996);
#801=CIRCLE('',#2419,1.5);
#802=CIRCLE('',#2420,2.);
#803=CIRCLE('',#2425,0.500000000000003);
#804=CIRCLE('',#2426,1.5);
#805=CIRCLE('',#2428,0.499999999999998);
#806=CIRCLE('',#2430,0.499999999999996);
#807=CIRCLE('',#2431,1.5);
#808=CIRCLE('',#2436,3.);
#809=CIRCLE('',#2437,3.);
#810=CIRCLE('',#2438,0.15);
#811=CIRCLE('',#2439,3.075);
#812=CIRCLE('',#2440,3.075);
#813=CIRCLE('',#2441,3.);
#814=CIRCLE('',#2443,3.15);
#815=CIRCLE('',#2444,3.15);
#816=CIRCLE('',#2445,0.15);
#817=CIRCLE('',#2446,3.15);
#818=CIRCLE('',#2448,3.15);
#819=CIRCLE('',#2449,3.15);
#820=CIRCLE('',#2450,3.15);
#821=CIRCLE('',#2452,3.075);
#822=CIRCLE('',#2453,3.075);
#823=CIRCLE('',#2454,0.15);
#824=CIRCLE('',#2456,0.15);
#825=CIRCLE('',#2457,3.);
#826=CIRCLE('',#2458,3.);
#827=CIRCLE('',#2459,3.);
#828=CIRCLE('',#2461,1.99999999999999);
#829=CIRCLE('',#2463,29.5);
#830=CIRCLE('',#2464,29.5);
#831=CIRCLE('',#2466,3.);
#832=CIRCLE('',#2474,4.);
#833=CIRCLE('',#2475,4.);
#834=CIRCLE('',#2477,2.);
#835=CIRCLE('',#2478,2.);
#836=CIRCLE('',#2480,2.);
#837=CIRCLE('',#2481,2.);
#838=CIRCLE('',#2483,2.);
#839=CIRCLE('',#2484,2.);
#840=CIRCLE('',#2485,2.);
#841=CIRCLE('',#2488,2.);
#842=CIRCLE('',#2489,2.);
#843=CIRCLE('',#2490,2.);
#844=CIRCLE('',#2492,2.);
#845=CIRCLE('',#2493,2.);
#846=CIRCLE('',#2494,2.);
#847=CIRCLE('',#2497,2.);
#848=CIRCLE('',#2499,2.);
#849=CIRCLE('',#2500,12.5);
#850=CIRCLE('',#2501,10.5);
#851=CIRCLE('',#2504,2.);
#852=CIRCLE('',#2505,2.);
#853=CIRCLE('',#2506,2.);
#854=CIRCLE('',#2508,2.);
#855=CIRCLE('',#2509,2.);
#856=CIRCLE('',#2510,2.);
#857=CIRCLE('',#2513,2.);
#858=CIRCLE('',#2514,2.);
#859=CIRCLE('',#2515,2.);
#860=CIRCLE('',#2519,2.);
#861=CIRCLE('',#2521,2.);
#862=CIRCLE('',#2522,27.5);
#863=CIRCLE('',#2526,2.);
#864=CIRCLE('',#2528,2.);
#865=CIRCLE('',#2529,27.5);
#866=CIRCLE('',#2534,2.);
#867=CIRCLE('',#2536,2.);
#868=CIRCLE('',#2537,12.5);
#869=CIRCLE('',#2549,2.25);
#870=CIRCLE('',#2552,12.5);
#871=CIRCLE('',#2553,12.5);
#872=CIRCLE('',#2556,27.5);
#873=CIRCLE('',#2557,27.5);
#874=VERTEX_POINT('',#3321);
#875=VERTEX_POINT('',#3323);
#876=VERTEX_POINT('',#3327);
#877=VERTEX_POINT('',#3328);
#878=VERTEX_POINT('',#3330);
#879=VERTEX_POINT('',#3335);
#880=VERTEX_POINT('',#3337);
#881=VERTEX_POINT('',#3341);
#882=VERTEX_POINT('',#3343);
#883=VERTEX_POINT('',#3347);
#884=VERTEX_POINT('',#3348);
#885=VERTEX_POINT('',#3351);
#886=VERTEX_POINT('',#3353);
#887=VERTEX_POINT('',#3357);
#888=VERTEX_POINT('',#3361);
#889=VERTEX_POINT('',#3362);
#890=VERTEX_POINT('',#3364);
#891=VERTEX_POINT('',#3366);
#892=VERTEX_POINT('',#3370);
#893=VERTEX_POINT('',#3371);
#894=VERTEX_POINT('',#3376);
#895=VERTEX_POINT('',#3377);
#896=VERTEX_POINT('',#3385);
#897=VERTEX_POINT('',#3387);
#898=VERTEX_POINT('',#3391);
#899=VERTEX_POINT('',#3395);
#900=VERTEX_POINT('',#3396);
#901=VERTEX_POINT('',#3398);
#902=VERTEX_POINT('',#3400);
#903=VERTEX_POINT('',#3402);
#904=VERTEX_POINT('',#3404);
#905=VERTEX_POINT('',#3406);
#906=VERTEX_POINT('',#3408);
#907=VERTEX_POINT('',#3410);
#908=VERTEX_POINT('',#3412);
#909=VERTEX_POINT('',#3414);
#910=VERTEX_POINT('',#3420);
#911=VERTEX_POINT('',#3422);
#912=VERTEX_POINT('',#3429);
#913=VERTEX_POINT('',#3433);
#914=VERTEX_POINT('',#3434);
#915=VERTEX_POINT('',#3437);
#916=VERTEX_POINT('',#3441);
#917=VERTEX_POINT('',#3445);
#918=VERTEX_POINT('',#3454);
#919=VERTEX_POINT('',#3455);
#920=VERTEX_POINT('',#3457);
#921=VERTEX_POINT('',#3459);
#922=VERTEX_POINT('',#3461);
#923=VERTEX_POINT('',#3467);
#924=VERTEX_POINT('',#3469);
#925=VERTEX_POINT('',#3476);
#926=VERTEX_POINT('',#3478);
#927=VERTEX_POINT('',#3480);
#928=VERTEX_POINT('',#3482);
#929=VERTEX_POINT('',#3484);
#930=VERTEX_POINT('',#3486);
#931=VERTEX_POINT('',#3488);
#932=VERTEX_POINT('',#3492);
#933=VERTEX_POINT('',#3493);
#934=VERTEX_POINT('',#3495);
#935=VERTEX_POINT('',#3500);
#936=VERTEX_POINT('',#3504);
#937=VERTEX_POINT('',#3508);
#938=VERTEX_POINT('',#3512);
#939=VERTEX_POINT('',#3516);
#940=VERTEX_POINT('',#3520);
#941=VERTEX_POINT('',#3524);
#942=VERTEX_POINT('',#3528);
#943=VERTEX_POINT('',#3529);
#944=VERTEX_POINT('',#3534);
#945=VERTEX_POINT('',#3535);
#946=VERTEX_POINT('',#3540);
#947=VERTEX_POINT('',#3545);
#948=VERTEX_POINT('',#3549);
#949=VERTEX_POINT('',#3553);
#950=VERTEX_POINT('',#3557);
#951=VERTEX_POINT('',#3561);
#952=VERTEX_POINT('',#3565);
#953=VERTEX_POINT('',#3569);
#954=VERTEX_POINT('',#3573);
#955=VERTEX_POINT('',#3574);
#956=VERTEX_POINT('',#3582);
#957=VERTEX_POINT('',#3586);
#958=VERTEX_POINT('',#3592);
#959=VERTEX_POINT('',#3594);
#960=VERTEX_POINT('',#3596);
#961=VERTEX_POINT('',#3598);
#962=VERTEX_POINT('',#3600);
#963=VERTEX_POINT('',#3602);
#964=VERTEX_POINT('',#3606);
#965=VERTEX_POINT('',#3610);
#966=VERTEX_POINT('',#3614);
#967=VERTEX_POINT('',#3618);
#968=VERTEX_POINT('',#3622);
#969=VERTEX_POINT('',#3655);
#970=VERTEX_POINT('',#3666);
#971=VERTEX_POINT('',#3675);
#972=VERTEX_POINT('',#3703);
#973=VERTEX_POINT('',#3723);
#974=VERTEX_POINT('',#3725);
#975=VERTEX_POINT('',#3727);
#976=VERTEX_POINT('',#3742);
#977=VERTEX_POINT('',#3744);
#978=VERTEX_POINT('',#3746);
#979=VERTEX_POINT('',#3748);
#980=VERTEX_POINT('',#3750);
#981=VERTEX_POINT('',#3754);
#982=VERTEX_POINT('',#3769);
#983=VERTEX_POINT('',#3773);
#984=VERTEX_POINT('',#3807);
#985=VERTEX_POINT('',#3852);
#986=VERTEX_POINT('',#3872);
#987=VERTEX_POINT('',#3874);
#988=VERTEX_POINT('',#3889);
#989=VERTEX_POINT('',#3904);
#990=VERTEX_POINT('',#3908);
#991=VERTEX_POINT('',#3913);
#992=VERTEX_POINT('',#3914);
#993=VERTEX_POINT('',#3919);
#994=VERTEX_POINT('',#3920);
#995=VERTEX_POINT('',#3926);
#996=VERTEX_POINT('',#3936);
#997=VERTEX_POINT('',#3940);
#998=VERTEX_POINT('',#3945);
#999=VERTEX_POINT('',#3954);
#1000=VERTEX_POINT('',#3955);
#1001=VERTEX_POINT('',#3957);
#1002=VERTEX_POINT('',#3959);
#1003=VERTEX_POINT('',#3961);
#1004=VERTEX_POINT('',#3966);
#1005=VERTEX_POINT('',#3967);
#1006=VERTEX_POINT('',#3969);
#1007=VERTEX_POINT('',#3974);
#1008=VERTEX_POINT('',#3975);
#1009=VERTEX_POINT('',#3977);
#1010=VERTEX_POINT('',#3982);
#1011=VERTEX_POINT('',#3983);
#1012=VERTEX_POINT('',#3988);
#1013=VERTEX_POINT('',#3990);
#1014=VERTEX_POINT('',#3992);
#1015=VERTEX_POINT('',#3996);
#1016=VERTEX_POINT('',#3998);
#1017=VERTEX_POINT('',#4104);
#1018=VERTEX_POINT('',#4124);
#1019=VERTEX_POINT('',#4125);
#1020=VERTEX_POINT('',#4127);
#1021=VERTEX_POINT('',#4129);
#1022=VERTEX_POINT('',#4133);
#1023=VERTEX_POINT('',#4147);
#1024=VERTEX_POINT('',#4149);
#1025=VERTEX_POINT('',#4151);
#1026=VERTEX_POINT('',#4153);
#1027=VERTEX_POINT('',#4155);
#1028=VERTEX_POINT('',#4159);
#1029=VERTEX_POINT('',#4163);
#1030=VERTEX_POINT('',#4167);
#1031=VERTEX_POINT('',#4168);
#1032=VERTEX_POINT('',#4175);
#1033=VERTEX_POINT('',#4176);
#1034=VERTEX_POINT('',#4181);
#1035=VERTEX_POINT('',#4183);
#1036=VERTEX_POINT('',#4189);
#1037=VERTEX_POINT('',#4190);
#1038=VERTEX_POINT('',#4195);
#1039=VERTEX_POINT('',#4196);
#1040=VERTEX_POINT('',#4204);
#1041=VERTEX_POINT('',#4206);
#1042=VERTEX_POINT('',#4210);
#1043=VERTEX_POINT('',#4212);
#1044=VERTEX_POINT('',#4218);
#1045=VERTEX_POINT('',#4219);
#1046=VERTEX_POINT('',#4228);
#1047=VERTEX_POINT('',#4233);
#1048=VERTEX_POINT('',#4242);
#1049=VERTEX_POINT('',#4247);
#1050=VERTEX_POINT('',#4258);
#1051=VERTEX_POINT('',#4262);
#1052=VERTEX_POINT('',#4277);
#1053=VERTEX_POINT('',#4278);
#1054=VERTEX_POINT('',#4280);
#1055=VERTEX_POINT('',#4282);
#1056=VERTEX_POINT('',#4286);
#1057=VERTEX_POINT('',#4287);
#1058=VERTEX_POINT('',#4289);
#1059=VERTEX_POINT('',#4291);
#1060=VERTEX_POINT('',#4295);
#1061=VERTEX_POINT('',#4298);
#1062=VERTEX_POINT('',#4335);
#1063=VERTEX_POINT('',#4336);
#1064=VERTEX_POINT('',#4338);
#1065=VERTEX_POINT('',#4340);
#1066=VERTEX_POINT('',#4345);
#1067=VERTEX_POINT('',#4346);
#1068=VERTEX_POINT('',#4348);
#1069=VERTEX_POINT('',#4350);
#1070=EDGE_CURVE('',#874,#874,#699,.T.);
#1071=EDGE_CURVE('',#874,#875,#700,.T.);
#1072=EDGE_CURVE('',#875,#875,#701,.T.);
#1073=EDGE_CURVE('',#876,#877,#702,.T.);
#1074=EDGE_CURVE('',#877,#878,#703,.T.);
#1075=EDGE_CURVE('',#878,#876,#704,.T.);
#1076=EDGE_CURVE('',#876,#874,#142,.T.);
#1077=EDGE_CURVE('',#875,#879,#143,.T.);
#1078=EDGE_CURVE('',#879,#880,#705,.T.);
#1079=EDGE_CURVE('',#880,#879,#706,.T.);
#1080=EDGE_CURVE('',#881,#881,#707,.T.);
#1081=EDGE_CURVE('',#881,#882,#708,.T.);
#1082=EDGE_CURVE('',#882,#882,#709,.T.);
#1083=EDGE_CURVE('',#883,#884,#710,.T.);
#1084=EDGE_CURVE('',#884,#881,#144,.T.);
#1085=EDGE_CURVE('',#884,#885,#711,.T.);
#1086=EDGE_CURVE('',#885,#886,#712,.T.);
#1087=EDGE_CURVE('',#886,#883,#713,.T.);
#1088=EDGE_CURVE('',#882,#887,#145,.T.);
#1089=EDGE_CURVE('',#887,#887,#714,.T.);
#1090=EDGE_CURVE('',#888,#889,#715,.T.);
#1091=EDGE_CURVE('',#889,#890,#716,.T.);
#1092=EDGE_CURVE('',#890,#891,#717,.T.);
#1093=EDGE_CURVE('',#891,#888,#718,.T.);
#1094=EDGE_CURVE('',#892,#893,#719,.T.);
#1095=EDGE_CURVE('',#893,#891,#146,.T.);
#1096=EDGE_CURVE('',#890,#892,#147,.T.);
#1097=EDGE_CURVE('',#894,#895,#720,.T.);
#1098=EDGE_CURVE('',#895,#893,#721,.T.);
#1099=EDGE_CURVE('',#892,#894,#722,.T.);
#1100=EDGE_CURVE('',#888,#895,#148,.T.);
#1101=EDGE_CURVE('',#894,#889,#149,.T.);
#1102=EDGE_CURVE('',#896,#890,#150,.T.);
#1103=EDGE_CURVE('',#897,#896,#151,.T.);
#1104=EDGE_CURVE('',#892,#897,#152,.T.);
#1105=EDGE_CURVE('',#898,#889,#153,.T.);
#1106=EDGE_CURVE('',#896,#898,#723,.T.);
#1107=EDGE_CURVE('',#899,#900,#154,.T.);
#1108=EDGE_CURVE('',#901,#899,#724,.T.);
#1109=EDGE_CURVE('',#902,#901,#155,.T.);
#1110=EDGE_CURVE('',#903,#902,#725,.T.);
#1111=EDGE_CURVE('',#904,#903,#156,.T.);
#1112=EDGE_CURVE('',#905,#904,#726,.T.);
#1113=EDGE_CURVE('',#906,#905,#157,.T.);
#1114=EDGE_CURVE('',#907,#906,#158,.T.);
#1115=EDGE_CURVE('',#908,#907,#159,.T.);
#1116=EDGE_CURVE('',#909,#908,#31,.T.);
#1117=EDGE_CURVE('',#910,#909,#160,.T.);
#1118=EDGE_CURVE('',#911,#910,#32,.T.);
#1119=EDGE_CURVE('',#912,#911,#161,.T.);
#1120=EDGE_CURVE('',#900,#912,#162,.T.);
#1121=EDGE_CURVE('',#913,#914,#727,.T.);
#1122=EDGE_CURVE('',#914,#897,#728,.T.);
#1123=EDGE_CURVE('',#897,#915,#729,.T.);
#1124=EDGE_CURVE('',#915,#913,#730,.T.);
#1125=EDGE_CURVE('',#896,#916,#731,.T.);
#1126=EDGE_CURVE('',#916,#915,#163,.T.);
#1127=EDGE_CURVE('',#898,#917,#732,.T.);
#1128=EDGE_CURVE('',#917,#916,#733,.T.);
#1129=EDGE_CURVE('',#913,#917,#164,.T.);
#1130=EDGE_CURVE('',#898,#914,#165,.T.);
#1131=EDGE_CURVE('',#914,#894,#166,.T.);
#1132=EDGE_CURVE('',#918,#919,#167,.T.);
#1133=EDGE_CURVE('',#920,#918,#168,.T.);
#1134=EDGE_CURVE('',#921,#920,#169,.T.);
#1135=EDGE_CURVE('',#922,#921,#33,.T.);
#1136=EDGE_CURVE('',#923,#922,#170,.T.);
#1137=EDGE_CURVE('',#924,#923,#34,.T.);
#1138=EDGE_CURVE('',#925,#924,#171,.T.);
#1139=EDGE_CURVE('',#926,#925,#172,.T.);
#1140=EDGE_CURVE('',#927,#926,#173,.T.);
#1141=EDGE_CURVE('',#928,#927,#734,.T.);
#1142=EDGE_CURVE('',#929,#928,#174,.T.);
#1143=EDGE_CURVE('',#930,#929,#735,.T.);
#1144=EDGE_CURVE('',#931,#930,#175,.T.);
#1145=EDGE_CURVE('',#919,#931,#736,.T.);
#1146=EDGE_CURVE('',#932,#933,#737,.T.);
#1147=EDGE_CURVE('',#933,#934,#738,.T.);
#1148=EDGE_CURVE('',#934,#926,#739,.T.);
#1149=EDGE_CURVE('',#926,#932,#740,.T.);
#1150=EDGE_CURVE('',#935,#927,#741,.T.);
#1151=EDGE_CURVE('',#934,#935,#176,.T.);
#1152=EDGE_CURVE('',#936,#928,#742,.T.);
#1153=EDGE_CURVE('',#935,#936,#743,.T.);
#1154=EDGE_CURVE('',#937,#929,#744,.T.);
#1155=EDGE_CURVE('',#936,#937,#177,.T.);
#1156=EDGE_CURVE('',#938,#930,#745,.T.);
#1157=EDGE_CURVE('',#937,#938,#746,.T.);
#1158=EDGE_CURVE('',#939,#931,#747,.T.);
#1159=EDGE_CURVE('',#938,#939,#178,.T.);
#1160=EDGE_CURVE('',#940,#919,#748,.T.);
#1161=EDGE_CURVE('',#939,#940,#749,.T.);
#1162=EDGE_CURVE('',#941,#918,#750,.T.);
#1163=EDGE_CURVE('',#940,#941,#179,.T.);
#1164=EDGE_CURVE('',#942,#943,#751,.T.);
#1165=EDGE_CURVE('',#943,#918,#752,.T.);
#1166=EDGE_CURVE('',#941,#942,#753,.T.);
#1167=EDGE_CURVE('',#944,#945,#754,.T.);
#1168=EDGE_CURVE('',#945,#943,#180,.T.);
#1169=EDGE_CURVE('',#942,#944,#181,.T.);
#1170=EDGE_CURVE('',#946,#900,#755,.T.);
#1171=EDGE_CURVE('',#900,#945,#756,.T.);
#1172=EDGE_CURVE('',#944,#946,#757,.T.);
#1173=EDGE_CURVE('',#947,#899,#758,.T.);
#1174=EDGE_CURVE('',#946,#947,#182,.T.);
#1175=EDGE_CURVE('',#948,#901,#759,.T.);
#1176=EDGE_CURVE('',#947,#948,#760,.T.);
#1177=EDGE_CURVE('',#949,#902,#761,.T.);
#1178=EDGE_CURVE('',#948,#949,#183,.T.);
#1179=EDGE_CURVE('',#950,#903,#762,.T.);
#1180=EDGE_CURVE('',#949,#950,#763,.T.);
#1181=EDGE_CURVE('',#951,#904,#764,.T.);
#1182=EDGE_CURVE('',#950,#951,#184,.T.);
#1183=EDGE_CURVE('',#952,#905,#765,.T.);
#1184=EDGE_CURVE('',#951,#952,#766,.T.);
#1185=EDGE_CURVE('',#953,#906,#767,.T.);
#1186=EDGE_CURVE('',#952,#953,#185,.T.);
#1187=EDGE_CURVE('',#954,#955,#768,.T.);
#1188=EDGE_CURVE('',#955,#906,#769,.T.);
#1189=EDGE_CURVE('',#953,#954,#770,.T.);
#1190=EDGE_CURVE('',#932,#955,#186,.T.);
#1191=EDGE_CURVE('',#954,#933,#187,.T.);
#1192=EDGE_CURVE('',#955,#956,#188,.T.);
#1193=EDGE_CURVE('',#907,#956,#771,.T.);
#1194=EDGE_CURVE('',#957,#932,#189,.T.);
#1195=EDGE_CURVE('',#956,#957,#190,.T.);
#1196=EDGE_CURVE('',#957,#925,#772,.T.);
#1197=EDGE_CURVE('',#958,#940,#191,.T.);
#1198=EDGE_CURVE('',#959,#958,#192,.T.);
#1199=EDGE_CURVE('',#960,#959,#773,.T.);
#1200=EDGE_CURVE('',#961,#960,#193,.T.);
#1201=EDGE_CURVE('',#962,#961,#774,.T.);
#1202=EDGE_CURVE('',#963,#962,#194,.T.);
#1203=EDGE_CURVE('',#947,#963,#195,.T.);
#1204=EDGE_CURVE('',#939,#964,#196,.T.);
#1205=EDGE_CURVE('',#964,#958,#775,.F.);
#1206=EDGE_CURVE('',#965,#938,#197,.T.);
#1207=EDGE_CURVE('',#964,#965,#198,.T.);
#1208=EDGE_CURVE('',#937,#966,#199,.T.);
#1209=EDGE_CURVE('',#965,#966,#776,.T.);
#1210=EDGE_CURVE('',#967,#936,#200,.T.);
#1211=EDGE_CURVE('',#966,#967,#201,.T.);
#1212=EDGE_CURVE('',#935,#968,#202,.T.);
#1213=EDGE_CURVE('',#968,#967,#777,.F.);
#1214=EDGE_CURVE('',#969,#924,#35,.T.);
#1215=EDGE_CURVE('',#923,#970,#778,.T.);
#1216=EDGE_CURVE('',#970,#969,#36,.T.);
#1217=EDGE_CURVE('',#922,#971,#779,.T.);
#1218=EDGE_CURVE('',#971,#970,#203,.T.);
#1219=EDGE_CURVE('',#921,#972,#37,.T.);
#1220=EDGE_CURVE('',#972,#971,#38,.T.);
#1221=EDGE_CURVE('',#970,#973,#780,.T.);
#1222=EDGE_CURVE('',#973,#974,#781,.T.);
#1223=EDGE_CURVE('',#974,#975,#782,.T.);
#1224=EDGE_CURVE('',#969,#975,#39,.T.);
#1225=EDGE_CURVE('',#976,#971,#783,.T.);
#1226=EDGE_CURVE('',#977,#976,#204,.T.);
#1227=EDGE_CURVE('',#978,#977,#784,.T.);
#1228=EDGE_CURVE('',#979,#978,#205,.T.);
#1229=EDGE_CURVE('',#980,#979,#785,.T.);
#1230=EDGE_CURVE('',#973,#980,#206,.T.);
#1231=EDGE_CURVE('',#981,#972,#40,.T.);
#1232=EDGE_CURVE('',#981,#982,#786,.T.);
#1233=EDGE_CURVE('',#976,#982,#787,.T.);
#1234=EDGE_CURVE('',#920,#983,#788,.T.);
#1235=EDGE_CURVE('',#983,#885,#207,.T.);
#1236=EDGE_CURVE('',#885,#981,#208,.T.);
#1237=EDGE_CURVE('',#984,#911,#41,.T.);
#1238=EDGE_CURVE('',#910,#978,#789,.T.);
#1239=EDGE_CURVE('',#978,#984,#42,.T.);
#1240=EDGE_CURVE('',#909,#979,#790,.T.);
#1241=EDGE_CURVE('',#908,#985,#43,.T.);
#1242=EDGE_CURVE('',#985,#979,#44,.T.);
#1243=EDGE_CURVE('',#977,#986,#791,.T.);
#1244=EDGE_CURVE('',#986,#987,#792,.T.);
#1245=EDGE_CURVE('',#984,#987,#45,.T.);
#1246=EDGE_CURVE('',#988,#985,#46,.T.);
#1247=EDGE_CURVE('',#988,#989,#793,.T.);
#1248=EDGE_CURVE('',#980,#989,#794,.T.);
#1249=EDGE_CURVE('',#907,#990,#795,.T.);
#1250=EDGE_CURVE('',#990,#878,#209,.T.);
#1251=EDGE_CURVE('',#878,#988,#210,.T.);
#1252=EDGE_CURVE('',#991,#992,#796,.T.);
#1253=EDGE_CURVE('',#992,#983,#797,.T.);
#1254=EDGE_CURVE('',#920,#991,#798,.T.);
#1255=EDGE_CURVE('',#993,#994,#799,.T.);
#1256=EDGE_CURVE('',#994,#886,#211,.T.);
#1257=EDGE_CURVE('',#886,#992,#212,.T.);
#1258=EDGE_CURVE('',#991,#993,#213,.T.);
#1259=EDGE_CURVE('',#912,#995,#800,.T.);
#1260=EDGE_CURVE('',#995,#994,#801,.T.);
#1261=EDGE_CURVE('',#993,#912,#802,.T.);
#1262=EDGE_CURVE('',#987,#883,#214,.T.);
#1263=EDGE_CURVE('',#883,#995,#215,.T.);
#1264=EDGE_CURVE('',#956,#996,#803,.T.);
#1265=EDGE_CURVE('',#996,#990,#804,.T.);
#1266=EDGE_CURVE('',#957,#997,#805,.T.);
#1267=EDGE_CURVE('',#997,#876,#216,.T.);
#1268=EDGE_CURVE('',#876,#996,#217,.T.);
#1269=EDGE_CURVE('',#925,#998,#806,.T.);
#1270=EDGE_CURVE('',#998,#997,#807,.T.);
#1271=EDGE_CURVE('',#975,#877,#218,.T.);
#1272=EDGE_CURVE('',#877,#998,#219,.T.);
#1273=EDGE_CURVE('',#999,#1000,#808,.T.);
#1274=EDGE_CURVE('',#1000,#1001,#809,.T.);
#1275=EDGE_CURVE('',#1001,#1002,#810,.T.);
#1276=EDGE_CURVE('',#1003,#1002,#811,.T.);
#1277=EDGE_CURVE('',#1002,#1003,#812,.T.);
#1278=EDGE_CURVE('',#1001,#999,#813,.T.);
#1279=EDGE_CURVE('',#1004,#1005,#814,.T.);
#1280=EDGE_CURVE('',#1006,#1004,#815,.T.);
#1281=EDGE_CURVE('',#1006,#1002,#816,.T.);
#1282=EDGE_CURVE('',#1005,#1006,#817,.T.);
#1283=EDGE_CURVE('',#1007,#1008,#818,.T.);
#1284=EDGE_CURVE('',#1009,#1007,#819,.T.);
#1285=EDGE_CURVE('',#1008,#1009,#820,.T.);
#1286=EDGE_CURVE('',#1008,#1005,#220,.T.);
#1287=EDGE_CURVE('',#1010,#1011,#821,.T.);
#1288=EDGE_CURVE('',#1011,#1010,#822,.T.);
#1289=EDGE_CURVE('',#1011,#1009,#823,.T.);
#1290=EDGE_CURVE('',#1011,#1012,#824,.T.);
#1291=EDGE_CURVE('',#1013,#1012,#825,.T.);
#1292=EDGE_CURVE('',#1014,#1013,#826,.T.);
#1293=EDGE_CURVE('',#1012,#1014,#827,.T.);
#1294=EDGE_CURVE('',#1000,#1015,#221,.T.);
#1295=EDGE_CURVE('',#1016,#1015,#47,.T.);
#1296=EDGE_CURVE('',#1015,#1016,#48,.T.);
#1297=EDGE_CURVE('',#1017,#1016,#828,.T.);
#1298=EDGE_CURVE('',#1017,#1017,#49,.T.);
#1299=EDGE_CURVE('',#1018,#1019,#829,.T.);
#1300=EDGE_CURVE('',#1018,#1020,#222,.T.);
#1301=EDGE_CURVE('',#1021,#1020,#830,.T.);
#1302=EDGE_CURVE('',#1021,#1019,#223,.T.);
#1303=EDGE_CURVE('',#1022,#1022,#831,.T.);
#1304=EDGE_CURVE('',#1022,#1013,#224,.T.);
#1305=EDGE_CURVE('',#986,#982,#225,.T.);
#1306=EDGE_CURVE('',#974,#989,#226,.T.);
#1307=EDGE_CURVE('',#943,#991,#227,.T.);
#1308=EDGE_CURVE('',#993,#945,#228,.T.);
#1309=EDGE_CURVE('',#1023,#952,#229,.T.);
#1310=EDGE_CURVE('',#1024,#1023,#230,.T.);
#1311=EDGE_CURVE('',#1025,#1024,#832,.T.);
#1312=EDGE_CURVE('',#1026,#1025,#231,.T.);
#1313=EDGE_CURVE('',#1027,#1026,#833,.T.);
#1314=EDGE_CURVE('',#968,#1027,#232,.T.);
#1315=EDGE_CURVE('',#1028,#964,#834,.F.);
#1316=EDGE_CURVE('',#958,#1028,#835,.F.);
#1317=EDGE_CURVE('',#1029,#968,#836,.F.);
#1318=EDGE_CURVE('',#967,#1029,#837,.F.);
#1319=EDGE_CURVE('',#1030,#1031,#838,.F.);
#1320=EDGE_CURVE('',#963,#1030,#839,.F.);
#1321=EDGE_CURVE('',#1031,#963,#840,.F.);
#1322=EDGE_CURVE('',#1030,#948,#233,.T.);
#1323=EDGE_CURVE('',#1032,#1033,#841,.F.);
#1324=EDGE_CURVE('',#960,#1032,#842,.T.);
#1325=EDGE_CURVE('',#1033,#959,#843,.T.);
#1326=EDGE_CURVE('',#1023,#1034,#844,.F.);
#1327=EDGE_CURVE('',#1035,#1023,#845,.F.);
#1328=EDGE_CURVE('',#1034,#1035,#846,.F.);
#1329=EDGE_CURVE('',#951,#1035,#234,.T.);
#1330=EDGE_CURVE('',#1036,#1037,#847,.T.);
#1331=EDGE_CURVE('',#1037,#1034,#235,.T.);
#1332=EDGE_CURVE('',#1035,#1036,#236,.T.);
#1333=EDGE_CURVE('',#1038,#1039,#848,.T.);
#1334=EDGE_CURVE('',#1039,#1037,#849,.T.);
#1335=EDGE_CURVE('',#1036,#1038,#850,.T.);
#1336=EDGE_CURVE('',#1031,#1039,#237,.T.);
#1337=EDGE_CURVE('',#1038,#1030,#238,.T.);
#1338=EDGE_CURVE('',#1040,#1026,#851,.T.);
#1339=EDGE_CURVE('',#1041,#1040,#852,.F.);
#1340=EDGE_CURVE('',#1027,#1041,#853,.T.);
#1341=EDGE_CURVE('',#1042,#961,#854,.T.);
#1342=EDGE_CURVE('',#1043,#1042,#855,.F.);
#1343=EDGE_CURVE('',#962,#1043,#856,.T.);
#1344=EDGE_CURVE('',#1032,#1042,#239,.T.);
#1345=EDGE_CURVE('',#1044,#1045,#857,.F.);
#1346=EDGE_CURVE('',#1025,#1044,#858,.T.);
#1347=EDGE_CURVE('',#1045,#1024,#859,.T.);
#1348=EDGE_CURVE('',#1044,#1040,#240,.T.);
#1349=EDGE_CURVE('',#1034,#1045,#241,.T.);
#1350=EDGE_CURVE('',#1046,#1020,#860,.T.);
#1351=EDGE_CURVE('',#1020,#1044,#242,.T.);
#1352=EDGE_CURVE('',#1045,#1046,#243,.T.);
#1353=EDGE_CURVE('',#1047,#1021,#861,.T.);
#1354=EDGE_CURVE('',#1046,#1047,#862,.T.);
#1355=EDGE_CURVE('',#1042,#1021,#244,.T.);
#1356=EDGE_CURVE('',#1047,#1043,#245,.T.);
#1357=EDGE_CURVE('',#1043,#1031,#246,.T.);
#1358=EDGE_CURVE('',#1018,#1048,#863,.T.);
#1359=EDGE_CURVE('',#1048,#1041,#247,.T.);
#1360=EDGE_CURVE('',#1040,#1018,#248,.T.);
#1361=EDGE_CURVE('',#1019,#1049,#864,.T.);
#1362=EDGE_CURVE('',#1049,#1048,#865,.T.);
#1363=EDGE_CURVE('',#1033,#1049,#249,.T.);
#1364=EDGE_CURVE('',#1019,#1032,#250,.T.);
#1365=EDGE_CURVE('',#1041,#1029,#251,.T.);
#1366=EDGE_CURVE('',#1028,#1033,#252,.T.);
#1367=EDGE_CURVE('',#1050,#966,#866,.T.);
#1368=EDGE_CURVE('',#1029,#1050,#253,.T.);
#1369=EDGE_CURVE('',#1051,#965,#867,.T.);
#1370=EDGE_CURVE('',#1050,#1051,#868,.T.);
#1371=EDGE_CURVE('',#1051,#1028,#254,.T.);
#1372=EDGE_CURVE('',#949,#1038,#255,.T.);
#1373=EDGE_CURVE('',#1036,#950,#256,.T.);
#1374=EDGE_CURVE('',#1052,#1053,#257,.T.);
#1375=EDGE_CURVE('',#1054,#1052,#258,.T.);
#1376=EDGE_CURVE('',#1055,#1054,#259,.T.);
#1377=EDGE_CURVE('',#1053,#1055,#260,.T.);
#1378=EDGE_CURVE('',#1056,#1057,#261,.T.);
#1379=EDGE_CURVE('',#1058,#1056,#262,.T.);
#1380=EDGE_CURVE('',#1059,#1058,#263,.T.);
#1381=EDGE_CURVE('',#1057,#1059,#264,.T.);
#1382=EDGE_CURVE('',#1060,#1060,#869,.T.);
#1383=EDGE_CURVE('',#1060,#1061,#265,.T.);
#1384=EDGE_CURVE('',#1061,#1061,#50,.T.);
#1385=EDGE_CURVE('',#1062,#1063,#266,.T.);
#1386=EDGE_CURVE('',#1063,#1064,#870,.T.);
#1387=EDGE_CURVE('',#1064,#1065,#267,.T.);
#1388=EDGE_CURVE('',#1062,#1065,#871,.T.);
#1389=EDGE_CURVE('',#1066,#1067,#268,.T.);
#1390=EDGE_CURVE('',#1067,#1068,#872,.T.);
#1391=EDGE_CURVE('',#1068,#1069,#269,.T.);
#1392=EDGE_CURVE('',#1066,#1069,#873,.T.);
#1393=EDGE_CURVE('',#1063,#1054,#270,.T.);
#1394=EDGE_CURVE('',#1062,#1055,#271,.T.);
#1395=EDGE_CURVE('',#1067,#1053,#272,.T.);
#1396=EDGE_CURVE('',#1066,#1052,#273,.T.);
#1397=EDGE_CURVE('',#1068,#1059,#274,.T.);
#1398=EDGE_CURVE('',#1065,#1057,#275,.T.);
#1399=EDGE_CURVE('',#1069,#1058,#276,.T.);
#1400=EDGE_CURVE('',#1064,#1056,#277,.T.);
#1401=ORIENTED_EDGE('',*,*,#1070,.T.);
#1402=ORIENTED_EDGE('',*,*,#1071,.T.);
#1403=ORIENTED_EDGE('',*,*,#1072,.T.);
#1404=ORIENTED_EDGE('',*,*,#1071,.F.);
#1405=ORIENTED_EDGE('',*,*,#1073,.T.);
#1406=ORIENTED_EDGE('',*,*,#1074,.T.);
#1407=ORIENTED_EDGE('',*,*,#1075,.T.);
#1408=ORIENTED_EDGE('',*,*,#1076,.T.);
#1409=ORIENTED_EDGE('',*,*,#1070,.F.);
#1410=ORIENTED_EDGE('',*,*,#1076,.F.);
#1411=ORIENTED_EDGE('',*,*,#1072,.F.);
#1412=ORIENTED_EDGE('',*,*,#1077,.T.);
#1413=ORIENTED_EDGE('',*,*,#1078,.T.);
#1414=ORIENTED_EDGE('',*,*,#1079,.T.);
#1415=ORIENTED_EDGE('',*,*,#1077,.F.);
#1416=ORIENTED_EDGE('',*,*,#1080,.T.);
#1417=ORIENTED_EDGE('',*,*,#1081,.T.);
#1418=ORIENTED_EDGE('',*,*,#1082,.T.);
#1419=ORIENTED_EDGE('',*,*,#1081,.F.);
#1420=ORIENTED_EDGE('',*,*,#1083,.T.);
#1421=ORIENTED_EDGE('',*,*,#1084,.T.);
#1422=ORIENTED_EDGE('',*,*,#1080,.F.);
#1423=ORIENTED_EDGE('',*,*,#1084,.F.);
#1424=ORIENTED_EDGE('',*,*,#1085,.T.);
#1425=ORIENTED_EDGE('',*,*,#1086,.T.);
#1426=ORIENTED_EDGE('',*,*,#1087,.T.);
#1427=ORIENTED_EDGE('',*,*,#1082,.F.);
#1428=ORIENTED_EDGE('',*,*,#1088,.T.);
#1429=ORIENTED_EDGE('',*,*,#1089,.T.);
#1430=ORIENTED_EDGE('',*,*,#1088,.F.);
#1431=ORIENTED_EDGE('',*,*,#1090,.T.);
#1432=ORIENTED_EDGE('',*,*,#1091,.T.);
#1433=ORIENTED_EDGE('',*,*,#1092,.T.);
#1434=ORIENTED_EDGE('',*,*,#1093,.T.);
#1435=ORIENTED_EDGE('',*,*,#1094,.T.);
#1436=ORIENTED_EDGE('',*,*,#1095,.T.);
#1437=ORIENTED_EDGE('',*,*,#1092,.F.);
#1438=ORIENTED_EDGE('',*,*,#1096,.T.);
#1439=ORIENTED_EDGE('',*,*,#1097,.T.);
#1440=ORIENTED_EDGE('',*,*,#1098,.T.);
#1441=ORIENTED_EDGE('',*,*,#1094,.F.);
#1442=ORIENTED_EDGE('',*,*,#1099,.T.);
#1443=ORIENTED_EDGE('',*,*,#1090,.F.);
#1444=ORIENTED_EDGE('',*,*,#1100,.T.);
#1445=ORIENTED_EDGE('',*,*,#1097,.F.);
#1446=ORIENTED_EDGE('',*,*,#1101,.T.);
#1447=ORIENTED_EDGE('',*,*,#1096,.F.);
#1448=ORIENTED_EDGE('',*,*,#1102,.F.);
#1449=ORIENTED_EDGE('',*,*,#1103,.F.);
#1450=ORIENTED_EDGE('',*,*,#1104,.F.);
#1451=ORIENTED_EDGE('',*,*,#1091,.F.);
#1452=ORIENTED_EDGE('',*,*,#1105,.F.);
#1453=ORIENTED_EDGE('',*,*,#1106,.F.);
#1454=ORIENTED_EDGE('',*,*,#1102,.T.);
#1455=ORIENTED_EDGE('',*,*,#1107,.F.);
#1456=ORIENTED_EDGE('',*,*,#1108,.F.);
#1457=ORIENTED_EDGE('',*,*,#1109,.F.);
#1458=ORIENTED_EDGE('',*,*,#1110,.F.);
#1459=ORIENTED_EDGE('',*,*,#1111,.F.);
#1460=ORIENTED_EDGE('',*,*,#1112,.F.);
#1461=ORIENTED_EDGE('',*,*,#1113,.F.);
#1462=ORIENTED_EDGE('',*,*,#1114,.F.);
#1463=ORIENTED_EDGE('',*,*,#1115,.F.);
#1464=ORIENTED_EDGE('',*,*,#1116,.F.);
#1465=ORIENTED_EDGE('',*,*,#1117,.F.);
#1466=ORIENTED_EDGE('',*,*,#1118,.F.);
#1467=ORIENTED_EDGE('',*,*,#1119,.F.);
#1468=ORIENTED_EDGE('',*,*,#1120,.F.);
#1469=ORIENTED_EDGE('',*,*,#1093,.F.);
#1470=ORIENTED_EDGE('',*,*,#1095,.F.);
#1471=ORIENTED_EDGE('',*,*,#1098,.F.);
#1472=ORIENTED_EDGE('',*,*,#1100,.F.);
#1473=ORIENTED_EDGE('',*,*,#1121,.T.);
#1474=ORIENTED_EDGE('',*,*,#1122,.T.);
#1475=ORIENTED_EDGE('',*,*,#1123,.T.);
#1476=ORIENTED_EDGE('',*,*,#1124,.T.);
#1477=ORIENTED_EDGE('',*,*,#1125,.T.);
#1478=ORIENTED_EDGE('',*,*,#1126,.T.);
#1479=ORIENTED_EDGE('',*,*,#1123,.F.);
#1480=ORIENTED_EDGE('',*,*,#1103,.T.);
#1481=ORIENTED_EDGE('',*,*,#1127,.T.);
#1482=ORIENTED_EDGE('',*,*,#1128,.T.);
#1483=ORIENTED_EDGE('',*,*,#1125,.F.);
#1484=ORIENTED_EDGE('',*,*,#1106,.T.);
#1485=ORIENTED_EDGE('',*,*,#1121,.F.);
#1486=ORIENTED_EDGE('',*,*,#1129,.T.);
#1487=ORIENTED_EDGE('',*,*,#1127,.F.);
#1488=ORIENTED_EDGE('',*,*,#1130,.T.);
#1489=ORIENTED_EDGE('',*,*,#1099,.F.);
#1490=ORIENTED_EDGE('',*,*,#1104,.T.);
#1491=ORIENTED_EDGE('',*,*,#1122,.F.);
#1492=ORIENTED_EDGE('',*,*,#1131,.T.);
#1493=ORIENTED_EDGE('',*,*,#1132,.F.);
#1494=ORIENTED_EDGE('',*,*,#1133,.F.);
#1495=ORIENTED_EDGE('',*,*,#1134,.F.);
#1496=ORIENTED_EDGE('',*,*,#1135,.F.);
#1497=ORIENTED_EDGE('',*,*,#1136,.F.);
#1498=ORIENTED_EDGE('',*,*,#1137,.F.);
#1499=ORIENTED_EDGE('',*,*,#1138,.F.);
#1500=ORIENTED_EDGE('',*,*,#1139,.F.);
#1501=ORIENTED_EDGE('',*,*,#1140,.F.);
#1502=ORIENTED_EDGE('',*,*,#1141,.F.);
#1503=ORIENTED_EDGE('',*,*,#1142,.F.);
#1504=ORIENTED_EDGE('',*,*,#1143,.F.);
#1505=ORIENTED_EDGE('',*,*,#1144,.F.);
#1506=ORIENTED_EDGE('',*,*,#1145,.F.);
#1507=ORIENTED_EDGE('',*,*,#1124,.F.);
#1508=ORIENTED_EDGE('',*,*,#1126,.F.);
#1509=ORIENTED_EDGE('',*,*,#1128,.F.);
#1510=ORIENTED_EDGE('',*,*,#1129,.F.);
#1511=ORIENTED_EDGE('',*,*,#1146,.T.);
#1512=ORIENTED_EDGE('',*,*,#1147,.T.);
#1513=ORIENTED_EDGE('',*,*,#1148,.T.);
#1514=ORIENTED_EDGE('',*,*,#1149,.T.);
#1515=ORIENTED_EDGE('',*,*,#1150,.T.);
#1516=ORIENTED_EDGE('',*,*,#1140,.T.);
#1517=ORIENTED_EDGE('',*,*,#1148,.F.);
#1518=ORIENTED_EDGE('',*,*,#1151,.T.);
#1519=ORIENTED_EDGE('',*,*,#1152,.T.);
#1520=ORIENTED_EDGE('',*,*,#1141,.T.);
#1521=ORIENTED_EDGE('',*,*,#1150,.F.);
#1522=ORIENTED_EDGE('',*,*,#1153,.T.);
#1523=ORIENTED_EDGE('',*,*,#1154,.T.);
#1524=ORIENTED_EDGE('',*,*,#1142,.T.);
#1525=ORIENTED_EDGE('',*,*,#1152,.F.);
#1526=ORIENTED_EDGE('',*,*,#1155,.T.);
#1527=ORIENTED_EDGE('',*,*,#1156,.T.);
#1528=ORIENTED_EDGE('',*,*,#1143,.T.);
#1529=ORIENTED_EDGE('',*,*,#1154,.F.);
#1530=ORIENTED_EDGE('',*,*,#1157,.T.);
#1531=ORIENTED_EDGE('',*,*,#1158,.T.);
#1532=ORIENTED_EDGE('',*,*,#1144,.T.);
#1533=ORIENTED_EDGE('',*,*,#1156,.F.);
#1534=ORIENTED_EDGE('',*,*,#1159,.T.);
#1535=ORIENTED_EDGE('',*,*,#1160,.T.);
#1536=ORIENTED_EDGE('',*,*,#1145,.T.);
#1537=ORIENTED_EDGE('',*,*,#1158,.F.);
#1538=ORIENTED_EDGE('',*,*,#1161,.T.);
#1539=ORIENTED_EDGE('',*,*,#1162,.T.);
#1540=ORIENTED_EDGE('',*,*,#1132,.T.);
#1541=ORIENTED_EDGE('',*,*,#1160,.F.);
#1542=ORIENTED_EDGE('',*,*,#1163,.T.);
#1543=ORIENTED_EDGE('',*,*,#1164,.T.);
#1544=ORIENTED_EDGE('',*,*,#1165,.T.);
#1545=ORIENTED_EDGE('',*,*,#1162,.F.);
#1546=ORIENTED_EDGE('',*,*,#1166,.T.);
#1547=ORIENTED_EDGE('',*,*,#1167,.T.);
#1548=ORIENTED_EDGE('',*,*,#1168,.T.);
#1549=ORIENTED_EDGE('',*,*,#1164,.F.);
#1550=ORIENTED_EDGE('',*,*,#1169,.T.);
#1551=ORIENTED_EDGE('',*,*,#1170,.T.);
#1552=ORIENTED_EDGE('',*,*,#1171,.T.);
#1553=ORIENTED_EDGE('',*,*,#1167,.F.);
#1554=ORIENTED_EDGE('',*,*,#1172,.T.);
#1555=ORIENTED_EDGE('',*,*,#1173,.T.);
#1556=ORIENTED_EDGE('',*,*,#1107,.T.);
#1557=ORIENTED_EDGE('',*,*,#1170,.F.);
#1558=ORIENTED_EDGE('',*,*,#1174,.T.);
#1559=ORIENTED_EDGE('',*,*,#1175,.T.);
#1560=ORIENTED_EDGE('',*,*,#1108,.T.);
#1561=ORIENTED_EDGE('',*,*,#1173,.F.);
#1562=ORIENTED_EDGE('',*,*,#1176,.T.);
#1563=ORIENTED_EDGE('',*,*,#1177,.T.);
#1564=ORIENTED_EDGE('',*,*,#1109,.T.);
#1565=ORIENTED_EDGE('',*,*,#1175,.F.);
#1566=ORIENTED_EDGE('',*,*,#1178,.T.);
#1567=ORIENTED_EDGE('',*,*,#1179,.T.);
#1568=ORIENTED_EDGE('',*,*,#1110,.T.);
#1569=ORIENTED_EDGE('',*,*,#1177,.F.);
#1570=ORIENTED_EDGE('',*,*,#1180,.T.);
#1571=ORIENTED_EDGE('',*,*,#1181,.T.);
#1572=ORIENTED_EDGE('',*,*,#1111,.T.);
#1573=ORIENTED_EDGE('',*,*,#1179,.F.);
#1574=ORIENTED_EDGE('',*,*,#1182,.T.);
#1575=ORIENTED_EDGE('',*,*,#1183,.T.);
#1576=ORIENTED_EDGE('',*,*,#1112,.T.);
#1577=ORIENTED_EDGE('',*,*,#1181,.F.);
#1578=ORIENTED_EDGE('',*,*,#1184,.T.);
#1579=ORIENTED_EDGE('',*,*,#1185,.T.);
#1580=ORIENTED_EDGE('',*,*,#1113,.T.);
#1581=ORIENTED_EDGE('',*,*,#1183,.F.);
#1582=ORIENTED_EDGE('',*,*,#1186,.T.);
#1583=ORIENTED_EDGE('',*,*,#1187,.T.);
#1584=ORIENTED_EDGE('',*,*,#1188,.T.);
#1585=ORIENTED_EDGE('',*,*,#1185,.F.);
#1586=ORIENTED_EDGE('',*,*,#1189,.T.);
#1587=ORIENTED_EDGE('',*,*,#1146,.F.);
#1588=ORIENTED_EDGE('',*,*,#1190,.T.);
#1589=ORIENTED_EDGE('',*,*,#1187,.F.);
#1590=ORIENTED_EDGE('',*,*,#1191,.T.);
#1591=ORIENTED_EDGE('',*,*,#1188,.F.);
#1592=ORIENTED_EDGE('',*,*,#1192,.T.);
#1593=ORIENTED_EDGE('',*,*,#1193,.F.);
#1594=ORIENTED_EDGE('',*,*,#1114,.T.);
#1595=ORIENTED_EDGE('',*,*,#1190,.F.);
#1596=ORIENTED_EDGE('',*,*,#1194,.F.);
#1597=ORIENTED_EDGE('',*,*,#1195,.F.);
#1598=ORIENTED_EDGE('',*,*,#1192,.F.);
#1599=ORIENTED_EDGE('',*,*,#1149,.F.);
#1600=ORIENTED_EDGE('',*,*,#1139,.T.);
#1601=ORIENTED_EDGE('',*,*,#1196,.F.);
#1602=ORIENTED_EDGE('',*,*,#1194,.T.);
#1603=ORIENTED_EDGE('',*,*,#1174,.F.);
#1604=ORIENTED_EDGE('',*,*,#1172,.F.);
#1605=ORIENTED_EDGE('',*,*,#1169,.F.);
#1606=ORIENTED_EDGE('',*,*,#1166,.F.);
#1607=ORIENTED_EDGE('',*,*,#1163,.F.);
#1608=ORIENTED_EDGE('',*,*,#1197,.F.);
#1609=ORIENTED_EDGE('',*,*,#1198,.F.);
#1610=ORIENTED_EDGE('',*,*,#1199,.F.);
#1611=ORIENTED_EDGE('',*,*,#1200,.F.);
#1612=ORIENTED_EDGE('',*,*,#1201,.F.);
#1613=ORIENTED_EDGE('',*,*,#1202,.F.);
#1614=ORIENTED_EDGE('',*,*,#1203,.F.);
#1615=ORIENTED_EDGE('',*,*,#1161,.F.);
#1616=ORIENTED_EDGE('',*,*,#1204,.T.);
#1617=ORIENTED_EDGE('',*,*,#1205,.T.);
#1618=ORIENTED_EDGE('',*,*,#1197,.T.);
#1619=ORIENTED_EDGE('',*,*,#1159,.F.);
#1620=ORIENTED_EDGE('',*,*,#1206,.F.);
#1621=ORIENTED_EDGE('',*,*,#1207,.F.);
#1622=ORIENTED_EDGE('',*,*,#1204,.F.);
#1623=ORIENTED_EDGE('',*,*,#1157,.F.);
#1624=ORIENTED_EDGE('',*,*,#1208,.T.);
#1625=ORIENTED_EDGE('',*,*,#1209,.F.);
#1626=ORIENTED_EDGE('',*,*,#1206,.T.);
#1627=ORIENTED_EDGE('',*,*,#1155,.F.);
#1628=ORIENTED_EDGE('',*,*,#1210,.F.);
#1629=ORIENTED_EDGE('',*,*,#1211,.F.);
#1630=ORIENTED_EDGE('',*,*,#1208,.F.);
#1631=ORIENTED_EDGE('',*,*,#1153,.F.);
#1632=ORIENTED_EDGE('',*,*,#1212,.T.);
#1633=ORIENTED_EDGE('',*,*,#1213,.T.);
#1634=ORIENTED_EDGE('',*,*,#1210,.T.);
#1635=ORIENTED_EDGE('',*,*,#1214,.T.);
#1636=ORIENTED_EDGE('',*,*,#1137,.T.);
#1637=ORIENTED_EDGE('',*,*,#1215,.T.);
#1638=ORIENTED_EDGE('',*,*,#1216,.T.);
#1639=ORIENTED_EDGE('',*,*,#1217,.T.);
#1640=ORIENTED_EDGE('',*,*,#1218,.T.);
#1641=ORIENTED_EDGE('',*,*,#1215,.F.);
#1642=ORIENTED_EDGE('',*,*,#1136,.T.);
#1643=ORIENTED_EDGE('',*,*,#1219,.T.);
#1644=ORIENTED_EDGE('',*,*,#1220,.T.);
#1645=ORIENTED_EDGE('',*,*,#1217,.F.);
#1646=ORIENTED_EDGE('',*,*,#1135,.T.);
#1647=ORIENTED_EDGE('',*,*,#1216,.F.);
#1648=ORIENTED_EDGE('',*,*,#1221,.T.);
#1649=ORIENTED_EDGE('',*,*,#1222,.T.);
#1650=ORIENTED_EDGE('',*,*,#1223,.T.);
#1651=ORIENTED_EDGE('',*,*,#1224,.F.);
#1652=ORIENTED_EDGE('',*,*,#1218,.F.);
#1653=ORIENTED_EDGE('',*,*,#1225,.F.);
#1654=ORIENTED_EDGE('',*,*,#1226,.F.);
#1655=ORIENTED_EDGE('',*,*,#1227,.F.);
#1656=ORIENTED_EDGE('',*,*,#1228,.F.);
#1657=ORIENTED_EDGE('',*,*,#1229,.F.);
#1658=ORIENTED_EDGE('',*,*,#1230,.F.);
#1659=ORIENTED_EDGE('',*,*,#1221,.F.);
#1660=ORIENTED_EDGE('',*,*,#1220,.F.);
#1661=ORIENTED_EDGE('',*,*,#1231,.F.);
#1662=ORIENTED_EDGE('',*,*,#1232,.T.);
#1663=ORIENTED_EDGE('',*,*,#1233,.F.);
#1664=ORIENTED_EDGE('',*,*,#1225,.T.);
#1665=ORIENTED_EDGE('',*,*,#1219,.F.);
#1666=ORIENTED_EDGE('',*,*,#1134,.T.);
#1667=ORIENTED_EDGE('',*,*,#1234,.T.);
#1668=ORIENTED_EDGE('',*,*,#1235,.T.);
#1669=ORIENTED_EDGE('',*,*,#1236,.T.);
#1670=ORIENTED_EDGE('',*,*,#1231,.T.);
#1671=ORIENTED_EDGE('',*,*,#1237,.T.);
#1672=ORIENTED_EDGE('',*,*,#1118,.T.);
#1673=ORIENTED_EDGE('',*,*,#1238,.T.);
#1674=ORIENTED_EDGE('',*,*,#1239,.T.);
#1675=ORIENTED_EDGE('',*,*,#1240,.T.);
#1676=ORIENTED_EDGE('',*,*,#1228,.T.);
#1677=ORIENTED_EDGE('',*,*,#1238,.F.);
#1678=ORIENTED_EDGE('',*,*,#1117,.T.);
#1679=ORIENTED_EDGE('',*,*,#1241,.T.);
#1680=ORIENTED_EDGE('',*,*,#1242,.T.);
#1681=ORIENTED_EDGE('',*,*,#1240,.F.);
#1682=ORIENTED_EDGE('',*,*,#1116,.T.);
#1683=ORIENTED_EDGE('',*,*,#1239,.F.);
#1684=ORIENTED_EDGE('',*,*,#1227,.T.);
#1685=ORIENTED_EDGE('',*,*,#1243,.T.);
#1686=ORIENTED_EDGE('',*,*,#1244,.T.);
#1687=ORIENTED_EDGE('',*,*,#1245,.F.);
#1688=ORIENTED_EDGE('',*,*,#1242,.F.);
#1689=ORIENTED_EDGE('',*,*,#1246,.F.);
#1690=ORIENTED_EDGE('',*,*,#1247,.T.);
#1691=ORIENTED_EDGE('',*,*,#1248,.F.);
#1692=ORIENTED_EDGE('',*,*,#1229,.T.);
#1693=ORIENTED_EDGE('',*,*,#1241,.F.);
#1694=ORIENTED_EDGE('',*,*,#1115,.T.);
#1695=ORIENTED_EDGE('',*,*,#1249,.T.);
#1696=ORIENTED_EDGE('',*,*,#1250,.T.);
#1697=ORIENTED_EDGE('',*,*,#1251,.T.);
#1698=ORIENTED_EDGE('',*,*,#1246,.T.);
#1699=ORIENTED_EDGE('',*,*,#1252,.T.);
#1700=ORIENTED_EDGE('',*,*,#1253,.T.);
#1701=ORIENTED_EDGE('',*,*,#1234,.F.);
#1702=ORIENTED_EDGE('',*,*,#1254,.T.);
#1703=ORIENTED_EDGE('',*,*,#1255,.T.);
#1704=ORIENTED_EDGE('',*,*,#1256,.T.);
#1705=ORIENTED_EDGE('',*,*,#1257,.T.);
#1706=ORIENTED_EDGE('',*,*,#1252,.F.);
#1707=ORIENTED_EDGE('',*,*,#1258,.T.);
#1708=ORIENTED_EDGE('',*,*,#1259,.T.);
#1709=ORIENTED_EDGE('',*,*,#1260,.T.);
#1710=ORIENTED_EDGE('',*,*,#1255,.F.);
#1711=ORIENTED_EDGE('',*,*,#1261,.T.);
#1712=ORIENTED_EDGE('',*,*,#1237,.F.);
#1713=ORIENTED_EDGE('',*,*,#1245,.T.);
#1714=ORIENTED_EDGE('',*,*,#1262,.T.);
#1715=ORIENTED_EDGE('',*,*,#1263,.T.);
#1716=ORIENTED_EDGE('',*,*,#1259,.F.);
#1717=ORIENTED_EDGE('',*,*,#1119,.T.);
#1718=ORIENTED_EDGE('',*,*,#1256,.F.);
#1719=ORIENTED_EDGE('',*,*,#1260,.F.);
#1720=ORIENTED_EDGE('',*,*,#1263,.F.);
#1721=ORIENTED_EDGE('',*,*,#1087,.F.);
#1722=ORIENTED_EDGE('',*,*,#1235,.F.);
#1723=ORIENTED_EDGE('',*,*,#1253,.F.);
#1724=ORIENTED_EDGE('',*,*,#1257,.F.);
#1725=ORIENTED_EDGE('',*,*,#1086,.F.);
#1726=ORIENTED_EDGE('',*,*,#1264,.T.);
#1727=ORIENTED_EDGE('',*,*,#1265,.T.);
#1728=ORIENTED_EDGE('',*,*,#1249,.F.);
#1729=ORIENTED_EDGE('',*,*,#1193,.T.);
#1730=ORIENTED_EDGE('',*,*,#1266,.T.);
#1731=ORIENTED_EDGE('',*,*,#1267,.T.);
#1732=ORIENTED_EDGE('',*,*,#1268,.T.);
#1733=ORIENTED_EDGE('',*,*,#1264,.F.);
#1734=ORIENTED_EDGE('',*,*,#1195,.T.);
#1735=ORIENTED_EDGE('',*,*,#1269,.T.);
#1736=ORIENTED_EDGE('',*,*,#1270,.T.);
#1737=ORIENTED_EDGE('',*,*,#1266,.F.);
#1738=ORIENTED_EDGE('',*,*,#1196,.T.);
#1739=ORIENTED_EDGE('',*,*,#1214,.F.);
#1740=ORIENTED_EDGE('',*,*,#1224,.T.);
#1741=ORIENTED_EDGE('',*,*,#1271,.T.);
#1742=ORIENTED_EDGE('',*,*,#1272,.T.);
#1743=ORIENTED_EDGE('',*,*,#1269,.F.);
#1744=ORIENTED_EDGE('',*,*,#1138,.T.);
#1745=ORIENTED_EDGE('',*,*,#1267,.F.);
#1746=ORIENTED_EDGE('',*,*,#1270,.F.);
#1747=ORIENTED_EDGE('',*,*,#1272,.F.);
#1748=ORIENTED_EDGE('',*,*,#1073,.F.);
#1749=ORIENTED_EDGE('',*,*,#1250,.F.);
#1750=ORIENTED_EDGE('',*,*,#1265,.F.);
#1751=ORIENTED_EDGE('',*,*,#1268,.F.);
#1752=ORIENTED_EDGE('',*,*,#1075,.F.);
#1753=ORIENTED_EDGE('',*,*,#1273,.T.);
#1754=ORIENTED_EDGE('',*,*,#1274,.T.);
#1755=ORIENTED_EDGE('',*,*,#1275,.T.);
#1756=ORIENTED_EDGE('',*,*,#1276,.F.);
#1757=ORIENTED_EDGE('',*,*,#1277,.F.);
#1758=ORIENTED_EDGE('',*,*,#1275,.F.);
#1759=ORIENTED_EDGE('',*,*,#1278,.T.);
#1760=ORIENTED_EDGE('',*,*,#1279,.F.);
#1761=ORIENTED_EDGE('',*,*,#1280,.F.);
#1762=ORIENTED_EDGE('',*,*,#1281,.T.);
#1763=ORIENTED_EDGE('',*,*,#1277,.T.);
#1764=ORIENTED_EDGE('',*,*,#1276,.T.);
#1765=ORIENTED_EDGE('',*,*,#1281,.F.);
#1766=ORIENTED_EDGE('',*,*,#1282,.F.);
#1767=ORIENTED_EDGE('',*,*,#1283,.F.);
#1768=ORIENTED_EDGE('',*,*,#1284,.F.);
#1769=ORIENTED_EDGE('',*,*,#1285,.F.);
#1770=ORIENTED_EDGE('',*,*,#1286,.T.);
#1771=ORIENTED_EDGE('',*,*,#1282,.T.);
#1772=ORIENTED_EDGE('',*,*,#1280,.T.);
#1773=ORIENTED_EDGE('',*,*,#1279,.T.);
#1774=ORIENTED_EDGE('',*,*,#1286,.F.);
#1775=ORIENTED_EDGE('',*,*,#1287,.F.);
#1776=ORIENTED_EDGE('',*,*,#1288,.F.);
#1777=ORIENTED_EDGE('',*,*,#1289,.T.);
#1778=ORIENTED_EDGE('',*,*,#1284,.T.);
#1779=ORIENTED_EDGE('',*,*,#1283,.T.);
#1780=ORIENTED_EDGE('',*,*,#1285,.T.);
#1781=ORIENTED_EDGE('',*,*,#1289,.F.);
#1782=ORIENTED_EDGE('',*,*,#1287,.T.);
#1783=ORIENTED_EDGE('',*,*,#1290,.T.);
#1784=ORIENTED_EDGE('',*,*,#1291,.F.);
#1785=ORIENTED_EDGE('',*,*,#1292,.F.);
#1786=ORIENTED_EDGE('',*,*,#1293,.F.);
#1787=ORIENTED_EDGE('',*,*,#1290,.F.);
#1788=ORIENTED_EDGE('',*,*,#1288,.T.);
#1789=ORIENTED_EDGE('',*,*,#1273,.F.);
#1790=ORIENTED_EDGE('',*,*,#1278,.F.);
#1791=ORIENTED_EDGE('',*,*,#1274,.F.);
#1792=ORIENTED_EDGE('',*,*,#1294,.T.);
#1793=ORIENTED_EDGE('',*,*,#1295,.F.);
#1794=ORIENTED_EDGE('',*,*,#1296,.F.);
#1795=ORIENTED_EDGE('',*,*,#1294,.F.);
#1796=ORIENTED_EDGE('',*,*,#1297,.T.);
#1797=ORIENTED_EDGE('',*,*,#1295,.T.);
#1798=ORIENTED_EDGE('',*,*,#1296,.T.);
#1799=ORIENTED_EDGE('',*,*,#1297,.F.);
#1800=ORIENTED_EDGE('',*,*,#1298,.T.);
#1801=ORIENTED_EDGE('',*,*,#1299,.F.);
#1802=ORIENTED_EDGE('',*,*,#1300,.T.);
#1803=ORIENTED_EDGE('',*,*,#1301,.F.);
#1804=ORIENTED_EDGE('',*,*,#1302,.T.);
#1805=ORIENTED_EDGE('',*,*,#1298,.F.);
#1806=ORIENTED_EDGE('',*,*,#1303,.F.);
#1807=ORIENTED_EDGE('',*,*,#1304,.T.);
#1808=ORIENTED_EDGE('',*,*,#1291,.T.);
#1809=ORIENTED_EDGE('',*,*,#1293,.T.);
#1810=ORIENTED_EDGE('',*,*,#1292,.T.);
#1811=ORIENTED_EDGE('',*,*,#1304,.F.);
#1812=ORIENTED_EDGE('',*,*,#1243,.F.);
#1813=ORIENTED_EDGE('',*,*,#1226,.T.);
#1814=ORIENTED_EDGE('',*,*,#1233,.T.);
#1815=ORIENTED_EDGE('',*,*,#1305,.F.);
#1816=ORIENTED_EDGE('',*,*,#1222,.F.);
#1817=ORIENTED_EDGE('',*,*,#1230,.T.);
#1818=ORIENTED_EDGE('',*,*,#1248,.T.);
#1819=ORIENTED_EDGE('',*,*,#1306,.F.);
#1820=ORIENTED_EDGE('',*,*,#1165,.F.);
#1821=ORIENTED_EDGE('',*,*,#1307,.T.);
#1822=ORIENTED_EDGE('',*,*,#1254,.F.);
#1823=ORIENTED_EDGE('',*,*,#1133,.T.);
#1824=ORIENTED_EDGE('',*,*,#1236,.F.);
#1825=ORIENTED_EDGE('',*,*,#1085,.F.);
#1826=ORIENTED_EDGE('',*,*,#1083,.F.);
#1827=ORIENTED_EDGE('',*,*,#1262,.F.);
#1828=ORIENTED_EDGE('',*,*,#1244,.F.);
#1829=ORIENTED_EDGE('',*,*,#1305,.T.);
#1830=ORIENTED_EDGE('',*,*,#1232,.F.);
#1831=ORIENTED_EDGE('',*,*,#1171,.F.);
#1832=ORIENTED_EDGE('',*,*,#1120,.T.);
#1833=ORIENTED_EDGE('',*,*,#1261,.F.);
#1834=ORIENTED_EDGE('',*,*,#1308,.T.);
#1835=ORIENTED_EDGE('',*,*,#1251,.F.);
#1836=ORIENTED_EDGE('',*,*,#1074,.F.);
#1837=ORIENTED_EDGE('',*,*,#1271,.F.);
#1838=ORIENTED_EDGE('',*,*,#1223,.F.);
#1839=ORIENTED_EDGE('',*,*,#1306,.T.);
#1840=ORIENTED_EDGE('',*,*,#1247,.F.);
#1841=ORIENTED_EDGE('',*,*,#1186,.F.);
#1842=ORIENTED_EDGE('',*,*,#1309,.F.);
#1843=ORIENTED_EDGE('',*,*,#1310,.F.);
#1844=ORIENTED_EDGE('',*,*,#1311,.F.);
#1845=ORIENTED_EDGE('',*,*,#1312,.F.);
#1846=ORIENTED_EDGE('',*,*,#1313,.F.);
#1847=ORIENTED_EDGE('',*,*,#1314,.F.);
#1848=ORIENTED_EDGE('',*,*,#1212,.F.);
#1849=ORIENTED_EDGE('',*,*,#1151,.F.);
#1850=ORIENTED_EDGE('',*,*,#1147,.F.);
#1851=ORIENTED_EDGE('',*,*,#1191,.F.);
#1852=ORIENTED_EDGE('',*,*,#1189,.F.);
#1853=ORIENTED_EDGE('',*,*,#1315,.F.);
#1854=ORIENTED_EDGE('',*,*,#1316,.F.);
#1855=ORIENTED_EDGE('',*,*,#1205,.F.);
#1856=ORIENTED_EDGE('',*,*,#1213,.F.);
#1857=ORIENTED_EDGE('',*,*,#1317,.F.);
#1858=ORIENTED_EDGE('',*,*,#1318,.F.);
#1859=ORIENTED_EDGE('',*,*,#1319,.F.);
#1860=ORIENTED_EDGE('',*,*,#1320,.F.);
#1861=ORIENTED_EDGE('',*,*,#1321,.F.);
#1862=ORIENTED_EDGE('',*,*,#1176,.F.);
#1863=ORIENTED_EDGE('',*,*,#1203,.T.);
#1864=ORIENTED_EDGE('',*,*,#1320,.T.);
#1865=ORIENTED_EDGE('',*,*,#1322,.T.);
#1866=ORIENTED_EDGE('',*,*,#1323,.F.);
#1867=ORIENTED_EDGE('',*,*,#1324,.F.);
#1868=ORIENTED_EDGE('',*,*,#1199,.T.);
#1869=ORIENTED_EDGE('',*,*,#1325,.F.);
#1870=ORIENTED_EDGE('',*,*,#1326,.F.);
#1871=ORIENTED_EDGE('',*,*,#1327,.F.);
#1872=ORIENTED_EDGE('',*,*,#1328,.F.);
#1873=ORIENTED_EDGE('',*,*,#1184,.F.);
#1874=ORIENTED_EDGE('',*,*,#1329,.T.);
#1875=ORIENTED_EDGE('',*,*,#1327,.T.);
#1876=ORIENTED_EDGE('',*,*,#1309,.T.);
#1877=ORIENTED_EDGE('',*,*,#1330,.T.);
#1878=ORIENTED_EDGE('',*,*,#1331,.T.);
#1879=ORIENTED_EDGE('',*,*,#1328,.T.);
#1880=ORIENTED_EDGE('',*,*,#1332,.T.);
#1881=ORIENTED_EDGE('',*,*,#1333,.T.);
#1882=ORIENTED_EDGE('',*,*,#1334,.T.);
#1883=ORIENTED_EDGE('',*,*,#1330,.F.);
#1884=ORIENTED_EDGE('',*,*,#1335,.T.);
#1885=ORIENTED_EDGE('',*,*,#1319,.T.);
#1886=ORIENTED_EDGE('',*,*,#1336,.T.);
#1887=ORIENTED_EDGE('',*,*,#1333,.F.);
#1888=ORIENTED_EDGE('',*,*,#1337,.T.);
#1889=ORIENTED_EDGE('',*,*,#1313,.T.);
#1890=ORIENTED_EDGE('',*,*,#1338,.F.);
#1891=ORIENTED_EDGE('',*,*,#1339,.F.);
#1892=ORIENTED_EDGE('',*,*,#1340,.F.);
#1893=ORIENTED_EDGE('',*,*,#1201,.T.);
#1894=ORIENTED_EDGE('',*,*,#1341,.F.);
#1895=ORIENTED_EDGE('',*,*,#1342,.F.);
#1896=ORIENTED_EDGE('',*,*,#1343,.F.);
#1897=ORIENTED_EDGE('',*,*,#1324,.T.);
#1898=ORIENTED_EDGE('',*,*,#1344,.T.);
#1899=ORIENTED_EDGE('',*,*,#1341,.T.);
#1900=ORIENTED_EDGE('',*,*,#1200,.T.);
#1901=ORIENTED_EDGE('',*,*,#1345,.F.);
#1902=ORIENTED_EDGE('',*,*,#1346,.F.);
#1903=ORIENTED_EDGE('',*,*,#1311,.T.);
#1904=ORIENTED_EDGE('',*,*,#1347,.F.);
#1905=ORIENTED_EDGE('',*,*,#1338,.T.);
#1906=ORIENTED_EDGE('',*,*,#1312,.T.);
#1907=ORIENTED_EDGE('',*,*,#1346,.T.);
#1908=ORIENTED_EDGE('',*,*,#1348,.T.);
#1909=ORIENTED_EDGE('',*,*,#1347,.T.);
#1910=ORIENTED_EDGE('',*,*,#1310,.T.);
#1911=ORIENTED_EDGE('',*,*,#1326,.T.);
#1912=ORIENTED_EDGE('',*,*,#1349,.T.);
#1913=ORIENTED_EDGE('',*,*,#1350,.T.);
#1914=ORIENTED_EDGE('',*,*,#1351,.T.);
#1915=ORIENTED_EDGE('',*,*,#1345,.T.);
#1916=ORIENTED_EDGE('',*,*,#1352,.T.);
#1917=ORIENTED_EDGE('',*,*,#1353,.T.);
#1918=ORIENTED_EDGE('',*,*,#1301,.T.);
#1919=ORIENTED_EDGE('',*,*,#1350,.F.);
#1920=ORIENTED_EDGE('',*,*,#1354,.T.);
#1921=ORIENTED_EDGE('',*,*,#1342,.T.);
#1922=ORIENTED_EDGE('',*,*,#1355,.T.);
#1923=ORIENTED_EDGE('',*,*,#1353,.F.);
#1924=ORIENTED_EDGE('',*,*,#1356,.T.);
#1925=ORIENTED_EDGE('',*,*,#1343,.T.);
#1926=ORIENTED_EDGE('',*,*,#1357,.T.);
#1927=ORIENTED_EDGE('',*,*,#1321,.T.);
#1928=ORIENTED_EDGE('',*,*,#1202,.T.);
#1929=ORIENTED_EDGE('',*,*,#1358,.T.);
#1930=ORIENTED_EDGE('',*,*,#1359,.T.);
#1931=ORIENTED_EDGE('',*,*,#1339,.T.);
#1932=ORIENTED_EDGE('',*,*,#1360,.T.);
#1933=ORIENTED_EDGE('',*,*,#1361,.T.);
#1934=ORIENTED_EDGE('',*,*,#1362,.T.);
#1935=ORIENTED_EDGE('',*,*,#1358,.F.);
#1936=ORIENTED_EDGE('',*,*,#1299,.T.);
#1937=ORIENTED_EDGE('',*,*,#1323,.T.);
#1938=ORIENTED_EDGE('',*,*,#1363,.T.);
#1939=ORIENTED_EDGE('',*,*,#1361,.F.);
#1940=ORIENTED_EDGE('',*,*,#1364,.T.);
#1941=ORIENTED_EDGE('',*,*,#1317,.T.);
#1942=ORIENTED_EDGE('',*,*,#1314,.T.);
#1943=ORIENTED_EDGE('',*,*,#1340,.T.);
#1944=ORIENTED_EDGE('',*,*,#1365,.T.);
#1945=ORIENTED_EDGE('',*,*,#1316,.T.);
#1946=ORIENTED_EDGE('',*,*,#1366,.T.);
#1947=ORIENTED_EDGE('',*,*,#1325,.T.);
#1948=ORIENTED_EDGE('',*,*,#1198,.T.);
#1949=ORIENTED_EDGE('',*,*,#1367,.T.);
#1950=ORIENTED_EDGE('',*,*,#1211,.T.);
#1951=ORIENTED_EDGE('',*,*,#1318,.T.);
#1952=ORIENTED_EDGE('',*,*,#1368,.T.);
#1953=ORIENTED_EDGE('',*,*,#1369,.T.);
#1954=ORIENTED_EDGE('',*,*,#1209,.T.);
#1955=ORIENTED_EDGE('',*,*,#1367,.F.);
#1956=ORIENTED_EDGE('',*,*,#1370,.T.);
#1957=ORIENTED_EDGE('',*,*,#1315,.T.);
#1958=ORIENTED_EDGE('',*,*,#1207,.T.);
#1959=ORIENTED_EDGE('',*,*,#1369,.F.);
#1960=ORIENTED_EDGE('',*,*,#1371,.T.);
#1961=ORIENTED_EDGE('',*,*,#1360,.F.);
#1962=ORIENTED_EDGE('',*,*,#1348,.F.);
#1963=ORIENTED_EDGE('',*,*,#1351,.F.);
#1964=ORIENTED_EDGE('',*,*,#1300,.F.);
#1965=ORIENTED_EDGE('',*,*,#1331,.F.);
#1966=ORIENTED_EDGE('',*,*,#1334,.F.);
#1967=ORIENTED_EDGE('',*,*,#1336,.F.);
#1968=ORIENTED_EDGE('',*,*,#1357,.F.);
#1969=ORIENTED_EDGE('',*,*,#1356,.F.);
#1970=ORIENTED_EDGE('',*,*,#1354,.F.);
#1971=ORIENTED_EDGE('',*,*,#1352,.F.);
#1972=ORIENTED_EDGE('',*,*,#1349,.F.);
#1973=ORIENTED_EDGE('',*,*,#1359,.F.);
#1974=ORIENTED_EDGE('',*,*,#1362,.F.);
#1975=ORIENTED_EDGE('',*,*,#1363,.F.);
#1976=ORIENTED_EDGE('',*,*,#1366,.F.);
#1977=ORIENTED_EDGE('',*,*,#1371,.F.);
#1978=ORIENTED_EDGE('',*,*,#1370,.F.);
#1979=ORIENTED_EDGE('',*,*,#1368,.F.);
#1980=ORIENTED_EDGE('',*,*,#1365,.F.);
#1981=ORIENTED_EDGE('',*,*,#1101,.F.);
#1982=ORIENTED_EDGE('',*,*,#1131,.F.);
#1983=ORIENTED_EDGE('',*,*,#1130,.F.);
#1984=ORIENTED_EDGE('',*,*,#1105,.T.);
#1985=ORIENTED_EDGE('',*,*,#1178,.F.);
#1986=ORIENTED_EDGE('',*,*,#1322,.F.);
#1987=ORIENTED_EDGE('',*,*,#1337,.F.);
#1988=ORIENTED_EDGE('',*,*,#1372,.F.);
#1989=ORIENTED_EDGE('',*,*,#1180,.F.);
#1990=ORIENTED_EDGE('',*,*,#1372,.T.);
#1991=ORIENTED_EDGE('',*,*,#1335,.F.);
#1992=ORIENTED_EDGE('',*,*,#1373,.T.);
#1993=ORIENTED_EDGE('',*,*,#1182,.F.);
#1994=ORIENTED_EDGE('',*,*,#1373,.F.);
#1995=ORIENTED_EDGE('',*,*,#1332,.F.);
#1996=ORIENTED_EDGE('',*,*,#1329,.F.);
#1997=ORIENTED_EDGE('',*,*,#1089,.F.);
#1998=ORIENTED_EDGE('',*,*,#1374,.F.);
#1999=ORIENTED_EDGE('',*,*,#1375,.F.);
#2000=ORIENTED_EDGE('',*,*,#1376,.F.);
#2001=ORIENTED_EDGE('',*,*,#1377,.F.);
#2002=ORIENTED_EDGE('',*,*,#1079,.F.);
#2003=ORIENTED_EDGE('',*,*,#1078,.F.);
#2004=ORIENTED_EDGE('',*,*,#1378,.F.);
#2005=ORIENTED_EDGE('',*,*,#1379,.F.);
#2006=ORIENTED_EDGE('',*,*,#1380,.F.);
#2007=ORIENTED_EDGE('',*,*,#1381,.F.);
#2008=ORIENTED_EDGE('',*,*,#1303,.T.);
#2009=ORIENTED_EDGE('',*,*,#1382,.T.);
#2010=ORIENTED_EDGE('',*,*,#1382,.F.);
#2011=ORIENTED_EDGE('',*,*,#1383,.T.);
#2012=ORIENTED_EDGE('',*,*,#1384,.F.);
#2013=ORIENTED_EDGE('',*,*,#1383,.F.);
#2014=ORIENTED_EDGE('',*,*,#1385,.T.);
#2015=ORIENTED_EDGE('',*,*,#1386,.T.);
#2016=ORIENTED_EDGE('',*,*,#1387,.T.);
#2017=ORIENTED_EDGE('',*,*,#1388,.F.);
#2018=ORIENTED_EDGE('',*,*,#1364,.F.);
#2019=ORIENTED_EDGE('',*,*,#1302,.F.);
#2020=ORIENTED_EDGE('',*,*,#1355,.F.);
#2021=ORIENTED_EDGE('',*,*,#1344,.F.);
#2022=ORIENTED_EDGE('',*,*,#1389,.T.);
#2023=ORIENTED_EDGE('',*,*,#1390,.T.);
#2024=ORIENTED_EDGE('',*,*,#1391,.T.);
#2025=ORIENTED_EDGE('',*,*,#1392,.F.);
#2026=ORIENTED_EDGE('',*,*,#1384,.T.);
#2027=ORIENTED_EDGE('',*,*,#1376,.T.);
#2028=ORIENTED_EDGE('',*,*,#1393,.F.);
#2029=ORIENTED_EDGE('',*,*,#1385,.F.);
#2030=ORIENTED_EDGE('',*,*,#1394,.T.);
#2031=ORIENTED_EDGE('',*,*,#1374,.T.);
#2032=ORIENTED_EDGE('',*,*,#1395,.F.);
#2033=ORIENTED_EDGE('',*,*,#1389,.F.);
#2034=ORIENTED_EDGE('',*,*,#1396,.T.);
#2035=ORIENTED_EDGE('',*,*,#1168,.F.);
#2036=ORIENTED_EDGE('',*,*,#1308,.F.);
#2037=ORIENTED_EDGE('',*,*,#1258,.F.);
#2038=ORIENTED_EDGE('',*,*,#1307,.F.);
#2039=ORIENTED_EDGE('',*,*,#1381,.T.);
#2040=ORIENTED_EDGE('',*,*,#1397,.F.);
#2041=ORIENTED_EDGE('',*,*,#1390,.F.);
#2042=ORIENTED_EDGE('',*,*,#1395,.T.);
#2043=ORIENTED_EDGE('',*,*,#1377,.T.);
#2044=ORIENTED_EDGE('',*,*,#1394,.F.);
#2045=ORIENTED_EDGE('',*,*,#1388,.T.);
#2046=ORIENTED_EDGE('',*,*,#1398,.T.);
#2047=ORIENTED_EDGE('',*,*,#1380,.T.);
#2048=ORIENTED_EDGE('',*,*,#1399,.F.);
#2049=ORIENTED_EDGE('',*,*,#1391,.F.);
#2050=ORIENTED_EDGE('',*,*,#1397,.T.);
#2051=ORIENTED_EDGE('',*,*,#1378,.T.);
#2052=ORIENTED_EDGE('',*,*,#1398,.F.);
#2053=ORIENTED_EDGE('',*,*,#1387,.F.);
#2054=ORIENTED_EDGE('',*,*,#1400,.T.);
#2055=ORIENTED_EDGE('',*,*,#1379,.T.);
#2056=ORIENTED_EDGE('',*,*,#1400,.F.);
#2057=ORIENTED_EDGE('',*,*,#1386,.F.);
#2058=ORIENTED_EDGE('',*,*,#1393,.T.);
#2059=ORIENTED_EDGE('',*,*,#1375,.T.);
#2060=ORIENTED_EDGE('',*,*,#1396,.F.);
#2061=ORIENTED_EDGE('',*,*,#1392,.T.);
#2062=ORIENTED_EDGE('',*,*,#1399,.T.);
#2063=TOROIDAL_SURFACE('',#2257,14.5,0.5);
#2064=TOROIDAL_SURFACE('',#2268,14.5,0.5);
#2065=TOROIDAL_SURFACE('',#2279,2.55,0.5);
#2066=TOROIDAL_SURFACE('',#2286,2.55,0.5);
#2067=TOROIDAL_SURFACE('',#2298,2.55,0.5);
#2068=TOROIDAL_SURFACE('',#2305,2.55,0.5);
#2069=TOROIDAL_SURFACE('',#2314,1.5,0.5);
#2070=TOROIDAL_SURFACE('',#2321,2.5,0.5);
#2071=TOROIDAL_SURFACE('',#2326,10.,0.5);
#2072=TOROIDAL_SURFACE('',#2331,2.5,0.5);
#2073=TOROIDAL_SURFACE('',#2336,1.5,0.5);
#2074=TOROIDAL_SURFACE('',#2342,1.5,0.5);
#2075=TOROIDAL_SURFACE('',#2348,2.5,0.5);
#2076=TOROIDAL_SURFACE('',#2353,10.,0.5);
#2077=TOROIDAL_SURFACE('',#2358,2.5,0.5);
#2078=TOROIDAL_SURFACE('',#2363,1.5,0.5);
#2079=TOROIDAL_SURFACE('',#2387,4.,2.);
#2080=TOROIDAL_SURFACE('',#2395,4.,2.);
#2081=TOROIDAL_SURFACE('',#2403,4.,2.);
#2082=TOROIDAL_SURFACE('',#2406,4.,2.);
#2083=TOROIDAL_SURFACE('',#2411,1.5,0.5);
#2084=TOROIDAL_SURFACE('',#2417,1.5,0.5);
#2085=TOROIDAL_SURFACE('',#2424,1.5,0.5);
#2086=TOROIDAL_SURFACE('',#2429,1.5,0.5);
#2087=TOROIDAL_SURFACE('',#2435,3.15,0.15);
#2088=TOROIDAL_SURFACE('',#2442,3.,0.15);
#2089=TOROIDAL_SURFACE('',#2451,3.,0.15);
#2090=TOROIDAL_SURFACE('',#2455,3.15,0.15);
#2091=TOROIDAL_SURFACE('',#2487,4.,2.);
#2092=TOROIDAL_SURFACE('',#2498,12.5,2.);
#2093=TOROIDAL_SURFACE('',#2503,4.,2.);
#2094=TOROIDAL_SURFACE('',#2507,4.,2.);
#2095=TOROIDAL_SURFACE('',#2512,4.,2.);
#2096=TOROIDAL_SURFACE('',#2520,27.5,2.);
#2097=TOROIDAL_SURFACE('',#2527,27.5,2.);
#2098=TOROIDAL_SURFACE('',#2535,12.5,2.);
#2099=ADVANCED_FACE('',(#416),#2063,.T.);
#2100=ADVANCED_FACE('',(#417),#414,.F.);
#2101=ADVANCED_FACE('',(#418),#83,.F.);
#2102=ADVANCED_FACE('',(#419),#2064,.T.);
#2103=ADVANCED_FACE('',(#420),#415,.F.);
#2104=ADVANCED_FACE('',(#421),#84,.F.);
#2105=ADVANCED_FACE('',(#422),#2065,.T.);
#2106=ADVANCED_FACE('',(#423),#85,.T.);
#2107=ADVANCED_FACE('',(#424),#2066,.T.);
#2108=ADVANCED_FACE('',(#425),#86,.T.);
#2109=ADVANCED_FACE('',(#426),#51,.F.);
#2110=ADVANCED_FACE('',(#427),#87,.F.);
#2111=ADVANCED_FACE('',(#428,#24),#52,.T.);
#2112=ADVANCED_FACE('',(#429),#2067,.T.);
#2113=ADVANCED_FACE('',(#430),#88,.T.);
#2114=ADVANCED_FACE('',(#431),#2068,.T.);
#2115=ADVANCED_FACE('',(#432),#89,.T.);
#2116=ADVANCED_FACE('',(#433),#90,.F.);
#2117=ADVANCED_FACE('',(#434,#25),#53,.T.);
#2118=ADVANCED_FACE('',(#435),#2069,.T.);
#2119=ADVANCED_FACE('',(#436),#91,.T.);
#2120=ADVANCED_FACE('',(#437),#2070,.T.);
#2121=ADVANCED_FACE('',(#438),#92,.T.);
#2122=ADVANCED_FACE('',(#439),#2071,.T.);
#2123=ADVANCED_FACE('',(#440),#93,.T.);
#2124=ADVANCED_FACE('',(#441),#2072,.T.);
#2125=ADVANCED_FACE('',(#442),#94,.T.);
#2126=ADVANCED_FACE('',(#443),#2073,.T.);
#2127=ADVANCED_FACE('',(#444),#95,.T.);
#2128=ADVANCED_FACE('',(#445),#2074,.T.);
#2129=ADVANCED_FACE('',(#446),#96,.T.);
#2130=ADVANCED_FACE('',(#447),#2075,.T.);
#2131=ADVANCED_FACE('',(#448),#97,.T.);
#2132=ADVANCED_FACE('',(#449),#2076,.T.);
#2133=ADVANCED_FACE('',(#450),#98,.T.);
#2134=ADVANCED_FACE('',(#451),#2077,.T.);
#2135=ADVANCED_FACE('',(#452),#99,.T.);
#2136=ADVANCED_FACE('',(#453),#2078,.T.);
#2137=ADVANCED_FACE('',(#454),#100,.T.);
#2138=ADVANCED_FACE('',(#455),#101,.T.);
#2139=ADVANCED_FACE('',(#456),#54,.T.);
#2140=ADVANCED_FACE('',(#457),#102,.T.);
#2141=ADVANCED_FACE('',(#458),#55,.F.);
#2142=ADVANCED_FACE('',(#459),#103,.F.);
#2143=ADVANCED_FACE('',(#460),#56,.T.);
#2144=ADVANCED_FACE('',(#461),#104,.T.);
#2145=ADVANCED_FACE('',(#462),#57,.T.);
#2146=ADVANCED_FACE('',(#463),#105,.F.);
#2147=ADVANCED_FACE('',(#464),#19,.F.);
#2148=ADVANCED_FACE('',(#465),#106,.T.);
#2149=ADVANCED_FACE('',(#466),#20,.F.);
#2150=ADVANCED_FACE('',(#467),#2079,.F.);
#2151=ADVANCED_FACE('',(#468),#58,.T.);
#2152=ADVANCED_FACE('',(#469),#2080,.F.);
#2153=ADVANCED_FACE('',(#470),#107,.T.);
#2154=ADVANCED_FACE('',(#471),#21,.F.);
#2155=ADVANCED_FACE('',(#472),#108,.T.);
#2156=ADVANCED_FACE('',(#473),#22,.F.);
#2157=ADVANCED_FACE('',(#474),#2081,.F.);
#2158=ADVANCED_FACE('',(#475),#2082,.F.);
#2159=ADVANCED_FACE('',(#476),#109,.T.);
#2160=ADVANCED_FACE('',(#477),#2083,.T.);
#2161=ADVANCED_FACE('',(#478),#110,.T.);
#2162=ADVANCED_FACE('',(#479),#2084,.T.);
#2163=ADVANCED_FACE('',(#480),#111,.T.);
#2164=ADVANCED_FACE('',(#481),#59,.T.);
#2165=ADVANCED_FACE('',(#482),#60,.T.);
#2166=ADVANCED_FACE('',(#483),#2085,.T.);
#2167=ADVANCED_FACE('',(#484),#112,.T.);
#2168=ADVANCED_FACE('',(#485),#2086,.T.);
#2169=ADVANCED_FACE('',(#486),#113,.T.);
#2170=ADVANCED_FACE('',(#487),#61,.T.);
#2171=ADVANCED_FACE('',(#488),#62,.T.);
#2172=ADVANCED_FACE('',(#489),#2087,.F.);
#2173=ADVANCED_FACE('',(#490),#2088,.T.);
#2174=ADVANCED_FACE('',(#491),#114,.T.);
#2175=ADVANCED_FACE('',(#492),#2089,.T.);
#2176=ADVANCED_FACE('',(#493),#2090,.F.);
#2177=ADVANCED_FACE('',(#494),#115,.T.);
#2178=ADVANCED_FACE('',(#495),#23,.T.);
#2179=ADVANCED_FACE('',(#496,#26),#116,.T.);
#2180=ADVANCED_FACE('',(#497),#117,.T.);
#2181=ADVANCED_FACE('',(#498),#118,.F.);
#2182=ADVANCED_FACE('',(#499),#119,.F.);
#2183=ADVANCED_FACE('',(#500),#120,.T.);
#2184=ADVANCED_FACE('',(#501),#63,.T.);
#2185=ADVANCED_FACE('',(#502),#121,.T.);
#2186=ADVANCED_FACE('',(#503),#64,.T.);
#2187=ADVANCED_FACE('',(#504),#65,.T.);
#2188=ADVANCED_FACE('',(#505),#15,.F.);
#2189=ADVANCED_FACE('',(#506),#16,.F.);
#2190=ADVANCED_FACE('',(#507),#17,.F.);
#2191=ADVANCED_FACE('',(#508),#122,.F.);
#2192=ADVANCED_FACE('',(#509),#2091,.F.);
#2193=ADVANCED_FACE('',(#510),#18,.F.);
#2194=ADVANCED_FACE('',(#511),#123,.F.);
#2195=ADVANCED_FACE('',(#512),#124,.F.);
#2196=ADVANCED_FACE('',(#513),#2092,.F.);
#2197=ADVANCED_FACE('',(#514),#125,.F.);
#2198=ADVANCED_FACE('',(#515),#2093,.F.);
#2199=ADVANCED_FACE('',(#516),#2094,.F.);
#2200=ADVANCED_FACE('',(#517),#126,.F.);
#2201=ADVANCED_FACE('',(#518),#2095,.F.);
#2202=ADVANCED_FACE('',(#519),#127,.F.);
#2203=ADVANCED_FACE('',(#520),#128,.F.);
#2204=ADVANCED_FACE('',(#521),#129,.T.);
#2205=ADVANCED_FACE('',(#522),#2096,.T.);
#2206=ADVANCED_FACE('',(#523),#130,.T.);
#2207=ADVANCED_FACE('',(#524),#131,.F.);
#2208=ADVANCED_FACE('',(#525),#132,.T.);
#2209=ADVANCED_FACE('',(#526),#2097,.T.);
#2210=ADVANCED_FACE('',(#527),#133,.T.);
#2211=ADVANCED_FACE('',(#528),#134,.F.);
#2212=ADVANCED_FACE('',(#529),#135,.F.);
#2213=ADVANCED_FACE('',(#530),#136,.F.);
#2214=ADVANCED_FACE('',(#531),#2098,.F.);
#2215=ADVANCED_FACE('',(#532),#137,.F.);
#2216=ADVANCED_FACE('',(#533),#66,.F.);
#2217=ADVANCED_FACE('',(#534),#67,.T.);
#2218=ADVANCED_FACE('',(#535),#68,.T.);
#2219=ADVANCED_FACE('',(#536),#69,.F.);
#2220=ADVANCED_FACE('',(#537),#70,.T.);
#2221=ADVANCED_FACE('',(#538),#138,.T.);
#2222=ADVANCED_FACE('',(#539),#71,.T.);
#2223=ADVANCED_FACE('',(#540,#27),#72,.T.);
#2224=ADVANCED_FACE('',(#541,#28),#73,.T.);
#2225=ADVANCED_FACE('',(#542,#29),#74,.F.);
#2226=ADVANCED_FACE('',(#543),#139,.F.);
#2227=ADVANCED_FACE('',(#544),#140,.T.);
#2228=ADVANCED_FACE('',(#545),#75,.T.);
#2229=ADVANCED_FACE('',(#546,#30),#141,.F.);
#2230=ADVANCED_FACE('',(#547),#76,.F.);
#2231=ADVANCED_FACE('',(#548),#77,.F.);
#2232=ADVANCED_FACE('',(#549),#78,.T.);
#2233=ADVANCED_FACE('',(#550),#79,.F.);
#2234=ADVANCED_FACE('',(#551),#80,.F.);
#2235=ADVANCED_FACE('',(#552),#81,.F.);
#2236=ADVANCED_FACE('',(#553),#82,.F.);
#2237=CLOSED_SHELL('',(#2099,#2100,#2101,#2102,#2103,#2104,#2105,#2106,
#2107,#2108,#2109,#2110,#2111,#2112,#2113,#2114,#2115,#2116,#2117,#2118,
#2119,#2120,#2121,#2122,#2123,#2124,#2125,#2126,#2127,#2128,#2129,#2130,
#2131,#2132,#2133,#2134,#2135,#2136,#2137,#2138,#2139,#2140,#2141,#2142,
#2143,#2144,#2145,#2146,#2147,#2148,#2149,#2150,#2151,#2152,#2153,#2154,
#2155,#2156,#2157,#2158,#2159,#2160,#2161,#2162,#2163,#2164,#2165,#2166,
#2167,#2168,#2169,#2170,#2171,#2172,#2173,#2174,#2175,#2176,#2177,#2178,
#2179,#2180,#2181,#2182,#2183,#2184,#2185,#2186,#2187,#2188,#2189,#2190,
#2191,#2192,#2193,#2194,#2195,#2196,#2197,#2198,#2199,#2200,#2201,#2202,
#2203,#2204,#2205,#2206,#2207,#2208,#2209,#2210,#2211,#2212,#2213,#2214,
#2215,#2216,#2217,#2218,#2219,#2220,#2221,#2222,#2223,#2224,#2225,#2226,
#2227,#2228,#2229,#2230,#2231,#2232,#2233,#2234,#2235,#2236));
#2238=DERIVED_UNIT_ELEMENT(#2240,1.);
#2239=DERIVED_UNIT_ELEMENT(#4373,3.);
#2240=(
MASS_UNIT()
NAMED_UNIT(*)
SI_UNIT($,.GRAM.)
);
#2241=DERIVED_UNIT((#2238,#2239));
#2242=MEASURE_REPRESENTATION_ITEM('density measure',
POSITIVE_RATIO_MEASURE(2.18),#2241);
#2243=PROPERTY_DEFINITION_REPRESENTATION(#2248,#2245);
#2244=PROPERTY_DEFINITION_REPRESENTATION(#2249,#2246);
#2245=REPRESENTATION('material name',(#2247),#4370);
#2246=REPRESENTATION('density',(#2242),#4370);
#2247=DESCRIPTIVE_REPRESENTATION_ITEM('Glass','Glass');
#2248=PROPERTY_DEFINITION('material property','material name',#4380);
#2249=PROPERTY_DEFINITION('material property','density of part',#4380);
#2250=DATE_TIME_ROLE('creation_date');
#2251=APPLIED_DATE_AND_TIME_ASSIGNMENT(#2252,#2250,(#4380));
#2252=DATE_AND_TIME(#2253,#2254);
#2253=CALENDAR_DATE(2021,7,7);
#2254=LOCAL_TIME(13,9,20.,#2255);
#2255=COORDINATED_UNIVERSAL_TIME_OFFSET(0,0,.BEHIND.);
#2256=AXIS2_PLACEMENT_3D('placement',#3319,#2565,#2566);
#2257=AXIS2_PLACEMENT_3D('',#3320,#2567,#2568);
#2258=AXIS2_PLACEMENT_3D('',#3322,#2569,#2570);
#2259=AXIS2_PLACEMENT_3D('',#3324,#2571,#2572);
#2260=AXIS2_PLACEMENT_3D('',#3325,#2573,#2574);
#2261=AXIS2_PLACEMENT_3D('',#3326,#2575,#2576);
#2262=AXIS2_PLACEMENT_3D('',#3329,#2577,#2578);
#2263=AXIS2_PLACEMENT_3D('',#3331,#2579,#2580);
#2264=AXIS2_PLACEMENT_3D('',#3332,#2581,#2582);
#2265=AXIS2_PLACEMENT_3D('',#3334,#2584,#2585);
#2266=AXIS2_PLACEMENT_3D('',#3338,#2587,#2588);
#2267=AXIS2_PLACEMENT_3D('',#3339,#2589,#2590);
#2268=AXIS2_PLACEMENT_3D('',#3340,#2591,#2592);
#2269=AXIS2_PLACEMENT_3D('',#3342,#2593,#2594);
#2270=AXIS2_PLACEMENT_3D('',#3344,#2595,#2596);
#2271=AXIS2_PLACEMENT_3D('',#3345,#2597,#2598);
#2272=AXIS2_PLACEMENT_3D('',#3346,#2599,#2600);
#2273=AXIS2_PLACEMENT_3D('',#3349,#2601,#2602);
#2274=AXIS2_PLACEMENT_3D('',#3352,#2604,#2605);
#2275=AXIS2_PLACEMENT_3D('',#3354,#2606,#2607);
#2276=AXIS2_PLACEMENT_3D('',#3355,#2608,#2609);
#2277=AXIS2_PLACEMENT_3D('',#3356,#2610,#2611);
#2278=AXIS2_PLACEMENT_3D('',#3359,#2613,#2614);
#2279=AXIS2_PLACEMENT_3D('',#3360,#2615,#2616);
#2280=AXIS2_PLACEMENT_3D('',#3363,#2617,#2618);
#2281=AXIS2_PLACEMENT_3D('',#3365,#2619,#2620);
#2282=AXIS2_PLACEMENT_3D('',#3367,#2621,#2622);
#2283=AXIS2_PLACEMENT_3D('',#3368,#2623,#2624);
#2284=AXIS2_PLACEMENT_3D('',#3369,#2625,#2626);
#2285=AXIS2_PLACEMENT_3D('',#3372,#2627,#2628);
#2286=AXIS2_PLACEMENT_3D('',#3375,#2631,#2632);
#2287=AXIS2_PLACEMENT_3D('',#3378,#2633,#2634);
#2288=AXIS2_PLACEMENT_3D('',#3379,#2635,#2636);
#2289=AXIS2_PLACEMENT_3D('',#3380,#2637,#2638);
#2290=AXIS2_PLACEMENT_3D('',#3381,#2639,#2640);
#2291=AXIS2_PLACEMENT_3D('',#3384,#2643,#2644);
#2292=AXIS2_PLACEMENT_3D('',#3390,#2648,#2649);
#2293=AXIS2_PLACEMENT_3D('',#3393,#2651,#2652);
#2294=AXIS2_PLACEMENT_3D('',#3394,#2653,#2654);
#2295=AXIS2_PLACEMENT_3D('',#3399,#2656,#2657);
#2296=AXIS2_PLACEMENT_3D('',#3403,#2659,#2660);
#2297=AXIS2_PLACEMENT_3D('',#3407,#2662,#2663);
#2298=AXIS2_PLACEMENT_3D('',#3432,#2670,#2671);
#2299=AXIS2_PLACEMENT_3D('',#3435,#2672,#2673);
#2300=AXIS2_PLACEMENT_3D('',#3436,#2674,#2675);
#2301=AXIS2_PLACEMENT_3D('',#3438,#2676,#2677);
#2302=AXIS2_PLACEMENT_3D('',#3439,#2678,#2679);
#2303=AXIS2_PLACEMENT_3D('',#3440,#2680,#2681);
#2304=AXIS2_PLACEMENT_3D('',#3442,#2682,#2683);
#2305=AXIS2_PLACEMENT_3D('',#3444,#2685,#2686);
#2306=AXIS2_PLACEMENT_3D('',#3446,#2687,#2688);
#2307=AXIS2_PLACEMENT_3D('',#3447,#2689,#2690);
#2308=AXIS2_PLACEMENT_3D('',#3448,#2691,#2692);
#2309=AXIS2_PLACEMENT_3D('',#3451,#2695,#2696);
#2310=AXIS2_PLACEMENT_3D('',#3453,#2698,#2699);
#2311=AXIS2_PLACEMENT_3D('',#3483,#2707,#2708);
#2312=AXIS2_PLACEMENT_3D('',#3487,#2710,#2711);
#2313=AXIS2_PLACEMENT_3D('',#3490,#2713,#2714);
#2314=AXIS2_PLACEMENT_3D('',#3491,#2715,#2716);
#2315=AXIS2_PLACEMENT_3D('',#3494,#2717,#2718);
#2316=AXIS2_PLACEMENT_3D('',#3496,#2719,#2720);
#2317=AXIS2_PLACEMENT_3D('',#3497,#2721,#2722);
#2318=AXIS2_PLACEMENT_3D('',#3498,#2723,#2724);
#2319=AXIS2_PLACEMENT_3D('',#3499,#2725,#2726);
#2320=AXIS2_PLACEMENT_3D('',#3501,#2727,#2728);
#2321=AXIS2_PLACEMENT_3D('',#3503,#2730,#2731);
#2322=AXIS2_PLACEMENT_3D('',#3505,#2732,#2733);
#2323=AXIS2_PLACEMENT_3D('',#3506,#2734,#2735);
#2324=AXIS2_PLACEMENT_3D('',#3507,#2736,#2737);
#2325=AXIS2_PLACEMENT_3D('',#3509,#2738,#2739);
#2326=AXIS2_PLACEMENT_3D('',#3511,#2741,#2742);
#2327=AXIS2_PLACEMENT_3D('',#3513,#2743,#2744);
#2328=AXIS2_PLACEMENT_3D('',#3514,#2745,#2746);
#2329=AXIS2_PLACEMENT_3D('',#3515,#2747,#2748);
#2330=AXIS2_PLACEMENT_3D('',#3517,#2749,#2750);
#2331=AXIS2_PLACEMENT_3D('',#3519,#2752,#2753);
#2332=AXIS2_PLACEMENT_3D('',#3521,#2754,#2755);
#2333=AXIS2_PLACEMENT_3D('',#3522,#2756,#2757);
#2334=AXIS2_PLACEMENT_3D('',#3523,#2758,#2759);
#2335=AXIS2_PLACEMENT_3D('',#3525,#2760,#2761);
#2336=AXIS2_PLACEMENT_3D('',#3527,#2763,#2764);
#2337=AXIS2_PLACEMENT_3D('',#3530,#2765,#2766);
#2338=AXIS2_PLACEMENT_3D('',#3531,#2767,#2768);
#2339=AXIS2_PLACEMENT_3D('',#3532,#2769,#2770);
#2340=AXIS2_PLACEMENT_3D('',#3533,#2771,#2772);
#2341=AXIS2_PLACEMENT_3D('',#3536,#2773,#2774);
#2342=AXIS2_PLACEMENT_3D('',#3539,#2777,#2778);
#2343=AXIS2_PLACEMENT_3D('',#3541,#2779,#2780);
#2344=AXIS2_PLACEMENT_3D('',#3542,#2781,#2782);
#2345=AXIS2_PLACEMENT_3D('',#3543,#2783,#2784);
#2346=AXIS2_PLACEMENT_3D('',#3544,#2785,#2786);
#2347=AXIS2_PLACEMENT_3D('',#3546,#2787,#2788);
#2348=AXIS2_PLACEMENT_3D('',#3548,#2790,#2791);
#2349=AXIS2_PLACEMENT_3D('',#3550,#2792,#2793);
#2350=AXIS2_PLACEMENT_3D('',#3551,#2794,#2795);
#2351=AXIS2_PLACEMENT_3D('',#3552,#2796,#2797);
#2352=AXIS2_PLACEMENT_3D('',#3554,#2798,#2799);
#2353=AXIS2_PLACEMENT_3D('',#3556,#2801,#2802);
#2354=AXIS2_PLACEMENT_3D('',#3558,#2803,#2804);
#2355=AXIS2_PLACEMENT_3D('',#3559,#2805,#2806);
#2356=AXIS2_PLACEMENT_3D('',#3560,#2807,#2808);
#2357=AXIS2_PLACEMENT_3D('',#3562,#2809,#2810);
#2358=AXIS2_PLACEMENT_3D('',#3564,#2812,#2813);
#2359=AXIS2_PLACEMENT_3D('',#3566,#2814,#2815);
#2360=AXIS2_PLACEMENT_3D('',#3567,#2816,#2817);
#2361=AXIS2_PLACEMENT_3D('',#3568,#2818,#2819);
#2362=AXIS2_PLACEMENT_3D('',#3570,#2820,#2821);
#2363=AXIS2_PLACEMENT_3D('',#3572,#2823,#2824);
#2364=AXIS2_PLACEMENT_3D('',#3575,#2825,#2826);
#2365=AXIS2_PLACEMENT_3D('',#3576,#2827,#2828);
#2366=AXIS2_PLACEMENT_3D('',#3577,#2829,#2830);
#2367=AXIS2_PLACEMENT_3D('',#3578,#2831,#2832);
#2368=AXIS2_PLACEMENT_3D('',#3581,#2835,#2836);
#2369=AXIS2_PLACEMENT_3D('',#3584,#2838,#2839);
#2370=AXIS2_PLACEMENT_3D('',#3585,#2840,#2841);
#2371=AXIS2_PLACEMENT_3D('',#3589,#2844,#2845);
#2372=AXIS2_PLACEMENT_3D('',#3590,#2846,#2847);
#2373=AXIS2_PLACEMENT_3D('',#3591,#2848,#2849);
#2374=AXIS2_PLACEMENT_3D('',#3597,#2852,#2853);
#2375=AXIS2_PLACEMENT_3D('',#3601,#2855,#2856);
#2376=AXIS2_PLACEMENT_3D('',#3605,#2859,#2860);
#2377=AXIS2_PLACEMENT_3D('',#3608,#2862,#2863);
#2378=AXIS2_PLACEMENT_3D('',#3609,#2864,#2865);
#2379=AXIS2_PLACEMENT_3D('',#3613,#2868,#2869);
#2380=AXIS2_PLACEMENT_3D('',#3616,#2871,#2872);
#2381=AXIS2_PLACEMENT_3D('',#3617,#2873,#2874);
#2382=AXIS2_PLACEMENT_3D('',#3621,#2877,#2878);
#2383=AXIS2_PLACEMENT_3D('',#3624,#2880,#2881);
#2384=AXIS2_PLACEMENT_3D('',#3667,#2882,#2883);
#2385=AXIS2_PLACEMENT_3D('',#3674,#2884,#2885);
#2386=AXIS2_PLACEMENT_3D('',#3676,#2886,#2887);
#2387=AXIS2_PLACEMENT_3D('',#3722,#2889,#2890);
#2388=AXIS2_PLACEMENT_3D('',#3724,#2891,#2892);
#2389=AXIS2_PLACEMENT_3D('',#3726,#2893,#2894);
#2390=AXIS2_PLACEMENT_3D('',#3728,#2895,#2896);
#2391=AXIS2_PLACEMENT_3D('',#3741,#2897,#2898);
#2392=AXIS2_PLACEMENT_3D('',#3743,#2899,#2900);
#2393=AXIS2_PLACEMENT_3D('',#3747,#2902,#2903);
#2394=AXIS2_PLACEMENT_3D('',#3751,#2905,#2906);
#2395=AXIS2_PLACEMENT_3D('',#3753,#2908,#2909);
#2396=AXIS2_PLACEMENT_3D('',#3770,#2910,#2911);
#2397=AXIS2_PLACEMENT_3D('',#3771,#2912,#2913);
#2398=AXIS2_PLACEMENT_3D('',#3772,#2914,#2915);
#2399=AXIS2_PLACEMENT_3D('',#3774,#2916,#2917);
#2400=AXIS2_PLACEMENT_3D('',#3818,#2920,#2921);
#2401=AXIS2_PLACEMENT_3D('',#3825,#2922,#2923);
#2402=AXIS2_PLACEMENT_3D('',#3826,#2924,#2925);
#2403=AXIS2_PLACEMENT_3D('',#3871,#2926,#2927);
#2404=AXIS2_PLACEMENT_3D('',#3873,#2928,#2929);
#2405=AXIS2_PLACEMENT_3D('',#3875,#2930,#2931);
#2406=AXIS2_PLACEMENT_3D('',#3888,#2932,#2933);
#2407=AXIS2_PLACEMENT_3D('',#3905,#2934,#2935);
#2408=AXIS2_PLACEMENT_3D('',#3906,#2936,#2937);
#2409=AXIS2_PLACEMENT_3D('',#3907,#2938,#2939);
#2410=AXIS2_PLACEMENT_3D('',#3909,#2940,#2941);
#2411=AXIS2_PLACEMENT_3D('',#3912,#2944,#2945);
#2412=AXIS2_PLACEMENT_3D('',#3915,#2946,#2947);
#2413=AXIS2_PLACEMENT_3D('',#3916,#2948,#2949);
#2414=AXIS2_PLACEMENT_3D('',#3917,#2950,#2951);
#2415=AXIS2_PLACEMENT_3D('',#3918,#2952,#2953);
#2416=AXIS2_PLACEMENT_3D('',#3921,#2954,#2955);
#2417=AXIS2_PLACEMENT_3D('',#3925,#2959,#2960);
#2418=AXIS2_PLACEMENT_3D('',#3927,#2961,#2962);
#2419=AXIS2_PLACEMENT_3D('',#3928,#2963,#2964);
#2420=AXIS2_PLACEMENT_3D('',#3929,#2965,#2966);
#2421=AXIS2_PLACEMENT_3D('',#3930,#2967,#2968);
#2422=AXIS2_PLACEMENT_3D('',#3933,#2971,#2972);
#2423=AXIS2_PLACEMENT_3D('',#3934,#2973,#2974);
#2424=AXIS2_PLACEMENT_3D('',#3935,#2975,#2976);
#2425=AXIS2_PLACEMENT_3D('',#3937,#2977,#2978);
#2426=AXIS2_PLACEMENT_3D('',#3938,#2979,#2980);
#2427=AXIS2_PLACEMENT_3D('',#3939,#2981,#2982);
#2428=AXIS2_PLACEMENT_3D('',#3941,#2983,#2984);
#2429=AXIS2_PLACEMENT_3D('',#3944,#2987,#2988);
#2430=AXIS2_PLACEMENT_3D('',#3946,#2989,#2990);
#2431=AXIS2_PLACEMENT_3D('',#3947,#2991,#2992);
#2432=AXIS2_PLACEMENT_3D('',#3948,#2993,#2994);
#2433=AXIS2_PLACEMENT_3D('',#3951,#2997,#2998);
#2434=AXIS2_PLACEMENT_3D('',#3952,#2999,#3000);
#2435=AXIS2_PLACEMENT_3D('',#3953,#3001,#3002);
#2436=AXIS2_PLACEMENT_3D('',#3956,#3003,#3004);
#2437=AXIS2_PLACEMENT_3D('',#3958,#3005,#3006);
#2438=AXIS2_PLACEMENT_3D('',#3960,#3007,#3008);
#2439=AXIS2_PLACEMENT_3D('',#3962,#3009,#3010);
#2440=AXIS2_PLACEMENT_3D('',#3963,#3011,#3012);
#2441=AXIS2_PLACEMENT_3D('',#3964,#3013,#3014);
#2442=AXIS2_PLACEMENT_3D('',#3965,#3015,#3016);
#2443=AXIS2_PLACEMENT_3D('',#3968,#3017,#3018);
#2444=AXIS2_PLACEMENT_3D('',#3970,#3019,#3020);
#2445=AXIS2_PLACEMENT_3D('',#3971,#3021,#3022);
#2446=AXIS2_PLACEMENT_3D('',#3972,#3023,#3024);
#2447=AXIS2_PLACEMENT_3D('',#3973,#3025,#3026);
#2448=AXIS2_PLACEMENT_3D('',#3976,#3027,#3028);
#2449=AXIS2_PLACEMENT_3D('',#3978,#3029,#3030);
#2450=AXIS2_PLACEMENT_3D('',#3979,#3031,#3032);
#2451=AXIS2_PLACEMENT_3D('',#3981,#3034,#3035);
#2452=AXIS2_PLACEMENT_3D('',#3984,#3036,#3037);
#2453=AXIS2_PLACEMENT_3D('',#3985,#3038,#3039);
#2454=AXIS2_PLACEMENT_3D('',#3986,#3040,#3041);
#2455=AXIS2_PLACEMENT_3D('',#3987,#3042,#3043);
#2456=AXIS2_PLACEMENT_3D('',#3989,#3044,#3045);
#2457=AXIS2_PLACEMENT_3D('',#3991,#3046,#3047);
#2458=AXIS2_PLACEMENT_3D('',#3993,#3048,#3049);
#2459=AXIS2_PLACEMENT_3D('',#3994,#3050,#3051);
#2460=AXIS2_PLACEMENT_3D('',#3995,#3052,#3053);
#2461=AXIS2_PLACEMENT_3D('',#4105,#3055,#3056);
#2462=AXIS2_PLACEMENT_3D('',#4123,#3057,#3058);
#2463=AXIS2_PLACEMENT_3D('',#4126,#3059,#3060);
#2464=AXIS2_PLACEMENT_3D('',#4130,#3062,#3063);
#2465=AXIS2_PLACEMENT_3D('',#4132,#3065,#3066);
#2466=AXIS2_PLACEMENT_3D('',#4134,#3067,#3068);
#2467=AXIS2_PLACEMENT_3D('',#4136,#3070,#3071);
#2468=AXIS2_PLACEMENT_3D('',#4138,#3073,#3074);
#2469=AXIS2_PLACEMENT_3D('',#4140,#3076,#3077);
#2470=AXIS2_PLACEMENT_3D('',#4142,#3079,#3080);
#2471=AXIS2_PLACEMENT_3D('',#4143,#3081,#3082);
#2472=AXIS2_PLACEMENT_3D('',#4145,#3084,#3085);
#2473=AXIS2_PLACEMENT_3D('',#4146,#3086,#3087);
#2474=AXIS2_PLACEMENT_3D('',#4152,#3090,#3091);
#2475=AXIS2_PLACEMENT_3D('',#4156,#3093,#3094);
#2476=AXIS2_PLACEMENT_3D('',#4158,#3096,#3097);
#2477=AXIS2_PLACEMENT_3D('',#4160,#3098,#3099);
#2478=AXIS2_PLACEMENT_3D('',#4161,#3100,#3101);
#2479=AXIS2_PLACEMENT_3D('',#4162,#3102,#3103);
#2480=AXIS2_PLACEMENT_3D('',#4164,#3104,#3105);
#2481=AXIS2_PLACEMENT_3D('',#4165,#3106,#3107);
#2482=AXIS2_PLACEMENT_3D('',#4166,#3108,#3109);
#2483=AXIS2_PLACEMENT_3D('',#4169,#3110,#3111);
#2484=AXIS2_PLACEMENT_3D('',#4170,#3112,#3113);
#2485=AXIS2_PLACEMENT_3D('',#4171,#3114,#3115);
#2486=AXIS2_PLACEMENT_3D('',#4172,#3116,#3117);
#2487=AXIS2_PLACEMENT_3D('',#4174,#3119,#3120);
#2488=AXIS2_PLACEMENT_3D('',#4177,#3121,#3122);
#2489=AXIS2_PLACEMENT_3D('',#4178,#3123,#3124);
#2490=AXIS2_PLACEMENT_3D('',#4179,#3125,#3126);
#2491=AXIS2_PLACEMENT_3D('',#4180,#3127,#3128);
#2492=AXIS2_PLACEMENT_3D('',#4182,#3129,#3130);
#2493=AXIS2_PLACEMENT_3D('',#4184,#3131,#3132);
#2494=AXIS2_PLACEMENT_3D('',#4185,#3133,#3134);
#2495=AXIS2_PLACEMENT_3D('',#4186,#3135,#3136);
#2496=AXIS2_PLACEMENT_3D('',#4188,#3138,#3139);
#2497=AXIS2_PLACEMENT_3D('',#4191,#3140,#3141);
#2498=AXIS2_PLACEMENT_3D('',#4194,#3144,#3145);
#2499=AXIS2_PLACEMENT_3D('',#4197,#3146,#3147);
#2500=AXIS2_PLACEMENT_3D('',#4198,#3148,#3149);
#2501=AXIS2_PLACEMENT_3D('',#4199,#3150,#3151);
#2502=AXIS2_PLACEMENT_3D('',#4200,#3152,#3153);
#2503=AXIS2_PLACEMENT_3D('',#4203,#3156,#3157);
#2504=AXIS2_PLACEMENT_3D('',#4205,#3158,#3159);
#2505=AXIS2_PLACEMENT_3D('',#4207,#3160,#3161);
#2506=AXIS2_PLACEMENT_3D('',#4208,#3162,#3163);
#2507=AXIS2_PLACEMENT_3D('',#4209,#3164,#3165);
#2508=AXIS2_PLACEMENT_3D('',#4211,#3166,#3167);
#2509=AXIS2_PLACEMENT_3D('',#4213,#3168,#3169);
#2510=AXIS2_PLACEMENT_3D('',#4214,#3170,#3171);
#2511=AXIS2_PLACEMENT_3D('',#4215,#3172,#3173);
#2512=AXIS2_PLACEMENT_3D('',#4217,#3175,#3176);
#2513=AXIS2_PLACEMENT_3D('',#4220,#3177,#3178);
#2514=AXIS2_PLACEMENT_3D('',#4221,#3179,#3180);
#2515=AXIS2_PLACEMENT_3D('',#4222,#3181,#3182);
#2516=AXIS2_PLACEMENT_3D('',#4223,#3183,#3184);
#2517=AXIS2_PLACEMENT_3D('',#4225,#3186,#3187);
#2518=AXIS2_PLACEMENT_3D('',#4227,#3189,#3190);
#2519=AXIS2_PLACEMENT_3D('',#4229,#3191,#3192);
#2520=AXIS2_PLACEMENT_3D('',#4232,#3195,#3196);
#2521=AXIS2_PLACEMENT_3D('',#4234,#3197,#3198);
#2522=AXIS2_PLACEMENT_3D('',#4235,#3199,#3200);
#2523=AXIS2_PLACEMENT_3D('',#4236,#3201,#3202);
#2524=AXIS2_PLACEMENT_3D('',#4239,#3205,#3206);
#2525=AXIS2_PLACEMENT_3D('',#4241,#3208,#3209);
#2526=AXIS2_PLACEMENT_3D('',#4243,#3210,#3211);
#2527=AXIS2_PLACEMENT_3D('',#4246,#3214,#3215);
#2528=AXIS2_PLACEMENT_3D('',#4248,#3216,#3217);
#2529=AXIS2_PLACEMENT_3D('',#4249,#3218,#3219);
#2530=AXIS2_PLACEMENT_3D('',#4250,#3220,#3221);
#2531=AXIS2_PLACEMENT_3D('',#4253,#3224,#3225);
#2532=AXIS2_PLACEMENT_3D('',#4255,#3227,#3228);
#2533=AXIS2_PLACEMENT_3D('',#4257,#3230,#3231);
#2534=AXIS2_PLACEMENT_3D('',#4259,#3232,#3233);
#2535=AXIS2_PLACEMENT_3D('',#4261,#3235,#3236);
#2536=AXIS2_PLACEMENT_3D('',#4263,#3237,#3238);
#2537=AXIS2_PLACEMENT_3D('',#4264,#3239,#3240);
#2538=AXIS2_PLACEMENT_3D('',#4265,#3241,#3242);
#2539=AXIS2_PLACEMENT_3D('',#4267,#3244,#3245);
#2540=AXIS2_PLACEMENT_3D('',#4268,#3246,#3247);
#2541=AXIS2_PLACEMENT_3D('',#4269,#3248,#3249);
#2542=AXIS2_PLACEMENT_3D('',#4270,#3250,#3251);
#2543=AXIS2_PLACEMENT_3D('',#4271,#3252,#3253);
#2544=AXIS2_PLACEMENT_3D('',#4273,#3255,#3256);
#2545=AXIS2_PLACEMENT_3D('',#4275,#3258,#3259);
#2546=AXIS2_PLACEMENT_3D('',#4276,#3260,#3261);
#2547=AXIS2_PLACEMENT_3D('',#4285,#3266,#3267);
#2548=AXIS2_PLACEMENT_3D('',#4294,#3272,#3273);
#2549=AXIS2_PLACEMENT_3D('',#4296,#3274,#3275);
#2550=AXIS2_PLACEMENT_3D('',#4297,#3276,#3277);
#2551=AXIS2_PLACEMENT_3D('',#4334,#3279,#3280);
#2552=AXIS2_PLACEMENT_3D('',#4339,#3282,#3283);
#2553=AXIS2_PLACEMENT_3D('',#4342,#3285,#3286);
#2554=AXIS2_PLACEMENT_3D('',#4343,#3287,#3288);
#2555=AXIS2_PLACEMENT_3D('',#4344,#3289,#3290);
#2556=AXIS2_PLACEMENT_3D('',#4349,#3292,#3293);
#2557=AXIS2_PLACEMENT_3D('',#4352,#3295,#3296);
#2558=AXIS2_PLACEMENT_3D('',#4353,#3297,#3298);
#2559=AXIS2_PLACEMENT_3D('',#4356,#3301,#3302);
#2560=AXIS2_PLACEMENT_3D('',#4359,#3305,#3306);
#2561=AXIS2_PLACEMENT_3D('',#4360,#3307,#3308);
#2562=AXIS2_PLACEMENT_3D('',#4363,#3311,#3312);
#2563=AXIS2_PLACEMENT_3D('',#4365,#3314,#3315);
#2564=AXIS2_PLACEMENT_3D('',#4367,#3317,#3318);
#2565=DIRECTION('axis',(0.,0.,1.));
#2566=DIRECTION('refdir',(1.,0.,0.));
#2567=DIRECTION('center_axis',(0.,0.,-1.));
#2568=DIRECTION('ref_axis',(-1.,0.,0.));
#2569=DIRECTION('center_axis',(0.,0.,1.));
#2570=DIRECTION('ref_axis',(-1.,-6.12323399573677E-17,0.));
#2571=DIRECTION('center_axis',(-1.22464679914735E-16,-1.,0.));
#2572=DIRECTION('ref_axis',(1.,-1.22464679914735E-16,0.));
#2573=DIRECTION('center_axis',(0.,0.,-1.));
#2574=DIRECTION('ref_axis',(-1.,0.,0.));
#2575=DIRECTION('center_axis',(0.,0.,1.));
#2576=DIRECTION('ref_axis',(-1.,0.,0.));
#2577=DIRECTION('center_axis',(0.,0.,1.));
#2578=DIRECTION('ref_axis',(-1.,0.,0.));
#2579=DIRECTION('center_axis',(0.,0.,1.));
#2580=DIRECTION('ref_axis',(-1.,0.,0.));
#2581=DIRECTION('center_axis',(0.,0.,1.));
#2582=DIRECTION('ref_axis',(-1.,0.,0.));
#2583=DIRECTION('',(-0.707106781186548,-8.65956056235493E-17,-0.707106781186548));
#2584=DIRECTION('center_axis',(0.,0.,-1.));
#2585=DIRECTION('ref_axis',(-1.,0.,0.));
#2586=DIRECTION('',(0.,0.,-1.));
#2587=DIRECTION('center_axis',(0.,0.,-1.));
#2588=DIRECTION('ref_axis',(-1.,0.,0.));
#2589=DIRECTION('center_axis',(0.,0.,-1.));
#2590=DIRECTION('ref_axis',(-1.,0.,0.));
#2591=DIRECTION('center_axis',(0.,0.,-1.));
#2592=DIRECTION('ref_axis',(-1.,0.,0.));
#2593=DIRECTION('center_axis',(4.80555686875742E-33,-7.84806994490694E-17,
1.));
#2594=DIRECTION('ref_axis',(-1.,-6.12323399573677E-17,0.));
#2595=DIRECTION('center_axis',(-1.22464679914735E-16,-1.,0.));
#2596=DIRECTION('ref_axis',(1.,-1.22464679914735E-16,0.));
#2597=DIRECTION('center_axis',(0.,0.,-1.));
#2598=DIRECTION('ref_axis',(-1.,0.,0.));
#2599=DIRECTION('center_axis',(0.,0.,1.));
#2600=DIRECTION('ref_axis',(-1.,0.,0.));
#2601=DIRECTION('center_axis',(0.,0.,1.));
#2602=DIRECTION('ref_axis',(-1.,0.,0.));
#2603=DIRECTION('',(-0.707106781186546,-8.65956056235491E-17,-0.707106781186549));
#2604=DIRECTION('center_axis',(0.,0.,1.));
#2605=DIRECTION('ref_axis',(-1.,0.,0.));
#2606=DIRECTION('center_axis',(0.,0.,1.));
#2607=DIRECTION('ref_axis',(-1.,0.,0.));
#2608=DIRECTION('center_axis',(0.,0.,1.));
#2609=DIRECTION('ref_axis',(-1.,0.,0.));
#2610=DIRECTION('center_axis',(0.,0.,-1.));
#2611=DIRECTION('ref_axis',(-1.,0.,0.));
#2612=DIRECTION('',(0.,0.,-1.));
#2613=DIRECTION('center_axis',(0.,0.,-1.));
#2614=DIRECTION('ref_axis',(-1.,0.,0.));
#2615=DIRECTION('center_axis',(0.,1.,0.));
#2616=DIRECTION('ref_axis',(0.,0.,1.));
#2617=DIRECTION('center_axis',(-1.11022302462515E-15,0.,1.));
#2618=DIRECTION('ref_axis',(0.,-1.,0.));
#2619=DIRECTION('center_axis',(0.,1.,0.));
#2620=DIRECTION('ref_axis',(6.12323399573677E-17,0.,1.));
#2621=DIRECTION('center_axis',(0.,0.,1.));
#2622=DIRECTION('ref_axis',(-1.,0.,0.));
#2623=DIRECTION('center_axis',(0.,-1.,0.));
#2624=DIRECTION('ref_axis',(6.12323399573677E-17,0.,1.));
#2625=DIRECTION('center_axis',(-1.68946982008176E-16,0.,-1.));
#2626=DIRECTION('ref_axis',(-0.707106781186546,-0.707106781186549,0.));
#2627=DIRECTION('center_axis',(0.,0.,1.));
#2628=DIRECTION('ref_axis',(-1.,0.,0.));
#2629=DIRECTION('',(1.68946982008176E-16,0.,1.));
#2630=DIRECTION('',(-1.68946982008176E-16,0.,-1.));
#2631=DIRECTION('center_axis',(0.,1.,0.));
#2632=DIRECTION('ref_axis',(-1.22464679914735E-16,0.,-1.));
#2633=DIRECTION('center_axis',(0.,0.,-1.));
#2634=DIRECTION('ref_axis',(1.,0.,0.));
#2635=DIRECTION('center_axis',(0.,-1.,0.));
#2636=DIRECTION('ref_axis',(-6.12323399573677E-17,0.,-1.));
#2637=DIRECTION('center_axis',(0.,1.,0.));
#2638=DIRECTION('ref_axis',(-6.12323399573677E-17,0.,-1.));
#2639=DIRECTION('center_axis',(1.93082265152201E-16,0.,1.));
#2640=DIRECTION('ref_axis',(0.707106781186546,-0.707106781186549,0.));
#2641=DIRECTION('',(-1.93082265152201E-16,0.,-1.));
#2642=DIRECTION('',(1.93082265152201E-16,0.,1.));
#2643=DIRECTION('center_axis',(1.,0.,-1.68946982008176E-16));
#2644=DIRECTION('ref_axis',(-1.68946982008176E-16,0.,-1.));
#2645=DIRECTION('',(0.,-1.,0.));
#2646=DIRECTION('',(1.68946982008176E-16,0.,1.));
#2647=DIRECTION('',(0.,1.,0.));
#2648=DIRECTION('center_axis',(0.,1.,0.));
#2649=DIRECTION('ref_axis',(1.,0.,0.));
#2650=DIRECTION('',(0.,-1.,0.));
#2651=DIRECTION('center_axis',(0.,-1.,0.));
#2652=DIRECTION('ref_axis',(6.12323399573677E-17,0.,1.));
#2653=DIRECTION('center_axis',(0.,-1.,0.));
#2654=DIRECTION('ref_axis',(1.,0.,0.));
#2655=DIRECTION('',(-1.,0.,0.));
#2656=DIRECTION('center_axis',(0.,-1.,0.));
#2657=DIRECTION('ref_axis',(0.707106781186547,0.,0.707106781186548));
#2658=DIRECTION('',(0.,0.,1.));
#2659=DIRECTION('center_axis',(0.,1.,0.));
#2660=DIRECTION('ref_axis',(-1.73123467256625E-16,0.,-1.));
#2661=DIRECTION('',(0.,0.,-1.));
#2662=DIRECTION('center_axis',(0.,-1.,0.));
#2663=DIRECTION('ref_axis',(-0.707106781186547,0.,0.707106781186548));
#2664=DIRECTION('',(-1.,0.,0.));
#2665=DIRECTION('',(0.,0.,-1.));
#2666=DIRECTION('',(1.,0.,0.));
#2667=DIRECTION('',(1.,0.,-1.11022302462516E-16));
#2668=DIRECTION('',(1.,0.,0.));
#2669=DIRECTION('',(0.,0.,1.));
#2670=DIRECTION('center_axis',(0.,-1.,0.));
#2671=DIRECTION('ref_axis',(0.,0.,-1.));
#2672=DIRECTION('center_axis',(0.,0.,-1.));
#2673=DIRECTION('ref_axis',(0.,1.,0.));
#2674=DIRECTION('center_axis',(0.,-1.,0.));
#2675=DIRECTION('ref_axis',(-6.12323399573677E-17,0.,-1.));
#2676=DIRECTION('center_axis',(0.,0.,-1.));
#2677=DIRECTION('ref_axis',(-1.,0.,0.));
#2678=DIRECTION('center_axis',(0.,1.,0.));
#2679=DIRECTION('ref_axis',(-6.12323399573677E-17,0.,-1.));
#2680=DIRECTION('center_axis',(1.68946982008176E-16,0.,1.));
#2681=DIRECTION('ref_axis',(-0.707106781186546,0.707106781186549,0.));
#2682=DIRECTION('center_axis',(0.,0.,-1.));
#2683=DIRECTION('ref_axis',(-1.,0.,0.));
#2684=DIRECTION('',(-1.68946982008176E-16,0.,-1.));
#2685=DIRECTION('center_axis',(0.,-1.,0.));
#2686=DIRECTION('ref_axis',(-1.22464679914735E-16,0.,1.));
#2687=DIRECTION('center_axis',(-1.11022302462515E-15,0.,1.));
#2688=DIRECTION('ref_axis',(1.,0.,1.11022302462516E-15));
#2689=DIRECTION('center_axis',(0.,1.,0.));
#2690=DIRECTION('ref_axis',(6.12323399573677E-17,0.,1.));
#2691=DIRECTION('center_axis',(-1.93082265152201E-16,0.,-1.));
#2692=DIRECTION('ref_axis',(0.707106781186546,0.707106781186549,0.));
#2693=DIRECTION('',(1.93082265152201E-16,0.,1.));
#2694=DIRECTION('',(-1.93082265152201E-16,0.,-1.));
#2695=DIRECTION('center_axis',(0.,1.,0.));
#2696=DIRECTION('ref_axis',(-1.,0.,0.));
#2697=DIRECTION('',(0.,-1.,0.));
#2698=DIRECTION('center_axis',(0.,1.,0.));
#2699=DIRECTION('ref_axis',(-1.,0.,0.));
#2700=DIRECTION('',(1.,0.,0.));
#2701=DIRECTION('',(0.,0.,-1.));
#2702=DIRECTION('',(-1.,0.,0.));
#2703=DIRECTION('',(-1.,0.,1.11022302462516E-16));
#2704=DIRECTION('',(-1.,0.,0.));
#2705=DIRECTION('',(0.,0.,1.));
#2706=DIRECTION('',(1.,0.,0.));
#2707=DIRECTION('center_axis',(0.,1.,0.));
#2708=DIRECTION('ref_axis',(-0.707106781186547,0.,0.707106781186548));
#2709=DIRECTION('',(0.,0.,1.));
#2710=DIRECTION('center_axis',(0.,-1.,0.));
#2711=DIRECTION('ref_axis',(-1.73123467256625E-16,0.,-1.));
#2712=DIRECTION('',(0.,0.,-1.));
#2713=DIRECTION('center_axis',(0.,1.,0.));
#2714=DIRECTION('ref_axis',(0.707106781186547,0.,0.707106781186548));
#2715=DIRECTION('center_axis',(0.,0.,1.));
#2716=DIRECTION('ref_axis',(1.,0.,0.));
#2717=DIRECTION('center_axis',(0.,1.,0.));
#2718=DIRECTION('ref_axis',(1.,0.,0.));
#2719=DIRECTION('center_axis',(0.,0.,1.));
#2720=DIRECTION('ref_axis',(0.707106781186548,0.707106781186547,0.));
#2721=DIRECTION('center_axis',(1.,0.,0.));
#2722=DIRECTION('ref_axis',(0.,0.,-1.));
#2723=DIRECTION('center_axis',(0.,0.,-1.));
#2724=DIRECTION('ref_axis',(0.707106781186548,0.707106781186547,0.));
#2725=DIRECTION('center_axis',(-1.,0.,0.));
#2726=DIRECTION('ref_axis',(0.,0.70710678118655,-0.707106781186545));
#2727=DIRECTION('center_axis',(1.,0.,0.));
#2728=DIRECTION('ref_axis',(0.,4.44089209850063E-15,-1.));
#2729=DIRECTION('',(-1.,0.,0.));
#2730=DIRECTION('center_axis',(0.,1.,0.));
#2731=DIRECTION('ref_axis',(0.,0.,1.));
#2732=DIRECTION('center_axis',(0.,0.,1.));
#2733=DIRECTION('ref_axis',(1.,0.,0.));
#2734=DIRECTION('center_axis',(0.,-1.,0.));
#2735=DIRECTION('ref_axis',(-0.707106781186547,0.,0.707106781186548));
#2736=DIRECTION('center_axis',(0.,0.,1.));
#2737=DIRECTION('ref_axis',(0.707106781186548,0.707106781186548,0.));
#2738=DIRECTION('center_axis',(0.,0.,1.));
#2739=DIRECTION('ref_axis',(1.,0.,0.));
#2740=DIRECTION('',(0.,0.,-1.));
#2741=DIRECTION('center_axis',(0.,-1.,0.));
#2742=DIRECTION('ref_axis',(0.,0.,-1.));
#2743=DIRECTION('center_axis',(2.23782254598514E-15,0.,-1.));
#2744=DIRECTION('ref_axis',(-1.,0.,-2.23782254598514E-15));
#2745=DIRECTION('center_axis',(0.,1.,0.));
#2746=DIRECTION('ref_axis',(-1.73123467256625E-16,0.,-1.));
#2747=DIRECTION('center_axis',(0.,0.,-1.));
#2748=DIRECTION('ref_axis',(-0.707106781186548,0.707106781186548,0.));
#2749=DIRECTION('center_axis',(0.,0.,-1.));
#2750=DIRECTION('ref_axis',(-1.,4.4408920985006E-15,0.));
#2751=DIRECTION('',(0.,0.,1.));
#2752=DIRECTION('center_axis',(0.,1.,0.));
#2753=DIRECTION('ref_axis',(0.,0.,1.));
#2754=DIRECTION('center_axis',(1.,0.,0.));
#2755=DIRECTION('ref_axis',(0.,0.,-1.));
#2756=DIRECTION('center_axis',(0.,-1.,0.));
#2757=DIRECTION('ref_axis',(0.707106781186547,0.,0.707106781186548));
#2758=DIRECTION('center_axis',(-1.,0.,0.));
#2759=DIRECTION('ref_axis',(0.,0.70710678118655,-0.707106781186545));
#2760=DIRECTION('center_axis',(1.,0.,0.));
#2761=DIRECTION('ref_axis',(0.,0.,-1.));
#2762=DIRECTION('',(-1.,0.,0.));
#2763=DIRECTION('center_axis',(0.,0.,1.));
#2764=DIRECTION('ref_axis',(1.,0.,0.));
#2765=DIRECTION('center_axis',(0.,1.,0.));
#2766=DIRECTION('ref_axis',(0.,0.,-1.));
#2767=DIRECTION('center_axis',(0.,0.,-1.));
#2768=DIRECTION('ref_axis',(-0.707106781186548,0.707106781186547,0.));
#2769=DIRECTION('center_axis',(0.,0.,1.));
#2770=DIRECTION('ref_axis',(-0.707106781186548,0.707106781186547,0.));
#2771=DIRECTION('center_axis',(0.,-1.,0.));
#2772=DIRECTION('ref_axis',(-0.707106781186547,0.,-0.707106781186548));
#2773=DIRECTION('center_axis',(0.,1.,0.));
#2774=DIRECTION('ref_axis',(0.,0.,-1.));
#2775=DIRECTION('',(0.,1.,0.));
#2776=DIRECTION('',(0.,-1.,0.));
#2777=DIRECTION('center_axis',(0.,0.,1.));
#2778=DIRECTION('ref_axis',(1.,0.,0.));
#2779=DIRECTION('center_axis',(-1.,0.,0.));
#2780=DIRECTION('ref_axis',(0.,0.,-1.));
#2781=DIRECTION('center_axis',(0.,0.,-1.));
#2782=DIRECTION('ref_axis',(-0.707106781186548,-0.707106781186547,0.));
#2783=DIRECTION('center_axis',(0.,0.,1.));
#2784=DIRECTION('ref_axis',(-0.707106781186548,-0.707106781186547,0.));
#2785=DIRECTION('center_axis',(1.,0.,0.));
#2786=DIRECTION('ref_axis',(0.,-0.70710678118655,-0.707106781186545));
#2787=DIRECTION('center_axis',(-1.,0.,0.));
#2788=DIRECTION('ref_axis',(0.,4.44089209850063E-15,-1.));
#2789=DIRECTION('',(1.,0.,0.));
#2790=DIRECTION('center_axis',(0.,-1.,0.));
#2791=DIRECTION('ref_axis',(0.,0.,-1.));
#2792=DIRECTION('center_axis',(0.,0.,1.));
#2793=DIRECTION('ref_axis',(-1.,0.,0.));
#2794=DIRECTION('center_axis',(0.,1.,0.));
#2795=DIRECTION('ref_axis',(0.707106781186547,0.,0.707106781186548));
#2796=DIRECTION('center_axis',(0.,0.,1.));
#2797=DIRECTION('ref_axis',(-0.707106781186548,-0.707106781186548,0.));
#2798=DIRECTION('center_axis',(0.,0.,1.));
#2799=DIRECTION('ref_axis',(-1.,0.,0.));
#2800=DIRECTION('',(0.,0.,-1.));
#2801=DIRECTION('center_axis',(0.,1.,0.));
#2802=DIRECTION('ref_axis',(1.22464679914735E-16,0.,-1.));
#2803=DIRECTION('center_axis',(-2.32553423243018E-15,0.,-1.));
#2804=DIRECTION('ref_axis',(1.,0.,-2.32553423243018E-15));
#2805=DIRECTION('center_axis',(0.,-1.,0.));
#2806=DIRECTION('ref_axis',(-1.73123467256625E-16,0.,-1.));
#2807=DIRECTION('center_axis',(0.,0.,-1.));
#2808=DIRECTION('ref_axis',(0.707106781186548,-0.707106781186548,0.));
#2809=DIRECTION('center_axis',(0.,0.,-1.));
#2810=DIRECTION('ref_axis',(1.,4.44089209850062E-15,0.));
#2811=DIRECTION('',(0.,0.,1.));
#2812=DIRECTION('center_axis',(0.,-1.,0.));
#2813=DIRECTION('ref_axis',(0.,0.,-1.));
#2814=DIRECTION('center_axis',(-1.,0.,0.));
#2815=DIRECTION('ref_axis',(0.,0.,-1.));
#2816=DIRECTION('center_axis',(0.,1.,0.));
#2817=DIRECTION('ref_axis',(-0.707106781186547,0.,0.707106781186548));
#2818=DIRECTION('center_axis',(1.,0.,0.));
#2819=DIRECTION('ref_axis',(0.,-0.70710678118655,-0.707106781186545));
#2820=DIRECTION('center_axis',(-1.,0.,0.));
#2821=DIRECTION('ref_axis',(0.,0.,-1.));
#2822=DIRECTION('',(1.,0.,0.));
#2823=DIRECTION('center_axis',(0.,0.,1.));
#2824=DIRECTION('ref_axis',(1.,0.,0.));
#2825=DIRECTION('center_axis',(0.,-1.,0.));
#2826=DIRECTION('ref_axis',(0.,0.,-1.));
#2827=DIRECTION('center_axis',(0.,0.,-1.));
#2828=DIRECTION('ref_axis',(0.707106781186548,-0.707106781186547,0.));
#2829=DIRECTION('center_axis',(0.,0.,1.));
#2830=DIRECTION('ref_axis',(0.707106781186548,-0.707106781186547,0.));
#2831=DIRECTION('center_axis',(0.,1.,0.));
#2832=DIRECTION('ref_axis',(0.70710678118654,0.,-0.707106781186555));
#2833=DIRECTION('',(0.,-1.,0.));
#2834=DIRECTION('',(0.,1.,0.));
#2835=DIRECTION('center_axis',(0.,0.,1.));
#2836=DIRECTION('ref_axis',(0.707106781186548,-0.707106781186548,0.));
#2837=DIRECTION('',(0.,0.,1.));
#2838=DIRECTION('center_axis',(0.,0.,1.));
#2839=DIRECTION('ref_axis',(0.707106781186548,-0.707106781186547,0.));
#2840=DIRECTION('center_axis',(1.,0.,0.));
#2841=DIRECTION('ref_axis',(0.,1.,0.));
#2842=DIRECTION('',(0.,0.,-1.));
#2843=DIRECTION('',(0.,1.,0.));
#2844=DIRECTION('center_axis',(0.,0.,1.));
#2845=DIRECTION('ref_axis',(0.707106781186548,0.707106781186547,0.));
#2846=DIRECTION('center_axis',(0.,0.,1.));
#2847=DIRECTION('ref_axis',(0.707106781186548,0.707106781186547,0.));
#2848=DIRECTION('center_axis',(0.,0.,1.));
#2849=DIRECTION('ref_axis',(1.,0.,0.));
#2850=DIRECTION('',(0.,1.,0.));
#2851=DIRECTION('',(1.,0.,0.));
#2852=DIRECTION('center_axis',(0.,0.,-1.));
#2853=DIRECTION('ref_axis',(-0.707106781186548,0.707106781186547,0.));
#2854=DIRECTION('',(0.,1.,0.));
#2855=DIRECTION('center_axis',(0.,0.,-1.));
#2856=DIRECTION('ref_axis',(-0.707106781186548,-0.707106781186547,0.));
#2857=DIRECTION('',(-1.,0.,0.));
#2858=DIRECTION('',(0.,1.,0.));
#2859=DIRECTION('center_axis',(0.,-1.,0.));
#2860=DIRECTION('ref_axis',(0.707106781186547,0.,0.707106781186548));
#2861=DIRECTION('',(0.,-1.,0.));
#2862=DIRECTION('center_axis',(0.,1.,0.));
#2863=DIRECTION('ref_axis',(1.,0.,0.));
#2864=DIRECTION('center_axis',(-1.,0.,0.));
#2865=DIRECTION('ref_axis',(0.,0.,-1.));
#2866=DIRECTION('',(0.,1.,0.));
#2867=DIRECTION('',(0.,0.,-1.));
#2868=DIRECTION('center_axis',(0.,-1.,0.));
#2869=DIRECTION('ref_axis',(-1.,0.,3.33935732224289E-16));
#2870=DIRECTION('',(0.,-1.,0.));
#2871=DIRECTION('center_axis',(0.,-1.,0.));
#2872=DIRECTION('ref_axis',(3.57674777954016E-16,0.,-1.));
#2873=DIRECTION('center_axis',(1.,0.,0.));
#2874=DIRECTION('ref_axis',(0.,0.,1.));
#2875=DIRECTION('',(0.,1.,0.));
#2876=DIRECTION('',(0.,0.,1.));
#2877=DIRECTION('center_axis',(0.,1.,0.));
#2878=DIRECTION('ref_axis',(-0.707106781186547,0.,0.707106781186548));
#2879=DIRECTION('',(0.,-1.,0.));
#2880=DIRECTION('center_axis',(0.,1.,0.));
#2881=DIRECTION('ref_axis',(0.,0.,1.));
#2882=DIRECTION('center_axis',(1.,-1.11022302462516E-15,-9.43245481721535E-12));
#2883=DIRECTION('ref_axis',(1.11022302462516E-15,1.,0.));
#2884=DIRECTION('center_axis',(-1.,0.,1.11022302462516E-16));
#2885=DIRECTION('ref_axis',(0.,0.707106781186549,0.707106781186546));
#2886=DIRECTION('center_axis',(1.,0.,4.44089209850061E-15));
#2887=DIRECTION('ref_axis',(0.,1.,0.));
#2888=DIRECTION('',(1.,0.,-1.11022302462516E-16));
#2889=DIRECTION('center_axis',(1.11022302462516E-16,0.,1.));
#2890=DIRECTION('ref_axis',(1.,0.,0.));
#2891=DIRECTION('center_axis',(1.11022302462516E-16,0.,1.));
#2892=DIRECTION('ref_axis',(-0.707106781186547,0.707106781186548,7.85046229341887E-17));
#2893=DIRECTION('center_axis',(0.,-1.,0.));
#2894=DIRECTION('ref_axis',(0.,0.,-1.));
#2895=DIRECTION('center_axis',(0.,0.,-1.));
#2896=DIRECTION('ref_axis',(-0.707106781186547,0.707106781186548,0.));
#2897=DIRECTION('center_axis',(1.11022302462516E-16,0.,1.));
#2898=DIRECTION('ref_axis',(-1.,0.,1.11022302462516E-16));
#2899=DIRECTION('center_axis',(1.11022302462516E-16,0.,1.));
#2900=DIRECTION('ref_axis',(0.707106781186548,0.707106781186547,-7.85046229341888E-17));
#2901=DIRECTION('',(0.,1.,0.));
#2902=DIRECTION('center_axis',(1.11022302462516E-16,0.,1.));
#2903=DIRECTION('ref_axis',(0.707106781186548,-0.707106781186547,-7.85046229341888E-17));
#2904=DIRECTION('',(-1.,0.,1.11022302462516E-16));
#2905=DIRECTION('center_axis',(1.11022302462516E-16,0.,1.));
#2906=DIRECTION('ref_axis',(-0.707106781186547,-0.707106781186548,7.85046229341887E-17));
#2907=DIRECTION('',(0.,-1.,0.));
#2908=DIRECTION('center_axis',(1.11022302462516E-16,0.,1.));
#2909=DIRECTION('ref_axis',(1.,0.,0.));
#2910=DIRECTION('center_axis',(0.,0.,-1.));
#2911=DIRECTION('ref_axis',(0.707106781186548,0.707106781186547,0.));
#2912=DIRECTION('center_axis',(-1.11022302462516E-15,1.,0.));
#2913=DIRECTION('ref_axis',(0.,0.,-1.));
#2914=DIRECTION('center_axis',(-1.,0.,0.));
#2915=DIRECTION('ref_axis',(0.,0.707106781186549,0.707106781186546));
#2916=DIRECTION('center_axis',(1.,0.,0.));
#2917=DIRECTION('ref_axis',(0.,1.,0.));
#2918=DIRECTION('',(1.,0.,0.));
#2919=DIRECTION('',(1.,0.,0.));
#2920=DIRECTION('center_axis',(-1.,0.,-9.43134459419068E-12));
#2921=DIRECTION('ref_axis',(0.,-1.,0.));
#2922=DIRECTION('center_axis',(1.,0.,-1.11022302462516E-16));
#2923=DIRECTION('ref_axis',(0.,-0.707106781186549,0.707106781186546));
#2924=DIRECTION('center_axis',(-1.,0.,0.));
#2925=DIRECTION('ref_axis',(0.,-1.,0.));
#2926=DIRECTION('center_axis',(1.11022302462516E-16,0.,1.));
#2927=DIRECTION('ref_axis',(1.,0.,0.));
#2928=DIRECTION('center_axis',(0.,1.,0.));
#2929=DIRECTION('ref_axis',(0.,0.,-1.));
#2930=DIRECTION('center_axis',(0.,0.,-1.));
#2931=DIRECTION('ref_axis',(0.707106781186548,-0.707106781186548,0.));
#2932=DIRECTION('center_axis',(1.11022302462516E-16,0.,1.));
#2933=DIRECTION('ref_axis',(1.,0.,0.));
#2934=DIRECTION('center_axis',(0.,0.,-1.));
#2935=DIRECTION('ref_axis',(-0.707106781186548,-0.707106781186547,0.));
#2936=DIRECTION('center_axis',(0.,-1.,0.));
#2937=DIRECTION('ref_axis',(0.,0.,-1.));
#2938=DIRECTION('center_axis',(1.,0.,0.));
#2939=DIRECTION('ref_axis',(0.,-0.707106781186549,0.707106781186546));
#2940=DIRECTION('center_axis',(-1.,0.,0.));
#2941=DIRECTION('ref_axis',(0.,-1.,0.));
#2942=DIRECTION('',(-1.,0.,0.));
#2943=DIRECTION('',(-1.,0.,0.));
#2944=DIRECTION('center_axis',(0.,0.,-1.));
#2945=DIRECTION('ref_axis',(-1.,0.,0.));
#2946=DIRECTION('center_axis',(0.,1.,0.));
#2947=DIRECTION('ref_axis',(-1.,0.,0.));
#2948=DIRECTION('center_axis',(0.,0.,-1.));
#2949=DIRECTION('ref_axis',(-0.707106781186548,0.707106781186547,0.));
#2950=DIRECTION('center_axis',(0.,0.,1.));
#2951=DIRECTION('ref_axis',(-0.707106781186548,0.707106781186547,0.));
#2952=DIRECTION('center_axis',(0.,-1.,0.));
#2953=DIRECTION('ref_axis',(-0.707106781186546,0.,0.707106781186549));
#2954=DIRECTION('center_axis',(0.,1.,0.));
#2955=DIRECTION('ref_axis',(-1.,0.,0.));
#2956=DIRECTION('',(0.,1.,0.));
#2957=DIRECTION('',(0.,1.,0.));
#2958=DIRECTION('',(0.,-1.,0.));
#2959=DIRECTION('center_axis',(0.,0.,-1.));
#2960=DIRECTION('ref_axis',(-1.,0.,0.));
#2961=DIRECTION('center_axis',(-1.,0.,0.));
#2962=DIRECTION('ref_axis',(0.,-1.,0.));
#2963=DIRECTION('center_axis',(0.,0.,-1.));
#2964=DIRECTION('ref_axis',(-0.707106781186548,-0.707106781186547,0.));
#2965=DIRECTION('center_axis',(0.,0.,1.));
#2966=DIRECTION('ref_axis',(-0.707106781186548,-0.707106781186547,0.));
#2967=DIRECTION('center_axis',(1.,0.,0.));
#2968=DIRECTION('ref_axis',(0.,-0.707106781186549,0.707106781186546));
#2969=DIRECTION('',(-1.,0.,0.));
#2970=DIRECTION('',(-1.,0.,0.));
#2971=DIRECTION('center_axis',(0.,0.,1.));
#2972=DIRECTION('ref_axis',(1.,0.,0.));
#2973=DIRECTION('center_axis',(0.,0.,1.));
#2974=DIRECTION('ref_axis',(1.,0.,0.));
#2975=DIRECTION('center_axis',(0.,0.,-1.));
#2976=DIRECTION('ref_axis',(-1.,0.,0.));
#2977=DIRECTION('center_axis',(0.,-1.,0.));
#2978=DIRECTION('ref_axis',(1.,0.,0.));
#2979=DIRECTION('center_axis',(0.,0.,-1.));
#2980=DIRECTION('ref_axis',(0.707106781186548,-0.707106781186547,0.));
#2981=DIRECTION('center_axis',(0.,1.,0.));
#2982=DIRECTION('ref_axis',(0.707106781186546,0.,0.707106781186549));
#2983=DIRECTION('center_axis',(0.,-1.,0.));
#2984=DIRECTION('ref_axis',(1.,0.,0.));
#2985=DIRECTION('',(0.,-1.,0.));
#2986=DIRECTION('',(0.,-1.,0.));
#2987=DIRECTION('center_axis',(0.,0.,-1.));
#2988=DIRECTION('ref_axis',(-1.,0.,0.));
#2989=DIRECTION('center_axis',(1.,0.,0.));
#2990=DIRECTION('ref_axis',(0.,1.,0.));
#2991=DIRECTION('center_axis',(0.,0.,-1.));
#2992=DIRECTION('ref_axis',(0.707106781186548,0.707106781186547,0.));
#2993=DIRECTION('center_axis',(-1.,0.,0.));
#2994=DIRECTION('ref_axis',(0.,0.707106781186549,0.707106781186546));
#2995=DIRECTION('',(1.,0.,0.));
#2996=DIRECTION('',(1.,0.,0.));
#2997=DIRECTION('center_axis',(0.,0.,1.));
#2998=DIRECTION('ref_axis',(1.,0.,0.));
#2999=DIRECTION('center_axis',(0.,0.,1.));
#3000=DIRECTION('ref_axis',(1.,0.,0.));
#3001=DIRECTION('center_axis',(0.,0.,-1.));
#3002=DIRECTION('ref_axis',(-1.,0.,0.));
#3003=DIRECTION('center_axis',(0.,0.,-1.));
#3004=DIRECTION('ref_axis',(1.,0.,0.));
#3005=DIRECTION('center_axis',(0.,0.,-1.));
#3006=DIRECTION('ref_axis',(1.,0.,0.));
#3007=DIRECTION('center_axis',(-1.22464679914735E-16,-1.,0.));
#3008=DIRECTION('ref_axis',(1.,-1.22464679914735E-16,0.));
#3009=DIRECTION('center_axis',(0.,0.,-1.));
#3010=DIRECTION('ref_axis',(1.,0.,0.));
#3011=DIRECTION('center_axis',(0.,0.,-1.));
#3012=DIRECTION('ref_axis',(1.,0.,0.));
#3013=DIRECTION('center_axis',(0.,0.,-1.));
#3014=DIRECTION('ref_axis',(1.,0.,0.));
#3015=DIRECTION('center_axis',(0.,0.,-1.));
#3016=DIRECTION('ref_axis',(-1.,0.,0.));
#3017=DIRECTION('center_axis',(0.,0.,-1.));
#3018=DIRECTION('ref_axis',(1.,0.,0.));
#3019=DIRECTION('center_axis',(0.,0.,-1.));
#3020=DIRECTION('ref_axis',(1.,0.,0.));
#3021=DIRECTION('center_axis',(-1.22464679914735E-16,-1.,0.));
#3022=DIRECTION('ref_axis',(1.,-1.22464679914735E-16,0.));
#3023=DIRECTION('center_axis',(0.,0.,-1.));
#3024=DIRECTION('ref_axis',(1.,0.,0.));
#3025=DIRECTION('center_axis',(0.,0.,-1.));
#3026=DIRECTION('ref_axis',(0.,-1.,0.));
#3027=DIRECTION('center_axis',(0.,0.,-1.));
#3028=DIRECTION('ref_axis',(1.,0.,0.));
#3029=DIRECTION('center_axis',(0.,0.,-1.));
#3030=DIRECTION('ref_axis',(1.,0.,0.));
#3031=DIRECTION('center_axis',(0.,0.,-1.));
#3032=DIRECTION('ref_axis',(1.,0.,0.));
#3033=DIRECTION('',(0.,0.,1.));
#3034=DIRECTION('center_axis',(0.,0.,-1.));
#3035=DIRECTION('ref_axis',(-1.,0.,0.));
#3036=DIRECTION('center_axis',(0.,0.,-1.));
#3037=DIRECTION('ref_axis',(1.,0.,0.));
#3038=DIRECTION('center_axis',(0.,0.,-1.));
#3039=DIRECTION('ref_axis',(1.,0.,0.));
#3040=DIRECTION('center_axis',(-1.22464679914735E-16,-1.,0.));
#3041=DIRECTION('ref_axis',(1.,-1.22464679914735E-16,0.));
#3042=DIRECTION('center_axis',(0.,0.,-1.));
#3043=DIRECTION('ref_axis',(-1.,0.,0.));
#3044=DIRECTION('center_axis',(-1.22464679914735E-16,-1.,0.));
#3045=DIRECTION('ref_axis',(1.,-1.22464679914735E-16,0.));
#3046=DIRECTION('center_axis',(0.,0.,-1.));
#3047=DIRECTION('ref_axis',(1.,0.,0.));
#3048=DIRECTION('center_axis',(0.,0.,-1.));
#3049=DIRECTION('ref_axis',(1.,0.,0.));
#3050=DIRECTION('center_axis',(0.,0.,-1.));
#3051=DIRECTION('ref_axis',(1.,0.,0.));
#3052=DIRECTION('center_axis',(0.,0.,-1.));
#3053=DIRECTION('ref_axis',(1.,0.,0.));
#3054=DIRECTION('',(0.,0.,1.));
#3055=DIRECTION('center_axis',(-1.73472347597681E-16,-1.,1.1267102781253E-16));
#3056=DIRECTION('ref_axis',(-0.158730158730159,1.38777878078145E-16,0.987322002545015));
#3057=DIRECTION('center_axis',(0.,-1.,0.));
#3058=DIRECTION('ref_axis',(-1.,0.,0.));
#3059=DIRECTION('center_axis',(0.,1.,0.));
#3060=DIRECTION('ref_axis',(1.22464679914735E-16,0.,-1.));
#3061=DIRECTION('',(0.,-1.,0.));
#3062=DIRECTION('center_axis',(0.,-1.,0.));
#3063=DIRECTION('ref_axis',(1.22464679914735E-16,0.,-1.));
#3064=DIRECTION('',(0.,1.,0.));
#3065=DIRECTION('center_axis',(0.,0.,-1.));
#3066=DIRECTION('ref_axis',(1.,0.,0.));
#3067=DIRECTION('center_axis',(0.,0.,-1.));
#3068=DIRECTION('ref_axis',(1.,0.,0.));
#3069=DIRECTION('',(0.,0.,1.));
#3070=DIRECTION('center_axis',(0.,1.,0.));
#3071=DIRECTION('ref_axis',(-0.707106781186548,0.,-0.707106781186547));
#3072=DIRECTION('',(0.,1.,0.));
#3073=DIRECTION('center_axis',(0.,-1.,0.));
#3074=DIRECTION('ref_axis',(0.707106781186548,0.,-0.707106781186547));
#3075=DIRECTION('',(0.,-1.,0.));
#3076=DIRECTION('center_axis',(0.,0.,1.));
#3077=DIRECTION('ref_axis',(-0.707106781186548,0.707106781186548,0.));
#3078=DIRECTION('',(0.,0.,1.));
#3079=DIRECTION('center_axis',(0.,0.,1.));
#3080=DIRECTION('ref_axis',(1.,0.,0.));
#3081=DIRECTION('center_axis',(0.,0.,1.));
#3082=DIRECTION('ref_axis',(-0.707106781186548,-0.707106781186547,0.));
#3083=DIRECTION('',(0.,0.,-1.));
#3084=DIRECTION('center_axis',(0.,0.,1.));
#3085=DIRECTION('ref_axis',(1.,0.,0.));
#3086=DIRECTION('center_axis',(0.,0.,-1.));
#3087=DIRECTION('ref_axis',(-1.,0.,0.));
#3088=DIRECTION('',(0.,-1.,0.));
#3089=DIRECTION('',(-1.,0.,0.));
#3090=DIRECTION('center_axis',(0.,0.,-1.));
#3091=DIRECTION('ref_axis',(0.707106781186548,-0.707106781186547,0.));
#3092=DIRECTION('',(0.,-1.,0.));
#3093=DIRECTION('center_axis',(0.,0.,-1.));
#3094=DIRECTION('ref_axis',(0.707106781186548,0.707106781186547,0.));
#3095=DIRECTION('',(1.,0.,0.));
#3096=DIRECTION('center_axis',(-0.408248290463862,-0.816496580927726,-0.408248290463863));
#3097=DIRECTION('ref_axis',(0.577350269189625,-0.577350269189625,0.577350269189627));
#3098=DIRECTION('center_axis',(1.38777878078144E-16,0.,-1.));
#3099=DIRECTION('ref_axis',(0.,-1.,0.));
#3100=DIRECTION('center_axis',(-1.,1.11022302462516E-15,0.));
#3101=DIRECTION('ref_axis',(0.,0.,1.));
#3102=DIRECTION('center_axis',(-0.408248290463864,-0.408248290463862,-0.816496580927726));
#3103=DIRECTION('ref_axis',(-0.577350269189627,-0.577350269189625,0.577350269189626));
#3104=DIRECTION('center_axis',(1.,0.,1.11022302462516E-15));
#3105=DIRECTION('ref_axis',(0.,-1.,0.));
#3106=DIRECTION('center_axis',(0.,0.,-1.));
#3107=DIRECTION('ref_axis',(-1.,0.,0.));
#3108=DIRECTION('center_axis',(0.408248290463862,-0.816496580927727,0.408248290463863));
#3109=DIRECTION('ref_axis',(0.577350269189626,0.577350269189625,0.577350269189626));
#3110=DIRECTION('center_axis',(0.,-1.38777878078145E-16,-1.));
#3111=DIRECTION('ref_axis',(1.,0.,0.));
#3112=DIRECTION('center_axis',(0.,-1.,0.));
#3113=DIRECTION('ref_axis',(0.,0.,1.));
#3114=DIRECTION('center_axis',(-1.,0.,0.));
#3115=DIRECTION('ref_axis',(0.,1.,0.));
#3116=DIRECTION('center_axis',(0.,-1.,0.));
#3117=DIRECTION('ref_axis',(0.707106781186547,0.,0.707106781186548));
#3118=DIRECTION('',(0.,-1.,0.));
#3119=DIRECTION('center_axis',(0.,0.,1.));
#3120=DIRECTION('ref_axis',(1.,0.,0.));
#3121=DIRECTION('center_axis',(0.,0.,1.));
#3122=DIRECTION('ref_axis',(-1.,0.,0.));
#3123=DIRECTION('center_axis',(0.,1.,0.));
#3124=DIRECTION('ref_axis',(0.,0.,1.));
#3125=DIRECTION('center_axis',(-1.,0.,0.));
#3126=DIRECTION('ref_axis',(0.,-1.,0.));
#3127=DIRECTION('center_axis',(-0.408248290463862,-0.816496580927726,0.408248290463863));
#3128=DIRECTION('ref_axis',(-0.577350269189625,0.577350269189625,0.577350269189627));
#3129=DIRECTION('center_axis',(1.,-1.11022302462516E-15,0.));
#3130=DIRECTION('ref_axis',(0.,0.,1.));
#3131=DIRECTION('center_axis',(0.,-1.,0.));
#3132=DIRECTION('ref_axis',(-1.,0.,0.));
#3133=DIRECTION('center_axis',(0.,0.,-1.));
#3134=DIRECTION('ref_axis',(0.,1.,0.));
#3135=DIRECTION('center_axis',(0.,1.,0.));
#3136=DIRECTION('ref_axis',(-0.707106781186547,0.,0.707106781186548));
#3137=DIRECTION('',(0.,1.,0.));
#3138=DIRECTION('center_axis',(0.,0.,1.));
#3139=DIRECTION('ref_axis',(-0.707106781186548,0.707106781186548,0.));
#3140=DIRECTION('center_axis',(0.,0.,-1.));
#3141=DIRECTION('ref_axis',(-1.,0.,0.));
#3142=DIRECTION('',(0.,0.,1.));
#3143=DIRECTION('',(0.,0.,-1.));
#3144=DIRECTION('center_axis',(0.,-1.,0.));
#3145=DIRECTION('ref_axis',(0.,0.,-1.));
#3146=DIRECTION('center_axis',(-3.54500770462299E-16,0.,1.));
#3147=DIRECTION('ref_axis',(1.,0.,3.54500770462299E-16));
#3148=DIRECTION('center_axis',(0.,-1.,0.));
#3149=DIRECTION('ref_axis',(3.95168072181656E-16,0.,-1.));
#3150=DIRECTION('center_axis',(0.,1.,0.));
#3151=DIRECTION('ref_axis',(3.95168072181656E-16,0.,-1.));
#3152=DIRECTION('center_axis',(0.,0.,1.));
#3153=DIRECTION('ref_axis',(0.707106781186547,0.707106781186548,0.));
#3154=DIRECTION('',(0.,0.,-1.));
#3155=DIRECTION('',(0.,0.,1.));
#3156=DIRECTION('center_axis',(0.,0.,-1.));
#3157=DIRECTION('ref_axis',(-1.,0.,0.));
#3158=DIRECTION('center_axis',(0.,1.,0.));
#3159=DIRECTION('ref_axis',(-1.,0.,0.));
#3160=DIRECTION('center_axis',(0.,0.,1.));
#3161=DIRECTION('ref_axis',(0.,1.,0.));
#3162=DIRECTION('center_axis',(1.,0.,0.));
#3163=DIRECTION('ref_axis',(0.,0.,1.));
#3164=DIRECTION('center_axis',(0.,0.,-1.));
#3165=DIRECTION('ref_axis',(-1.,0.,0.));
#3166=DIRECTION('center_axis',(0.,-1.,0.));
#3167=DIRECTION('ref_axis',(1.,0.,0.));
#3168=DIRECTION('center_axis',(0.,0.,1.));
#3169=DIRECTION('ref_axis',(0.,-1.,0.));
#3170=DIRECTION('center_axis',(-1.,0.,0.));
#3171=DIRECTION('ref_axis',(0.,0.,1.));
#3172=DIRECTION('center_axis',(0.,1.,0.));
#3173=DIRECTION('ref_axis',(0.707106781186548,0.,0.707106781186547));
#3174=DIRECTION('',(0.,-1.,0.));
#3175=DIRECTION('center_axis',(0.,0.,1.));
#3176=DIRECTION('ref_axis',(1.,0.,0.));
#3177=DIRECTION('center_axis',(0.,0.,1.));
#3178=DIRECTION('ref_axis',(1.,0.,0.));
#3179=DIRECTION('center_axis',(0.,-1.,0.));
#3180=DIRECTION('ref_axis',(0.,0.,1.));
#3181=DIRECTION('center_axis',(1.,0.,0.));
#3182=DIRECTION('ref_axis',(0.,1.,0.));
#3183=DIRECTION('center_axis',(0.,1.,0.));
#3184=DIRECTION('ref_axis',(-0.707106781186548,0.,0.707106781186547));
#3185=DIRECTION('',(0.,1.,0.));
#3186=DIRECTION('center_axis',(1.,0.,0.));
#3187=DIRECTION('ref_axis',(0.,0.707106781186548,0.707106781186547));
#3188=DIRECTION('',(1.,0.,0.));
#3189=DIRECTION('center_axis',(0.,0.,1.));
#3190=DIRECTION('ref_axis',(0.707106781186548,-0.707106781186548,0.));
#3191=DIRECTION('center_axis',(0.,0.,1.));
#3192=DIRECTION('ref_axis',(0.,-1.,0.));
#3193=DIRECTION('',(0.,0.,1.));
#3194=DIRECTION('',(0.,0.,-1.));
#3195=DIRECTION('center_axis',(0.,-1.,0.));
#3196=DIRECTION('ref_axis',(0.,0.,-1.));
#3197=DIRECTION('center_axis',(5.27279294477764E-16,0.,-1.));
#3198=DIRECTION('ref_axis',(0.,-1.,0.));
#3199=DIRECTION('center_axis',(0.,1.,0.));
#3200=DIRECTION('ref_axis',(1.22464679914735E-16,0.,-1.));
#3201=DIRECTION('center_axis',(0.,0.,1.));
#3202=DIRECTION('ref_axis',(-0.707106781186548,-0.707106781186548,0.));
#3203=DIRECTION('',(0.,0.,-1.));
#3204=DIRECTION('',(0.,0.,1.));
#3205=DIRECTION('center_axis',(-1.,0.,0.));
#3206=DIRECTION('ref_axis',(0.,0.707106781186548,0.707106781186547));
#3207=DIRECTION('',(1.,0.,0.));
#3208=DIRECTION('center_axis',(0.,0.,1.));
#3209=DIRECTION('ref_axis',(0.707106781186548,0.707106781186548,0.));
#3210=DIRECTION('center_axis',(0.,0.,1.));
#3211=DIRECTION('ref_axis',(1.,0.,0.));
#3212=DIRECTION('',(0.,0.,1.));
#3213=DIRECTION('',(0.,0.,-1.));
#3214=DIRECTION('center_axis',(0.,-1.,0.));
#3215=DIRECTION('ref_axis',(0.,0.,-1.));
#3216=DIRECTION('center_axis',(5.27279294477764E-16,0.,-1.));
#3217=DIRECTION('ref_axis',(-1.,0.,-5.27279294477764E-16));
#3218=DIRECTION('center_axis',(0.,-1.,0.));
#3219=DIRECTION('ref_axis',(1.22464679914735E-16,0.,-1.));
#3220=DIRECTION('center_axis',(0.,0.,1.));
#3221=DIRECTION('ref_axis',(-0.707106781186548,0.707106781186548,0.));
#3222=DIRECTION('',(0.,0.,-1.));
#3223=DIRECTION('',(0.,0.,1.));
#3224=DIRECTION('center_axis',(-1.,0.,0.));
#3225=DIRECTION('ref_axis',(0.,-0.707106781186548,0.707106781186547));
#3226=DIRECTION('',(-1.,0.,0.));
#3227=DIRECTION('center_axis',(1.,0.,0.));
#3228=DIRECTION('ref_axis',(0.,-0.707106781186548,0.707106781186547));
#3229=DIRECTION('',(-1.,0.,0.));
#3230=DIRECTION('center_axis',(0.,0.,1.));
#3231=DIRECTION('ref_axis',(-0.707106781186548,-0.707106781186548,0.));
#3232=DIRECTION('center_axis',(0.,0.,-1.));
#3233=DIRECTION('ref_axis',(0.,-1.,0.));
#3234=DIRECTION('',(0.,0.,-1.));
#3235=DIRECTION('center_axis',(0.,-1.,0.));
#3236=DIRECTION('ref_axis',(0.,0.,-1.));
#3237=DIRECTION('center_axis',(-1.20167681539544E-16,0.,1.));
#3238=DIRECTION('ref_axis',(0.,-1.,0.));
#3239=DIRECTION('center_axis',(0.,1.,0.));
#3240=DIRECTION('ref_axis',(3.57674777954016E-16,0.,-1.));
#3241=DIRECTION('center_axis',(0.,0.,1.));
#3242=DIRECTION('ref_axis',(0.707106781186548,-0.707106781186548,0.));
#3243=DIRECTION('',(0.,0.,1.));
#3244=DIRECTION('center_axis',(-1.,0.,0.));
#3245=DIRECTION('ref_axis',(0.,-1.,0.));
#3246=DIRECTION('center_axis',(0.,-1.,0.));
#3247=DIRECTION('ref_axis',(0.,0.,-1.));
#3248=DIRECTION('center_axis',(0.,1.,0.));
#3249=DIRECTION('ref_axis',(0.,0.,1.));
#3250=DIRECTION('center_axis',(-1.,0.,1.93082265152201E-16));
#3251=DIRECTION('ref_axis',(1.93082265152201E-16,0.,1.));
#3252=DIRECTION('center_axis',(-1.,0.,0.));
#3253=DIRECTION('ref_axis',(0.,0.,-1.));
#3254=DIRECTION('',(0.,1.,0.));
#3255=DIRECTION('center_axis',(0.,-1.,0.));
#3256=DIRECTION('ref_axis',(-1.,0.,3.33935732224289E-16));
#3257=DIRECTION('',(0.,-1.,0.));
#3258=DIRECTION('center_axis',(1.,0.,0.));
#3259=DIRECTION('ref_axis',(0.,0.,1.));
#3260=DIRECTION('center_axis',(0.,0.,1.));
#3261=DIRECTION('ref_axis',(1.,0.,0.));
#3262=DIRECTION('',(0.,-1.,0.));
#3263=DIRECTION('',(-1.,0.,0.));
#3264=DIRECTION('',(0.,1.,0.));
#3265=DIRECTION('',(1.,0.,0.));
#3266=DIRECTION('center_axis',(0.,0.,1.));
#3267=DIRECTION('ref_axis',(1.,0.,0.));
#3268=DIRECTION('',(0.,-1.,0.));
#3269=DIRECTION('',(-1.,0.,0.));
#3270=DIRECTION('',(0.,1.,0.));
#3271=DIRECTION('',(1.,0.,0.));
#3272=DIRECTION('center_axis',(0.,0.,1.));
#3273=DIRECTION('ref_axis',(1.,0.,0.));
#3274=DIRECTION('center_axis',(0.,0.,1.));
#3275=DIRECTION('ref_axis',(1.,0.,0.));
#3276=DIRECTION('center_axis',(0.,0.,1.));
#3277=DIRECTION('ref_axis',(1.,0.,0.));
#3278=DIRECTION('',(0.,0.,1.));
#3279=DIRECTION('center_axis',(0.,-1.,0.));
#3280=DIRECTION('ref_axis',(-1.,0.,0.));
#3281=DIRECTION('',(0.,1.,0.));
#3282=DIRECTION('center_axis',(0.,-1.,0.));
#3283=DIRECTION('ref_axis',(-1.,0.,-1.77635683940025E-16));
#3284=DIRECTION('',(0.,-1.,0.));
#3285=DIRECTION('center_axis',(0.,-1.,0.));
#3286=DIRECTION('ref_axis',(-1.,0.,-1.77635683940025E-16));
#3287=DIRECTION('center_axis',(-1.,0.,0.));
#3288=DIRECTION('ref_axis',(0.,-1.,0.));
#3289=DIRECTION('center_axis',(0.,-1.,0.));
#3290=DIRECTION('ref_axis',(-1.,0.,0.));
#3291=DIRECTION('',(0.,-1.,0.));
#3292=DIRECTION('center_axis',(0.,-1.,0.));
#3293=DIRECTION('ref_axis',(-1.,0.,0.));
#3294=DIRECTION('',(0.,1.,0.));
#3295=DIRECTION('center_axis',(0.,-1.,0.));
#3296=DIRECTION('ref_axis',(-1.,0.,0.));
#3297=DIRECTION('center_axis',(1.,0.,0.));
#3298=DIRECTION('ref_axis',(0.,1.,0.));
#3299=DIRECTION('',(0.,0.,1.));
#3300=DIRECTION('',(0.,0.,1.));
#3301=DIRECTION('center_axis',(-1.,0.,0.));
#3302=DIRECTION('ref_axis',(0.,-1.,0.));
#3303=DIRECTION('',(0.,0.,1.));
#3304=DIRECTION('',(0.,0.,1.));
#3305=DIRECTION('center_axis',(-1.,0.,0.));
#3306=DIRECTION('ref_axis',(0.,-1.,0.));
#3307=DIRECTION('center_axis',(0.,-1.,0.));
#3308=DIRECTION('ref_axis',(1.,0.,0.));
#3309=DIRECTION('',(0.,0.,1.));
#3310=DIRECTION('',(0.,0.,1.));
#3311=DIRECTION('center_axis',(1.,0.,0.));
#3312=DIRECTION('ref_axis',(0.,1.,0.));
#3313=DIRECTION('',(0.,0.,1.));
#3314=DIRECTION('center_axis',(-1.,0.,0.));
#3315=DIRECTION('ref_axis',(0.,-1.,0.));
#3316=DIRECTION('',(0.,0.,1.));
#3317=DIRECTION('center_axis',(0.,1.,0.));
#3318=DIRECTION('ref_axis',(-1.,0.,0.));
#3319=CARTESIAN_POINT('',(0.,0.,0.));
#3320=CARTESIAN_POINT('Origin',(20.,0.,9.29289321881345));
#3321=CARTESIAN_POINT('',(34.1464466094067,3.46488011190378E-15,9.64644660940673));
#3322=CARTESIAN_POINT('Origin',(20.,8.66220027975944E-16,9.64644660940673));
#3323=CARTESIAN_POINT('',(34.,-1.71450551880629E-15,9.29289321881345));
#3324=CARTESIAN_POINT('Origin',(34.5,-1.77573785876366E-15,9.29289321881345));
#3325=CARTESIAN_POINT('Origin',(20.,0.,9.29289321881345));
#3326=CARTESIAN_POINT('Origin',(20.,0.,9.75));
#3327=CARTESIAN_POINT('',(34.5,1.77573785876366E-15,10.));
#3328=CARTESIAN_POINT('',(20.,14.5,10.));
#3329=CARTESIAN_POINT('Origin',(20.,0.,10.));
#3330=CARTESIAN_POINT('',(20.,-14.5,10.));
#3331=CARTESIAN_POINT('Origin',(20.,0.,10.));
#3332=CARTESIAN_POINT('Origin',(20.,0.,10.));
#3333=CARTESIAN_POINT('',(34.25,1.74512168878498E-15,9.75));
#3334=CARTESIAN_POINT('Origin',(20.,0.,10.));
#3335=CARTESIAN_POINT('',(34.,-1.71450551880629E-15,5.));
#3336=CARTESIAN_POINT('',(34.,-1.71450551880629E-15,10.));
#3337=CARTESIAN_POINT('',(10.5,-10.2834819006016,5.));
#3338=CARTESIAN_POINT('Origin',(20.,0.,5.));
#3339=CARTESIAN_POINT('Origin',(20.,0.,5.));
#3340=CARTESIAN_POINT('Origin',(-20.,0.,9.29289321881345));
#3341=CARTESIAN_POINT('',(-5.85355339059327,3.46488011190378E-15,9.64644660940673));
#3342=CARTESIAN_POINT('Origin',(-20.,8.66220027975944E-16,9.64644660940673));
#3343=CARTESIAN_POINT('',(-6.,-1.71450551880629E-15,9.29289321881345));
#3344=CARTESIAN_POINT('Origin',(-5.5,-1.77573785876366E-15,9.29289321881345));
#3345=CARTESIAN_POINT('Origin',(-20.,0.,9.29289321881345));
#3346=CARTESIAN_POINT('Origin',(-20.,0.,9.75));
#3347=CARTESIAN_POINT('',(-20.,-14.5,10.));
#3348=CARTESIAN_POINT('',(-5.5,1.77573785876366E-15,10.));
#3349=CARTESIAN_POINT('Origin',(-20.,0.,10.));
#3350=CARTESIAN_POINT('',(-5.75,1.74512168878498E-15,9.75));
#3351=CARTESIAN_POINT('',(-20.,14.5,10.));
#3352=CARTESIAN_POINT('Origin',(-20.,0.,10.));
#3353=CARTESIAN_POINT('',(-34.5,0.,10.));
#3354=CARTESIAN_POINT('Origin',(-20.,0.,10.));
#3355=CARTESIAN_POINT('Origin',(-20.,0.,10.));
#3356=CARTESIAN_POINT('Origin',(-20.,0.,10.));
#3357=CARTESIAN_POINT('',(-6.,1.71450551880629E-15,5.));
#3358=CARTESIAN_POINT('',(-6.,-1.71450551880629E-15,10.));
#3359=CARTESIAN_POINT('Origin',(-20.,0.,5.));
#3360=CARTESIAN_POINT('Origin',(5.51091059616309E-16,-14.5,4.5));
#3361=CARTESIAN_POINT('',(-2.55,-15.,4.5));
#3362=CARTESIAN_POINT('',(-2.05,-14.5,4.5));
#3363=CARTESIAN_POINT('Origin',(-2.55,-14.5,4.5));
#3364=CARTESIAN_POINT('',(2.05,-14.5,4.5));
#3365=CARTESIAN_POINT('Origin',(5.51091059616309E-16,-14.5,4.5));
#3366=CARTESIAN_POINT('',(2.55,-15.,4.5));
#3367=CARTESIAN_POINT('Origin',(2.55,-14.5,4.5));
#3368=CARTESIAN_POINT('Origin',(5.51091059616309E-16,-15.,4.5));
#3369=CARTESIAN_POINT('Origin',(2.55,-14.5,2.25));
#3370=CARTESIAN_POINT('',(2.05,-14.5,-7.));
#3371=CARTESIAN_POINT('',(2.55,-15.,-7.));
#3372=CARTESIAN_POINT('Origin',(2.55,-14.5,-7.));
#3373=CARTESIAN_POINT('',(2.55,-15.,2.25));
#3374=CARTESIAN_POINT('',(2.05,-14.5,2.25));
#3375=CARTESIAN_POINT('Origin',(-8.57252759403148E-16,-14.5,-7.));
#3376=CARTESIAN_POINT('',(-2.05,-14.5,-7.));
#3377=CARTESIAN_POINT('',(-2.55,-15.,-7.));
#3378=CARTESIAN_POINT('Origin',(-2.55,-14.5,-7.));
#3379=CARTESIAN_POINT('Origin',(-8.57252759403148E-16,-15.,-7.));
#3380=CARTESIAN_POINT('Origin',(-8.57252759403148E-16,-14.5,-7.));
#3381=CARTESIAN_POINT('Origin',(-2.55,-14.5,-3.5));
#3382=CARTESIAN_POINT('',(-2.55,-15.,-3.5));
#3383=CARTESIAN_POINT('',(-2.05,-14.5,-3.5));
#3384=CARTESIAN_POINT('Origin',(2.05,0.,4.5));
#3385=CARTESIAN_POINT('',(2.05,14.5,4.5));
#3386=CARTESIAN_POINT('',(2.05,0.,4.5));
#3387=CARTESIAN_POINT('',(2.05,14.5,-7.));
#3388=CARTESIAN_POINT('',(2.05,14.5,2.25));
#3389=CARTESIAN_POINT('',(2.05,0.,-7.));
#3390=CARTESIAN_POINT('Origin',(5.51091059616309E-16,0.,4.5));
#3391=CARTESIAN_POINT('',(-2.05,14.5,4.5));
#3392=CARTESIAN_POINT('',(-2.05,0.,4.5));
#3393=CARTESIAN_POINT('Origin',(5.51091059616309E-16,14.5,4.5));
#3394=CARTESIAN_POINT('Origin',(5.,-15.,0.));
#3395=CARTESIAN_POINT('',(-12.5,-15.,3.5));
#3396=CARTESIAN_POINT('',(-33.,-15.,3.5));
#3397=CARTESIAN_POINT('',(-7.5,-15.,3.5));
#3398=CARTESIAN_POINT('',(-10.,-15.,1.));
#3399=CARTESIAN_POINT('Origin',(-12.5,-15.,1.));
#3400=CARTESIAN_POINT('',(-10.,-15.,0.));
#3401=CARTESIAN_POINT('',(-10.,-15.,2.5));
#3402=CARTESIAN_POINT('',(10.,-15.,-1.23112022889615E-16));
#3403=CARTESIAN_POINT('Origin',(-1.5563227994824E-15,-15.,2.22044604925031E-15));
#3404=CARTESIAN_POINT('',(10.,-15.,1.));
#3405=CARTESIAN_POINT('',(10.,-15.,-6.42939569552361E-16));
#3406=CARTESIAN_POINT('',(12.5,-15.,3.5));
#3407=CARTESIAN_POINT('Origin',(12.5,-15.,1.));
#3408=CARTESIAN_POINT('',(33.,-15.,3.5));
#3409=CARTESIAN_POINT('',(12.5,-15.,3.5));
#3410=CARTESIAN_POINT('',(33.,-15.,9.5));
#3411=CARTESIAN_POINT('',(33.,-15.,0.));
#3412=CARTESIAN_POINT('',(6.60746712528363,-15.,9.50000000000117));
#3413=CARTESIAN_POINT('',(12.5,-15.,9.5));
#3414=CARTESIAN_POINT('',(3.29190075645217,-15.,7.5));
#3415=CARTESIAN_POINT('Ctrl Pts',(3.29190075645217,-15.,7.5));
#3416=CARTESIAN_POINT('Ctrl Pts',(3.87265098582167,-15.,7.5));
#3417=CARTESIAN_POINT('Ctrl Pts',(5.19951503623642,-15.,7.91957079395573));
#3418=CARTESIAN_POINT('Ctrl Pts',(6.13335659729721,-15.,8.91262776891796));
#3419=CARTESIAN_POINT('Ctrl Pts',(6.6074531097289,-15.,9.50001131240896));
#3420=CARTESIAN_POINT('',(-3.29190075644303,-15.,7.5));
#3421=CARTESIAN_POINT('',(5.,-15.,7.5));
#3422=CARTESIAN_POINT('',(-6.60746712528176,-15.,9.5));
#3423=CARTESIAN_POINT('Ctrl Pts',(-6.60745970218516,-15.,9.50000598847509));
#3424=CARTESIAN_POINT('Ctrl Pts',(-6.25584788461121,-15.,9.06416072743007));
#3425=CARTESIAN_POINT('Ctrl Pts',(-5.61798869965049,-15.,8.35560265018414));
#3426=CARTESIAN_POINT('Ctrl Pts',(-4.45637539778017,-15.,7.65826919410842));
#3427=CARTESIAN_POINT('Ctrl Pts',(-3.67906757556427,-15.,7.49999999999878));
#3428=CARTESIAN_POINT('Ctrl Pts',(-3.29190075644303,-15.,7.5));
#3429=CARTESIAN_POINT('',(-33.,-15.,9.5));
#3430=CARTESIAN_POINT('',(-7.5,-15.,9.5));
#3431=CARTESIAN_POINT('',(-33.,-15.,0.));
#3432=CARTESIAN_POINT('Origin',(-8.57252759403148E-16,14.5,-7.));
#3433=CARTESIAN_POINT('',(-2.55,15.,-7.));
#3434=CARTESIAN_POINT('',(-2.05,14.5,-7.));
#3435=CARTESIAN_POINT('Origin',(-2.55,14.5,-7.));
#3436=CARTESIAN_POINT('Origin',(-8.57252759403148E-16,14.5,-7.));
#3437=CARTESIAN_POINT('',(2.55,15.,-7.));
#3438=CARTESIAN_POINT('Origin',(2.55,14.5,-7.));
#3439=CARTESIAN_POINT('Origin',(-8.57252759403148E-16,15.,-7.));
#3440=CARTESIAN_POINT('Origin',(2.55,14.5,2.25));
#3441=CARTESIAN_POINT('',(2.55,15.,4.5));
#3442=CARTESIAN_POINT('Origin',(2.55,14.5,4.5));
#3443=CARTESIAN_POINT('',(2.55,15.,2.25));
#3444=CARTESIAN_POINT('Origin',(5.51091059616309E-16,14.5,4.5));
#3445=CARTESIAN_POINT('',(-2.55,15.,4.5));
#3446=CARTESIAN_POINT('Origin',(-2.55,14.5,4.5));
#3447=CARTESIAN_POINT('Origin',(5.51091059616309E-16,15.,4.5));
#3448=CARTESIAN_POINT('Origin',(-2.55,14.5,-3.5));
#3449=CARTESIAN_POINT('',(-2.55,15.,-3.5));
#3450=CARTESIAN_POINT('',(-2.05,14.5,-3.5));
#3451=CARTESIAN_POINT('Origin',(-8.57252759403148E-16,0.,-7.));
#3452=CARTESIAN_POINT('',(-2.05,0.,-7.));
#3453=CARTESIAN_POINT('Origin',(35.,15.,0.));
#3454=CARTESIAN_POINT('',(-33.,15.,3.5));
#3455=CARTESIAN_POINT('',(-12.5,15.,3.5));
#3456=CARTESIAN_POINT('',(7.5,15.,3.5));
#3457=CARTESIAN_POINT('',(-33.,15.,9.5));
#3458=CARTESIAN_POINT('',(-33.,15.,0.));
#3459=CARTESIAN_POINT('',(-6.60746712528363,15.,9.50000000000117));
#3460=CARTESIAN_POINT('',(7.5,15.,9.5));
#3461=CARTESIAN_POINT('',(-3.29190075645217,15.,7.5));
#3462=CARTESIAN_POINT('Ctrl Pts',(-3.29190075645217,15.,7.5));
#3463=CARTESIAN_POINT('Ctrl Pts',(-3.87265098582168,15.,7.5));
#3464=CARTESIAN_POINT('Ctrl Pts',(-5.19951503623643,15.,7.91957079395574));
#3465=CARTESIAN_POINT('Ctrl Pts',(-6.13335659729722,15.,8.91262776891795));
#3466=CARTESIAN_POINT('Ctrl Pts',(-6.60745310972891,15.,9.50001131240896));
#3467=CARTESIAN_POINT('',(3.29190075644302,15.,7.5));
#3468=CARTESIAN_POINT('',(20.,15.,7.5));
#3469=CARTESIAN_POINT('',(6.60746712528176,15.,9.5));
#3470=CARTESIAN_POINT('Ctrl Pts',(6.60745970218516,15.,9.50000598847509));
#3471=CARTESIAN_POINT('Ctrl Pts',(6.2558478846112,15.,9.06416072743006));
#3472=CARTESIAN_POINT('Ctrl Pts',(5.61798869965048,15.,8.35560265018414));
#3473=CARTESIAN_POINT('Ctrl Pts',(4.45637539778016,15.,7.65826919410842));
#3474=CARTESIAN_POINT('Ctrl Pts',(3.67906757556427,15.,7.49999999999878));
#3475=CARTESIAN_POINT('Ctrl Pts',(3.29190075644302,15.,7.5));
#3476=CARTESIAN_POINT('',(33.,15.,9.5));
#3477=CARTESIAN_POINT('',(27.5,15.,9.5));
#3478=CARTESIAN_POINT('',(33.,15.,3.5));
#3479=CARTESIAN_POINT('',(33.,15.,0.));
#3480=CARTESIAN_POINT('',(12.5,15.,3.5));
#3481=CARTESIAN_POINT('',(27.5,15.,3.5));
#3482=CARTESIAN_POINT('',(10.,15.,1.));
#3483=CARTESIAN_POINT('Origin',(12.5,15.,1.));
#3484=CARTESIAN_POINT('',(10.,15.,-1.28587913910472E-15));
#3485=CARTESIAN_POINT('',(10.,15.,-6.42939569552361E-16));
#3486=CARTESIAN_POINT('',(-10.,15.,1.11891127299257E-15));
#3487=CARTESIAN_POINT('Origin',(-1.5563227994824E-15,15.,2.22044604925031E-15));
#3488=CARTESIAN_POINT('',(-10.,15.,1.));
#3489=CARTESIAN_POINT('',(-10.,15.,2.5));
#3490=CARTESIAN_POINT('Origin',(-12.5,15.,1.));
#3491=CARTESIAN_POINT('Origin',(33.,13.,3.5));
#3492=CARTESIAN_POINT('',(35.,13.,3.5));
#3493=CARTESIAN_POINT('',(34.5,13.,3.));
#3494=CARTESIAN_POINT('Origin',(34.5,13.,3.5));
#3495=CARTESIAN_POINT('',(33.,14.5,3.));
#3496=CARTESIAN_POINT('Origin',(33.,13.,3.));
#3497=CARTESIAN_POINT('Origin',(33.,14.5,3.5));
#3498=CARTESIAN_POINT('Origin',(33.,13.,3.5));
#3499=CARTESIAN_POINT('Origin',(27.5,14.5,3.5));
#3500=CARTESIAN_POINT('',(12.5,14.5,3.));
#3501=CARTESIAN_POINT('Origin',(12.5,14.5,3.5));
#3502=CARTESIAN_POINT('',(27.5,14.5,3.));
#3503=CARTESIAN_POINT('Origin',(12.5,14.5,1.));
#3504=CARTESIAN_POINT('',(10.5,14.5,1.));
#3505=CARTESIAN_POINT('Origin',(10.,14.5,1.));
#3506=CARTESIAN_POINT('Origin',(12.5,14.5,1.));
#3507=CARTESIAN_POINT('Origin',(10.,14.5,-6.42939569552361E-16));
#3508=CARTESIAN_POINT('',(10.5,14.5,-1.28587913910472E-15));
#3509=CARTESIAN_POINT('Origin',(10.,14.5,-1.28587913910472E-15));
#3510=CARTESIAN_POINT('',(10.5,14.5,-6.42939569552361E-16));
#3511=CARTESIAN_POINT('Origin',(-1.5563227994824E-15,14.5,2.22044604925031E-15));
#3512=CARTESIAN_POINT('',(-10.5,14.5,0.));
#3513=CARTESIAN_POINT('Origin',(-10.,14.5,1.11891127299257E-15));
#3514=CARTESIAN_POINT('Origin',(-1.5563227994824E-15,14.5,2.22044604925031E-15));
#3515=CARTESIAN_POINT('Origin',(-10.,14.5,2.5));
#3516=CARTESIAN_POINT('',(-10.5,14.5,1.));
#3517=CARTESIAN_POINT('Origin',(-10.,14.5,1.));
#3518=CARTESIAN_POINT('',(-10.5,14.5,2.5));
#3519=CARTESIAN_POINT('Origin',(-12.5,14.5,1.));
#3520=CARTESIAN_POINT('',(-12.5,14.5,3.));
#3521=CARTESIAN_POINT('Origin',(-12.5,14.5,3.5));
#3522=CARTESIAN_POINT('Origin',(-12.5,14.5,1.));
#3523=CARTESIAN_POINT('Origin',(7.5,14.5,3.5));
#3524=CARTESIAN_POINT('',(-33.,14.5,3.));
#3525=CARTESIAN_POINT('Origin',(-33.,14.5,3.5));
#3526=CARTESIAN_POINT('',(7.5,14.5,3.));
#3527=CARTESIAN_POINT('Origin',(-33.,13.,3.5));
#3528=CARTESIAN_POINT('',(-34.5,13.,3.));
#3529=CARTESIAN_POINT('',(-35.,13.,3.5));
#3530=CARTESIAN_POINT('Origin',(-34.5,13.,3.5));
#3531=CARTESIAN_POINT('Origin',(-33.,13.,3.5));
#3532=CARTESIAN_POINT('Origin',(-33.,13.,3.));
#3533=CARTESIAN_POINT('Origin',(-34.5,7.5,3.5));
#3534=CARTESIAN_POINT('',(-34.5,-13.,3.));
#3535=CARTESIAN_POINT('',(-35.,-13.,3.5));
#3536=CARTESIAN_POINT('Origin',(-34.5,-13.,3.5));
#3537=CARTESIAN_POINT('',(-35.,7.5,3.5));
#3538=CARTESIAN_POINT('',(-34.5,7.5,3.));
#3539=CARTESIAN_POINT('Origin',(-33.,-13.,3.5));
#3540=CARTESIAN_POINT('',(-33.,-14.5,3.));
#3541=CARTESIAN_POINT('Origin',(-33.,-14.5,3.5));
#3542=CARTESIAN_POINT('Origin',(-33.,-13.,3.5));
#3543=CARTESIAN_POINT('Origin',(-33.,-13.,3.));
#3544=CARTESIAN_POINT('Origin',(-7.5,-14.5,3.5));
#3545=CARTESIAN_POINT('',(-12.5,-14.5,3.));
#3546=CARTESIAN_POINT('Origin',(-12.5,-14.5,3.5));
#3547=CARTESIAN_POINT('',(-7.5,-14.5,3.));
#3548=CARTESIAN_POINT('Origin',(-12.5,-14.5,1.));
#3549=CARTESIAN_POINT('',(-10.5,-14.5,1.));
#3550=CARTESIAN_POINT('Origin',(-10.,-14.5,1.));
#3551=CARTESIAN_POINT('Origin',(-12.5,-14.5,1.));
#3552=CARTESIAN_POINT('Origin',(-10.,-14.5,2.5));
#3553=CARTESIAN_POINT('',(-10.5,-14.5,0.));
#3554=CARTESIAN_POINT('Origin',(-10.,-14.5,0.));
#3555=CARTESIAN_POINT('',(-10.5,-14.5,2.5));
#3556=CARTESIAN_POINT('Origin',(-1.5563227994824E-15,-14.5,2.22044604925031E-15));
#3557=CARTESIAN_POINT('',(10.5,-14.5,-1.28587913910472E-15));
#3558=CARTESIAN_POINT('Origin',(10.,-14.5,-1.23112022889615E-16));
#3559=CARTESIAN_POINT('Origin',(-1.5563227994824E-15,-14.5,2.22044604925031E-15));
#3560=CARTESIAN_POINT('Origin',(10.,-14.5,-6.42939569552361E-16));
#3561=CARTESIAN_POINT('',(10.5,-14.5,1.));
#3562=CARTESIAN_POINT('Origin',(10.,-14.5,1.));
#3563=CARTESIAN_POINT('',(10.5,-14.5,-6.42939569552361E-16));
#3564=CARTESIAN_POINT('Origin',(12.5,-14.5,1.));
#3565=CARTESIAN_POINT('',(12.5,-14.5,3.));
#3566=CARTESIAN_POINT('Origin',(12.5,-14.5,3.5));
#3567=CARTESIAN_POINT('Origin',(12.5,-14.5,1.));
#3568=CARTESIAN_POINT('Origin',(12.5,-14.5,3.5));
#3569=CARTESIAN_POINT('',(33.,-14.5,3.));
#3570=CARTESIAN_POINT('Origin',(33.,-14.5,3.5));
#3571=CARTESIAN_POINT('',(12.5,-14.5,3.));
#3572=CARTESIAN_POINT('Origin',(33.,-13.,3.5));
#3573=CARTESIAN_POINT('',(34.5,-13.,3.));
#3574=CARTESIAN_POINT('',(35.,-13.,3.5));
#3575=CARTESIAN_POINT('Origin',(34.5,-13.,3.5));
#3576=CARTESIAN_POINT('Origin',(33.,-13.,3.5));
#3577=CARTESIAN_POINT('Origin',(33.,-13.,3.));
#3578=CARTESIAN_POINT('Origin',(34.5,-7.5,3.5));
#3579=CARTESIAN_POINT('',(35.,-7.5,3.5));
#3580=CARTESIAN_POINT('',(34.5,-7.5,3.));
#3581=CARTESIAN_POINT('Origin',(33.,-13.,0.));
#3582=CARTESIAN_POINT('',(35.,-13.,9.5));
#3583=CARTESIAN_POINT('',(35.,-13.,0.));
#3584=CARTESIAN_POINT('Origin',(33.,-13.,9.5));
#3585=CARTESIAN_POINT('Origin',(35.,-15.,0.));
#3586=CARTESIAN_POINT('',(35.,13.,9.5));
#3587=CARTESIAN_POINT('',(35.,13.,0.));
#3588=CARTESIAN_POINT('',(35.,-7.5,9.5));
#3589=CARTESIAN_POINT('Origin',(33.,13.,0.));
#3590=CARTESIAN_POINT('Origin',(33.,13.,9.5));
#3591=CARTESIAN_POINT('Origin',(-20.,-2.22044604925031E-15,3.));
#3592=CARTESIAN_POINT('',(-12.5,11.5,3.));
#3593=CARTESIAN_POINT('',(-12.5,-1.11022302462516E-15,3.));
#3594=CARTESIAN_POINT('',(-27.5,11.5,3.));
#3595=CARTESIAN_POINT('',(-24.75,11.5,3.));
#3596=CARTESIAN_POINT('',(-31.5,7.5,3.));
#3597=CARTESIAN_POINT('Origin',(-27.5,7.5,3.));
#3598=CARTESIAN_POINT('',(-31.5,-7.5,3.));
#3599=CARTESIAN_POINT('',(-31.5,4.75,3.));
#3600=CARTESIAN_POINT('',(-27.5,-11.5,3.));
#3601=CARTESIAN_POINT('Origin',(-27.5,-7.5,3.));
#3602=CARTESIAN_POINT('',(-12.5,-11.5,3.));
#3603=CARTESIAN_POINT('',(-15.25,-11.5,3.));
#3604=CARTESIAN_POINT('',(-12.5,-1.11022302462516E-15,3.));
#3605=CARTESIAN_POINT('Origin',(-12.5,-1.11022302462516E-15,1.));
#3606=CARTESIAN_POINT('',(-10.5,11.5,1.));
#3607=CARTESIAN_POINT('',(-10.5,-1.11022302462516E-15,1.));
#3608=CARTESIAN_POINT('Origin',(-12.5,11.5,1.));
#3609=CARTESIAN_POINT('Origin',(-10.5,0.,5.));
#3610=CARTESIAN_POINT('',(-10.5,11.5,0.));
#3611=CARTESIAN_POINT('',(-10.5,0.,0.));
#3612=CARTESIAN_POINT('',(-10.5,11.5,2.5));
#3613=CARTESIAN_POINT('Origin',(-1.5563227994824E-15,0.,2.22044604925031E-15));
#3614=CARTESIAN_POINT('',(10.5,11.5,-1.28587913910472E-15));
#3615=CARTESIAN_POINT('',(10.5,0.,-1.28587913910472E-15));
#3616=CARTESIAN_POINT('Origin',(-1.5563227994824E-15,11.5,2.22044604925031E-15));
#3617=CARTESIAN_POINT('Origin',(10.5,0.,-1.28587913910472E-15));
#3618=CARTESIAN_POINT('',(10.5,11.5,1.));
#3619=CARTESIAN_POINT('',(10.5,-1.11022302462516E-15,1.));
#3620=CARTESIAN_POINT('',(10.5,11.5,-6.42939569552361E-16));
#3621=CARTESIAN_POINT('Origin',(12.5,-1.11022302462516E-15,1.));
#3622=CARTESIAN_POINT('',(12.5,11.5,3.));
#3623=CARTESIAN_POINT('',(12.5,-1.11022302462516E-15,3.));
#3624=CARTESIAN_POINT('Origin',(12.5,11.5,1.));
#3625=CARTESIAN_POINT('Ctrl Pts',(6.65055275257638,15.,9.55365932252949));
#3626=CARTESIAN_POINT('Ctrl Pts',(6.28659253000229,15.,9.0985591109083));
#3627=CARTESIAN_POINT('Ctrl Pts',(5.63791804655935,15.,8.36756652864086));
#3628=CARTESIAN_POINT('Ctrl Pts',(4.45637539778016,15.,7.65826919410842));
#3629=CARTESIAN_POINT('Ctrl Pts',(3.67906757556427,15.,7.49999999999878));
#3630=CARTESIAN_POINT('Ctrl Pts',(3.29190075644302,15.,7.5));
#3631=CARTESIAN_POINT('Ctrl Pts',(6.63168593891442,15.,9.56874780090046));
#3632=CARTESIAN_POINT('Ctrl Pts',(6.24918424391609,15.0000047245329,9.12946088102836));
#3633=CARTESIAN_POINT('Ctrl Pts',(5.57754279588818,14.9995881322692,8.42836936089332));
#3634=CARTESIAN_POINT('Ctrl Pts',(4.41014109925071,14.9999679099268,7.7662546891862));
#3635=CARTESIAN_POINT('Ctrl Pts',(3.66161419609859,14.9998537303896,7.62636922245632));
#3636=CARTESIAN_POINT('Ctrl Pts',(3.29190075644343,15.,7.63089969389968));
#3637=CARTESIAN_POINT('Ctrl Pts',(6.59395245660847,14.9964921002602,9.59892464166625));
#3638=CARTESIAN_POINT('Ctrl Pts',(6.17436957356088,14.9894025175475,9.19126288205742));
#3639=CARTESIAN_POINT('Ctrl Pts',(5.45683140875582,14.9604215449855,8.55057477421354));
#3640=CARTESIAN_POINT('Ctrl Pts',(4.31816420230562,14.9181678626093,7.98201611758697));
#3641=CARTESIAN_POINT('Ctrl Pts',(3.62701352131664,14.8995129864048,7.87845608467523));
#3642=CARTESIAN_POINT('Ctrl Pts',(3.29190075644425,14.8916399337364,7.89163993373686));
#3643=CARTESIAN_POINT('Ctrl Pts',(6.5570103656029,14.9860421956752,9.62846857797171));
#3644=CARTESIAN_POINT('Ctrl Pts',(6.10271461692524,14.9580007349782,9.25049665253348));
#3645=CARTESIAN_POINT('Ctrl Pts',(5.36319769089453,14.8459994980874,8.65228545443437));
#3646=CARTESIAN_POINT('Ctrl Pts',(4.27193380951799,14.7089668139109,8.10328994522959));
#3647=CARTESIAN_POINT('Ctrl Pts',(3.61238330672844,14.6533443373839,7.99279349076751));
#3648=CARTESIAN_POINT('Ctrl Pts',(3.29190075644459,14.630899693899,8.00000000000017));
#3649=CARTESIAN_POINT('Ctrl Pts',(6.53893080920282,14.9791364541995,9.64292745802359));
#3650=CARTESIAN_POINT('Ctrl Pts',(6.06844488868537,14.9373617265221,9.27884728872667));
#3651=CARTESIAN_POINT('Ctrl Pts',(5.32918708736225,14.7743351881442,8.69405322291266));
#3652=CARTESIAN_POINT('Ctrl Pts',(4.26703985688484,14.5951546398688,8.12661535528675));
#3653=CARTESIAN_POINT('Ctrl Pts',(3.61252327852931,14.5269184935451,7.99999999999903));
#3654=CARTESIAN_POINT('Ctrl Pts',(3.29190075644459,14.4999999999994,8.));
#3655=CARTESIAN_POINT('',(6.53893080920281,14.9791364541995,9.64292745802358));
#3656=CARTESIAN_POINT('Ctrl Pts',(6.53893080920281,14.9791364541995,9.64292745802358));
#3657=CARTESIAN_POINT('Ctrl Pts',(6.54206298948097,14.9810800573759,9.63641190707805));
#3658=CARTESIAN_POINT('Ctrl Pts',(6.54521037866002,14.9828885367816,9.62986346839332));
#3659=CARTESIAN_POINT('Ctrl Pts',(6.54837043791902,14.9845617880216,9.62328656254224));
#3660=CARTESIAN_POINT('Ctrl Pts',(6.55556873921666,14.9883732882452,9.60830502389313));
#3661=CARTESIAN_POINT('Ctrl Pts',(6.56283092957364,14.9914828360003,9.59317921971152));
#3662=CARTESIAN_POINT('Ctrl Pts',(6.57013163100824,14.9938855129889,9.57795840190318));
#3663=CARTESIAN_POINT('Ctrl Pts',(6.58250949702586,14.9979590960706,9.55215249199192));
#3664=CARTESIAN_POINT('Ctrl Pts',(6.59499132928982,14.9999994256922,9.52608862271223));
#3665=CARTESIAN_POINT('Ctrl Pts',(6.60745905521885,15.,9.50000518651916));
#3666=CARTESIAN_POINT('',(3.29190075644774,14.4999999999981,8.));
#3667=CARTESIAN_POINT('Origin',(3.29190075644302,14.5,7.5));
#3668=CARTESIAN_POINT('Ctrl Pts',(3.29190075644459,14.4999999999994,8.));
#3669=CARTESIAN_POINT('Ctrl Pts',(3.61252327852931,14.5269184935451,7.99999999999903));
#3670=CARTESIAN_POINT('Ctrl Pts',(4.26703985688484,14.5951546398688,8.12661535528675));
#3671=CARTESIAN_POINT('Ctrl Pts',(5.32918708736225,14.7743351881442,8.69405322291266));
#3672=CARTESIAN_POINT('Ctrl Pts',(6.06844488868537,14.9373617265221,9.27884728872667));
#3673=CARTESIAN_POINT('Ctrl Pts',(6.53893080920282,14.9791364541995,9.64292745802359));
#3674=CARTESIAN_POINT('Origin',(20.,14.5,7.5));
#3675=CARTESIAN_POINT('',(-3.29190075645217,14.5,8.));
#3676=CARTESIAN_POINT('Origin',(-3.29190075645217,14.5,7.5));
#3677=CARTESIAN_POINT('',(20.,14.5,8.));
#3678=CARTESIAN_POINT('Ctrl Pts',(-3.29190075645217,15.,7.5));
#3679=CARTESIAN_POINT('Ctrl Pts',(-3.87265098582168,15.,7.5));
#3680=CARTESIAN_POINT('Ctrl Pts',(-5.22227126563247,15.,7.9267665946349));
#3681=CARTESIAN_POINT('Ctrl Pts',(-6.16527248007641,15.,8.94685907070974));
#3682=CARTESIAN_POINT('Ctrl Pts',(-6.65055275257638,15.,9.5536593225295));
#3683=CARTESIAN_POINT('Ctrl Pts',(-3.29190075645217,15.,7.63089969389957));
#3684=CARTESIAN_POINT('Ctrl Pts',(-3.84647091659162,14.9997805955842,7.6241039867282));
#3685=CARTESIAN_POINT('Ctrl Pts',(-5.1518992600188,14.9995672994208,8.00892768792235));
#3686=CARTESIAN_POINT('Ctrl Pts',(-6.12168370441831,15.0000062993768,8.98303193702521));
#3687=CARTESIAN_POINT('Ctrl Pts',(-6.63168593891441,15.,9.56874780090047));
#3688=CARTESIAN_POINT('Ctrl Pts',(-3.29190075645217,14.8916399337366,7.89163993373655));
#3689=CARTESIAN_POINT('Ctrl Pts',(-3.79456990435613,14.9034495127532,7.87186416012219));
#3690=CARTESIAN_POINT('Ctrl Pts',(-5.01142097281063,14.9393750556284,8.17399549081651));
#3691=CARTESIAN_POINT('Ctrl Pts',(-6.0345086405189,14.9870393237826,9.05537565603355));
#3692=CARTESIAN_POINT('Ctrl Pts',(-6.59395245660846,14.9964921002602,9.59892464166626));
#3693=CARTESIAN_POINT('Ctrl Pts',(-3.29190075645217,14.6308996938996,8.));
#3694=CARTESIAN_POINT('Ctrl Pts',(-3.77262458244731,14.6645666591668,7.98919023613966));
#3695=CARTESIAN_POINT('Ctrl Pts',(-4.9223063970382,14.7694332647136,8.29796188736994));
#3696=CARTESIAN_POINT('Ctrl Pts',(-5.95128273098756,14.9486535832821,9.12450603592034));
#3697=CARTESIAN_POINT('Ctrl Pts',(-6.55701036560289,14.9860421956752,9.62846857797172));
#3698=CARTESIAN_POINT('Ctrl Pts',(-3.29190075645217,14.5,8.));
#3699=CARTESIAN_POINT('Ctrl Pts',(-3.77283454014878,14.5403777403665,8.));
#3700=CARTESIAN_POINT('Ctrl Pts',(-4.90046908001079,14.6666909182504,8.34141327570792));
#3701=CARTESIAN_POINT('Ctrl Pts',(-5.9116162798805,14.9234368200814,9.1574872565678));
#3702=CARTESIAN_POINT('Ctrl Pts',(-6.53893080920281,14.9791364541995,9.6429274580236));
#3703=CARTESIAN_POINT('',(-6.53893080920281,14.9791364541995,9.6429274580236));
#3704=CARTESIAN_POINT('Ctrl Pts',(-6.60743702807594,15.,9.49999138802385));
#3705=CARTESIAN_POINT('Ctrl Pts',(-6.5991590107173,14.9999999344125,9.51732934643069));
#3706=CARTESIAN_POINT('Ctrl Pts',(-6.59087215519322,14.999097994611,9.53465805172149));
#3707=CARTESIAN_POINT('Ctrl Pts',(-6.58261162171115,14.9972982988454,9.55190804693326));
#3708=CARTESIAN_POINT('Ctrl Pts',(-6.57872189726476,14.9964508571359,9.56003073395112));
#3709=CARTESIAN_POINT('Ctrl Pts',(-6.57483861163569,14.9954043337564,9.56813474727954));
#3710=CARTESIAN_POINT('Ctrl Pts',(-6.57096534250703,14.9941584997762,9.57621297695347));
#3711=CARTESIAN_POINT('Ctrl Pts',(-6.56723378058772,14.992958245809,9.58399565696495));
#3712=CARTESIAN_POINT('Ctrl Pts',(-6.56351150336198,14.9915730043628,9.59175441633189));
#3713=CARTESIAN_POINT('Ctrl Pts',(-6.55980184121709,14.9900036479559,9.59948288009898));
#3714=CARTESIAN_POINT('Ctrl Pts',(-6.55278955956192,14.987037132755,9.61409180203844));
#3715=CARTESIAN_POINT('Ctrl Pts',(-6.54582379600684,14.9834137402613,9.62858868991313));
#3716=CARTESIAN_POINT('Ctrl Pts',(-6.53893080920281,14.9791364541995,9.64292745802359));
#3717=CARTESIAN_POINT('Ctrl Pts',(-6.53893080920281,14.9791364541995,9.6429274580236));
#3718=CARTESIAN_POINT('Ctrl Pts',(-5.9116162798805,14.9234368200814,9.1574872565678));
#3719=CARTESIAN_POINT('Ctrl Pts',(-4.90046908001079,14.6666909182504,8.34141327570792));
#3720=CARTESIAN_POINT('Ctrl Pts',(-3.77283454014878,14.5403777403665,8.));
#3721=CARTESIAN_POINT('Ctrl Pts',(-3.29190075645217,14.5,8.));
#3722=CARTESIAN_POINT('Origin',(7.,13.,10.));
#3723=CARTESIAN_POINT('',(3.,13.,8.));
#3724=CARTESIAN_POINT('Origin',(7.,13.,8.));
#3725=CARTESIAN_POINT('',(5.,13.,10.));
#3726=CARTESIAN_POINT('Origin',(3.,13.,10.));
#3727=CARTESIAN_POINT('',(5.67712434446771,14.5,10.));
#3728=CARTESIAN_POINT('Origin',(7.,13.,10.));
#3729=CARTESIAN_POINT('Ctrl Pts',(6.53893080920281,14.9791364541995,9.64292745802358));
#3730=CARTESIAN_POINT('Ctrl Pts',(6.53852174845197,14.9788826208617,9.64377838483023));
#3731=CARTESIAN_POINT('Ctrl Pts',(6.53810254586557,14.9786277400882,9.64462454787498));
#3732=CARTESIAN_POINT('Ctrl Pts',(6.52976032873927,14.9736508419491,9.66099131989928));
#3733=CARTESIAN_POINT('Ctrl Pts',(6.51723087230716,14.9678334726534,9.67749858087679));
#3734=CARTESIAN_POINT('Ctrl Pts',(6.44014247046834,14.9362964466859,9.75182499237788));
#3735=CARTESIAN_POINT('Ctrl Pts',(6.33327759659641,14.8987842752725,9.8105327075687));
#3736=CARTESIAN_POINT('Ctrl Pts',(6.0989336629288,14.7915664238759,9.91294234655179));
#3737=CARTESIAN_POINT('Ctrl Pts',(5.95686219529065,14.7149141024484,9.96282280305385));
#3738=CARTESIAN_POINT('Ctrl Pts',(5.77137233190632,14.5793138011124,9.99508691314493));
#3739=CARTESIAN_POINT('Ctrl Pts',(5.72309352725886,14.5405410085461,10.));
#3740=CARTESIAN_POINT('Ctrl Pts',(5.67712434446771,14.5,10.));
#3741=CARTESIAN_POINT('Origin',(5.,0.,8.));
#3742=CARTESIAN_POINT('',(-3.,13.,8.));
#3743=CARTESIAN_POINT('Origin',(-7.,13.,8.));
#3744=CARTESIAN_POINT('',(-3.,-13.,8.));
#3745=CARTESIAN_POINT('',(-3.,-7.5,8.));
#3746=CARTESIAN_POINT('',(-3.29190075644774,-14.4999999999981,8.));
#3747=CARTESIAN_POINT('Origin',(-7.,-13.,8.));
#3748=CARTESIAN_POINT('',(3.29190075645217,-14.5,8.));
#3749=CARTESIAN_POINT('',(5.,-14.5,8.));
#3750=CARTESIAN_POINT('',(3.,-13.,8.));
#3751=CARTESIAN_POINT('Origin',(7.,-13.,8.));
#3752=CARTESIAN_POINT('',(3.,7.5,8.));
#3753=CARTESIAN_POINT('Origin',(-7.,13.,10.));
#3754=CARTESIAN_POINT('',(-5.67712434446771,14.5,10.));
#3755=CARTESIAN_POINT('Ctrl Pts',(-5.67712434446771,14.5,10.));
#3756=CARTESIAN_POINT('Ctrl Pts',(-5.68895968062888,14.5104377853884,10.));
#3757=CARTESIAN_POINT('Ctrl Pts',(-5.70091997624784,14.5207364974688,9.99967327231165));
#3758=CARTESIAN_POINT('Ctrl Pts',(-5.80157945736723,14.6053638243277,9.99443588428267));
#3759=CARTESIAN_POINT('Ctrl Pts',(-5.895600345726,14.6709436074026,9.97401152614698));
#3760=CARTESIAN_POINT('Ctrl Pts',(-6.15847787733807,14.8273264864711,9.89447450022008));
#3761=CARTESIAN_POINT('Ctrl Pts',(-6.31780719161381,14.8904760156329,9.82072811869817));
#3762=CARTESIAN_POINT('Ctrl Pts',(-6.44775991923868,14.9403615164089,9.73798451746231));
#3763=CARTESIAN_POINT('Ctrl Pts',(-6.48224384584846,14.9532236797874,9.71311217255112));
#3764=CARTESIAN_POINT('Ctrl Pts',(-6.51965072731904,14.9690492205031,9.67372273195915));
#3765=CARTESIAN_POINT('Ctrl Pts',(-6.53082182706725,14.9741886692494,9.65938093108366));
#3766=CARTESIAN_POINT('Ctrl Pts',(-6.53857682582436,14.9789177687983,9.64365902667037));
#3767=CARTESIAN_POINT('Ctrl Pts',(-6.53875482955374,14.979027254034,9.64329353030138));
#3768=CARTESIAN_POINT('Ctrl Pts',(-6.5389308092028,14.9791364541995,9.64292745802359));
#3769=CARTESIAN_POINT('',(-5.,13.,10.));
#3770=CARTESIAN_POINT('Origin',(-7.,13.,10.));
#3771=CARTESIAN_POINT('Origin',(-3.,13.,10.));
#3772=CARTESIAN_POINT('Origin',(7.5,14.5,9.5));
#3773=CARTESIAN_POINT('',(-33.,14.5,10.));
#3774=CARTESIAN_POINT('Origin',(-33.,14.5,9.5));
#3775=CARTESIAN_POINT('',(7.5,14.5,10.));
#3776=CARTESIAN_POINT('',(7.5,14.5,10.));
#3777=CARTESIAN_POINT('Ctrl Pts',(-6.65055275257638,-15.,9.55365932252949));
#3778=CARTESIAN_POINT('Ctrl Pts',(-6.28659253000229,-15.,9.0985591109083));
#3779=CARTESIAN_POINT('Ctrl Pts',(-5.63791804655935,-15.,8.36756652864086));
#3780=CARTESIAN_POINT('Ctrl Pts',(-4.45637539778017,-15.,7.65826919410842));
#3781=CARTESIAN_POINT('Ctrl Pts',(-3.67906757556427,-15.,7.49999999999878));
#3782=CARTESIAN_POINT('Ctrl Pts',(-3.29190075644303,-15.,7.5));
#3783=CARTESIAN_POINT('Ctrl Pts',(-6.63168593891441,-15.,9.56874780090046));
#3784=CARTESIAN_POINT('Ctrl Pts',(-6.24918424391609,-15.0000047245329,9.12946088102835));
#3785=CARTESIAN_POINT('Ctrl Pts',(-5.57754279588819,-14.9995881322692,8.42836936089333));
#3786=CARTESIAN_POINT('Ctrl Pts',(-4.41014109925072,-14.9999679099268,7.7662546891862));
#3787=CARTESIAN_POINT('Ctrl Pts',(-3.66161419609859,-14.9998537303896,7.62636922245632));
#3788=CARTESIAN_POINT('Ctrl Pts',(-3.29190075644344,-15.,7.63089969389968));
#3789=CARTESIAN_POINT('Ctrl Pts',(-6.59395245660847,-14.9964921002602,9.59892464166625));
#3790=CARTESIAN_POINT('Ctrl Pts',(-6.17436957356087,-14.9894025175475,9.19126288205741));
#3791=CARTESIAN_POINT('Ctrl Pts',(-5.45683140875583,-14.9604215449855,8.55057477421356));
#3792=CARTESIAN_POINT('Ctrl Pts',(-4.31816420230562,-14.9181678626093,7.98201611758696));
#3793=CARTESIAN_POINT('Ctrl Pts',(-3.62701352131663,-14.8995129864048,7.87845608467523));
#3794=CARTESIAN_POINT('Ctrl Pts',(-3.29190075644426,-14.8916399337364,7.89163993373686));
#3795=CARTESIAN_POINT('Ctrl Pts',(-6.5570103656029,-14.9860421956752,9.62846857797171));
#3796=CARTESIAN_POINT('Ctrl Pts',(-6.10271461692523,-14.9580007349782,9.25049665253345));
#3797=CARTESIAN_POINT('Ctrl Pts',(-5.36319769089455,-14.8459994980874,8.6522854544344));
#3798=CARTESIAN_POINT('Ctrl Pts',(-4.27193380951799,-14.7089668139109,8.10328994522959));
#3799=CARTESIAN_POINT('Ctrl Pts',(-3.61238330672844,-14.6533443373839,7.99279349076751));
#3800=CARTESIAN_POINT('Ctrl Pts',(-3.2919007564446,-14.630899693899,8.00000000000017));
#3801=CARTESIAN_POINT('Ctrl Pts',(-6.53893080920282,-14.9791364541996,9.64292745802359));
#3802=CARTESIAN_POINT('Ctrl Pts',(-6.06844488868535,-14.9373617265221,9.27884728872664));
#3803=CARTESIAN_POINT('Ctrl Pts',(-5.32918708736228,-14.7743351881442,8.69405322291269));
#3804=CARTESIAN_POINT('Ctrl Pts',(-4.26703985688484,-14.5951546398688,8.12661535528674));
#3805=CARTESIAN_POINT('Ctrl Pts',(-3.6125232785293,-14.5269184935451,7.99999999999903));
#3806=CARTESIAN_POINT('Ctrl Pts',(-3.2919007564446,-14.4999999999994,8.));
#3807=CARTESIAN_POINT('',(-6.53893080920283,-14.9791364541996,9.64292745802359));
#3808=CARTESIAN_POINT('Ctrl Pts',(-6.53893080920282,-14.9791364541996,9.64292745802359));
#3809=CARTESIAN_POINT('Ctrl Pts',(-6.54206298948102,-14.9810800573759,9.63641190707796));
#3810=CARTESIAN_POINT('Ctrl Pts',(-6.54521037866009,-14.9828885367816,9.62986346839313));
#3811=CARTESIAN_POINT('Ctrl Pts',(-6.54837043791901,-14.9845617880216,9.62328656254223));
#3812=CARTESIAN_POINT('Ctrl Pts',(-6.55556873921664,-14.9883732882452,9.60830502389313));
#3813=CARTESIAN_POINT('Ctrl Pts',(-6.56283092957363,-14.9914828360003,9.59317921971156));
#3814=CARTESIAN_POINT('Ctrl Pts',(-6.57013163100825,-14.9938855129889,9.57795840190319));
#3815=CARTESIAN_POINT('Ctrl Pts',(-6.58250949702582,-14.9979590960705,9.55215249199203));
#3816=CARTESIAN_POINT('Ctrl Pts',(-6.5949913292895,-14.9999994256922,9.52608862271287));
#3817=CARTESIAN_POINT('Ctrl Pts',(-6.60745905521884,-15.,9.50000518651916));
#3818=CARTESIAN_POINT('Origin',(-3.29190075644303,-14.5,7.5));
#3819=CARTESIAN_POINT('Ctrl Pts',(-3.2919007564446,-14.4999999999994,8.));
#3820=CARTESIAN_POINT('Ctrl Pts',(-3.6125232785293,-14.5269184935451,7.99999999999903));
#3821=CARTESIAN_POINT('Ctrl Pts',(-4.26703985688484,-14.5951546398688,8.12661535528674));
#3822=CARTESIAN_POINT('Ctrl Pts',(-5.32918708736228,-14.7743351881442,8.69405322291269));
#3823=CARTESIAN_POINT('Ctrl Pts',(-6.06844488868535,-14.9373617265221,9.27884728872664));
#3824=CARTESIAN_POINT('Ctrl Pts',(-6.53893080920282,-14.9791364541996,9.64292745802359));
#3825=CARTESIAN_POINT('Origin',(5.,-14.5,7.5));
#3826=CARTESIAN_POINT('Origin',(3.29190075645217,-14.5,7.5));
#3827=CARTESIAN_POINT('Ctrl Pts',(3.29190075645217,-15.,7.5));
#3828=CARTESIAN_POINT('Ctrl Pts',(3.87265098582167,-15.,7.5));
#3829=CARTESIAN_POINT('Ctrl Pts',(5.22227126563246,-15.,7.92676659463489));
#3830=CARTESIAN_POINT('Ctrl Pts',(6.1652724800764,-15.,8.94685907070974));
#3831=CARTESIAN_POINT('Ctrl Pts',(6.65055275257637,-15.,9.55365932252949));
#3832=CARTESIAN_POINT('Ctrl Pts',(3.29190075645217,-15.,7.63089969389957));
#3833=CARTESIAN_POINT('Ctrl Pts',(3.84647091659161,-14.9997805955842,7.6241039867282));
#3834=CARTESIAN_POINT('Ctrl Pts',(5.15189926001879,-14.9995672994208,8.00892768792234));
#3835=CARTESIAN_POINT('Ctrl Pts',(6.1216837044183,-15.0000062993768,8.98303193702521));
#3836=CARTESIAN_POINT('Ctrl Pts',(6.6316859389144,-15.,9.56874780090047));
#3837=CARTESIAN_POINT('Ctrl Pts',(3.29190075645217,-14.8916399337366,7.89163993373655));
#3838=CARTESIAN_POINT('Ctrl Pts',(3.79456990435614,-14.9034495127532,7.87186416012219));
#3839=CARTESIAN_POINT('Ctrl Pts',(5.01142097281061,-14.9393750556284,8.1739954908165));
#3840=CARTESIAN_POINT('Ctrl Pts',(6.03450864051889,-14.9870393237826,9.05537565603356));
#3841=CARTESIAN_POINT('Ctrl Pts',(6.59395245660845,-14.9964921002602,9.59892464166625));
#3842=CARTESIAN_POINT('Ctrl Pts',(3.29190075645217,-14.6308996938996,8.));
#3843=CARTESIAN_POINT('Ctrl Pts',(3.77262458244733,-14.6645666591668,7.98919023613966));
#3844=CARTESIAN_POINT('Ctrl Pts',(4.92230639703818,-14.7694332647136,8.29796188736991));
#3845=CARTESIAN_POINT('Ctrl Pts',(5.95128273098755,-14.9486535832821,9.12450603592036));
#3846=CARTESIAN_POINT('Ctrl Pts',(6.55701036560288,-14.9860421956752,9.62846857797172));
#3847=CARTESIAN_POINT('Ctrl Pts',(3.29190075645217,-14.5,8.));
#3848=CARTESIAN_POINT('Ctrl Pts',(3.77283454014881,-14.5403777403665,8.));
#3849=CARTESIAN_POINT('Ctrl Pts',(4.90046908001076,-14.6666909182504,8.34141327570789));
#3850=CARTESIAN_POINT('Ctrl Pts',(5.91161627988049,-14.9234368200814,9.15748725656781));
#3851=CARTESIAN_POINT('Ctrl Pts',(6.5389308092028,-14.9791364541996,9.64292745802359));
#3852=CARTESIAN_POINT('',(6.5389308092028,-14.9791364541996,9.64292745802359));
#3853=CARTESIAN_POINT('Ctrl Pts',(6.60743702807594,-15.,9.49999138802385));
#3854=CARTESIAN_POINT('Ctrl Pts',(6.59915901071726,-14.9999999344125,9.51732934643065));
#3855=CARTESIAN_POINT('Ctrl Pts',(6.59087215519319,-14.999097994611,9.53465805172148));
#3856=CARTESIAN_POINT('Ctrl Pts',(6.58261162171114,-14.9972982988454,9.55190804693325));
#3857=CARTESIAN_POINT('Ctrl Pts',(6.57872189726475,-14.9964508571359,9.56003073395111));
#3858=CARTESIAN_POINT('Ctrl Pts',(6.57483861163568,-14.9954043337564,9.56813474727953));
#3859=CARTESIAN_POINT('Ctrl Pts',(6.57096534250702,-14.9941584997762,9.57621297695346));
#3860=CARTESIAN_POINT('Ctrl Pts',(6.56723378058771,-14.992958245809,9.58399565696494));
#3861=CARTESIAN_POINT('Ctrl Pts',(6.56351150336198,-14.9915730043628,9.59175441633188));
#3862=CARTESIAN_POINT('Ctrl Pts',(6.55980184121708,-14.9900036479559,9.59948288009897));
#3863=CARTESIAN_POINT('Ctrl Pts',(6.55278955956191,-14.987037132755,9.61409180203844));
#3864=CARTESIAN_POINT('Ctrl Pts',(6.54582379600683,-14.9834137402613,9.62858868991312));
#3865=CARTESIAN_POINT('Ctrl Pts',(6.5389308092028,-14.9791364541996,9.64292745802359));
#3866=CARTESIAN_POINT('Ctrl Pts',(6.5389308092028,-14.9791364541996,9.64292745802359));
#3867=CARTESIAN_POINT('Ctrl Pts',(5.91161627988049,-14.9234368200814,9.15748725656781));
#3868=CARTESIAN_POINT('Ctrl Pts',(4.90046908001076,-14.6666909182504,8.34141327570789));
#3869=CARTESIAN_POINT('Ctrl Pts',(3.77283454014881,-14.5403777403665,8.));
#3870=CARTESIAN_POINT('Ctrl Pts',(3.29190075645217,-14.5,8.));
#3871=CARTESIAN_POINT('Origin',(-7.,-13.,10.));
#3872=CARTESIAN_POINT('',(-5.,-13.,10.));
#3873=CARTESIAN_POINT('Origin',(-3.,-13.,10.));
#3874=CARTESIAN_POINT('',(-5.67712434446771,-14.5,10.));
#3875=CARTESIAN_POINT('Origin',(-7.,-13.,10.));
#3876=CARTESIAN_POINT('Ctrl Pts',(-6.53893080920283,-14.9791364541996,9.64292745802359));
#3877=CARTESIAN_POINT('Ctrl Pts',(-6.53852174845198,-14.9788826208617,9.64377838483023));
#3878=CARTESIAN_POINT('Ctrl Pts',(-6.53810254586557,-14.9786277400882,9.64462454787498));
#3879=CARTESIAN_POINT('Ctrl Pts',(-6.52976032874058,-14.9736508419499,9.66099131989673));
#3880=CARTESIAN_POINT('Ctrl Pts',(-6.51723087230995,-14.9678334726546,9.67749858087409));
#3881=CARTESIAN_POINT('Ctrl Pts',(-6.44014247046812,-14.9362964466858,9.75182499237809));
#3882=CARTESIAN_POINT('Ctrl Pts',(-6.33327759659598,-14.8987842752723,9.81053270756889));
#3883=CARTESIAN_POINT('Ctrl Pts',(-6.0989336629285,-14.7915664238758,9.91294234655192));
#3884=CARTESIAN_POINT('Ctrl Pts',(-5.95686219529025,-14.7149141024482,9.96282280305392));
#3885=CARTESIAN_POINT('Ctrl Pts',(-5.77137233190619,-14.5793138011123,9.99508691314496));
#3886=CARTESIAN_POINT('Ctrl Pts',(-5.72309352725874,-14.540541008546,10.));
#3887=CARTESIAN_POINT('Ctrl Pts',(-5.67712434446771,-14.5,10.));
#3888=CARTESIAN_POINT('Origin',(7.,-13.,10.));
#3889=CARTESIAN_POINT('',(5.6771243444677,-14.5,10.));
#3890=CARTESIAN_POINT('Ctrl Pts',(5.6771243444677,-14.5,10.));
#3891=CARTESIAN_POINT('Ctrl Pts',(5.68895968062888,-14.5104377853884,10.));
#3892=CARTESIAN_POINT('Ctrl Pts',(5.70091997624786,-14.5207364974689,9.99967327231165));
#3893=CARTESIAN_POINT('Ctrl Pts',(5.80157945736806,-14.6053638243284,9.99443588428262));
#3894=CARTESIAN_POINT('Ctrl Pts',(5.89560034572689,-14.6709436074031,9.97401152614671));
#3895=CARTESIAN_POINT('Ctrl Pts',(6.15847787733965,-14.8273264864721,9.89447450021959));
#3896=CARTESIAN_POINT('Ctrl Pts',(6.31780719161476,-14.8904760156333,9.82072811869757));
#3897=CARTESIAN_POINT('Ctrl Pts',(6.447759919239,-14.940361516409,9.73798451746209));
#3898=CARTESIAN_POINT('Ctrl Pts',(6.48224384584871,-14.9532236797875,9.71311217255086));
#3899=CARTESIAN_POINT('Ctrl Pts',(6.51965072731919,-14.9690492205031,9.67372273195897));
#3900=CARTESIAN_POINT('Ctrl Pts',(6.53082182706732,-14.9741886692495,9.65938093108349));
#3901=CARTESIAN_POINT('Ctrl Pts',(6.53857682582435,-14.9789177687983,9.64365902667035));
#3902=CARTESIAN_POINT('Ctrl Pts',(6.53875482955373,-14.979027254034,9.64329353030138));
#3903=CARTESIAN_POINT('Ctrl Pts',(6.5389308092028,-14.9791364541996,9.64292745802359));
#3904=CARTESIAN_POINT('',(5.,-13.,10.));
#3905=CARTESIAN_POINT('Origin',(7.,-13.,10.));
#3906=CARTESIAN_POINT('Origin',(3.,-13.,10.));
#3907=CARTESIAN_POINT('Origin',(12.5,-14.5,9.5));
#3908=CARTESIAN_POINT('',(33.,-14.5,10.));
#3909=CARTESIAN_POINT('Origin',(33.,-14.5,9.5));
#3910=CARTESIAN_POINT('',(12.5,-14.5,10.));
#3911=CARTESIAN_POINT('',(12.5,-14.5,10.));
#3912=CARTESIAN_POINT('Origin',(-33.,13.,9.5));
#3913=CARTESIAN_POINT('',(-35.,13.,9.5));
#3914=CARTESIAN_POINT('',(-34.5,13.,10.));
#3915=CARTESIAN_POINT('Origin',(-34.5,13.,9.5));
#3916=CARTESIAN_POINT('Origin',(-33.,13.,10.));
#3917=CARTESIAN_POINT('Origin',(-33.,13.,9.5));
#3918=CARTESIAN_POINT('Origin',(-34.5,7.5,9.5));
#3919=CARTESIAN_POINT('',(-35.,-13.,9.5));
#3920=CARTESIAN_POINT('',(-34.5,-13.,10.));
#3921=CARTESIAN_POINT('Origin',(-34.5,-13.,9.5));
#3922=CARTESIAN_POINT('',(-34.5,7.5,10.));
#3923=CARTESIAN_POINT('',(-34.5,7.5,10.));
#3924=CARTESIAN_POINT('',(-35.,7.5,9.5));
#3925=CARTESIAN_POINT('Origin',(-33.,-13.,9.5));
#3926=CARTESIAN_POINT('',(-33.,-14.5,10.));
#3927=CARTESIAN_POINT('Origin',(-33.,-14.5,9.5));
#3928=CARTESIAN_POINT('Origin',(-33.,-13.,10.));
#3929=CARTESIAN_POINT('Origin',(-33.,-13.,9.5));
#3930=CARTESIAN_POINT('Origin',(-7.5,-14.5,9.5));
#3931=CARTESIAN_POINT('',(-7.5,-14.5,10.));
#3932=CARTESIAN_POINT('',(-7.5,-14.5,10.));
#3933=CARTESIAN_POINT('Origin',(-20.,-2.22044604925031E-15,10.));
#3934=CARTESIAN_POINT('Origin',(-20.,-2.22044604925031E-15,10.));
#3935=CARTESIAN_POINT('Origin',(33.,-13.,9.5));
#3936=CARTESIAN_POINT('',(34.5,-13.,10.));
#3937=CARTESIAN_POINT('Origin',(34.5,-13.,9.5));
#3938=CARTESIAN_POINT('Origin',(33.,-13.,10.));
#3939=CARTESIAN_POINT('Origin',(34.5,-7.5,9.5));
#3940=CARTESIAN_POINT('',(34.5,13.,10.));
#3941=CARTESIAN_POINT('Origin',(34.5,13.,9.5));
#3942=CARTESIAN_POINT('',(34.5,-7.5,10.));
#3943=CARTESIAN_POINT('',(34.5,-7.5,10.));
#3944=CARTESIAN_POINT('Origin',(33.,13.,9.5));
#3945=CARTESIAN_POINT('',(33.,14.5,10.));
#3946=CARTESIAN_POINT('Origin',(33.,14.5,9.5));
#3947=CARTESIAN_POINT('Origin',(33.,13.,10.));
#3948=CARTESIAN_POINT('Origin',(27.5,14.5,9.5));
#3949=CARTESIAN_POINT('',(27.5,14.5,10.));
#3950=CARTESIAN_POINT('',(27.5,14.5,10.));
#3951=CARTESIAN_POINT('Origin',(20.,-2.22044604925031E-15,10.));
#3952=CARTESIAN_POINT('Origin',(20.,-2.22044604925031E-15,10.));
#3953=CARTESIAN_POINT('Origin',(0.,0.,-37.7401923788647));
#3954=CARTESIAN_POINT('',(0.,-3.,-37.7401923788647));
#3955=CARTESIAN_POINT('',(-3.,3.67394039744206E-16,-37.7401923788647));
#3956=CARTESIAN_POINT('Origin',(0.,0.,-37.7401923788647));
#3957=CARTESIAN_POINT('',(3.,-3.67394039744206E-16,-37.7401923788647));
#3958=CARTESIAN_POINT('Origin',(0.,0.,-37.7401923788647));
#3959=CARTESIAN_POINT('',(3.075,-3.76578890737811E-16,-37.8700961894323));
#3960=CARTESIAN_POINT('Origin',(3.15,-3.85763741731416E-16,-37.7401923788647));
#3961=CARTESIAN_POINT('',(0.,-3.075,-37.8700961894323));
#3962=CARTESIAN_POINT('Origin',(0.,0.,-37.8700961894323));
#3963=CARTESIAN_POINT('Origin',(0.,0.,-37.8700961894323));
#3964=CARTESIAN_POINT('Origin',(0.,0.,-37.7401923788647));
#3965=CARTESIAN_POINT('Origin',(0.,0.,-38.));
#3966=CARTESIAN_POINT('',(0.,-3.15,-38.));
#3967=CARTESIAN_POINT('',(3.85763741731416E-16,3.15,-38.));
#3968=CARTESIAN_POINT('Origin',(0.,0.,-38.));
#3969=CARTESIAN_POINT('',(3.15,-3.85763741731416E-16,-38.));
#3970=CARTESIAN_POINT('Origin',(0.,0.,-38.));
#3971=CARTESIAN_POINT('Origin',(3.,-3.67394039744206E-16,-38.));
#3972=CARTESIAN_POINT('Origin',(0.,0.,-38.));
#3973=CARTESIAN_POINT('Origin',(0.,0.,-38.5));
#3974=CARTESIAN_POINT('',(0.,-3.15,-39.));
#3975=CARTESIAN_POINT('',(3.85763741731416E-16,3.15,-39.));
#3976=CARTESIAN_POINT('Origin',(0.,0.,-39.));
#3977=CARTESIAN_POINT('',(3.15,-3.85763741731416E-16,-39.));
#3978=CARTESIAN_POINT('Origin',(0.,0.,-39.));
#3979=CARTESIAN_POINT('Origin',(0.,0.,-39.));
#3980=CARTESIAN_POINT('',(3.85763741731416E-16,3.15,-38.5));
#3981=CARTESIAN_POINT('Origin',(0.,0.,-39.));
#3982=CARTESIAN_POINT('',(0.,-3.075,-39.1299038105677));
#3983=CARTESIAN_POINT('',(3.075,-3.76578890737811E-16,-39.1299038105677));
#3984=CARTESIAN_POINT('Origin',(0.,0.,-39.1299038105677));
#3985=CARTESIAN_POINT('Origin',(0.,0.,-39.1299038105677));
#3986=CARTESIAN_POINT('Origin',(3.,-3.67394039744206E-16,-39.));
#3987=CARTESIAN_POINT('Origin',(0.,0.,-39.2598076211353));
#3988=CARTESIAN_POINT('',(3.,-3.67394039744206E-16,-39.2598076211353));
#3989=CARTESIAN_POINT('Origin',(3.15,-3.85763741731416E-16,-39.2598076211353));
#3990=CARTESIAN_POINT('',(-3.,3.67394039744206E-16,-39.2598076211353));
#3991=CARTESIAN_POINT('Origin',(0.,0.,-39.2598076211353));
#3992=CARTESIAN_POINT('',(0.,-3.,-39.2598076211353));
#3993=CARTESIAN_POINT('Origin',(0.,0.,-39.2598076211353));
#3994=CARTESIAN_POINT('Origin',(0.,0.,-39.2598076211353));
#3995=CARTESIAN_POINT('Origin',(-1.80635402874235E-15,0.,-29.5));
#3996=CARTESIAN_POINT('',(-3.,6.00030654106537E-16,-31.100643080168));
#3997=CARTESIAN_POINT('',(-3.,3.67394039744206E-16,-29.5));
#3998=CARTESIAN_POINT('',(3.,-3.46944695195361E-16,-31.100643080168));
#3999=CARTESIAN_POINT('Ctrl Pts',(3.,-3.29891884724935E-16,-31.100643080168));
#4000=CARTESIAN_POINT('Ctrl Pts',(3.,0.449493856214956,-31.100643080168));
#4001=CARTESIAN_POINT('Ctrl Pts',(2.79244942278761,1.34259970347824,-31.1534717570763));
#4002=CARTESIAN_POINT('Ctrl Pts',(1.65174801614206,2.79356577608791,-31.4257429148167));
#4003=CARTESIAN_POINT('Ctrl Pts',(-0.274244420784764,3.2356111038982,-31.567700264566));
#4004=CARTESIAN_POINT('Ctrl Pts',(-1.93563203765442,2.42223881849253,-31.3497059835099));
#4005=CARTESIAN_POINT('Ctrl Pts',(-2.7938091974096,1.34965879770646,-31.1597670733326));
#4006=CARTESIAN_POINT('Ctrl Pts',(-3.00023181641605,0.449488449643586,-31.1006745628308));
#4007=CARTESIAN_POINT('Ctrl Pts',(-3.00019069726168,7.12334822943138E-5,
-31.1004729134198));
#4008=CARTESIAN_POINT('Ctrl Pts',(-3.00019069726168,7.12334822943138E-5,
-31.1004729134198));
#4009=CARTESIAN_POINT('Ctrl Pts',(-3.00014957654393,-0.449363165565941,
-31.1002712562903));
#4010=CARTESIAN_POINT('Ctrl Pts',(-2.82798270011072,-1.1973084965629,-31.1488465020475));
#4011=CARTESIAN_POINT('Ctrl Pts',(-2.06226966433915,-2.32186880648931,-31.3249885723907));
#4012=CARTESIAN_POINT('Ctrl Pts',(-1.15148225555235,-2.85012384294287,-31.4611753375569));
#4013=CARTESIAN_POINT('Ctrl Pts',(-0.115056350316981,-3.0248859768081,-31.5064319653366));
#4014=CARTESIAN_POINT('Ctrl Pts',(0.795299700403302,-2.97485750351601,-31.4933533672322));
#4015=CARTESIAN_POINT('Ctrl Pts',(1.93502903106017,-2.42460944088833,-31.3518430110237));
#4016=CARTESIAN_POINT('Ctrl Pts',(2.79410774188027,-1.34786070674946,-31.1586034272132));
#4017=CARTESIAN_POINT('Ctrl Pts',(3.,-0.449493856215096,-31.100643080168));
#4018=CARTESIAN_POINT('Ctrl Pts',(3.,3.74100895034251E-16,-31.100643080168));
#4019=CARTESIAN_POINT('Ctrl Pts',(4.68253968253968,-4.16333634234434E-16,
-29.1259990750779));
#4020=CARTESIAN_POINT('Ctrl Pts',(4.68253968253968,0.749156427025196,-29.1259990750779));
#4021=CARTESIAN_POINT('Ctrl Pts',(4.358585077896,2.23766617246375,-29.1754735502778));
#4022=CARTESIAN_POINT('Ctrl Pts',(2.57812521038047,4.65594296014653,-29.4304576503839));
#4023=CARTESIAN_POINT('Ctrl Pts',(-0.428053461013225,5.39268517316368,-29.5634018350698));
#4024=CARTESIAN_POINT('Ctrl Pts',(-3.02122460903733,4.03706469748754,-29.3592484607474));
#4025=CARTESIAN_POINT('Ctrl Pts',(-4.36071601289521,2.24941993834784,-29.1813680304316));
#4026=CARTESIAN_POINT('Ctrl Pts',(-4.84400350098301,-0.00103186575663928,
-29.098357236163));
#4027=CARTESIAN_POINT('Ctrl Pts',(-4.41403945589258,-1.99552610399722,-29.1711430133703));
#4028=CARTESIAN_POINT('Ctrl Pts',(-3.21888651312194,-3.86978134414887,-29.3361004090643));
#4029=CARTESIAN_POINT('Ctrl Pts',(-1.79728711845473,-4.75020640490478,-29.4636403954898));
#4030=CARTESIAN_POINT('Ctrl Pts',(-0.179585308695837,-5.0414766280135,-29.5060235865851));
#4031=CARTESIAN_POINT('Ctrl Pts',(1.24134080221678,-4.95809583919334,-29.4937753756619));
#4032=CARTESIAN_POINT('Ctrl Pts',(3.02028340826852,-4.0410157348139,-29.3612498039746));
#4033=CARTESIAN_POINT('Ctrl Pts',(4.3611734595486,-2.24643451124904,-29.1802794000885));
#4034=CARTESIAN_POINT('Ctrl Pts',(4.68253968253968,-0.749156427025197,-29.1259990750779));
#4035=CARTESIAN_POINT('Ctrl Pts',(4.68253968253968,6.93889390390723E-17,
-29.1259990750779));
#4036=CARTESIAN_POINT('Ctrl Pts',(4.15168317563315,-3.2921732538726E-16,
-29.2113440156212));
#4037=CARTESIAN_POINT('Ctrl Pts',(4.15168317563315,0.667324155697063,-29.2113440156212));
#4038=CARTESIAN_POINT('Ctrl Pts',(3.85652056813665,1.99592690425948,-29.2520153614425));
#4039=CARTESIAN_POINT('Ctrl Pts',(2.24450639682909,4.11448325527676,-29.448919495149));
#4040=CARTESIAN_POINT('Ctrl Pts',(-0.368717814311723,4.73480124740964,-29.5457827431209));
#4041=CARTESIAN_POINT('Ctrl Pts',(-2.64734824671205,3.57475979288747,-29.394418866532));
#4042=CARTESIAN_POINT('Ctrl Pts',(-3.85712469868966,2.00379555611837,-29.2560625601436));
#4043=CARTESIAN_POINT('Ctrl Pts',(-4.29910950858756,-0.000620395598800549,
-29.1898800962455));
#4044=CARTESIAN_POINT('Ctrl Pts',(-3.90577051396693,-1.77807009145865,-29.2480501998246));
#4045=CARTESIAN_POINT('Ctrl Pts',(-2.82542646446093,-3.42920893128043,-29.3765920576938));
#4046=CARTESIAN_POINT('Ctrl Pts',(-1.56787873224153,-4.18730712556943,-29.4726011972442));
#4047=CARTESIAN_POINT('Ctrl Pts',(-0.156662087960579,-4.43638666346496,
-29.5037666368352));
#4048=CARTESIAN_POINT('Ctrl Pts',(1.08037746436033,-4.36542287768727,-29.4949051359812));
#4049=CARTESIAN_POINT('Ctrl Pts',(2.64691005620688,-3.57758028681807,-29.3958101673606));
#4050=CARTESIAN_POINT('Ctrl Pts',(3.85703476392997,-2.0016929240375,-29.255171624073));
#4051=CARTESIAN_POINT('Ctrl Pts',(4.15168317563315,-0.6673241556971,-29.2113440156212));
#4052=CARTESIAN_POINT('Ctrl Pts',(4.15168317563315,1.20568940994107E-16,
-29.2113440156212));
#4053=CARTESIAN_POINT('Ctrl Pts',(3.2924774074383,-2.33343076340194E-16,
-29.7549198692175));
#4054=CARTESIAN_POINT('Ctrl Pts',(3.2924774074383,0.525854496811181,-29.7549198692175));
#4055=CARTESIAN_POINT('Ctrl Pts',(3.04709136553124,1.57462897909134,-29.7910218321081));
#4056=CARTESIAN_POINT('Ctrl Pts',(1.71348170409069,3.17690482322905,-29.9615957697106));
#4057=CARTESIAN_POINT('Ctrl Pts',(-0.274532499772974,3.60034474536237,-30.0404321995724));
#4058=CARTESIAN_POINT('Ctrl Pts',(-2.04895683352319,2.77387956805558,-29.9150772858302));
#4059=CARTESIAN_POINT('Ctrl Pts',(-3.04499261958092,1.5771029675417,-29.7940393609857));
#4060=CARTESIAN_POINT('Ctrl Pts',(-3.41701109452336,-0.00045662405255914,
-29.7350586662258));
#4061=CARTESIAN_POINT('Ctrl Pts',(-3.08598604604606,-1.39969774573923,-29.7867453772722));
#4062=CARTESIAN_POINT('Ctrl Pts',(-2.19491442267744,-2.66576260543092,-29.8995958968712));
#4063=CARTESIAN_POINT('Ctrl Pts',(-1.20290265746208,-3.21349563539343,-29.979834228412));
#4064=CARTESIAN_POINT('Ctrl Pts',(-0.11915494859332,-3.39076269077849,-30.0054948190931));
#4065=CARTESIAN_POINT('Ctrl Pts',(0.826340036610974,-3.34071911015117,-29.9982714653801));
#4066=CARTESIAN_POINT('Ctrl Pts',(2.05016553463602,-2.77462519781028,-29.9160955692694));
#4067=CARTESIAN_POINT('Ctrl Pts',(3.04420805702207,-1.5759720409558,-29.7936044846907));
#4068=CARTESIAN_POINT('Ctrl Pts',(3.2924774074383,-0.525854496811289,-29.7549198692175));
#4069=CARTESIAN_POINT('Ctrl Pts',(3.2924774074383,2.37307655897698E-16,
-29.7549198692175));
#4070=CARTESIAN_POINT('Ctrl Pts',(3.,-2.85009519179059E-16,-30.6973882361013));
#4071=CARTESIAN_POINT('Ctrl Pts',(3.,0.459058123585524,-30.6973882361013));
#4072=CARTESIAN_POINT('Ctrl Pts',(2.78418695017475,1.37370044433762,-30.7451882326424));
#4073=CARTESIAN_POINT('Ctrl Pts',(1.60847598630985,2.81235317310924,-30.9871756430692));
#4074=CARTESIAN_POINT('Ctrl Pts',(-0.262878630764745,3.22165993326,-31.1103562832793));
#4075=CARTESIAN_POINT('Ctrl Pts',(-1.90265962544206,2.44714405828075,-30.9199352173046));
#4076=CARTESIAN_POINT('Ctrl Pts',(-2.78415736410129,1.37806664914318,-30.750506761215));
#4077=CARTESIAN_POINT('Ctrl Pts',(-3.10817624904244,-0.000366847990508878,
-30.6707111964967));
#4078=CARTESIAN_POINT('Ctrl Pts',(-2.81985746045519,-1.22294360022373,-30.7406603276731));
#4079=CARTESIAN_POINT('Ctrl Pts',(-2.03221721973821,-2.34887073479962,-30.8979656673056));
#4080=CARTESIAN_POINT('Ctrl Pts',(-1.12485570796913,-2.85699189869019,-31.0174770634788));
#4081=CARTESIAN_POINT('Ctrl Pts',(-0.112161981832886,-3.02329839787717,
-31.0569047225756));
#4082=CARTESIAN_POINT('Ctrl Pts',(0.774693084247407,-2.9760228739059,-31.045565497489));
#4083=CARTESIAN_POINT('Ctrl Pts',(1.90265268764583,-2.44871721093758,-30.9217383532279));
#4084=CARTESIAN_POINT('Ctrl Pts',(2.78397250417672,-1.37678124193541,-30.7495730870317));
#4085=CARTESIAN_POINT('Ctrl Pts',(3.,-0.459058123585658,-30.6973882361013));
#4086=CARTESIAN_POINT('Ctrl Pts',(3.,3.40381360311478E-16,-30.6973882361013));
#4087=CARTESIAN_POINT('Ctrl Pts',(3.,-3.29891884724935E-16,-31.100643080168));
#4088=CARTESIAN_POINT('Ctrl Pts',(3.,0.449493856214956,-31.100643080168));
#4089=CARTESIAN_POINT('Ctrl Pts',(2.79244942278761,1.34259970347824,-31.1534717570763));
#4090=CARTESIAN_POINT('Ctrl Pts',(1.65174801614206,2.79356577608791,-31.4257429148167));
#4091=CARTESIAN_POINT('Ctrl Pts',(-0.274244420784764,3.2356111038982,-31.567700264566));
#4092=CARTESIAN_POINT('Ctrl Pts',(-1.93563203765442,2.42223881849253,-31.3497059835099));
#4093=CARTESIAN_POINT('Ctrl Pts',(-2.79381466588879,1.34965196300868,-31.1597658630033));
#4094=CARTESIAN_POINT('Ctrl Pts',(-3.10344631079929,-0.000619119453990801,
-31.0711272182757));
#4095=CARTESIAN_POINT('Ctrl Pts',(-2.82797782089389,-1.19731566239831,-31.1488476244462));
#4096=CARTESIAN_POINT('Ctrl Pts',(-2.06226966433915,-2.32186880648931,-31.3249885723907));
#4097=CARTESIAN_POINT('Ctrl Pts',(-1.15148225555235,-2.85012384294287,-31.4611753375569));
#4098=CARTESIAN_POINT('Ctrl Pts',(-0.115056350316981,-3.0248859768081,-31.5064319653366));
#4099=CARTESIAN_POINT('Ctrl Pts',(0.795299700403302,-2.97485750351601,-31.4933533672321));
#4100=CARTESIAN_POINT('Ctrl Pts',(1.93502903106017,-2.42460944088833,-31.3518430110237));
#4101=CARTESIAN_POINT('Ctrl Pts',(2.79410774188027,-1.34786070674947,-31.1586034272132));
#4102=CARTESIAN_POINT('Ctrl Pts',(3.,-0.449493856215096,-31.100643080168));
#4103=CARTESIAN_POINT('Ctrl Pts',(3.,3.74100895034251E-16,-31.100643080168));
#4104=CARTESIAN_POINT('',(4.68253968253968,6.93889390390723E-17,-29.1259990750779));
#4105=CARTESIAN_POINT('Origin',(5.,-6.93889390390723E-16,-31.100643080168));
#4106=CARTESIAN_POINT('Ctrl Pts',(4.68253968253968,6.93889390390723E-17,
-29.1259990750779));
#4107=CARTESIAN_POINT('Ctrl Pts',(4.68253968253968,-0.749156427025197,-29.1259990750779));
#4108=CARTESIAN_POINT('Ctrl Pts',(4.3611734595486,-2.24643451124904,-29.1802794000885));
#4109=CARTESIAN_POINT('Ctrl Pts',(3.02028340826852,-4.0410157348139,-29.3612498039746));
#4110=CARTESIAN_POINT('Ctrl Pts',(1.24134080221678,-4.95809583919334,-29.4937753756619));
#4111=CARTESIAN_POINT('Ctrl Pts',(-0.179585308695837,-5.0414766280135,-29.5060235865851));
#4112=CARTESIAN_POINT('Ctrl Pts',(-1.79728711845473,-4.75020640490478,-29.4636403954898));
#4113=CARTESIAN_POINT('Ctrl Pts',(-3.21888651312194,-3.86978134414887,-29.3361004090643));
#4114=CARTESIAN_POINT('Ctrl Pts',(-4.41403945589258,-1.99552610399722,-29.1711430133703));
#4115=CARTESIAN_POINT('Ctrl Pts',(-4.84400350098301,-0.00103186575663928,
-29.098357236163));
#4116=CARTESIAN_POINT('Ctrl Pts',(-4.36071601289521,2.24941993834784,-29.1813680304316));
#4117=CARTESIAN_POINT('Ctrl Pts',(-3.02122460903733,4.03706469748754,-29.3592484607474));
#4118=CARTESIAN_POINT('Ctrl Pts',(-0.428053461013225,5.39268517316368,-29.5634018350698));
#4119=CARTESIAN_POINT('Ctrl Pts',(2.57812521038047,4.65594296014653,-29.4304576503839));
#4120=CARTESIAN_POINT('Ctrl Pts',(4.358585077896,2.23766617246375,-29.1754735502778));
#4121=CARTESIAN_POINT('Ctrl Pts',(4.68253968253968,0.749156427025196,-29.1259990750779));
#4122=CARTESIAN_POINT('Ctrl Pts',(4.68253968253968,-4.16333634234434E-16,
-29.1259990750779));
#4123=CARTESIAN_POINT('Origin',(0.,0.,0.));
#4124=CARTESIAN_POINT('',(29.5,7.5,-3.61270805748469E-15));
#4125=CARTESIAN_POINT('',(-29.5,7.5,0.));
#4126=CARTESIAN_POINT('Origin',(0.,7.5,0.));
#4127=CARTESIAN_POINT('',(29.5,-7.5,-3.61270805748469E-15));
#4128=CARTESIAN_POINT('',(29.5,0.,-3.61270805748469E-15));
#4129=CARTESIAN_POINT('',(-29.5,-7.5,0.));
#4130=CARTESIAN_POINT('Origin',(0.,-7.5,0.));
#4131=CARTESIAN_POINT('',(-29.5,0.,0.));
#4132=CARTESIAN_POINT('Origin',(-1.80635402874235E-15,0.,-29.5));
#4133=CARTESIAN_POINT('',(-3.,3.67394039744206E-16,-39.5));
#4134=CARTESIAN_POINT('Origin',(-1.80635402874235E-15,0.,-39.5));
#4135=CARTESIAN_POINT('',(-3.,3.67394039744206E-16,-29.5));
#4136=CARTESIAN_POINT('Origin',(-3.,-7.5,10.));
#4137=CARTESIAN_POINT('',(-5.,15.,10.));
#4138=CARTESIAN_POINT('Origin',(3.,7.5,10.));
#4139=CARTESIAN_POINT('',(5.,-15.,10.));
#4140=CARTESIAN_POINT('Origin',(-33.,13.,0.));
#4141=CARTESIAN_POINT('',(-35.,13.,0.));
#4142=CARTESIAN_POINT('Origin',(-20.,-2.22044604925031E-15,10.));
#4143=CARTESIAN_POINT('Origin',(-33.,-13.,0.));
#4144=CARTESIAN_POINT('',(-35.,-13.,0.));
#4145=CARTESIAN_POINT('Origin',(20.,-2.22044604925031E-15,10.));
#4146=CARTESIAN_POINT('Origin',(20.,-2.22044604925031E-15,3.));
#4147=CARTESIAN_POINT('',(12.5,-11.5,3.));
#4148=CARTESIAN_POINT('',(12.5,-1.11022302462516E-15,3.));
#4149=CARTESIAN_POINT('',(27.5,-11.5,3.));
#4150=CARTESIAN_POINT('',(4.75,-11.5,3.));
#4151=CARTESIAN_POINT('',(31.5,-7.5,3.));
#4152=CARTESIAN_POINT('Origin',(27.5,-7.5,3.));
#4153=CARTESIAN_POINT('',(31.5,7.5,3.));
#4154=CARTESIAN_POINT('',(31.5,4.75,3.));
#4155=CARTESIAN_POINT('',(27.5,11.5,3.));
#4156=CARTESIAN_POINT('Origin',(27.5,7.5,3.));
#4157=CARTESIAN_POINT('',(-4.75,11.5,3.));
#4158=CARTESIAN_POINT('Origin',(-12.5,11.5,1.));
#4159=CARTESIAN_POINT('',(-12.5,9.5,1.));
#4160=CARTESIAN_POINT('Origin',(-12.5,11.5,1.));
#4161=CARTESIAN_POINT('Origin',(-12.5,11.5,1.));
#4162=CARTESIAN_POINT('Origin',(12.5,11.5,1.));
#4163=CARTESIAN_POINT('',(12.5,9.5,1.));
#4164=CARTESIAN_POINT('Origin',(12.5,11.5,1.));
#4165=CARTESIAN_POINT('Origin',(12.5,11.5,1.));
#4166=CARTESIAN_POINT('Origin',(-12.5,-11.5,1.));
#4167=CARTESIAN_POINT('',(-10.5,-11.5,1.));
#4168=CARTESIAN_POINT('',(-12.5,-9.5,1.));
#4169=CARTESIAN_POINT('Origin',(-12.5,-11.5,1.));
#4170=CARTESIAN_POINT('Origin',(-12.5,-11.5,1.));
#4171=CARTESIAN_POINT('Origin',(-12.5,-11.5,1.));
#4172=CARTESIAN_POINT('Origin',(-12.5,-1.11022302462516E-15,1.));
#4173=CARTESIAN_POINT('',(-10.5,-1.11022302462516E-15,1.));
#4174=CARTESIAN_POINT('Origin',(-27.5,7.5,1.));
#4175=CARTESIAN_POINT('',(-29.5,7.5,1.));
#4176=CARTESIAN_POINT('',(-27.5,9.5,1.));
#4177=CARTESIAN_POINT('Origin',(-27.5,7.5,1.));
#4178=CARTESIAN_POINT('Origin',(-31.5,7.5,1.));
#4179=CARTESIAN_POINT('Origin',(-27.5,11.5,1.));
#4180=CARTESIAN_POINT('Origin',(12.5,-11.5,1.));
#4181=CARTESIAN_POINT('',(12.5,-9.5,1.));
#4182=CARTESIAN_POINT('Origin',(12.5,-11.5,1.));
#4183=CARTESIAN_POINT('',(10.5,-11.5,1.));
#4184=CARTESIAN_POINT('Origin',(12.5,-11.5,1.));
#4185=CARTESIAN_POINT('Origin',(12.5,-11.5,1.));
#4186=CARTESIAN_POINT('Origin',(12.5,-1.11022302462516E-15,1.));
#4187=CARTESIAN_POINT('',(10.5,-1.11022302462516E-15,1.));
#4188=CARTESIAN_POINT('Origin',(12.5,-11.5,-6.42939569552361E-16));
#4189=CARTESIAN_POINT('',(10.5,-11.5,-1.28587913910472E-15));
#4190=CARTESIAN_POINT('',(12.5,-9.5,-1.28587913910472E-15));
#4191=CARTESIAN_POINT('Origin',(12.5,-11.5,-1.28587913910472E-15));
#4192=CARTESIAN_POINT('',(12.5,-9.5,-6.42939569552361E-16));
#4193=CARTESIAN_POINT('',(10.5,-11.5,-6.42939569552361E-16));
#4194=CARTESIAN_POINT('Origin',(-1.5563227994824E-15,-11.5,2.22044604925031E-15));
#4195=CARTESIAN_POINT('',(-10.5,-11.5,0.));
#4196=CARTESIAN_POINT('',(-12.5,-9.5,-7.09001540924598E-16));
#4197=CARTESIAN_POINT('Origin',(-12.5,-11.5,-7.09001540924598E-16));
#4198=CARTESIAN_POINT('Origin',(-1.5563227994824E-15,-9.5,2.22044604925031E-15));
#4199=CARTESIAN_POINT('Origin',(-1.5563227994824E-15,-11.5,2.22044604925031E-15));
#4200=CARTESIAN_POINT('Origin',(-12.5,-11.5,2.5));
#4201=CARTESIAN_POINT('',(-12.5,-9.5,2.5));
#4202=CARTESIAN_POINT('',(-10.5,-11.5,2.5));
#4203=CARTESIAN_POINT('Origin',(27.5,7.5,1.));
#4204=CARTESIAN_POINT('',(29.5,7.5,1.));
#4205=CARTESIAN_POINT('Origin',(31.5,7.5,1.));
#4206=CARTESIAN_POINT('',(27.5,9.5,1.));
#4207=CARTESIAN_POINT('Origin',(27.5,7.5,1.));
#4208=CARTESIAN_POINT('Origin',(27.5,11.5,1.));
#4209=CARTESIAN_POINT('Origin',(-27.5,-7.5,1.));
#4210=CARTESIAN_POINT('',(-29.5,-7.5,1.));
#4211=CARTESIAN_POINT('Origin',(-31.5,-7.5,1.));
#4212=CARTESIAN_POINT('',(-27.5,-9.5,1.));
#4213=CARTESIAN_POINT('Origin',(-27.5,-7.5,1.));
#4214=CARTESIAN_POINT('Origin',(-27.5,-11.5,1.));
#4215=CARTESIAN_POINT('Origin',(-31.5,4.75,1.));
#4216=CARTESIAN_POINT('',(-29.5,4.75,1.));
#4217=CARTESIAN_POINT('Origin',(27.5,-7.5,1.));
#4218=CARTESIAN_POINT('',(29.5,-7.5,1.));
#4219=CARTESIAN_POINT('',(27.5,-9.5,1.));
#4220=CARTESIAN_POINT('Origin',(27.5,-7.5,1.));
#4221=CARTESIAN_POINT('Origin',(31.5,-7.5,1.));
#4222=CARTESIAN_POINT('Origin',(27.5,-11.5,1.));
#4223=CARTESIAN_POINT('Origin',(31.5,4.75,1.));
#4224=CARTESIAN_POINT('',(29.5,4.75,1.));
#4225=CARTESIAN_POINT('Origin',(4.75,-11.5,1.));
#4226=CARTESIAN_POINT('',(4.75,-9.5,1.));
#4227=CARTESIAN_POINT('Origin',(27.5,-7.5,0.));
#4228=CARTESIAN_POINT('',(27.5,-9.5,-3.61270805748469E-15));
#4229=CARTESIAN_POINT('Origin',(27.5,-7.5,-3.61270805748469E-15));
#4230=CARTESIAN_POINT('',(29.5,-7.5,0.));
#4231=CARTESIAN_POINT('',(27.5,-9.5,0.));
#4232=CARTESIAN_POINT('Origin',(0.,-7.5,0.));
#4233=CARTESIAN_POINT('',(-27.5,-9.5,1.05455858895553E-15));
#4234=CARTESIAN_POINT('Origin',(-27.5,-7.5,1.05455858895553E-15));
#4235=CARTESIAN_POINT('Origin',(0.,-9.5,0.));
#4236=CARTESIAN_POINT('Origin',(-27.5,-7.5,0.));
#4237=CARTESIAN_POINT('',(-29.5,-7.5,0.));
#4238=CARTESIAN_POINT('',(-27.5,-9.5,0.));
#4239=CARTESIAN_POINT('Origin',(-15.25,-11.5,1.));
#4240=CARTESIAN_POINT('',(-15.25,-9.5,1.));
#4241=CARTESIAN_POINT('Origin',(27.5,7.5,0.));
#4242=CARTESIAN_POINT('',(27.5,9.5,-3.61270805748469E-15));
#4243=CARTESIAN_POINT('Origin',(27.5,7.5,-3.61270805748469E-15));
#4244=CARTESIAN_POINT('',(27.5,9.5,0.));
#4245=CARTESIAN_POINT('',(29.5,7.5,0.));
#4246=CARTESIAN_POINT('Origin',(0.,7.5,0.));
#4247=CARTESIAN_POINT('',(-27.5,9.5,1.05455858895553E-15));
#4248=CARTESIAN_POINT('Origin',(-27.5,7.5,1.05455858895553E-15));
#4249=CARTESIAN_POINT('Origin',(0.,9.5,0.));
#4250=CARTESIAN_POINT('Origin',(-27.5,7.5,0.));
#4251=CARTESIAN_POINT('',(-27.5,9.5,0.));
#4252=CARTESIAN_POINT('',(-29.5,7.5,0.));
#4253=CARTESIAN_POINT('Origin',(-4.75,11.5,1.));
#4254=CARTESIAN_POINT('',(-4.75,9.5,1.));
#4255=CARTESIAN_POINT('Origin',(-24.75,11.5,1.));
#4256=CARTESIAN_POINT('',(-24.75,9.5,1.));
#4257=CARTESIAN_POINT('Origin',(12.5,11.5,-6.42939569552361E-16));
#4258=CARTESIAN_POINT('',(12.5,9.5,-1.28587913910472E-15));
#4259=CARTESIAN_POINT('Origin',(12.5,11.5,-1.28587913910472E-15));
#4260=CARTESIAN_POINT('',(12.5,9.5,-6.42939569552361E-16));
#4261=CARTESIAN_POINT('Origin',(-1.5563227994824E-15,11.5,2.22044604925031E-15));
#4262=CARTESIAN_POINT('',(-12.5,9.5,-2.40335363079088E-16));
#4263=CARTESIAN_POINT('Origin',(-12.5,11.5,-2.40335363079088E-16));
#4264=CARTESIAN_POINT('Origin',(-1.5563227994824E-15,9.5,2.22044604925031E-15));
#4265=CARTESIAN_POINT('Origin',(-12.5,11.5,2.5));
#4266=CARTESIAN_POINT('',(-12.5,9.5,2.5));
#4267=CARTESIAN_POINT('Origin',(29.5,9.5,0.));
#4268=CARTESIAN_POINT('Origin',(-10.5,-9.5,0.));
#4269=CARTESIAN_POINT('Origin',(-29.5,9.5,0.));
#4270=CARTESIAN_POINT('Origin',(-2.05,0.,-7.));
#4271=CARTESIAN_POINT('Origin',(-10.5,0.,5.));
#4272=CARTESIAN_POINT('',(-10.5,0.,0.));
#4273=CARTESIAN_POINT('Origin',(-1.5563227994824E-15,0.,2.22044604925031E-15));
#4274=CARTESIAN_POINT('',(10.5,0.,-1.28587913910472E-15));
#4275=CARTESIAN_POINT('Origin',(10.5,0.,-1.28587913910472E-15));
#4276=CARTESIAN_POINT('Origin',(-20.,0.,5.));
#4277=CARTESIAN_POINT('',(-27.5,7.5,5.));
#4278=CARTESIAN_POINT('',(-27.5,-7.5,5.));
#4279=CARTESIAN_POINT('',(-27.5,3.75,5.));
#4280=CARTESIAN_POINT('',(-12.5,7.5,5.));
#4281=CARTESIAN_POINT('',(-16.25,7.5,5.));
#4282=CARTESIAN_POINT('',(-12.5,-7.5,5.));
#4283=CARTESIAN_POINT('',(-12.5,-3.75,5.));
#4284=CARTESIAN_POINT('',(-23.75,-7.5,5.));
#4285=CARTESIAN_POINT('Origin',(20.,0.,5.));
#4286=CARTESIAN_POINT('',(12.5,7.5,5.));
#4287=CARTESIAN_POINT('',(12.5,-7.5,5.));
#4288=CARTESIAN_POINT('',(12.5,3.75,5.));
#4289=CARTESIAN_POINT('',(27.5,7.5,5.));
#4290=CARTESIAN_POINT('',(23.75,7.5,5.));
#4291=CARTESIAN_POINT('',(27.5,-7.5,5.));
#4292=CARTESIAN_POINT('',(27.5,-3.75,5.));
#4293=CARTESIAN_POINT('',(16.25,-7.5,5.));
#4294=CARTESIAN_POINT('Origin',(-1.59523950084107E-15,7.70988211545247E-17,
-39.5));
#4295=CARTESIAN_POINT('',(-2.25,2.75545529808154E-16,-39.5));
#4296=CARTESIAN_POINT('Origin',(-1.80635402874235E-15,0.,-39.5));
#4297=CARTESIAN_POINT('Origin',(-1.80635402874235E-15,0.,-29.5));
#4298=CARTESIAN_POINT('',(-2.25,6.93889390390723E-17,-27.4077999846759));
#4299=CARTESIAN_POINT('',(-2.25,-2.75545529808154E-16,-29.5));
#4300=CARTESIAN_POINT('Ctrl Pts',(-2.25,6.93889390390723E-17,-27.4077999846759));
#4301=CARTESIAN_POINT('Ctrl Pts',(-2.25,0.28265082148761,-27.4077999846759));
#4302=CARTESIAN_POINT('Ctrl Pts',(-2.193486286673,0.584055102950204,-27.4126226331142));
#4303=CARTESIAN_POINT('Ctrl Pts',(-1.96382631333836,1.13837107711873,-27.4300318608633));
#4304=CARTESIAN_POINT('Ctrl Pts',(-1.79068697779663,1.39129353754283,-27.442366021435));
#4305=CARTESIAN_POINT('Ctrl Pts',(-1.39129384119849,1.79068667414098,-27.4655113557461));
#4306=CARTESIAN_POINT('Ctrl Pts',(-1.13837124653226,1.96382624505978,-27.4778274794434));
#4307=CARTESIAN_POINT('Ctrl Pts',(-0.584054827929671,2.19348639870587,-27.4951954356011));
#4308=CARTESIAN_POINT('Ctrl Pts',(-0.282650391693276,2.25,-27.5));
#4309=CARTESIAN_POINT('Ctrl Pts',(0.282650391693272,2.25,-27.5));
#4310=CARTESIAN_POINT('Ctrl Pts',(0.584054827929667,2.19348639870587,-27.4951954356011));
#4311=CARTESIAN_POINT('Ctrl Pts',(1.13837124653225,1.96382624505978,-27.4778274794434));
#4312=CARTESIAN_POINT('Ctrl Pts',(1.39129384119848,1.79068667414098,-27.4655113557461));
#4313=CARTESIAN_POINT('Ctrl Pts',(1.79068697779663,1.39129353754284,-27.442366021435));
#4314=CARTESIAN_POINT('Ctrl Pts',(1.96382631333836,1.13837107711873,-27.4300318608633));
#4315=CARTESIAN_POINT('Ctrl Pts',(2.19348628667299,0.584055102950203,-27.4126226331142));
#4316=CARTESIAN_POINT('Ctrl Pts',(2.25,0.28265082148761,-27.4077999846759));
#4317=CARTESIAN_POINT('Ctrl Pts',(2.25,-0.28265082148761,-27.4077999846759));
#4318=CARTESIAN_POINT('Ctrl Pts',(2.19348628667299,-0.584055102950203,-27.4126226331142));
#4319=CARTESIAN_POINT('Ctrl Pts',(1.96382631333836,-1.13837107711873,-27.4300318608633));
#4320=CARTESIAN_POINT('Ctrl Pts',(1.79068697779663,-1.39129353754284,-27.442366021435));
#4321=CARTESIAN_POINT('Ctrl Pts',(1.39129384119848,-1.79068667414098,-27.4655113557461));
#4322=CARTESIAN_POINT('Ctrl Pts',(1.13837124653225,-1.96382624505978,-27.4778274794434));
#4323=CARTESIAN_POINT('Ctrl Pts',(0.584054827929668,-2.19348639870587,-27.4951954356011));
#4324=CARTESIAN_POINT('Ctrl Pts',(0.282650391693273,-2.25,-27.5));
#4325=CARTESIAN_POINT('Ctrl Pts',(-0.282650391693276,-2.25,-27.5));
#4326=CARTESIAN_POINT('Ctrl Pts',(-0.58405482792967,-2.19348639870587,-27.4951954356011));
#4327=CARTESIAN_POINT('Ctrl Pts',(-1.13837124653226,-1.96382624505978,-27.4778274794434));
#4328=CARTESIAN_POINT('Ctrl Pts',(-1.39129384119849,-1.79068667414098,-27.4655113557461));
#4329=CARTESIAN_POINT('Ctrl Pts',(-1.79068697779663,-1.39129353754284,-27.442366021435));
#4330=CARTESIAN_POINT('Ctrl Pts',(-1.96382631333836,-1.13837107711873,-27.4300318608633));
#4331=CARTESIAN_POINT('Ctrl Pts',(-2.193486286673,-0.584055102950204,-27.4126226331142));
#4332=CARTESIAN_POINT('Ctrl Pts',(-2.25,-0.282650821487611,-27.4077999846759));
#4333=CARTESIAN_POINT('Ctrl Pts',(-2.25,-6.93889390390723E-17,-27.4077999846759));
#4334=CARTESIAN_POINT('Origin',(0.,0.,0.));
#4335=CARTESIAN_POINT('',(-12.5,-7.5,0.));
#4336=CARTESIAN_POINT('',(-12.5,7.5,0.));
#4337=CARTESIAN_POINT('',(-12.5,-3.75,0.));
#4338=CARTESIAN_POINT('',(12.5,7.5,0.));
#4339=CARTESIAN_POINT('Origin',(-7.65404249467096E-16,7.5,2.22044604925031E-15));
#4340=CARTESIAN_POINT('',(12.5,-7.5,0.));
#4341=CARTESIAN_POINT('',(12.5,3.75,0.));
#4342=CARTESIAN_POINT('Origin',(-7.65404249467096E-16,-7.5,2.22044604925031E-15));
#4343=CARTESIAN_POINT('Origin',(-29.5,9.5,0.));
#4344=CARTESIAN_POINT('Origin',(0.,0.,0.));
#4345=CARTESIAN_POINT('',(-27.5,7.5,0.));
#4346=CARTESIAN_POINT('',(-27.5,-7.5,0.));
#4347=CARTESIAN_POINT('',(-27.5,3.75,0.));
#4348=CARTESIAN_POINT('',(27.5,-7.5,0.));
#4349=CARTESIAN_POINT('Origin',(-1.68388934882761E-15,-7.5,0.));
#4350=CARTESIAN_POINT('',(27.5,7.5,0.));
#4351=CARTESIAN_POINT('',(27.5,-3.75,0.));
#4352=CARTESIAN_POINT('Origin',(-1.68388934882761E-15,7.5,0.));
#4353=CARTESIAN_POINT('Origin',(-12.5,-7.5,0.));
#4354=CARTESIAN_POINT('',(-12.5,7.5,0.));
#4355=CARTESIAN_POINT('',(-12.5,-7.5,0.));
#4356=CARTESIAN_POINT('Origin',(-27.5,7.5,0.));
#4357=CARTESIAN_POINT('',(-27.5,-7.5,0.));
#4358=CARTESIAN_POINT('',(-27.5,7.5,0.));
#4359=CARTESIAN_POINT('Origin',(-35.,15.,0.));
#4360=CARTESIAN_POINT('Origin',(12.5,-7.5,0.));
#4361=CARTESIAN_POINT('',(27.5,-7.5,0.));
#4362=CARTESIAN_POINT('',(12.5,-7.5,0.));
#4363=CARTESIAN_POINT('Origin',(27.5,-7.5,0.));
#4364=CARTESIAN_POINT('',(27.5,7.5,0.));
#4365=CARTESIAN_POINT('Origin',(12.5,7.5,0.));
#4366=CARTESIAN_POINT('',(12.5,7.5,0.));
#4367=CARTESIAN_POINT('Origin',(27.5,7.5,0.));
#4368=UNCERTAINTY_MEASURE_WITH_UNIT(LENGTH_MEASURE(0.01),#4372,
'DISTANCE_ACCURACY_VALUE',
'Maximum model space distance between geometric entities at asserted c
onnectivities');
#4369=UNCERTAINTY_MEASURE_WITH_UNIT(LENGTH_MEASURE(0.01),#4372,
'DISTANCE_ACCURACY_VALUE',
'Maximum model space distance between geometric entities at asserted c
onnectivities');
#4370=(
GEOMETRIC_REPRESENTATION_CONTEXT(3)
GLOBAL_UNCERTAINTY_ASSIGNED_CONTEXT((#4368))
GLOBAL_UNIT_ASSIGNED_CONTEXT((#4372,#4375,#4374))
REPRESENTATION_CONTEXT('','3D')
);
#4371=(
GEOMETRIC_REPRESENTATION_CONTEXT(3)
GLOBAL_UNCERTAINTY_ASSIGNED_CONTEXT((#4369))
GLOBAL_UNIT_ASSIGNED_CONTEXT((#4372,#4375,#4374))
REPRESENTATION_CONTEXT('','3D')
);
#4372=(
LENGTH_UNIT()
NAMED_UNIT(*)
SI_UNIT(.MILLI.,.METRE.)
);
#4373=(
LENGTH_UNIT()
NAMED_UNIT(*)
SI_UNIT(.CENTI.,.METRE.)
);
#4374=(
NAMED_UNIT(*)
SI_UNIT($,.STERADIAN.)
SOLID_ANGLE_UNIT()
);
#4375=(
NAMED_UNIT(*)
PLANE_ANGLE_UNIT()
SI_UNIT($,.RADIAN.)
);
#4376=SHAPE_DEFINITION_REPRESENTATION(#4377,#4378);
#4377=PRODUCT_DEFINITION_SHAPE('',$,#4380);
#4378=SHAPE_REPRESENTATION('',(#2256),#4370);
#4379=PRODUCT_DEFINITION_CONTEXT('part definition',#4384,'design');
#4380=PRODUCT_DEFINITION('Endestykke_B','Endestykke_B_x1.5',#4381,#4379);
#4381=PRODUCT_DEFINITION_FORMATION('',$,#4386);
#4382=PRODUCT_RELATED_PRODUCT_CATEGORY('Endestykke_B_x1.5',
'Endestykke_B_x1.5',(#4386));
#4383=APPLICATION_PROTOCOL_DEFINITION('international standard',
'automotive_design',2009,#4384);
#4384=APPLICATION_CONTEXT(
'Core Data for Automotive Mechanical Design Process');
#4385=PRODUCT_CONTEXT('part definition',#4384,'mechanical');
#4386=PRODUCT('Endestykke_B','Endestykke_B_x1.5',$,(#4385));
#4387=PRESENTATION_STYLE_ASSIGNMENT((#4388));
#4388=SURFACE_STYLE_USAGE(.BOTH.,#4389);
#4389=SURFACE_SIDE_STYLE('',(#4390));
#4390=SURFACE_STYLE_FILL_AREA(#4391);
#4391=FILL_AREA_STYLE('',(#4392));
#4392=FILL_AREA_STYLE_COLOUR('',#4393);
#4393=COLOUR_RGB('',0.749019607843137,0.749019607843137,0.749019607843137);
ENDSEC;
END-ISO-10303-21;
