# Supplementary material for: Assessing metabolic rates in zebrafish using a 3D-printed intermittent-flow respirometer and swim tunnel system
Source: Biol Open. 2024 Jun 18;13(6):bio060375. doi: 10.1242/bio.060375 (PMC11212631; doi:10.1242/bio.060375)
Supplement: Dataset 1. — Drawings of all five parts of the swim tunnel and respirometry setup and propeller. [file biolopen-13-060375-Daraset1.zip › 3D drawings/Fish_module.stp]

ISO-10303-21;
HEADER;
/* Generated by software containing ST-Developer
 * from STEP Tools, Inc. (www.steptools.com) 
 */

FILE_DESCRIPTION(
/* description */ (''),
/* implementation_level */ '2;1');

FILE_NAME(
/* name */ 
'O:\\Nat_Bio-Metal\\Ricki\\Zebrafisk bane\\x1.5\\Fiske_modul_x1.5.stp',

/* time_stamp */ '2024-01-22T13:47:25+01:00',
/* author */ ('au585398'),
/* organization */ (''),
/* preprocessor_version */ 'ST-DEVELOPER v17',
/* originating_system */ 'Autodesk Inventor 2018',
/* authorisation */ '');

FILE_SCHEMA (('AUTOMOTIVE_DESIGN { 1 0 10303 214 3 1 1 }'));
ENDSEC;

DATA;
#10=MECHANICAL_DESIGN_GEOMETRIC_PRESENTATION_REPRESENTATION('',(#13),#9391);
#11=SHAPE_REPRESENTATION_RELATIONSHIP('SRR','None',#9398,#12);
#12=ADVANCED_BREP_SHAPE_REPRESENTATION('',(#14),#9390);
#13=STYLED_ITEM('',(#9407),#14);
#14=MANIFOLD_SOLID_BREP('Solid1',#5817);
#15=FACE_BOUND('',#2034,.T.);
#16=FACE_BOUND('',#2035,.T.);
#17=FACE_BOUND('',#2036,.T.);
#18=FACE_BOUND('',#2037,.T.);
#19=FACE_BOUND('',#2038,.T.);
#20=FACE_BOUND('',#2039,.T.);
#21=FACE_BOUND('',#2040,.T.);
#22=FACE_BOUND('',#2041,.T.);
#23=FACE_BOUND('',#2042,.T.);
#24=FACE_BOUND('',#2043,.T.);
#25=FACE_BOUND('',#2044,.T.);
#26=FACE_BOUND('',#2045,.T.);
#27=FACE_BOUND('',#2046,.T.);
#28=FACE_BOUND('',#2047,.T.);
#29=FACE_BOUND('',#2048,.T.);
#30=FACE_BOUND('',#2049,.T.);
#31=FACE_BOUND('',#2050,.T.);
#32=FACE_BOUND('',#2051,.T.);
#33=FACE_BOUND('',#2052,.T.);
#34=FACE_BOUND('',#2053,.T.);
#35=FACE_BOUND('',#2054,.T.);
#36=FACE_BOUND('',#2055,.T.);
#37=FACE_BOUND('',#2056,.T.);
#38=FACE_BOUND('',#2057,.T.);
#39=FACE_BOUND('',#2058,.T.);
#40=FACE_BOUND('',#2059,.T.);
#41=FACE_BOUND('',#2060,.T.);
#42=FACE_BOUND('',#2061,.T.);
#43=FACE_BOUND('',#2062,.T.);
#44=FACE_BOUND('',#2063,.T.);
#45=FACE_BOUND('',#2064,.T.);
#46=FACE_BOUND('',#2065,.T.);
#47=FACE_BOUND('',#2066,.T.);
#48=FACE_BOUND('',#2067,.T.);
#49=FACE_BOUND('',#2068,.T.);
#50=FACE_BOUND('',#2069,.T.);
#51=FACE_BOUND('',#2070,.T.);
#52=FACE_BOUND('',#2071,.T.);
#53=FACE_BOUND('',#2072,.T.);
#54=FACE_BOUND('',#2101,.T.);
#55=FACE_BOUND('',#2115,.T.);
#56=FACE_BOUND('',#2128,.T.);
#57=FACE_BOUND('',#2343,.T.);
#58=FACE_BOUND('',#2344,.T.);
#59=FACE_BOUND('',#2345,.T.);
#60=FACE_BOUND('',#2346,.T.);
#61=FACE_BOUND('',#2347,.T.);
#62=FACE_BOUND('',#2348,.T.);
#63=FACE_BOUND('',#2349,.T.);
#64=FACE_BOUND('',#2350,.T.);
#65=FACE_BOUND('',#2351,.T.);
#66=FACE_BOUND('',#2352,.T.);
#67=FACE_BOUND('',#2353,.T.);
#68=FACE_BOUND('',#2354,.T.);
#69=FACE_BOUND('',#2355,.T.);
#70=FACE_BOUND('',#2356,.T.);
#71=FACE_BOUND('',#2357,.T.);
#72=FACE_BOUND('',#2358,.T.);
#73=FACE_BOUND('',#2359,.T.);
#74=FACE_BOUND('',#2361,.T.);
#75=FACE_BOUND('',#2363,.T.);
#76=FACE_BOUND('',#2367,.T.);
#77=PLANE('',#5857);
#78=PLANE('',#5882);
#79=PLANE('',#5885);
#80=PLANE('',#5888);
#81=PLANE('',#5889);
#82=PLANE('',#5890);
#83=PLANE('',#5891);
#84=PLANE('',#5914);
#85=PLANE('',#5916);
#86=PLANE('',#5917);
#87=PLANE('',#5946);
#88=PLANE('',#5949);
#89=PLANE('',#5952);
#90=PLANE('',#5979);
#91=PLANE('',#5981);
#92=PLANE('',#5982);
#93=PLANE('',#6030);
#94=PLANE('',#6031);
#95=PLANE('',#6032);
#96=PLANE('',#6033);
#97=PLANE('',#6034);
#98=PLANE('',#6035);
#99=PLANE('',#6036);
#100=PLANE('',#6037);
#101=PLANE('',#6038);
#102=PLANE('',#6039);
#103=PLANE('',#6040);
#104=PLANE('',#6041);
#105=PLANE('',#6042);
#106=PLANE('',#6043);
#107=PLANE('',#6044);
#108=PLANE('',#6045);
#109=PLANE('',#6046);
#110=PLANE('',#6047);
#111=PLANE('',#6048);
#112=PLANE('',#6049);
#113=PLANE('',#6050);
#114=PLANE('',#6051);
#115=PLANE('',#6052);
#116=PLANE('',#6053);
#117=PLANE('',#6054);
#118=PLANE('',#6055);
#119=PLANE('',#6056);
#120=PLANE('',#6057);
#121=PLANE('',#6058);
#122=PLANE('',#6059);
#123=PLANE('',#6060);
#124=PLANE('',#6061);
#125=PLANE('',#6062);
#126=PLANE('',#6063);
#127=PLANE('',#6064);
#128=PLANE('',#6065);
#129=PLANE('',#6066);
#130=PLANE('',#6067);
#131=PLANE('',#6068);
#132=PLANE('',#6069);
#133=PLANE('',#6070);
#134=PLANE('',#6071);
#135=PLANE('',#6072);
#136=PLANE('',#6073);
#137=PLANE('',#6074);
#138=PLANE('',#6075);
#139=PLANE('',#6076);
#140=PLANE('',#6077);
#141=PLANE('',#6078);
#142=PLANE('',#6079);
#143=PLANE('',#6080);
#144=PLANE('',#6081);
#145=PLANE('',#6082);
#146=PLANE('',#6083);
#147=PLANE('',#6084);
#148=PLANE('',#6085);
#149=PLANE('',#6086);
#150=PLANE('',#6087);
#151=PLANE('',#6088);
#152=PLANE('',#6089);
#153=PLANE('',#6090);
#154=PLANE('',#6091);
#155=PLANE('',#6092);
#156=PLANE('',#6093);
#157=PLANE('',#6094);
#158=PLANE('',#6095);
#159=PLANE('',#6096);
#160=PLANE('',#6097);
#161=PLANE('',#6098);
#162=PLANE('',#6099);
#163=PLANE('',#6100);
#164=PLANE('',#6101);
#165=PLANE('',#6102);
#166=PLANE('',#6103);
#167=PLANE('',#6104);
#168=PLANE('',#6105);
#169=PLANE('',#6106);
#170=PLANE('',#6107);
#171=PLANE('',#6108);
#172=PLANE('',#6109);
#173=PLANE('',#6110);
#174=PLANE('',#6111);
#175=PLANE('',#6112);
#176=PLANE('',#6113);
#177=PLANE('',#6114);
#178=PLANE('',#6115);
#179=PLANE('',#6116);
#180=PLANE('',#6117);
#181=PLANE('',#6118);
#182=PLANE('',#6119);
#183=PLANE('',#6120);
#184=PLANE('',#6121);
#185=PLANE('',#6122);
#186=PLANE('',#6123);
#187=PLANE('',#6124);
#188=PLANE('',#6125);
#189=PLANE('',#6126);
#190=PLANE('',#6127);
#191=PLANE('',#6128);
#192=PLANE('',#6129);
#193=PLANE('',#6130);
#194=PLANE('',#6131);
#195=PLANE('',#6132);
#196=PLANE('',#6133);
#197=PLANE('',#6134);
#198=PLANE('',#6135);
#199=PLANE('',#6136);
#200=PLANE('',#6137);
#201=PLANE('',#6138);
#202=PLANE('',#6139);
#203=PLANE('',#6140);
#204=PLANE('',#6141);
#205=PLANE('',#6142);
#206=PLANE('',#6143);
#207=PLANE('',#6144);
#208=PLANE('',#6145);
#209=PLANE('',#6146);
#210=PLANE('',#6147);
#211=PLANE('',#6148);
#212=PLANE('',#6149);
#213=PLANE('',#6150);
#214=PLANE('',#6151);
#215=PLANE('',#6152);
#216=PLANE('',#6153);
#217=PLANE('',#6154);
#218=PLANE('',#6155);
#219=PLANE('',#6156);
#220=PLANE('',#6157);
#221=PLANE('',#6158);
#222=PLANE('',#6159);
#223=PLANE('',#6160);
#224=PLANE('',#6161);
#225=PLANE('',#6162);
#226=PLANE('',#6163);
#227=PLANE('',#6164);
#228=PLANE('',#6165);
#229=PLANE('',#6166);
#230=PLANE('',#6167);
#231=PLANE('',#6168);
#232=PLANE('',#6169);
#233=PLANE('',#6170);
#234=PLANE('',#6171);
#235=PLANE('',#6172);
#236=PLANE('',#6173);
#237=PLANE('',#6174);
#238=PLANE('',#6175);
#239=PLANE('',#6176);
#240=PLANE('',#6177);
#241=PLANE('',#6178);
#242=PLANE('',#6179);
#243=PLANE('',#6180);
#244=PLANE('',#6181);
#245=PLANE('',#6182);
#246=PLANE('',#6183);
#247=PLANE('',#6184);
#248=PLANE('',#6185);
#249=PLANE('',#6186);
#250=PLANE('',#6187);
#251=PLANE('',#6188);
#252=PLANE('',#6189);
#253=PLANE('',#6190);
#254=PLANE('',#6191);
#255=PLANE('',#6192);
#256=PLANE('',#6193);
#257=PLANE('',#6194);
#258=PLANE('',#6195);
#259=PLANE('',#6196);
#260=PLANE('',#6197);
#261=PLANE('',#6198);
#262=PLANE('',#6199);
#263=PLANE('',#6200);
#264=PLANE('',#6201);
#265=PLANE('',#6202);
#266=PLANE('',#6203);
#267=PLANE('',#6204);
#268=PLANE('',#6205);
#269=PLANE('',#6206);
#270=PLANE('',#6207);
#271=PLANE('',#6208);
#272=PLANE('',#6209);
#273=PLANE('',#6210);
#274=PLANE('',#6211);
#275=PLANE('',#6212);
#276=PLANE('',#6213);
#277=PLANE('',#6214);
#278=PLANE('',#6215);
#279=PLANE('',#6216);
#280=PLANE('',#6217);
#281=PLANE('',#6218);
#282=PLANE('',#6219);
#283=PLANE('',#6220);
#284=PLANE('',#6221);
#285=PLANE('',#6222);
#286=PLANE('',#6225);
#287=PLANE('',#6233);
#288=PLANE('',#6234);
#289=CYLINDRICAL_SURFACE('',#5846,14.);
#290=CYLINDRICAL_SURFACE('',#5854,13.85);
#291=CYLINDRICAL_SURFACE('',#5863,0.5);
#292=CYLINDRICAL_SURFACE('',#5869,0.5);
#293=CYLINDRICAL_SURFACE('',#5875,0.5);
#294=CYLINDRICAL_SURFACE('',#5881,0.5);
#295=CYLINDRICAL_SURFACE('',#5883,2.);
#296=CYLINDRICAL_SURFACE('',#5886,2.);
#297=CYLINDRICAL_SURFACE('',#5896,0.5);
#298=CYLINDRICAL_SURFACE('',#5901,0.5);
#299=CYLINDRICAL_SURFACE('',#5907,0.5);
#300=CYLINDRICAL_SURFACE('',#5913,0.5);
#301=CYLINDRICAL_SURFACE('',#5915,2.);
#302=CYLINDRICAL_SURFACE('',#5927,0.5);
#303=CYLINDRICAL_SURFACE('',#5933,0.5);
#304=CYLINDRICAL_SURFACE('',#5939,0.5);
#305=CYLINDRICAL_SURFACE('',#5945,0.5);
#306=CYLINDRICAL_SURFACE('',#5947,2.);
#307=CYLINDRICAL_SURFACE('',#5950,2.);
#308=CYLINDRICAL_SURFACE('',#5961,0.5);
#309=CYLINDRICAL_SURFACE('',#5966,0.5);
#310=CYLINDRICAL_SURFACE('',#5972,0.5);
#311=CYLINDRICAL_SURFACE('',#5978,0.5);
#312=CYLINDRICAL_SURFACE('',#5980,2.);
#313=CYLINDRICAL_SURFACE('',#5984,2.);
#314=CYLINDRICAL_SURFACE('',#5985,2.);
#315=CYLINDRICAL_SURFACE('',#6014,2.);
#316=CYLINDRICAL_SURFACE('',#6015,2.);
#317=CYLINDRICAL_SURFACE('',#6020,2.);
#318=CYLINDRICAL_SURFACE('',#6021,2.);
#319=CYLINDRICAL_SURFACE('',#6022,2.);
#320=CYLINDRICAL_SURFACE('',#6023,2.);
#321=CYLINDRICAL_SURFACE('',#6024,2.);
#322=CYLINDRICAL_SURFACE('',#6025,2.);
#323=CYLINDRICAL_SURFACE('',#6026,2.);
#324=CYLINDRICAL_SURFACE('',#6027,2.);
#325=CYLINDRICAL_SURFACE('',#6028,2.);
#326=CYLINDRICAL_SURFACE('',#6029,2.);
#327=CYLINDRICAL_SURFACE('',#6232,13.85);
#328=LINE('',#7759,#1038);
#329=LINE('',#7762,#1039);
#330=LINE('',#7776,#1040);
#331=LINE('',#7783,#1041);
#332=LINE('',#7785,#1042);
#333=LINE('',#7787,#1043);
#334=LINE('',#7789,#1044);
#335=LINE('',#7791,#1045);
#336=LINE('',#7792,#1046);
#337=LINE('',#7795,#1047);
#338=LINE('',#7797,#1048);
#339=LINE('',#7799,#1049);
#340=LINE('',#7801,#1050);
#341=LINE('',#7803,#1051);
#342=LINE('',#7804,#1052);
#343=LINE('',#7807,#1053);
#344=LINE('',#7809,#1054);
#345=LINE('',#7811,#1055);
#346=LINE('',#7813,#1056);
#347=LINE('',#7815,#1057);
#348=LINE('',#7816,#1058);
#349=LINE('',#7819,#1059);
#350=LINE('',#7821,#1060);
#351=LINE('',#7823,#1061);
#352=LINE('',#7825,#1062);
#353=LINE('',#7827,#1063);
#354=LINE('',#7828,#1064);
#355=LINE('',#7831,#1065);
#356=LINE('',#7833,#1066);
#357=LINE('',#7835,#1067);
#358=LINE('',#7837,#1068);
#359=LINE('',#7839,#1069);
#360=LINE('',#7840,#1070);
#361=LINE('',#7843,#1071);
#362=LINE('',#7845,#1072);
#363=LINE('',#7847,#1073);
#364=LINE('',#7849,#1074);
#365=LINE('',#7851,#1075);
#366=LINE('',#7852,#1076);
#367=LINE('',#7855,#1077);
#368=LINE('',#7857,#1078);
#369=LINE('',#7859,#1079);
#370=LINE('',#7861,#1080);
#371=LINE('',#7863,#1081);
#372=LINE('',#7864,#1082);
#373=LINE('',#7867,#1083);
#374=LINE('',#7869,#1084);
#375=LINE('',#7871,#1085);
#376=LINE('',#7873,#1086);
#377=LINE('',#7875,#1087);
#378=LINE('',#7876,#1088);
#379=LINE('',#7879,#1089);
#380=LINE('',#7881,#1090);
#381=LINE('',#7883,#1091);
#382=LINE('',#7885,#1092);
#383=LINE('',#7887,#1093);
#384=LINE('',#7888,#1094);
#385=LINE('',#7891,#1095);
#386=LINE('',#7893,#1096);
#387=LINE('',#7895,#1097);
#388=LINE('',#7897,#1098);
#389=LINE('',#7899,#1099);
#390=LINE('',#7900,#1100);
#391=LINE('',#7903,#1101);
#392=LINE('',#7905,#1102);
#393=LINE('',#7907,#1103);
#394=LINE('',#7909,#1104);
#395=LINE('',#7911,#1105);
#396=LINE('',#7912,#1106);
#397=LINE('',#7915,#1107);
#398=LINE('',#7917,#1108);
#399=LINE('',#7919,#1109);
#400=LINE('',#7921,#1110);
#401=LINE('',#7923,#1111);
#402=LINE('',#7924,#1112);
#403=LINE('',#7927,#1113);
#404=LINE('',#7929,#1114);
#405=LINE('',#7931,#1115);
#406=LINE('',#7932,#1116);
#407=LINE('',#7935,#1117);
#408=LINE('',#7937,#1118);
#409=LINE('',#7939,#1119);
#410=LINE('',#7940,#1120);
#411=LINE('',#7943,#1121);
#412=LINE('',#7945,#1122);
#413=LINE('',#7947,#1123);
#414=LINE('',#7949,#1124);
#415=LINE('',#7950,#1125);
#416=LINE('',#7953,#1126);
#417=LINE('',#7955,#1127);
#418=LINE('',#7957,#1128);
#419=LINE('',#7959,#1129);
#420=LINE('',#7960,#1130);
#421=LINE('',#7963,#1131);
#422=LINE('',#7965,#1132);
#423=LINE('',#7967,#1133);
#424=LINE('',#7969,#1134);
#425=LINE('',#7970,#1135);
#426=LINE('',#7973,#1136);
#427=LINE('',#7975,#1137);
#428=LINE('',#7977,#1138);
#429=LINE('',#7979,#1139);
#430=LINE('',#7980,#1140);
#431=LINE('',#7983,#1141);
#432=LINE('',#7985,#1142);
#433=LINE('',#7987,#1143);
#434=LINE('',#7988,#1144);
#435=LINE('',#7991,#1145);
#436=LINE('',#7993,#1146);
#437=LINE('',#7995,#1147);
#438=LINE('',#7996,#1148);
#439=LINE('',#7999,#1149);
#440=LINE('',#8001,#1150);
#441=LINE('',#8003,#1151);
#442=LINE('',#8004,#1152);
#443=LINE('',#8007,#1153);
#444=LINE('',#8009,#1154);
#445=LINE('',#8011,#1155);
#446=LINE('',#8012,#1156);
#447=LINE('',#8015,#1157);
#448=LINE('',#8017,#1158);
#449=LINE('',#8019,#1159);
#450=LINE('',#8021,#1160);
#451=LINE('',#8022,#1161);
#452=LINE('',#8025,#1162);
#453=LINE('',#8027,#1163);
#454=LINE('',#8029,#1164);
#455=LINE('',#8031,#1165);
#456=LINE('',#8032,#1166);
#457=LINE('',#8035,#1167);
#458=LINE('',#8037,#1168);
#459=LINE('',#8039,#1169);
#460=LINE('',#8041,#1170);
#461=LINE('',#8042,#1171);
#462=LINE('',#8045,#1172);
#463=LINE('',#8047,#1173);
#464=LINE('',#8049,#1174);
#465=LINE('',#8051,#1175);
#466=LINE('',#8052,#1176);
#467=LINE('',#8055,#1177);
#468=LINE('',#8057,#1178);
#469=LINE('',#8059,#1179);
#470=LINE('',#8060,#1180);
#471=LINE('',#8063,#1181);
#472=LINE('',#8065,#1182);
#473=LINE('',#8067,#1183);
#474=LINE('',#8068,#1184);
#475=LINE('',#8071,#1185);
#476=LINE('',#8073,#1186);
#477=LINE('',#8075,#1187);
#478=LINE('',#8077,#1188);
#479=LINE('',#8079,#1189);
#480=LINE('',#8080,#1190);
#481=LINE('',#8083,#1191);
#482=LINE('',#8085,#1192);
#483=LINE('',#8087,#1193);
#484=LINE('',#8089,#1194);
#485=LINE('',#8091,#1195);
#486=LINE('',#8092,#1196);
#487=LINE('',#8095,#1197);
#488=LINE('',#8097,#1198);
#489=LINE('',#8099,#1199);
#490=LINE('',#8101,#1200);
#491=LINE('',#8103,#1201);
#492=LINE('',#8104,#1202);
#493=LINE('',#8107,#1203);
#494=LINE('',#8109,#1204);
#495=LINE('',#8111,#1205);
#496=LINE('',#8113,#1206);
#497=LINE('',#8115,#1207);
#498=LINE('',#8116,#1208);
#499=LINE('',#8119,#1209);
#500=LINE('',#8121,#1210);
#501=LINE('',#8123,#1211);
#502=LINE('',#8125,#1212);
#503=LINE('',#8127,#1213);
#504=LINE('',#8128,#1214);
#505=LINE('',#8131,#1215);
#506=LINE('',#8133,#1216);
#507=LINE('',#8135,#1217);
#508=LINE('',#8137,#1218);
#509=LINE('',#8139,#1219);
#510=LINE('',#8140,#1220);
#511=LINE('',#8143,#1221);
#512=LINE('',#8145,#1222);
#513=LINE('',#8147,#1223);
#514=LINE('',#8149,#1224);
#515=LINE('',#8151,#1225);
#516=LINE('',#8152,#1226);
#517=LINE('',#8155,#1227);
#518=LINE('',#8157,#1228);
#519=LINE('',#8159,#1229);
#520=LINE('',#8161,#1230);
#521=LINE('',#8163,#1231);
#522=LINE('',#8164,#1232);
#523=LINE('',#8167,#1233);
#524=LINE('',#8169,#1234);
#525=LINE('',#8171,#1235);
#526=LINE('',#8173,#1236);
#527=LINE('',#8175,#1237);
#528=LINE('',#8176,#1238);
#529=LINE('',#8179,#1239);
#530=LINE('',#8181,#1240);
#531=LINE('',#8183,#1241);
#532=LINE('',#8185,#1242);
#533=LINE('',#8187,#1243);
#534=LINE('',#8188,#1244);
#535=LINE('',#8191,#1245);
#536=LINE('',#8193,#1246);
#537=LINE('',#8195,#1247);
#538=LINE('',#8197,#1248);
#539=LINE('',#8199,#1249);
#540=LINE('',#8200,#1250);
#541=LINE('',#8214,#1251);
#542=LINE('',#8215,#1252);
#543=LINE('',#8216,#1253);
#544=LINE('',#8227,#1254);
#545=LINE('',#8228,#1255);
#546=LINE('',#8229,#1256);
#547=LINE('',#8240,#1257);
#548=LINE('',#8241,#1258);
#549=LINE('',#8242,#1259);
#550=LINE('',#8250,#1260);
#551=LINE('',#8251,#1261);
#552=LINE('',#8252,#1262);
#553=LINE('',#8255,#1263);
#554=LINE('',#8257,#1264);
#555=LINE('',#8258,#1265);
#556=LINE('',#8261,#1266);
#557=LINE('',#8265,#1267);
#558=LINE('',#8266,#1268);
#559=LINE('',#8269,#1269);
#560=LINE('',#8284,#1270);
#561=LINE('',#8292,#1271);
#562=LINE('',#8303,#1272);
#563=LINE('',#8304,#1273);
#564=LINE('',#8312,#1274);
#565=LINE('',#8313,#1275);
#566=LINE('',#8315,#1276);
#567=LINE('',#8316,#1277);
#568=LINE('',#8318,#1278);
#569=LINE('',#8325,#1279);
#570=LINE('',#8329,#1280);
#571=LINE('',#8333,#1281);
#572=LINE('',#8336,#1282);
#573=LINE('',#8350,#1283);
#574=LINE('',#8351,#1284);
#575=LINE('',#8362,#1285);
#576=LINE('',#8363,#1286);
#577=LINE('',#8374,#1287);
#578=LINE('',#8375,#1288);
#579=LINE('',#8383,#1289);
#580=LINE('',#8384,#1290);
#581=LINE('',#8387,#1291);
#582=LINE('',#8389,#1292);
#583=LINE('',#8390,#1293);
#584=LINE('',#8393,#1294);
#585=LINE('',#8397,#1295);
#586=LINE('',#8398,#1296);
#587=LINE('',#8401,#1297);
#588=LINE('',#8408,#1298);
#589=LINE('',#8412,#1299);
#590=LINE('',#8416,#1300);
#591=LINE('',#8419,#1301);
#592=LINE('',#8429,#1302);
#593=LINE('',#8437,#1303);
#594=LINE('',#8448,#1304);
#595=LINE('',#8449,#1305);
#596=LINE('',#8457,#1306);
#597=LINE('',#8458,#1307);
#598=LINE('',#8460,#1308);
#599=LINE('',#8461,#1309);
#600=LINE('',#8463,#1310);
#601=LINE('',#8513,#1311);
#602=LINE('',#8515,#1312);
#603=LINE('',#8523,#1313);
#604=LINE('',#8525,#1314);
#605=LINE('',#8526,#1315);
#606=LINE('',#8528,#1316);
#607=LINE('',#8530,#1317);
#608=LINE('',#8532,#1318);
#609=LINE('',#8533,#1319);
#610=LINE('',#8535,#1320);
#611=LINE('',#8536,#1321);
#612=LINE('',#8538,#1322);
#613=LINE('',#8540,#1323);
#614=LINE('',#8542,#1324);
#615=LINE('',#8544,#1325);
#616=LINE('',#8545,#1326);
#617=LINE('',#8553,#1327);
#618=LINE('',#8554,#1328);
#619=LINE('',#8555,#1329);
#620=LINE('',#8559,#1330);
#621=LINE('',#8560,#1331);
#622=LINE('',#8561,#1332);
#623=LINE('',#8564,#1333);
#624=LINE('',#8565,#1334);
#625=LINE('',#8568,#1335);
#626=LINE('',#8569,#1336);
#627=LINE('',#8571,#1337);
#628=LINE('',#8575,#1338);
#629=LINE('',#8576,#1339);
#630=LINE('',#8577,#1340);
#631=LINE('',#8580,#1341);
#632=LINE('',#8581,#1342);
#633=LINE('',#8584,#1343);
#634=LINE('',#8585,#1344);
#635=LINE('',#8588,#1345);
#636=LINE('',#8589,#1346);
#637=LINE('',#8592,#1347);
#638=LINE('',#8593,#1348);
#639=LINE('',#8595,#1349);
#640=LINE('',#8599,#1350);
#641=LINE('',#8600,#1351);
#642=LINE('',#8601,#1352);
#643=LINE('',#8604,#1353);
#644=LINE('',#8605,#1354);
#645=LINE('',#8608,#1355);
#646=LINE('',#8609,#1356);
#647=LINE('',#8612,#1357);
#648=LINE('',#8613,#1358);
#649=LINE('',#8616,#1359);
#650=LINE('',#8617,#1360);
#651=LINE('',#8619,#1361);
#652=LINE('',#8623,#1362);
#653=LINE('',#8624,#1363);
#654=LINE('',#8625,#1364);
#655=LINE('',#8628,#1365);
#656=LINE('',#8629,#1366);
#657=LINE('',#8632,#1367);
#658=LINE('',#8633,#1368);
#659=LINE('',#8636,#1369);
#660=LINE('',#8637,#1370);
#661=LINE('',#8640,#1371);
#662=LINE('',#8641,#1372);
#663=LINE('',#8645,#1373);
#664=LINE('',#8646,#1374);
#665=LINE('',#8647,#1375);
#666=LINE('',#8650,#1376);
#667=LINE('',#8651,#1377);
#668=LINE('',#8654,#1378);
#669=LINE('',#8655,#1379);
#670=LINE('',#8658,#1380);
#671=LINE('',#8659,#1381);
#672=LINE('',#8662,#1382);
#673=LINE('',#8663,#1383);
#674=LINE('',#8665,#1384);
#675=LINE('',#8669,#1385);
#676=LINE('',#8670,#1386);
#677=LINE('',#8671,#1387);
#678=LINE('',#8674,#1388);
#679=LINE('',#8675,#1389);
#680=LINE('',#8678,#1390);
#681=LINE('',#8679,#1391);
#682=LINE('',#8682,#1392);
#683=LINE('',#8683,#1393);
#684=LINE('',#8686,#1394);
#685=LINE('',#8687,#1395);
#686=LINE('',#8689,#1396);
#687=LINE('',#8693,#1397);
#688=LINE('',#8694,#1398);
#689=LINE('',#8695,#1399);
#690=LINE('',#8698,#1400);
#691=LINE('',#8699,#1401);
#692=LINE('',#8702,#1402);
#693=LINE('',#8703,#1403);
#694=LINE('',#8706,#1404);
#695=LINE('',#8707,#1405);
#696=LINE('',#8710,#1406);
#697=LINE('',#8711,#1407);
#698=LINE('',#8713,#1408);
#699=LINE('',#8717,#1409);
#700=LINE('',#8718,#1410);
#701=LINE('',#8719,#1411);
#702=LINE('',#8722,#1412);
#703=LINE('',#8723,#1413);
#704=LINE('',#8726,#1414);
#705=LINE('',#8727,#1415);
#706=LINE('',#8730,#1416);
#707=LINE('',#8731,#1417);
#708=LINE('',#8734,#1418);
#709=LINE('',#8735,#1419);
#710=LINE('',#8737,#1420);
#711=LINE('',#8741,#1421);
#712=LINE('',#8742,#1422);
#713=LINE('',#8743,#1423);
#714=LINE('',#8746,#1424);
#715=LINE('',#8747,#1425);
#716=LINE('',#8750,#1426);
#717=LINE('',#8751,#1427);
#718=LINE('',#8754,#1428);
#719=LINE('',#8755,#1429);
#720=LINE('',#8758,#1430);
#721=LINE('',#8759,#1431);
#722=LINE('',#8761,#1432);
#723=LINE('',#8765,#1433);
#724=LINE('',#8766,#1434);
#725=LINE('',#8767,#1435);
#726=LINE('',#8770,#1436);
#727=LINE('',#8771,#1437);
#728=LINE('',#8774,#1438);
#729=LINE('',#8775,#1439);
#730=LINE('',#8778,#1440);
#731=LINE('',#8779,#1441);
#732=LINE('',#8782,#1442);
#733=LINE('',#8783,#1443);
#734=LINE('',#8785,#1444);
#735=LINE('',#8789,#1445);
#736=LINE('',#8790,#1446);
#737=LINE('',#8791,#1447);
#738=LINE('',#8794,#1448);
#739=LINE('',#8795,#1449);
#740=LINE('',#8798,#1450);
#741=LINE('',#8799,#1451);
#742=LINE('',#8802,#1452);
#743=LINE('',#8803,#1453);
#744=LINE('',#8806,#1454);
#745=LINE('',#8807,#1455);
#746=LINE('',#8809,#1456);
#747=LINE('',#8813,#1457);
#748=LINE('',#8814,#1458);
#749=LINE('',#8815,#1459);
#750=LINE('',#8818,#1460);
#751=LINE('',#8819,#1461);
#752=LINE('',#8822,#1462);
#753=LINE('',#8823,#1463);
#754=LINE('',#8827,#1464);
#755=LINE('',#8828,#1465);
#756=LINE('',#8829,#1466);
#757=LINE('',#8832,#1467);
#758=LINE('',#8833,#1468);
#759=LINE('',#8836,#1469);
#760=LINE('',#8837,#1470);
#761=LINE('',#8841,#1471);
#762=LINE('',#8842,#1472);
#763=LINE('',#8843,#1473);
#764=LINE('',#8846,#1474);
#765=LINE('',#8847,#1475);
#766=LINE('',#8850,#1476);
#767=LINE('',#8851,#1477);
#768=LINE('',#8854,#1478);
#769=LINE('',#8855,#1479);
#770=LINE('',#8859,#1480);
#771=LINE('',#8860,#1481);
#772=LINE('',#8861,#1482);
#773=LINE('',#8864,#1483);
#774=LINE('',#8865,#1484);
#775=LINE('',#8868,#1485);
#776=LINE('',#8869,#1486);
#777=LINE('',#8872,#1487);
#778=LINE('',#8873,#1488);
#779=LINE('',#8877,#1489);
#780=LINE('',#8878,#1490);
#781=LINE('',#8879,#1491);
#782=LINE('',#8882,#1492);
#783=LINE('',#8883,#1493);
#784=LINE('',#8886,#1494);
#785=LINE('',#8887,#1495);
#786=LINE('',#8890,#1496);
#787=LINE('',#8891,#1497);
#788=LINE('',#8895,#1498);
#789=LINE('',#8896,#1499);
#790=LINE('',#8897,#1500);
#791=LINE('',#8900,#1501);
#792=LINE('',#8901,#1502);
#793=LINE('',#8904,#1503);
#794=LINE('',#8905,#1504);
#795=LINE('',#8908,#1505);
#796=LINE('',#8909,#1506);
#797=LINE('',#8913,#1507);
#798=LINE('',#8914,#1508);
#799=LINE('',#8915,#1509);
#800=LINE('',#8918,#1510);
#801=LINE('',#8919,#1511);
#802=LINE('',#8923,#1512);
#803=LINE('',#8924,#1513);
#804=LINE('',#8925,#1514);
#805=LINE('',#8928,#1515);
#806=LINE('',#8929,#1516);
#807=LINE('',#8933,#1517);
#808=LINE('',#8934,#1518);
#809=LINE('',#8935,#1519);
#810=LINE('',#8938,#1520);
#811=LINE('',#8939,#1521);
#812=LINE('',#8943,#1522);
#813=LINE('',#8944,#1523);
#814=LINE('',#8945,#1524);
#815=LINE('',#8948,#1525);
#816=LINE('',#8949,#1526);
#817=LINE('',#8953,#1527);
#818=LINE('',#8954,#1528);
#819=LINE('',#8955,#1529);
#820=LINE('',#8958,#1530);
#821=LINE('',#8959,#1531);
#822=LINE('',#8962,#1532);
#823=LINE('',#8963,#1533);
#824=LINE('',#8966,#1534);
#825=LINE('',#8967,#1535);
#826=LINE('',#8971,#1536);
#827=LINE('',#8972,#1537);
#828=LINE('',#8973,#1538);
#829=LINE('',#8976,#1539);
#830=LINE('',#8977,#1540);
#831=LINE('',#8980,#1541);
#832=LINE('',#8981,#1542);
#833=LINE('',#8984,#1543);
#834=LINE('',#8985,#1544);
#835=LINE('',#8989,#1545);
#836=LINE('',#8990,#1546);
#837=LINE('',#8991,#1547);
#838=LINE('',#8994,#1548);
#839=LINE('',#8995,#1549);
#840=LINE('',#8998,#1550);
#841=LINE('',#8999,#1551);
#842=LINE('',#9002,#1552);
#843=LINE('',#9003,#1553);
#844=LINE('',#9007,#1554);
#845=LINE('',#9008,#1555);
#846=LINE('',#9009,#1556);
#847=LINE('',#9012,#1557);
#848=LINE('',#9013,#1558);
#849=LINE('',#9016,#1559);
#850=LINE('',#9017,#1560);
#851=LINE('',#9020,#1561);
#852=LINE('',#9021,#1562);
#853=LINE('',#9025,#1563);
#854=LINE('',#9026,#1564);
#855=LINE('',#9027,#1565);
#856=LINE('',#9030,#1566);
#857=LINE('',#9031,#1567);
#858=LINE('',#9034,#1568);
#859=LINE('',#9035,#1569);
#860=LINE('',#9039,#1570);
#861=LINE('',#9040,#1571);
#862=LINE('',#9041,#1572);
#863=LINE('',#9044,#1573);
#864=LINE('',#9045,#1574);
#865=LINE('',#9048,#1575);
#866=LINE('',#9049,#1576);
#867=LINE('',#9053,#1577);
#868=LINE('',#9054,#1578);
#869=LINE('',#9055,#1579);
#870=LINE('',#9058,#1580);
#871=LINE('',#9059,#1581);
#872=LINE('',#9062,#1582);
#873=LINE('',#9063,#1583);
#874=LINE('',#9066,#1584);
#875=LINE('',#9067,#1585);
#876=LINE('',#9070,#1586);
#877=LINE('',#9071,#1587);
#878=LINE('',#9073,#1588);
#879=LINE('',#9077,#1589);
#880=LINE('',#9078,#1590);
#881=LINE('',#9079,#1591);
#882=LINE('',#9082,#1592);
#883=LINE('',#9083,#1593);
#884=LINE('',#9086,#1594);
#885=LINE('',#9087,#1595);
#886=LINE('',#9090,#1596);
#887=LINE('',#9091,#1597);
#888=LINE('',#9094,#1598);
#889=LINE('',#9095,#1599);
#890=LINE('',#9097,#1600);
#891=LINE('',#9101,#1601);
#892=LINE('',#9102,#1602);
#893=LINE('',#9103,#1603);
#894=LINE('',#9106,#1604);
#895=LINE('',#9107,#1605);
#896=LINE('',#9110,#1606);
#897=LINE('',#9111,#1607);
#898=LINE('',#9114,#1608);
#899=LINE('',#9115,#1609);
#900=LINE('',#9118,#1610);
#901=LINE('',#9119,#1611);
#902=LINE('',#9121,#1612);
#903=LINE('',#9125,#1613);
#904=LINE('',#9126,#1614);
#905=LINE('',#9127,#1615);
#906=LINE('',#9130,#1616);
#907=LINE('',#9131,#1617);
#908=LINE('',#9134,#1618);
#909=LINE('',#9135,#1619);
#910=LINE('',#9138,#1620);
#911=LINE('',#9139,#1621);
#912=LINE('',#9142,#1622);
#913=LINE('',#9143,#1623);
#914=LINE('',#9145,#1624);
#915=LINE('',#9149,#1625);
#916=LINE('',#9150,#1626);
#917=LINE('',#9151,#1627);
#918=LINE('',#9154,#1628);
#919=LINE('',#9155,#1629);
#920=LINE('',#9158,#1630);
#921=LINE('',#9159,#1631);
#922=LINE('',#9162,#1632);
#923=LINE('',#9163,#1633);
#924=LINE('',#9166,#1634);
#925=LINE('',#9167,#1635);
#926=LINE('',#9169,#1636);
#927=LINE('',#9173,#1637);
#928=LINE('',#9174,#1638);
#929=LINE('',#9175,#1639);
#930=LINE('',#9179,#1640);
#931=LINE('',#9180,#1641);
#932=LINE('',#9181,#1642);
#933=LINE('',#9184,#1643);
#934=LINE('',#9185,#1644);
#935=LINE('',#9188,#1645);
#936=LINE('',#9189,#1646);
#937=LINE('',#9191,#1647);
#938=LINE('',#9195,#1648);
#939=LINE('',#9196,#1649);
#940=LINE('',#9197,#1650);
#941=LINE('',#9201,#1651);
#942=LINE('',#9202,#1652);
#943=LINE('',#9203,#1653);
#944=LINE('',#9206,#1654);
#945=LINE('',#9207,#1655);
#946=LINE('',#9210,#1656);
#947=LINE('',#9211,#1657);
#948=LINE('',#9213,#1658);
#949=LINE('',#9217,#1659);
#950=LINE('',#9218,#1660);
#951=LINE('',#9219,#1661);
#952=LINE('',#9222,#1662);
#953=LINE('',#9223,#1663);
#954=LINE('',#9226,#1664);
#955=LINE('',#9227,#1665);
#956=LINE('',#9230,#1666);
#957=LINE('',#9231,#1667);
#958=LINE('',#9234,#1668);
#959=LINE('',#9235,#1669);
#960=LINE('',#9237,#1670);
#961=LINE('',#9241,#1671);
#962=LINE('',#9242,#1672);
#963=LINE('',#9243,#1673);
#964=LINE('',#9246,#1674);
#965=LINE('',#9247,#1675);
#966=LINE('',#9250,#1676);
#967=LINE('',#9251,#1677);
#968=LINE('',#9254,#1678);
#969=LINE('',#9255,#1679);
#970=LINE('',#9258,#1680);
#971=LINE('',#9259,#1681);
#972=LINE('',#9261,#1682);
#973=LINE('',#9265,#1683);
#974=LINE('',#9266,#1684);
#975=LINE('',#9267,#1685);
#976=LINE('',#9270,#1686);
#977=LINE('',#9271,#1687);
#978=LINE('',#9274,#1688);
#979=LINE('',#9275,#1689);
#980=LINE('',#9278,#1690);
#981=LINE('',#9279,#1691);
#982=LINE('',#9282,#1692);
#983=LINE('',#9283,#1693);
#984=LINE('',#9287,#1694);
#985=LINE('',#9288,#1695);
#986=LINE('',#9289,#1696);
#987=LINE('',#9292,#1697);
#988=LINE('',#9293,#1698);
#989=LINE('',#9296,#1699);
#990=LINE('',#9297,#1700);
#991=LINE('',#9300,#1701);
#992=LINE('',#9301,#1702);
#993=LINE('',#9304,#1703);
#994=LINE('',#9305,#1704);
#995=LINE('',#9307,#1705);
#996=LINE('',#9311,#1706);
#997=LINE('',#9312,#1707);
#998=LINE('',#9313,#1708);
#999=LINE('',#9316,#1709);
#1000=LINE('',#9317,#1710);
#1001=LINE('',#9320,#1711);
#1002=LINE('',#9321,#1712);
#1003=LINE('',#9324,#1713);
#1004=LINE('',#9325,#1714);
#1005=LINE('',#9328,#1715);
#1006=LINE('',#9329,#1716);
#1007=LINE('',#9331,#1717);
#1008=LINE('',#9333,#1718);
#1009=LINE('',#9335,#1719);
#1010=LINE('',#9336,#1720);
#1011=LINE('',#9337,#1721);
#1012=LINE('',#9338,#1722);
#1013=LINE('',#9339,#1723);
#1014=LINE('',#9340,#1724);
#1015=LINE('',#9344,#1725);
#1016=LINE('',#9345,#1726);
#1017=LINE('',#9346,#1727);
#1018=LINE('',#9347,#1728);
#1019=LINE('',#9348,#1729);
#1020=LINE('',#9349,#1730);
#1021=LINE('',#9350,#1731);
#1022=LINE('',#9351,#1732);
#1023=LINE('',#9353,#1733);
#1024=LINE('',#9354,#1734);
#1025=LINE('',#9355,#1735);
#1026=LINE('',#9356,#1736);
#1027=LINE('',#9357,#1737);
#1028=LINE('',#9358,#1738);
#1029=LINE('',#9359,#1739);
#1030=LINE('',#9361,#1740);
#1031=LINE('',#9362,#1741);
#1032=LINE('',#9363,#1742);
#1033=LINE('',#9364,#1743);
#1034=LINE('',#9365,#1744);
#1035=LINE('',#9366,#1745);
#1036=LINE('',#9384,#1746);
#1037=LINE('',#9386,#1747);
#1038=VECTOR('',#6255,14.25);
#1039=VECTOR('',#6258,14.);
#1040=VECTOR('',#6275,13.85);
#1041=VECTOR('',#6282,10.);
#1042=VECTOR('',#6283,10.);
#1043=VECTOR('',#6284,10.);
#1044=VECTOR('',#6285,10.);
#1045=VECTOR('',#6286,10.);
#1046=VECTOR('',#6287,10.);
#1047=VECTOR('',#6288,10.);
#1048=VECTOR('',#6289,10.);
#1049=VECTOR('',#6290,10.);
#1050=VECTOR('',#6291,10.);
#1051=VECTOR('',#6292,10.);
#1052=VECTOR('',#6293,10.);
#1053=VECTOR('',#6294,10.);
#1054=VECTOR('',#6295,10.);
#1055=VECTOR('',#6296,10.);
#1056=VECTOR('',#6297,10.);
#1057=VECTOR('',#6298,10.);
#1058=VECTOR('',#6299,10.);
#1059=VECTOR('',#6300,10.);
#1060=VECTOR('',#6301,10.);
#1061=VECTOR('',#6302,10.);
#1062=VECTOR('',#6303,10.);
#1063=VECTOR('',#6304,10.);
#1064=VECTOR('',#6305,10.);
#1065=VECTOR('',#6306,10.);
#1066=VECTOR('',#6307,10.);
#1067=VECTOR('',#6308,10.);
#1068=VECTOR('',#6309,10.);
#1069=VECTOR('',#6310,10.);
#1070=VECTOR('',#6311,10.);
#1071=VECTOR('',#6312,10.);
#1072=VECTOR('',#6313,10.);
#1073=VECTOR('',#6314,10.);
#1074=VECTOR('',#6315,10.);
#1075=VECTOR('',#6316,10.);
#1076=VECTOR('',#6317,10.);
#1077=VECTOR('',#6318,10.);
#1078=VECTOR('',#6319,10.);
#1079=VECTOR('',#6320,10.);
#1080=VECTOR('',#6321,10.);
#1081=VECTOR('',#6322,10.);
#1082=VECTOR('',#6323,10.);
#1083=VECTOR('',#6324,10.);
#1084=VECTOR('',#6325,10.);
#1085=VECTOR('',#6326,10.);
#1086=VECTOR('',#6327,10.);
#1087=VECTOR('',#6328,10.);
#1088=VECTOR('',#6329,10.);
#1089=VECTOR('',#6330,10.);
#1090=VECTOR('',#6331,10.);
#1091=VECTOR('',#6332,10.);
#1092=VECTOR('',#6333,10.);
#1093=VECTOR('',#6334,10.);
#1094=VECTOR('',#6335,10.);
#1095=VECTOR('',#6336,10.);
#1096=VECTOR('',#6337,10.);
#1097=VECTOR('',#6338,10.);
#1098=VECTOR('',#6339,10.);
#1099=VECTOR('',#6340,10.);
#1100=VECTOR('',#6341,10.);
#1101=VECTOR('',#6342,10.);
#1102=VECTOR('',#6343,10.);
#1103=VECTOR('',#6344,10.);
#1104=VECTOR('',#6345,10.);
#1105=VECTOR('',#6346,10.);
#1106=VECTOR('',#6347,10.);
#1107=VECTOR('',#6348,10.);
#1108=VECTOR('',#6349,10.);
#1109=VECTOR('',#6350,10.);
#1110=VECTOR('',#6351,10.);
#1111=VECTOR('',#6352,10.);
#1112=VECTOR('',#6353,10.);
#1113=VECTOR('',#6354,10.);
#1114=VECTOR('',#6355,10.);
#1115=VECTOR('',#6356,10.);
#1116=VECTOR('',#6357,10.);
#1117=VECTOR('',#6358,10.);
#1118=VECTOR('',#6359,10.);
#1119=VECTOR('',#6360,10.);
#1120=VECTOR('',#6361,10.);
#1121=VECTOR('',#6362,10.);
#1122=VECTOR('',#6363,10.);
#1123=VECTOR('',#6364,10.);
#1124=VECTOR('',#6365,10.);
#1125=VECTOR('',#6366,10.);
#1126=VECTOR('',#6367,10.);
#1127=VECTOR('',#6368,10.);
#1128=VECTOR('',#6369,10.);
#1129=VECTOR('',#6370,10.);
#1130=VECTOR('',#6371,10.);
#1131=VECTOR('',#6372,10.);
#1132=VECTOR('',#6373,10.);
#1133=VECTOR('',#6374,10.);
#1134=VECTOR('',#6375,10.);
#1135=VECTOR('',#6376,10.);
#1136=VECTOR('',#6377,10.);
#1137=VECTOR('',#6378,10.);
#1138=VECTOR('',#6379,10.);
#1139=VECTOR('',#6380,10.);
#1140=VECTOR('',#6381,10.);
#1141=VECTOR('',#6382,10.);
#1142=VECTOR('',#6383,10.);
#1143=VECTOR('',#6384,10.);
#1144=VECTOR('',#6385,10.);
#1145=VECTOR('',#6386,10.);
#1146=VECTOR('',#6387,10.);
#1147=VECTOR('',#6388,10.);
#1148=VECTOR('',#6389,10.);
#1149=VECTOR('',#6390,10.);
#1150=VECTOR('',#6391,10.);
#1151=VECTOR('',#6392,10.);
#1152=VECTOR('',#6393,10.);
#1153=VECTOR('',#6394,10.);
#1154=VECTOR('',#6395,10.);
#1155=VECTOR('',#6396,10.);
#1156=VECTOR('',#6397,10.);
#1157=VECTOR('',#6398,10.);
#1158=VECTOR('',#6399,10.);
#1159=VECTOR('',#6400,10.);
#1160=VECTOR('',#6401,10.);
#1161=VECTOR('',#6402,10.);
#1162=VECTOR('',#6403,10.);
#1163=VECTOR('',#6404,10.);
#1164=VECTOR('',#6405,10.);
#1165=VECTOR('',#6406,10.);
#1166=VECTOR('',#6407,10.);
#1167=VECTOR('',#6408,10.);
#1168=VECTOR('',#6409,10.);
#1169=VECTOR('',#6410,10.);
#1170=VECTOR('',#6411,10.);
#1171=VECTOR('',#6412,10.);
#1172=VECTOR('',#6413,10.);
#1173=VECTOR('',#6414,10.);
#1174=VECTOR('',#6415,10.);
#1175=VECTOR('',#6416,10.);
#1176=VECTOR('',#6417,10.);
#1177=VECTOR('',#6418,10.);
#1178=VECTOR('',#6419,10.);
#1179=VECTOR('',#6420,10.);
#1180=VECTOR('',#6421,10.);
#1181=VECTOR('',#6422,10.);
#1182=VECTOR('',#6423,10.);
#1183=VECTOR('',#6424,10.);
#1184=VECTOR('',#6425,10.);
#1185=VECTOR('',#6426,10.);
#1186=VECTOR('',#6427,10.);
#1187=VECTOR('',#6428,10.);
#1188=VECTOR('',#6429,10.);
#1189=VECTOR('',#6430,10.);
#1190=VECTOR('',#6431,10.);
#1191=VECTOR('',#6432,10.);
#1192=VECTOR('',#6433,10.);
#1193=VECTOR('',#6434,10.);
#1194=VECTOR('',#6435,10.);
#1195=VECTOR('',#6436,10.);
#1196=VECTOR('',#6437,10.);
#1197=VECTOR('',#6438,10.);
#1198=VECTOR('',#6439,10.);
#1199=VECTOR('',#6440,10.);
#1200=VECTOR('',#6441,10.);
#1201=VECTOR('',#6442,10.);
#1202=VECTOR('',#6443,10.);
#1203=VECTOR('',#6444,10.);
#1204=VECTOR('',#6445,10.);
#1205=VECTOR('',#6446,10.);
#1206=VECTOR('',#6447,10.);
#1207=VECTOR('',#6448,10.);
#1208=VECTOR('',#6449,10.);
#1209=VECTOR('',#6450,10.);
#1210=VECTOR('',#6451,10.);
#1211=VECTOR('',#6452,10.);
#1212=VECTOR('',#6453,10.);
#1213=VECTOR('',#6454,10.);
#1214=VECTOR('',#6455,10.);
#1215=VECTOR('',#6456,10.);
#1216=VECTOR('',#6457,10.);
#1217=VECTOR('',#6458,10.);
#1218=VECTOR('',#6459,10.);
#1219=VECTOR('',#6460,10.);
#1220=VECTOR('',#6461,10.);
#1221=VECTOR('',#6462,10.);
#1222=VECTOR('',#6463,10.);
#1223=VECTOR('',#6464,10.);
#1224=VECTOR('',#6465,10.);
#1225=VECTOR('',#6466,10.);
#1226=VECTOR('',#6467,10.);
#1227=VECTOR('',#6468,10.);
#1228=VECTOR('',#6469,10.);
#1229=VECTOR('',#6470,10.);
#1230=VECTOR('',#6471,10.);
#1231=VECTOR('',#6472,10.);
#1232=VECTOR('',#6473,10.);
#1233=VECTOR('',#6474,10.);
#1234=VECTOR('',#6475,10.);
#1235=VECTOR('',#6476,10.);
#1236=VECTOR('',#6477,10.);
#1237=VECTOR('',#6478,10.);
#1238=VECTOR('',#6479,10.);
#1239=VECTOR('',#6480,10.);
#1240=VECTOR('',#6481,10.);
#1241=VECTOR('',#6482,10.);
#1242=VECTOR('',#6483,10.);
#1243=VECTOR('',#6484,10.);
#1244=VECTOR('',#6485,10.);
#1245=VECTOR('',#6486,10.);
#1246=VECTOR('',#6487,10.);
#1247=VECTOR('',#6488,10.);
#1248=VECTOR('',#6489,10.);
#1249=VECTOR('',#6490,10.);
#1250=VECTOR('',#6491,10.);
#1251=VECTOR('',#6506,10.);
#1252=VECTOR('',#6507,10.);
#1253=VECTOR('',#6508,10.);
#1254=VECTOR('',#6521,10.);
#1255=VECTOR('',#6522,10.);
#1256=VECTOR('',#6523,10.);
#1257=VECTOR('',#6536,10.);
#1258=VECTOR('',#6537,10.);
#1259=VECTOR('',#6538,10.);
#1260=VECTOR('',#6549,10.);
#1261=VECTOR('',#6550,10.);
#1262=VECTOR('',#6551,10.);
#1263=VECTOR('',#6554,10.);
#1264=VECTOR('',#6555,10.);
#1265=VECTOR('',#6556,10.);
#1266=VECTOR('',#6559,10.);
#1267=VECTOR('',#6564,10.);
#1268=VECTOR('',#6565,10.);
#1269=VECTOR('',#6568,10.);
#1270=VECTOR('',#6591,10.);
#1271=VECTOR('',#6602,10.);
#1272=VECTOR('',#6615,10.);
#1273=VECTOR('',#6616,10.);
#1274=VECTOR('',#6627,10.);
#1275=VECTOR('',#6628,10.);
#1276=VECTOR('',#6631,10.);
#1277=VECTOR('',#6632,10.);
#1278=VECTOR('',#6635,10.);
#1279=VECTOR('',#6642,10.);
#1280=VECTOR('',#6645,10.);
#1281=VECTOR('',#6648,10.);
#1282=VECTOR('',#6651,10.);
#1283=VECTOR('',#6666,10.);
#1284=VECTOR('',#6667,10.);
#1285=VECTOR('',#6680,10.);
#1286=VECTOR('',#6681,10.);
#1287=VECTOR('',#6694,10.);
#1288=VECTOR('',#6695,10.);
#1289=VECTOR('',#6706,10.);
#1290=VECTOR('',#6707,10.);
#1291=VECTOR('',#6710,10.);
#1292=VECTOR('',#6711,10.);
#1293=VECTOR('',#6712,10.);
#1294=VECTOR('',#6715,10.);
#1295=VECTOR('',#6720,10.);
#1296=VECTOR('',#6721,10.);
#1297=VECTOR('',#6724,10.);
#1298=VECTOR('',#6731,10.);
#1299=VECTOR('',#6734,10.);
#1300=VECTOR('',#6737,10.);
#1301=VECTOR('',#6740,10.);
#1302=VECTOR('',#6753,10.);
#1303=VECTOR('',#6764,10.);
#1304=VECTOR('',#6777,10.);
#1305=VECTOR('',#6778,10.);
#1306=VECTOR('',#6789,10.);
#1307=VECTOR('',#6790,10.);
#1308=VECTOR('',#6793,10.);
#1309=VECTOR('',#6794,10.);
#1310=VECTOR('',#6797,10.);
#1311=VECTOR('',#6866,10.);
#1312=VECTOR('',#6869,10.);
#1313=VECTOR('',#6880,10.);
#1314=VECTOR('',#6883,10.);
#1315=VECTOR('',#6884,10.);
#1316=VECTOR('',#6887,10.);
#1317=VECTOR('',#6890,10.);
#1318=VECTOR('',#6893,10.);
#1319=VECTOR('',#6894,10.);
#1320=VECTOR('',#6897,10.);
#1321=VECTOR('',#6898,10.);
#1322=VECTOR('',#6901,10.);
#1323=VECTOR('',#6904,10.);
#1324=VECTOR('',#6907,10.);
#1325=VECTOR('',#6910,10.);
#1326=VECTOR('',#6911,10.);
#1327=VECTOR('',#6922,10.);
#1328=VECTOR('',#6923,10.);
#1329=VECTOR('',#6924,10.);
#1330=VECTOR('',#6927,10.);
#1331=VECTOR('',#6928,10.);
#1332=VECTOR('',#6929,10.);
#1333=VECTOR('',#6932,10.);
#1334=VECTOR('',#6933,10.);
#1335=VECTOR('',#6936,10.);
#1336=VECTOR('',#6937,10.);
#1337=VECTOR('',#6940,10.);
#1338=VECTOR('',#6943,10.);
#1339=VECTOR('',#6944,10.);
#1340=VECTOR('',#6945,10.);
#1341=VECTOR('',#6948,10.);
#1342=VECTOR('',#6949,10.);
#1343=VECTOR('',#6952,10.);
#1344=VECTOR('',#6953,10.);
#1345=VECTOR('',#6956,10.);
#1346=VECTOR('',#6957,10.);
#1347=VECTOR('',#6960,10.);
#1348=VECTOR('',#6961,10.);
#1349=VECTOR('',#6964,10.);
#1350=VECTOR('',#6967,10.);
#1351=VECTOR('',#6968,10.);
#1352=VECTOR('',#6969,10.);
#1353=VECTOR('',#6972,10.);
#1354=VECTOR('',#6973,10.);
#1355=VECTOR('',#6976,10.);
#1356=VECTOR('',#6977,10.);
#1357=VECTOR('',#6980,10.);
#1358=VECTOR('',#6981,10.);
#1359=VECTOR('',#6984,10.);
#1360=VECTOR('',#6985,10.);
#1361=VECTOR('',#6988,10.);
#1362=VECTOR('',#6991,10.);
#1363=VECTOR('',#6992,10.);
#1364=VECTOR('',#6993,10.);
#1365=VECTOR('',#6996,10.);
#1366=VECTOR('',#6997,10.);
#1367=VECTOR('',#7000,10.);
#1368=VECTOR('',#7001,10.);
#1369=VECTOR('',#7004,10.);
#1370=VECTOR('',#7005,10.);
#1371=VECTOR('',#7008,10.);
#1372=VECTOR('',#7009,10.);
#1373=VECTOR('',#7012,10.);
#1374=VECTOR('',#7013,10.);
#1375=VECTOR('',#7014,10.);
#1376=VECTOR('',#7017,10.);
#1377=VECTOR('',#7018,10.);
#1378=VECTOR('',#7021,10.);
#1379=VECTOR('',#7022,10.);
#1380=VECTOR('',#7025,10.);
#1381=VECTOR('',#7026,10.);
#1382=VECTOR('',#7029,10.);
#1383=VECTOR('',#7030,10.);
#1384=VECTOR('',#7033,10.);
#1385=VECTOR('',#7036,10.);
#1386=VECTOR('',#7037,10.);
#1387=VECTOR('',#7038,10.);
#1388=VECTOR('',#7041,10.);
#1389=VECTOR('',#7042,10.);
#1390=VECTOR('',#7045,10.);
#1391=VECTOR('',#7046,10.);
#1392=VECTOR('',#7049,10.);
#1393=VECTOR('',#7050,10.);
#1394=VECTOR('',#7053,10.);
#1395=VECTOR('',#7054,10.);
#1396=VECTOR('',#7057,10.);
#1397=VECTOR('',#7060,10.);
#1398=VECTOR('',#7061,10.);
#1399=VECTOR('',#7062,10.);
#1400=VECTOR('',#7065,10.);
#1401=VECTOR('',#7066,10.);
#1402=VECTOR('',#7069,10.);
#1403=VECTOR('',#7070,10.);
#1404=VECTOR('',#7073,10.);
#1405=VECTOR('',#7074,10.);
#1406=VECTOR('',#7077,10.);
#1407=VECTOR('',#7078,10.);
#1408=VECTOR('',#7081,10.);
#1409=VECTOR('',#7084,10.);
#1410=VECTOR('',#7085,10.);
#1411=VECTOR('',#7086,10.);
#1412=VECTOR('',#7089,10.);
#1413=VECTOR('',#7090,10.);
#1414=VECTOR('',#7093,10.);
#1415=VECTOR('',#7094,10.);
#1416=VECTOR('',#7097,10.);
#1417=VECTOR('',#7098,10.);
#1418=VECTOR('',#7101,10.);
#1419=VECTOR('',#7102,10.);
#1420=VECTOR('',#7105,10.);
#1421=VECTOR('',#7108,10.);
#1422=VECTOR('',#7109,10.);
#1423=VECTOR('',#7110,10.);
#1424=VECTOR('',#7113,10.);
#1425=VECTOR('',#7114,10.);
#1426=VECTOR('',#7117,10.);
#1427=VECTOR('',#7118,10.);
#1428=VECTOR('',#7121,10.);
#1429=VECTOR('',#7122,10.);
#1430=VECTOR('',#7125,10.);
#1431=VECTOR('',#7126,10.);
#1432=VECTOR('',#7129,10.);
#1433=VECTOR('',#7132,10.);
#1434=VECTOR('',#7133,10.);
#1435=VECTOR('',#7134,10.);
#1436=VECTOR('',#7137,10.);
#1437=VECTOR('',#7138,10.);
#1438=VECTOR('',#7141,10.);
#1439=VECTOR('',#7142,10.);
#1440=VECTOR('',#7145,10.);
#1441=VECTOR('',#7146,10.);
#1442=VECTOR('',#7149,10.);
#1443=VECTOR('',#7150,10.);
#1444=VECTOR('',#7153,10.);
#1445=VECTOR('',#7156,10.);
#1446=VECTOR('',#7157,10.);
#1447=VECTOR('',#7158,10.);
#1448=VECTOR('',#7161,10.);
#1449=VECTOR('',#7162,10.);
#1450=VECTOR('',#7165,10.);
#1451=VECTOR('',#7166,10.);
#1452=VECTOR('',#7169,10.);
#1453=VECTOR('',#7170,10.);
#1454=VECTOR('',#7173,10.);
#1455=VECTOR('',#7174,10.);
#1456=VECTOR('',#7177,10.);
#1457=VECTOR('',#7180,10.);
#1458=VECTOR('',#7181,10.);
#1459=VECTOR('',#7182,10.);
#1460=VECTOR('',#7185,10.);
#1461=VECTOR('',#7186,10.);
#1462=VECTOR('',#7189,10.);
#1463=VECTOR('',#7190,10.);
#1464=VECTOR('',#7193,10.);
#1465=VECTOR('',#7194,10.);
#1466=VECTOR('',#7195,10.);
#1467=VECTOR('',#7198,10.);
#1468=VECTOR('',#7199,10.);
#1469=VECTOR('',#7202,10.);
#1470=VECTOR('',#7203,10.);
#1471=VECTOR('',#7206,10.);
#1472=VECTOR('',#7207,10.);
#1473=VECTOR('',#7208,10.);
#1474=VECTOR('',#7211,10.);
#1475=VECTOR('',#7212,10.);
#1476=VECTOR('',#7215,10.);
#1477=VECTOR('',#7216,10.);
#1478=VECTOR('',#7219,10.);
#1479=VECTOR('',#7220,10.);
#1480=VECTOR('',#7223,10.);
#1481=VECTOR('',#7224,10.);
#1482=VECTOR('',#7225,10.);
#1483=VECTOR('',#7228,10.);
#1484=VECTOR('',#7229,10.);
#1485=VECTOR('',#7232,10.);
#1486=VECTOR('',#7233,10.);
#1487=VECTOR('',#7236,10.);
#1488=VECTOR('',#7237,10.);
#1489=VECTOR('',#7240,10.);
#1490=VECTOR('',#7241,10.);
#1491=VECTOR('',#7242,10.);
#1492=VECTOR('',#7245,10.);
#1493=VECTOR('',#7246,10.);
#1494=VECTOR('',#7249,10.);
#1495=VECTOR('',#7250,10.);
#1496=VECTOR('',#7253,10.);
#1497=VECTOR('',#7254,10.);
#1498=VECTOR('',#7257,10.);
#1499=VECTOR('',#7258,10.);
#1500=VECTOR('',#7259,10.);
#1501=VECTOR('',#7262,10.);
#1502=VECTOR('',#7263,10.);
#1503=VECTOR('',#7266,10.);
#1504=VECTOR('',#7267,10.);
#1505=VECTOR('',#7270,10.);
#1506=VECTOR('',#7271,10.);
#1507=VECTOR('',#7274,10.);
#1508=VECTOR('',#7275,10.);
#1509=VECTOR('',#7276,10.);
#1510=VECTOR('',#7279,10.);
#1511=VECTOR('',#7280,10.);
#1512=VECTOR('',#7283,10.);
#1513=VECTOR('',#7284,10.);
#1514=VECTOR('',#7285,10.);
#1515=VECTOR('',#7288,10.);
#1516=VECTOR('',#7289,10.);
#1517=VECTOR('',#7292,10.);
#1518=VECTOR('',#7293,10.);
#1519=VECTOR('',#7294,10.);
#1520=VECTOR('',#7297,10.);
#1521=VECTOR('',#7298,10.);
#1522=VECTOR('',#7301,10.);
#1523=VECTOR('',#7302,10.);
#1524=VECTOR('',#7303,10.);
#1525=VECTOR('',#7306,10.);
#1526=VECTOR('',#7307,10.);
#1527=VECTOR('',#7310,10.);
#1528=VECTOR('',#7311,10.);
#1529=VECTOR('',#7312,10.);
#1530=VECTOR('',#7315,10.);
#1531=VECTOR('',#7316,10.);
#1532=VECTOR('',#7319,10.);
#1533=VECTOR('',#7320,10.);
#1534=VECTOR('',#7323,10.);
#1535=VECTOR('',#7324,10.);
#1536=VECTOR('',#7327,10.);
#1537=VECTOR('',#7328,10.);
#1538=VECTOR('',#7329,10.);
#1539=VECTOR('',#7332,10.);
#1540=VECTOR('',#7333,10.);
#1541=VECTOR('',#7336,10.);
#1542=VECTOR('',#7337,10.);
#1543=VECTOR('',#7340,10.);
#1544=VECTOR('',#7341,10.);
#1545=VECTOR('',#7344,10.);
#1546=VECTOR('',#7345,10.);
#1547=VECTOR('',#7346,10.);
#1548=VECTOR('',#7349,10.);
#1549=VECTOR('',#7350,10.);
#1550=VECTOR('',#7353,10.);
#1551=VECTOR('',#7354,10.);
#1552=VECTOR('',#7357,10.);
#1553=VECTOR('',#7358,10.);
#1554=VECTOR('',#7361,10.);
#1555=VECTOR('',#7362,10.);
#1556=VECTOR('',#7363,10.);
#1557=VECTOR('',#7366,10.);
#1558=VECTOR('',#7367,10.);
#1559=VECTOR('',#7370,10.);
#1560=VECTOR('',#7371,10.);
#1561=VECTOR('',#7374,10.);
#1562=VECTOR('',#7375,10.);
#1563=VECTOR('',#7378,10.);
#1564=VECTOR('',#7379,10.);
#1565=VECTOR('',#7380,10.);
#1566=VECTOR('',#7383,10.);
#1567=VECTOR('',#7384,10.);
#1568=VECTOR('',#7387,10.);
#1569=VECTOR('',#7388,10.);
#1570=VECTOR('',#7391,10.);
#1571=VECTOR('',#7392,10.);
#1572=VECTOR('',#7393,10.);
#1573=VECTOR('',#7396,10.);
#1574=VECTOR('',#7397,10.);
#1575=VECTOR('',#7400,10.);
#1576=VECTOR('',#7401,10.);
#1577=VECTOR('',#7404,10.);
#1578=VECTOR('',#7405,10.);
#1579=VECTOR('',#7406,10.);
#1580=VECTOR('',#7409,10.);
#1581=VECTOR('',#7410,10.);
#1582=VECTOR('',#7413,10.);
#1583=VECTOR('',#7414,10.);
#1584=VECTOR('',#7417,10.);
#1585=VECTOR('',#7418,10.);
#1586=VECTOR('',#7421,10.);
#1587=VECTOR('',#7422,10.);
#1588=VECTOR('',#7425,10.);
#1589=VECTOR('',#7428,10.);
#1590=VECTOR('',#7429,10.);
#1591=VECTOR('',#7430,10.);
#1592=VECTOR('',#7433,10.);
#1593=VECTOR('',#7434,10.);
#1594=VECTOR('',#7437,10.);
#1595=VECTOR('',#7438,10.);
#1596=VECTOR('',#7441,10.);
#1597=VECTOR('',#7442,10.);
#1598=VECTOR('',#7445,10.);
#1599=VECTOR('',#7446,10.);
#1600=VECTOR('',#7449,10.);
#1601=VECTOR('',#7452,10.);
#1602=VECTOR('',#7453,10.);
#1603=VECTOR('',#7454,10.);
#1604=VECTOR('',#7457,10.);
#1605=VECTOR('',#7458,10.);
#1606=VECTOR('',#7461,10.);
#1607=VECTOR('',#7462,10.);
#1608=VECTOR('',#7465,10.);
#1609=VECTOR('',#7466,10.);
#1610=VECTOR('',#7469,10.);
#1611=VECTOR('',#7470,10.);
#1612=VECTOR('',#7473,10.);
#1613=VECTOR('',#7476,10.);
#1614=VECTOR('',#7477,10.);
#1615=VECTOR('',#7478,10.);
#1616=VECTOR('',#7481,10.);
#1617=VECTOR('',#7482,10.);
#1618=VECTOR('',#7485,10.);
#1619=VECTOR('',#7486,10.);
#1620=VECTOR('',#7489,10.);
#1621=VECTOR('',#7490,10.);
#1622=VECTOR('',#7493,10.);
#1623=VECTOR('',#7494,10.);
#1624=VECTOR('',#7497,10.);
#1625=VECTOR('',#7500,10.);
#1626=VECTOR('',#7501,10.);
#1627=VECTOR('',#7502,10.);
#1628=VECTOR('',#7505,10.);
#1629=VECTOR('',#7506,10.);
#1630=VECTOR('',#7509,10.);
#1631=VECTOR('',#7510,10.);
#1632=VECTOR('',#7513,10.);
#1633=VECTOR('',#7514,10.);
#1634=VECTOR('',#7517,10.);
#1635=VECTOR('',#7518,10.);
#1636=VECTOR('',#7521,10.);
#1637=VECTOR('',#7524,10.);
#1638=VECTOR('',#7525,10.);
#1639=VECTOR('',#7526,10.);
#1640=VECTOR('',#7529,10.);
#1641=VECTOR('',#7530,10.);
#1642=VECTOR('',#7531,10.);
#1643=VECTOR('',#7534,10.);
#1644=VECTOR('',#7535,10.);
#1645=VECTOR('',#7538,10.);
#1646=VECTOR('',#7539,10.);
#1647=VECTOR('',#7542,10.);
#1648=VECTOR('',#7545,10.);
#1649=VECTOR('',#7546,10.);
#1650=VECTOR('',#7547,10.);
#1651=VECTOR('',#7550,10.);
#1652=VECTOR('',#7551,10.);
#1653=VECTOR('',#7552,10.);
#1654=VECTOR('',#7555,10.);
#1655=VECTOR('',#7556,10.);
#1656=VECTOR('',#7559,10.);
#1657=VECTOR('',#7560,10.);
#1658=VECTOR('',#7563,10.);
#1659=VECTOR('',#7566,10.);
#1660=VECTOR('',#7567,10.);
#1661=VECTOR('',#7568,10.);
#1662=VECTOR('',#7571,10.);
#1663=VECTOR('',#7572,10.);
#1664=VECTOR('',#7575,10.);
#1665=VECTOR('',#7576,10.);
#1666=VECTOR('',#7579,10.);
#1667=VECTOR('',#7580,10.);
#1668=VECTOR('',#7583,10.);
#1669=VECTOR('',#7584,10.);
#1670=VECTOR('',#7587,10.);
#1671=VECTOR('',#7590,10.);
#1672=VECTOR('',#7591,10.);
#1673=VECTOR('',#7592,10.);
#1674=VECTOR('',#7595,10.);
#1675=VECTOR('',#7596,10.);
#1676=VECTOR('',#7599,10.);
#1677=VECTOR('',#7600,10.);
#1678=VECTOR('',#7603,10.);
#1679=VECTOR('',#7604,10.);
#1680=VECTOR('',#7607,10.);
#1681=VECTOR('',#7608,10.);
#1682=VECTOR('',#7611,10.);
#1683=VECTOR('',#7614,10.);
#1684=VECTOR('',#7615,10.);
#1685=VECTOR('',#7616,10.);
#1686=VECTOR('',#7619,10.);
#1687=VECTOR('',#7620,10.);
#1688=VECTOR('',#7623,10.);
#1689=VECTOR('',#7624,10.);
#1690=VECTOR('',#7627,10.);
#1691=VECTOR('',#7628,10.);
#1692=VECTOR('',#7631,10.);
#1693=VECTOR('',#7632,10.);
#1694=VECTOR('',#7635,10.);
#1695=VECTOR('',#7636,10.);
#1696=VECTOR('',#7637,10.);
#1697=VECTOR('',#7640,10.);
#1698=VECTOR('',#7641,10.);
#1699=VECTOR('',#7644,10.);
#1700=VECTOR('',#7645,10.);
#1701=VECTOR('',#7648,10.);
#1702=VECTOR('',#7649,10.);
#1703=VECTOR('',#7652,10.);
#1704=VECTOR('',#7653,10.);
#1705=VECTOR('',#7656,10.);
#1706=VECTOR('',#7659,10.);
#1707=VECTOR('',#7660,10.);
#1708=VECTOR('',#7661,10.);
#1709=VECTOR('',#7664,10.);
#1710=VECTOR('',#7665,10.);
#1711=VECTOR('',#7668,10.);
#1712=VECTOR('',#7669,10.);
#1713=VECTOR('',#7672,10.);
#1714=VECTOR('',#7673,10.);
#1715=VECTOR('',#7676,10.);
#1716=VECTOR('',#7677,10.);
#1717=VECTOR('',#7680,10.);
#1718=VECTOR('',#7681,10.);
#1719=VECTOR('',#7682,10.);
#1720=VECTOR('',#7683,10.);
#1721=VECTOR('',#7684,10.);
#1722=VECTOR('',#7685,10.);
#1723=VECTOR('',#7686,10.);
#1724=VECTOR('',#7687,10.);
#1725=VECTOR('',#7690,10.);
#1726=VECTOR('',#7691,10.);
#1727=VECTOR('',#7692,10.);
#1728=VECTOR('',#7693,10.);
#1729=VECTOR('',#7694,10.);
#1730=VECTOR('',#7695,10.);
#1731=VECTOR('',#7696,10.);
#1732=VECTOR('',#7697,10.);
#1733=VECTOR('',#7700,10.);
#1734=VECTOR('',#7701,10.);
#1735=VECTOR('',#7702,10.);
#1736=VECTOR('',#7703,10.);
#1737=VECTOR('',#7704,10.);
#1738=VECTOR('',#7705,10.);
#1739=VECTOR('',#7706,10.);
#1740=VECTOR('',#7709,10.);
#1741=VECTOR('',#7710,10.);
#1742=VECTOR('',#7711,10.);
#1743=VECTOR('',#7712,10.);
#1744=VECTOR('',#7713,10.);
#1745=VECTOR('',#7714,10.);
#1746=VECTOR('',#7737,13.85);
#1747=VECTOR('',#7740,10.);
#1748=CONICAL_SURFACE('',#5841,14.25,0.785398163397449);
#1749=FACE_OUTER_BOUND('',#2028,.T.);
#1750=FACE_OUTER_BOUND('',#2029,.T.);
#1751=FACE_OUTER_BOUND('',#2030,.T.);
#1752=FACE_OUTER_BOUND('',#2031,.T.);
#1753=FACE_OUTER_BOUND('',#2032,.T.);
#1754=FACE_OUTER_BOUND('',#2033,.T.);
#1755=FACE_OUTER_BOUND('',#2073,.T.);
#1756=FACE_OUTER_BOUND('',#2074,.T.);
#1757=FACE_OUTER_BOUND('',#2075,.T.);
#1758=FACE_OUTER_BOUND('',#2076,.T.);
#1759=FACE_OUTER_BOUND('',#2077,.T.);
#1760=FACE_OUTER_BOUND('',#2078,.T.);
#1761=FACE_OUTER_BOUND('',#2079,.T.);
#1762=FACE_OUTER_BOUND('',#2080,.T.);
#1763=FACE_OUTER_BOUND('',#2081,.T.);
#1764=FACE_OUTER_BOUND('',#2082,.T.);
#1765=FACE_OUTER_BOUND('',#2083,.T.);
#1766=FACE_OUTER_BOUND('',#2084,.T.);
#1767=FACE_OUTER_BOUND('',#2085,.T.);
#1768=FACE_OUTER_BOUND('',#2086,.T.);
#1769=FACE_OUTER_BOUND('',#2087,.T.);
#1770=FACE_OUTER_BOUND('',#2088,.T.);
#1771=FACE_OUTER_BOUND('',#2089,.T.);
#1772=FACE_OUTER_BOUND('',#2090,.T.);
#1773=FACE_OUTER_BOUND('',#2091,.T.);
#1774=FACE_OUTER_BOUND('',#2092,.T.);
#1775=FACE_OUTER_BOUND('',#2093,.T.);
#1776=FACE_OUTER_BOUND('',#2094,.T.);
#1777=FACE_OUTER_BOUND('',#2095,.T.);
#1778=FACE_OUTER_BOUND('',#2096,.T.);
#1779=FACE_OUTER_BOUND('',#2097,.T.);
#1780=FACE_OUTER_BOUND('',#2098,.T.);
#1781=FACE_OUTER_BOUND('',#2099,.T.);
#1782=FACE_OUTER_BOUND('',#2100,.T.);
#1783=FACE_OUTER_BOUND('',#2102,.T.);
#1784=FACE_OUTER_BOUND('',#2103,.T.);
#1785=FACE_OUTER_BOUND('',#2104,.T.);
#1786=FACE_OUTER_BOUND('',#2105,.T.);
#1787=FACE_OUTER_BOUND('',#2106,.T.);
#1788=FACE_OUTER_BOUND('',#2107,.T.);
#1789=FACE_OUTER_BOUND('',#2108,.T.);
#1790=FACE_OUTER_BOUND('',#2109,.T.);
#1791=FACE_OUTER_BOUND('',#2110,.T.);
#1792=FACE_OUTER_BOUND('',#2111,.T.);
#1793=FACE_OUTER_BOUND('',#2112,.T.);
#1794=FACE_OUTER_BOUND('',#2113,.T.);
#1795=FACE_OUTER_BOUND('',#2114,.T.);
#1796=FACE_OUTER_BOUND('',#2116,.T.);
#1797=FACE_OUTER_BOUND('',#2117,.T.);
#1798=FACE_OUTER_BOUND('',#2118,.T.);
#1799=FACE_OUTER_BOUND('',#2119,.T.);
#1800=FACE_OUTER_BOUND('',#2120,.T.);
#1801=FACE_OUTER_BOUND('',#2121,.T.);
#1802=FACE_OUTER_BOUND('',#2122,.T.);
#1803=FACE_OUTER_BOUND('',#2123,.T.);
#1804=FACE_OUTER_BOUND('',#2124,.T.);
#1805=FACE_OUTER_BOUND('',#2125,.T.);
#1806=FACE_OUTER_BOUND('',#2126,.T.);
#1807=FACE_OUTER_BOUND('',#2127,.T.);
#1808=FACE_OUTER_BOUND('',#2129,.T.);
#1809=FACE_OUTER_BOUND('',#2130,.T.);
#1810=FACE_OUTER_BOUND('',#2131,.T.);
#1811=FACE_OUTER_BOUND('',#2132,.T.);
#1812=FACE_OUTER_BOUND('',#2133,.T.);
#1813=FACE_OUTER_BOUND('',#2134,.T.);
#1814=FACE_OUTER_BOUND('',#2135,.T.);
#1815=FACE_OUTER_BOUND('',#2136,.T.);
#1816=FACE_OUTER_BOUND('',#2137,.T.);
#1817=FACE_OUTER_BOUND('',#2138,.T.);
#1818=FACE_OUTER_BOUND('',#2139,.T.);
#1819=FACE_OUTER_BOUND('',#2140,.T.);
#1820=FACE_OUTER_BOUND('',#2141,.T.);
#1821=FACE_OUTER_BOUND('',#2142,.T.);
#1822=FACE_OUTER_BOUND('',#2143,.T.);
#1823=FACE_OUTER_BOUND('',#2144,.T.);
#1824=FACE_OUTER_BOUND('',#2145,.T.);
#1825=FACE_OUTER_BOUND('',#2146,.T.);
#1826=FACE_OUTER_BOUND('',#2147,.T.);
#1827=FACE_OUTER_BOUND('',#2148,.T.);
#1828=FACE_OUTER_BOUND('',#2149,.T.);
#1829=FACE_OUTER_BOUND('',#2150,.T.);
#1830=FACE_OUTER_BOUND('',#2151,.T.);
#1831=FACE_OUTER_BOUND('',#2152,.T.);
#1832=FACE_OUTER_BOUND('',#2153,.T.);
#1833=FACE_OUTER_BOUND('',#2154,.T.);
#1834=FACE_OUTER_BOUND('',#2155,.T.);
#1835=FACE_OUTER_BOUND('',#2156,.T.);
#1836=FACE_OUTER_BOUND('',#2157,.T.);
#1837=FACE_OUTER_BOUND('',#2158,.T.);
#1838=FACE_OUTER_BOUND('',#2159,.T.);
#1839=FACE_OUTER_BOUND('',#2160,.T.);
#1840=FACE_OUTER_BOUND('',#2161,.T.);
#1841=FACE_OUTER_BOUND('',#2162,.T.);
#1842=FACE_OUTER_BOUND('',#2163,.T.);
#1843=FACE_OUTER_BOUND('',#2164,.T.);
#1844=FACE_OUTER_BOUND('',#2165,.T.);
#1845=FACE_OUTER_BOUND('',#2166,.T.);
#1846=FACE_OUTER_BOUND('',#2167,.T.);
#1847=FACE_OUTER_BOUND('',#2168,.T.);
#1848=FACE_OUTER_BOUND('',#2169,.T.);
#1849=FACE_OUTER_BOUND('',#2170,.T.);
#1850=FACE_OUTER_BOUND('',#2171,.T.);
#1851=FACE_OUTER_BOUND('',#2172,.T.);
#1852=FACE_OUTER_BOUND('',#2173,.T.);
#1853=FACE_OUTER_BOUND('',#2174,.T.);
#1854=FACE_OUTER_BOUND('',#2175,.T.);
#1855=FACE_OUTER_BOUND('',#2176,.T.);
#1856=FACE_OUTER_BOUND('',#2177,.T.);
#1857=FACE_OUTER_BOUND('',#2178,.T.);
#1858=FACE_OUTER_BOUND('',#2179,.T.);
#1859=FACE_OUTER_BOUND('',#2180,.T.);
#1860=FACE_OUTER_BOUND('',#2181,.T.);
#1861=FACE_OUTER_BOUND('',#2182,.T.);
#1862=FACE_OUTER_BOUND('',#2183,.T.);
#1863=FACE_OUTER_BOUND('',#2184,.T.);
#1864=FACE_OUTER_BOUND('',#2185,.T.);
#1865=FACE_OUTER_BOUND('',#2186,.T.);
#1866=FACE_OUTER_BOUND('',#2187,.T.);
#1867=FACE_OUTER_BOUND('',#2188,.T.);
#1868=FACE_OUTER_BOUND('',#2189,.T.);
#1869=FACE_OUTER_BOUND('',#2190,.T.);
#1870=FACE_OUTER_BOUND('',#2191,.T.);
#1871=FACE_OUTER_BOUND('',#2192,.T.);
#1872=FACE_OUTER_BOUND('',#2193,.T.);
#1873=FACE_OUTER_BOUND('',#2194,.T.);
#1874=FACE_OUTER_BOUND('',#2195,.T.);
#1875=FACE_OUTER_BOUND('',#2196,.T.);
#1876=FACE_OUTER_BOUND('',#2197,.T.);
#1877=FACE_OUTER_BOUND('',#2198,.T.);
#1878=FACE_OUTER_BOUND('',#2199,.T.);
#1879=FACE_OUTER_BOUND('',#2200,.T.);
#1880=FACE_OUTER_BOUND('',#2201,.T.);
#1881=FACE_OUTER_BOUND('',#2202,.T.);
#1882=FACE_OUTER_BOUND('',#2203,.T.);
#1883=FACE_OUTER_BOUND('',#2204,.T.);
#1884=FACE_OUTER_BOUND('',#2205,.T.);
#1885=FACE_OUTER_BOUND('',#2206,.T.);
#1886=FACE_OUTER_BOUND('',#2207,.T.);
#1887=FACE_OUTER_BOUND('',#2208,.T.);
#1888=FACE_OUTER_BOUND('',#2209,.T.);
#1889=FACE_OUTER_BOUND('',#2210,.T.);
#1890=FACE_OUTER_BOUND('',#2211,.T.);
#1891=FACE_OUTER_BOUND('',#2212,.T.);
#1892=FACE_OUTER_BOUND('',#2213,.T.);
#1893=FACE_OUTER_BOUND('',#2214,.T.);
#1894=FACE_OUTER_BOUND('',#2215,.T.);
#1895=FACE_OUTER_BOUND('',#2216,.T.);
#1896=FACE_OUTER_BOUND('',#2217,.T.);
#1897=FACE_OUTER_BOUND('',#2218,.T.);
#1898=FACE_OUTER_BOUND('',#2219,.T.);
#1899=FACE_OUTER_BOUND('',#2220,.T.);
#1900=FACE_OUTER_BOUND('',#2221,.T.);
#1901=FACE_OUTER_BOUND('',#2222,.T.);
#1902=FACE_OUTER_BOUND('',#2223,.T.);
#1903=FACE_OUTER_BOUND('',#2224,.T.);
#1904=FACE_OUTER_BOUND('',#2225,.T.);
#1905=FACE_OUTER_BOUND('',#2226,.T.);
#1906=FACE_OUTER_BOUND('',#2227,.T.);
#1907=FACE_OUTER_BOUND('',#2228,.T.);
#1908=FACE_OUTER_BOUND('',#2229,.T.);
#1909=FACE_OUTER_BOUND('',#2230,.T.);
#1910=FACE_OUTER_BOUND('',#2231,.T.);
#1911=FACE_OUTER_BOUND('',#2232,.T.);
#1912=FACE_OUTER_BOUND('',#2233,.T.);
#1913=FACE_OUTER_BOUND('',#2234,.T.);
#1914=FACE_OUTER_BOUND('',#2235,.T.);
#1915=FACE_OUTER_BOUND('',#2236,.T.);
#1916=FACE_OUTER_BOUND('',#2237,.T.);
#1917=FACE_OUTER_BOUND('',#2238,.T.);
#1918=FACE_OUTER_BOUND('',#2239,.T.);
#1919=FACE_OUTER_BOUND('',#2240,.T.);
#1920=FACE_OUTER_BOUND('',#2241,.T.);
#1921=FACE_OUTER_BOUND('',#2242,.T.);
#1922=FACE_OUTER_BOUND('',#2243,.T.);
#1923=FACE_OUTER_BOUND('',#2244,.T.);
#1924=FACE_OUTER_BOUND('',#2245,.T.);
#1925=FACE_OUTER_BOUND('',#2246,.T.);
#1926=FACE_OUTER_BOUND('',#2247,.T.);
#1927=FACE_OUTER_BOUND('',#2248,.T.);
#1928=FACE_OUTER_BOUND('',#2249,.T.);
#1929=FACE_OUTER_BOUND('',#2250,.T.);
#1930=FACE_OUTER_BOUND('',#2251,.T.);
#1931=FACE_OUTER_BOUND('',#2252,.T.);
#1932=FACE_OUTER_BOUND('',#2253,.T.);
#1933=FACE_OUTER_BOUND('',#2254,.T.);
#1934=FACE_OUTER_BOUND('',#2255,.T.);
#1935=FACE_OUTER_BOUND('',#2256,.T.);
#1936=FACE_OUTER_BOUND('',#2257,.T.);
#1937=FACE_OUTER_BOUND('',#2258,.T.);
#1938=FACE_OUTER_BOUND('',#2259,.T.);
#1939=FACE_OUTER_BOUND('',#2260,.T.);
#1940=FACE_OUTER_BOUND('',#2261,.T.);
#1941=FACE_OUTER_BOUND('',#2262,.T.);
#1942=FACE_OUTER_BOUND('',#2263,.T.);
#1943=FACE_OUTER_BOUND('',#2264,.T.);
#1944=FACE_OUTER_BOUND('',#2265,.T.);
#1945=FACE_OUTER_BOUND('',#2266,.T.);
#1946=FACE_OUTER_BOUND('',#2267,.T.);
#1947=FACE_OUTER_BOUND('',#2268,.T.);
#1948=FACE_OUTER_BOUND('',#2269,.T.);
#1949=FACE_OUTER_BOUND('',#2270,.T.);
#1950=FACE_OUTER_BOUND('',#2271,.T.);
#1951=FACE_OUTER_BOUND('',#2272,.T.);
#1952=FACE_OUTER_BOUND('',#2273,.T.);
#1953=FACE_OUTER_BOUND('',#2274,.T.);
#1954=FACE_OUTER_BOUND('',#2275,.T.);
#1955=FACE_OUTER_BOUND('',#2276,.T.);
#1956=FACE_OUTER_BOUND('',#2277,.T.);
#1957=FACE_OUTER_BOUND('',#2278,.T.);
#1958=FACE_OUTER_BOUND('',#2279,.T.);
#1959=FACE_OUTER_BOUND('',#2280,.T.);
#1960=FACE_OUTER_BOUND('',#2281,.T.);
#1961=FACE_OUTER_BOUND('',#2282,.T.);
#1962=FACE_OUTER_BOUND('',#2283,.T.);
#1963=FACE_OUTER_BOUND('',#2284,.T.);
#1964=FACE_OUTER_BOUND('',#2285,.T.);
#1965=FACE_OUTER_BOUND('',#2286,.T.);
#1966=FACE_OUTER_BOUND('',#2287,.T.);
#1967=FACE_OUTER_BOUND('',#2288,.T.);
#1968=FACE_OUTER_BOUND('',#2289,.T.);
#1969=FACE_OUTER_BOUND('',#2290,.T.);
#1970=FACE_OUTER_BOUND('',#2291,.T.);
#1971=FACE_OUTER_BOUND('',#2292,.T.);
#1972=FACE_OUTER_BOUND('',#2293,.T.);
#1973=FACE_OUTER_BOUND('',#2294,.T.);
#1974=FACE_OUTER_BOUND('',#2295,.T.);
#1975=FACE_OUTER_BOUND('',#2296,.T.);
#1976=FACE_OUTER_BOUND('',#2297,.T.);
#1977=FACE_OUTER_BOUND('',#2298,.T.);
#1978=FACE_OUTER_BOUND('',#2299,.T.);
#1979=FACE_OUTER_BOUND('',#2300,.T.);
#1980=FACE_OUTER_BOUND('',#2301,.T.);
#1981=FACE_OUTER_BOUND('',#2302,.T.);
#1982=FACE_OUTER_BOUND('',#2303,.T.);
#1983=FACE_OUTER_BOUND('',#2304,.T.);
#1984=FACE_OUTER_BOUND('',#2305,.T.);
#1985=FACE_OUTER_BOUND('',#2306,.T.);
#1986=FACE_OUTER_BOUND('',#2307,.T.);
#1987=FACE_OUTER_BOUND('',#2308,.T.);
#1988=FACE_OUTER_BOUND('',#2309,.T.);
#1989=FACE_OUTER_BOUND('',#2310,.T.);
#1990=FACE_OUTER_BOUND('',#2311,.T.);
#1991=FACE_OUTER_BOUND('',#2312,.T.);
#1992=FACE_OUTER_BOUND('',#2313,.T.);
#1993=FACE_OUTER_BOUND('',#2314,.T.);
#1994=FACE_OUTER_BOUND('',#2315,.T.);
#1995=FACE_OUTER_BOUND('',#2316,.T.);
#1996=FACE_OUTER_BOUND('',#2317,.T.);
#1997=FACE_OUTER_BOUND('',#2318,.T.);
#1998=FACE_OUTER_BOUND('',#2319,.T.);
#1999=FACE_OUTER_BOUND('',#2320,.T.);
#2000=FACE_OUTER_BOUND('',#2321,.T.);
#2001=FACE_OUTER_BOUND('',#2322,.T.);
#2002=FACE_OUTER_BOUND('',#2323,.T.);
#2003=FACE_OUTER_BOUND('',#2324,.T.);
#2004=FACE_OUTER_BOUND('',#2325,.T.);
#2005=FACE_OUTER_BOUND('',#2326,.T.);
#2006=FACE_OUTER_BOUND('',#2327,.T.);
#2007=FACE_OUTER_BOUND('',#2328,.T.);
#2008=FACE_OUTER_BOUND('',#2329,.T.);
#2009=FACE_OUTER_BOUND('',#2330,.T.);
#2010=FACE_OUTER_BOUND('',#2331,.T.);
#2011=FACE_OUTER_BOUND('',#2332,.T.);
#2012=FACE_OUTER_BOUND('',#2333,.T.);
#2013=FACE_OUTER_BOUND('',#2334,.T.);
#2014=FACE_OUTER_BOUND('',#2335,.T.);
#2015=FACE_OUTER_BOUND('',#2336,.T.);
#2016=FACE_OUTER_BOUND('',#2337,.T.);
#2017=FACE_OUTER_BOUND('',#2338,.T.);
#2018=FACE_OUTER_BOUND('',#2339,.T.);
#2019=FACE_OUTER_BOUND('',#2340,.T.);
#2020=FACE_OUTER_BOUND('',#2341,.T.);
#2021=FACE_OUTER_BOUND('',#2342,.T.);
#2022=FACE_OUTER_BOUND('',#2360,.T.);
#2023=FACE_OUTER_BOUND('',#2362,.T.);
#2024=FACE_OUTER_BOUND('',#2364,.T.);
#2025=FACE_OUTER_BOUND('',#2365,.T.);
#2026=FACE_OUTER_BOUND('',#2366,.T.);
#2027=FACE_OUTER_BOUND('',#2368,.T.);
#2028=EDGE_LOOP('',(#3853,#3854,#3855,#3856));
#2029=EDGE_LOOP('',(#3857,#3858,#3859,#3860,#3861,#3862,#3863));
#2030=EDGE_LOOP('',(#3864,#3865,#3866,#3867));
#2031=EDGE_LOOP('',(#3868,#3869,#3870,#3871,#3872,#3873));
#2032=EDGE_LOOP('',(#3874,#3875,#3876,#3877,#3878,#3879));
#2033=EDGE_LOOP('',(#3880,#3881));
#2034=EDGE_LOOP('',(#3882,#3883,#3884,#3885,#3886,#3887));
#2035=EDGE_LOOP('',(#3888,#3889,#3890,#3891,#3892,#3893));
#2036=EDGE_LOOP('',(#3894,#3895,#3896,#3897,#3898,#3899));
#2037=EDGE_LOOP('',(#3900,#3901,#3902,#3903,#3904,#3905));
#2038=EDGE_LOOP('',(#3906,#3907,#3908,#3909,#3910,#3911));
#2039=EDGE_LOOP('',(#3912,#3913,#3914,#3915,#3916,#3917));
#2040=EDGE_LOOP('',(#3918,#3919,#3920,#3921,#3922,#3923));
#2041=EDGE_LOOP('',(#3924,#3925,#3926,#3927,#3928,#3929));
#2042=EDGE_LOOP('',(#3930,#3931,#3932,#3933,#3934,#3935));
#2043=EDGE_LOOP('',(#3936,#3937,#3938,#3939,#3940,#3941));
#2044=EDGE_LOOP('',(#3942,#3943,#3944,#3945,#3946,#3947));
#2045=EDGE_LOOP('',(#3948,#3949,#3950,#3951,#3952,#3953));
#2046=EDGE_LOOP('',(#3954,#3955,#3956,#3957));
#2047=EDGE_LOOP('',(#3958,#3959,#3960,#3961));
#2048=EDGE_LOOP('',(#3962,#3963,#3964,#3965,#3966));
#2049=EDGE_LOOP('',(#3967,#3968,#3969,#3970,#3971));
#2050=EDGE_LOOP('',(#3972,#3973,#3974,#3975,#3976));
#2051=EDGE_LOOP('',(#3977,#3978,#3979,#3980,#3981));
#2052=EDGE_LOOP('',(#3982,#3983,#3984,#3985));
#2053=EDGE_LOOP('',(#3986,#3987,#3988,#3989));
#2054=EDGE_LOOP('',(#3990,#3991,#3992,#3993));
#2055=EDGE_LOOP('',(#3994,#3995,#3996,#3997));
#2056=EDGE_LOOP('',(#3998,#3999,#4000,#4001,#4002));
#2057=EDGE_LOOP('',(#4003,#4004,#4005,#4006,#4007));
#2058=EDGE_LOOP('',(#4008,#4009,#4010,#4011,#4012));
#2059=EDGE_LOOP('',(#4013,#4014,#4015,#4016,#4017));
#2060=EDGE_LOOP('',(#4018,#4019,#4020,#4021));
#2061=EDGE_LOOP('',(#4022,#4023,#4024,#4025));
#2062=EDGE_LOOP('',(#4026,#4027,#4028,#4029,#4030,#4031));
#2063=EDGE_LOOP('',(#4032,#4033,#4034,#4035,#4036,#4037));
#2064=EDGE_LOOP('',(#4038,#4039,#4040,#4041,#4042,#4043));
#2065=EDGE_LOOP('',(#4044,#4045,#4046,#4047,#4048,#4049));
#2066=EDGE_LOOP('',(#4050,#4051,#4052,#4053,#4054,#4055));
#2067=EDGE_LOOP('',(#4056,#4057,#4058,#4059,#4060,#4061));
#2068=EDGE_LOOP('',(#4062,#4063,#4064,#4065,#4066,#4067));
#2069=EDGE_LOOP('',(#4068,#4069,#4070,#4071,#4072,#4073));
#2070=EDGE_LOOP('',(#4074,#4075,#4076,#4077,#4078,#4079));
#2071=EDGE_LOOP('',(#4080,#4081,#4082,#4083,#4084,#4085));
#2072=EDGE_LOOP('',(#4086,#4087,#4088,#4089,#4090,#4091));
#2073=EDGE_LOOP('',(#4092,#4093,#4094,#4095));
#2074=EDGE_LOOP('',(#4096,#4097,#4098,#4099,#4100));
#2075=EDGE_LOOP('',(#4101,#4102,#4103,#4104));
#2076=EDGE_LOOP('',(#4105,#4106,#4107,#4108,#4109));
#2077=EDGE_LOOP('',(#4110,#4111,#4112,#4113));
#2078=EDGE_LOOP('',(#4114,#4115,#4116,#4117,#4118));
#2079=EDGE_LOOP('',(#4119,#4120,#4121,#4122));
#2080=EDGE_LOOP('',(#4123,#4124,#4125,#4126,#4127));
#2081=EDGE_LOOP('',(#4128,#4129,#4130,#4131));
#2082=EDGE_LOOP('',(#4132,#4133,#4134,#4135));
#2083=EDGE_LOOP('',(#4136,#4137,#4138,#4139));
#2084=EDGE_LOOP('',(#4140,#4141,#4142,#4143));
#2085=EDGE_LOOP('',(#4144,#4145,#4146,#4147));
#2086=EDGE_LOOP('',(#4148,#4149,#4150,#4151));
#2087=EDGE_LOOP('',(#4152,#4153,#4154,#4155));
#2088=EDGE_LOOP('',(#4156,#4157,#4158,#4159));
#2089=EDGE_LOOP('',(#4160,#4161,#4162,#4163));
#2090=EDGE_LOOP('',(#4164,#4165,#4166,#4167));
#2091=EDGE_LOOP('',(#4168,#4169,#4170,#4171));
#2092=EDGE_LOOP('',(#4172,#4173,#4174,#4175));
#2093=EDGE_LOOP('',(#4176,#4177,#4178,#4179));
#2094=EDGE_LOOP('',(#4180,#4181,#4182,#4183));
#2095=EDGE_LOOP('',(#4184,#4185,#4186,#4187));
#2096=EDGE_LOOP('',(#4188,#4189,#4190,#4191));
#2097=EDGE_LOOP('',(#4192,#4193,#4194,#4195));
#2098=EDGE_LOOP('',(#4196,#4197,#4198,#4199));
#2099=EDGE_LOOP('',(#4200,#4201,#4202,#4203));
#2100=EDGE_LOOP('',(#4204,#4205,#4206,#4207,#4208,#4209,#4210,#4211));
#2101=EDGE_LOOP('',(#4212,#4213,#4214,#4215,#4216,#4217,#4218,#4219));
#2102=EDGE_LOOP('',(#4220,#4221,#4222,#4223));
#2103=EDGE_LOOP('',(#4224,#4225,#4226,#4227));
#2104=EDGE_LOOP('',(#4228,#4229,#4230,#4231));
#2105=EDGE_LOOP('',(#4232,#4233,#4234,#4235));
#2106=EDGE_LOOP('',(#4236,#4237,#4238,#4239));
#2107=EDGE_LOOP('',(#4240,#4241,#4242,#4243));
#2108=EDGE_LOOP('',(#4244,#4245,#4246,#4247));
#2109=EDGE_LOOP('',(#4248,#4249,#4250,#4251));
#2110=EDGE_LOOP('',(#4252,#4253,#4254,#4255));
#2111=EDGE_LOOP('',(#4256,#4257,#4258,#4259));
#2112=EDGE_LOOP('',(#4260,#4261,#4262,#4263));
#2113=EDGE_LOOP('',(#4264,#4265,#4266,#4267));
#2114=EDGE_LOOP('',(#4268,#4269,#4270,#4271,#4272,#4273,#4274,#4275));
#2115=EDGE_LOOP('',(#4276,#4277,#4278,#4279,#4280,#4281,#4282,#4283));
#2116=EDGE_LOOP('',(#4284,#4285,#4286,#4287));
#2117=EDGE_LOOP('',(#4288,#4289,#4290,#4291));
#2118=EDGE_LOOP('',(#4292,#4293,#4294,#4295));
#2119=EDGE_LOOP('',(#4296,#4297,#4298,#4299));
#2120=EDGE_LOOP('',(#4300,#4301,#4302,#4303));
#2121=EDGE_LOOP('',(#4304,#4305,#4306,#4307));
#2122=EDGE_LOOP('',(#4308,#4309,#4310,#4311));
#2123=EDGE_LOOP('',(#4312,#4313,#4314,#4315));
#2124=EDGE_LOOP('',(#4316,#4317,#4318,#4319));
#2125=EDGE_LOOP('',(#4320,#4321,#4322,#4323));
#2126=EDGE_LOOP('',(#4324,#4325,#4326,#4327));
#2127=EDGE_LOOP('',(#4328,#4329,#4330,#4331,#4332,#4333,#4334,#4335));
#2128=EDGE_LOOP('',(#4336));
#2129=EDGE_LOOP('',(#4337,#4338,#4339,#4340));
#2130=EDGE_LOOP('',(#4341,#4342,#4343,#4344));
#2131=EDGE_LOOP('',(#4345,#4346,#4347,#4348));
#2132=EDGE_LOOP('',(#4349,#4350,#4351,#4352));
#2133=EDGE_LOOP('',(#4353,#4354,#4355,#4356));
#2134=EDGE_LOOP('',(#4357,#4358,#4359,#4360));
#2135=EDGE_LOOP('',(#4361,#4362,#4363,#4364));
#2136=EDGE_LOOP('',(#4365,#4366,#4367,#4368));
#2137=EDGE_LOOP('',(#4369,#4370,#4371,#4372));
#2138=EDGE_LOOP('',(#4373,#4374,#4375,#4376));
#2139=EDGE_LOOP('',(#4377,#4378,#4379,#4380));
#2140=EDGE_LOOP('',(#4381,#4382,#4383,#4384));
#2141=EDGE_LOOP('',(#4385,#4386,#4387,#4388));
#2142=EDGE_LOOP('',(#4389,#4390,#4391,#4392));
#2143=EDGE_LOOP('',(#4393,#4394,#4395,#4396));
#2144=EDGE_LOOP('',(#4397,#4398,#4399,#4400));
#2145=EDGE_LOOP('',(#4401,#4402,#4403,#4404));
#2146=EDGE_LOOP('',(#4405,#4406,#4407,#4408));
#2147=EDGE_LOOP('',(#4409,#4410,#4411,#4412));
#2148=EDGE_LOOP('',(#4413,#4414,#4415,#4416));
#2149=EDGE_LOOP('',(#4417,#4418,#4419,#4420));
#2150=EDGE_LOOP('',(#4421,#4422,#4423,#4424));
#2151=EDGE_LOOP('',(#4425,#4426,#4427,#4428));
#2152=EDGE_LOOP('',(#4429,#4430,#4431,#4432));
#2153=EDGE_LOOP('',(#4433,#4434,#4435,#4436));
#2154=EDGE_LOOP('',(#4437,#4438,#4439,#4440));
#2155=EDGE_LOOP('',(#4441,#4442,#4443,#4444));
#2156=EDGE_LOOP('',(#4445,#4446,#4447,#4448));
#2157=EDGE_LOOP('',(#4449,#4450,#4451,#4452));
#2158=EDGE_LOOP('',(#4453,#4454,#4455,#4456));
#2159=EDGE_LOOP('',(#4457,#4458,#4459,#4460));
#2160=EDGE_LOOP('',(#4461,#4462,#4463,#4464));
#2161=EDGE_LOOP('',(#4465,#4466,#4467,#4468));
#2162=EDGE_LOOP('',(#4469,#4470,#4471,#4472));
#2163=EDGE_LOOP('',(#4473,#4474,#4475,#4476));
#2164=EDGE_LOOP('',(#4477,#4478,#4479,#4480));
#2165=EDGE_LOOP('',(#4481,#4482,#4483,#4484));
#2166=EDGE_LOOP('',(#4485,#4486,#4487,#4488));
#2167=EDGE_LOOP('',(#4489,#4490,#4491,#4492));
#2168=EDGE_LOOP('',(#4493,#4494,#4495,#4496));
#2169=EDGE_LOOP('',(#4497,#4498,#4499,#4500));
#2170=EDGE_LOOP('',(#4501,#4502,#4503,#4504));
#2171=EDGE_LOOP('',(#4505,#4506,#4507,#4508));
#2172=EDGE_LOOP('',(#4509,#4510,#4511,#4512));
#2173=EDGE_LOOP('',(#4513,#4514,#4515,#4516));
#2174=EDGE_LOOP('',(#4517,#4518,#4519,#4520));
#2175=EDGE_LOOP('',(#4521,#4522,#4523,#4524));
#2176=EDGE_LOOP('',(#4525,#4526,#4527,#4528));
#2177=EDGE_LOOP('',(#4529,#4530,#4531,#4532));
#2178=EDGE_LOOP('',(#4533,#4534,#4535,#4536));
#2179=EDGE_LOOP('',(#4537,#4538,#4539,#4540));
#2180=EDGE_LOOP('',(#4541,#4542,#4543,#4544));
#2181=EDGE_LOOP('',(#4545,#4546,#4547,#4548));
#2182=EDGE_LOOP('',(#4549,#4550,#4551,#4552));
#2183=EDGE_LOOP('',(#4553,#4554,#4555,#4556));
#2184=EDGE_LOOP('',(#4557,#4558,#4559,#4560));
#2185=EDGE_LOOP('',(#4561,#4562,#4563,#4564));
#2186=EDGE_LOOP('',(#4565,#4566,#4567,#4568));
#2187=EDGE_LOOP('',(#4569,#4570,#4571,#4572));
#2188=EDGE_LOOP('',(#4573,#4574,#4575,#4576));
#2189=EDGE_LOOP('',(#4577,#4578,#4579,#4580));
#2190=EDGE_LOOP('',(#4581,#4582,#4583,#4584));
#2191=EDGE_LOOP('',(#4585,#4586,#4587,#4588));
#2192=EDGE_LOOP('',(#4589,#4590,#4591,#4592));
#2193=EDGE_LOOP('',(#4593,#4594,#4595,#4596));
#2194=EDGE_LOOP('',(#4597,#4598,#4599,#4600));
#2195=EDGE_LOOP('',(#4601,#4602,#4603,#4604));
#2196=EDGE_LOOP('',(#4605,#4606,#4607,#4608));
#2197=EDGE_LOOP('',(#4609,#4610,#4611,#4612));
#2198=EDGE_LOOP('',(#4613,#4614,#4615,#4616));
#2199=EDGE_LOOP('',(#4617,#4618,#4619,#4620));
#2200=EDGE_LOOP('',(#4621,#4622,#4623,#4624));
#2201=EDGE_LOOP('',(#4625,#4626,#4627,#4628));
#2202=EDGE_LOOP('',(#4629,#4630,#4631,#4632));
#2203=EDGE_LOOP('',(#4633,#4634,#4635,#4636));
#2204=EDGE_LOOP('',(#4637,#4638,#4639,#4640));
#2205=EDGE_LOOP('',(#4641,#4642,#4643,#4644));
#2206=EDGE_LOOP('',(#4645,#4646,#4647,#4648));
#2207=EDGE_LOOP('',(#4649,#4650,#4651,#4652));
#2208=EDGE_LOOP('',(#4653,#4654,#4655,#4656));
#2209=EDGE_LOOP('',(#4657,#4658,#4659,#4660));
#2210=EDGE_LOOP('',(#4661,#4662,#4663,#4664));
#2211=EDGE_LOOP('',(#4665,#4666,#4667,#4668));
#2212=EDGE_LOOP('',(#4669,#4670,#4671,#4672));
#2213=EDGE_LOOP('',(#4673,#4674,#4675,#4676));
#2214=EDGE_LOOP('',(#4677,#4678,#4679,#4680));
#2215=EDGE_LOOP('',(#4681,#4682,#4683,#4684));
#2216=EDGE_LOOP('',(#4685,#4686,#4687,#4688));
#2217=EDGE_LOOP('',(#4689,#4690,#4691,#4692));
#2218=EDGE_LOOP('',(#4693,#4694,#4695,#4696));
#2219=EDGE_LOOP('',(#4697,#4698,#4699,#4700));
#2220=EDGE_LOOP('',(#4701,#4702,#4703,#4704));
#2221=EDGE_LOOP('',(#4705,#4706,#4707,#4708));
#2222=EDGE_LOOP('',(#4709,#4710,#4711,#4712));
#2223=EDGE_LOOP('',(#4713,#4714,#4715,#4716));
#2224=EDGE_LOOP('',(#4717,#4718,#4719,#4720));
#2225=EDGE_LOOP('',(#4721,#4722,#4723,#4724));
#2226=EDGE_LOOP('',(#4725,#4726,#4727,#4728));
#2227=EDGE_LOOP('',(#4729,#4730,#4731,#4732));
#2228=EDGE_LOOP('',(#4733,#4734,#4735,#4736));
#2229=EDGE_LOOP('',(#4737,#4738,#4739,#4740));
#2230=EDGE_LOOP('',(#4741,#4742,#4743,#4744));
#2231=EDGE_LOOP('',(#4745,#4746,#4747,#4748));
#2232=EDGE_LOOP('',(#4749,#4750,#4751,#4752));
#2233=EDGE_LOOP('',(#4753,#4754,#4755,#4756));
#2234=EDGE_LOOP('',(#4757,#4758,#4759,#4760));
#2235=EDGE_LOOP('',(#4761,#4762,#4763,#4764));
#2236=EDGE_LOOP('',(#4765,#4766,#4767,#4768));
#2237=EDGE_LOOP('',(#4769,#4770,#4771,#4772));
#2238=EDGE_LOOP('',(#4773,#4774,#4775,#4776));
#2239=EDGE_LOOP('',(#4777,#4778,#4779,#4780));
#2240=EDGE_LOOP('',(#4781,#4782,#4783,#4784));
#2241=EDGE_LOOP('',(#4785,#4786,#4787,#4788));
#2242=EDGE_LOOP('',(#4789,#4790,#4791,#4792));
#2243=EDGE_LOOP('',(#4793,#4794,#4795,#4796));
#2244=EDGE_LOOP('',(#4797,#4798,#4799,#4800));
#2245=EDGE_LOOP('',(#4801,#4802,#4803,#4804));
#2246=EDGE_LOOP('',(#4805,#4806,#4807,#4808));
#2247=EDGE_LOOP('',(#4809,#4810,#4811,#4812));
#2248=EDGE_LOOP('',(#4813,#4814,#4815,#4816));
#2249=EDGE_LOOP('',(#4817,#4818,#4819,#4820));
#2250=EDGE_LOOP('',(#4821,#4822,#4823,#4824));
#2251=EDGE_LOOP('',(#4825,#4826,#4827,#4828));
#2252=EDGE_LOOP('',(#4829,#4830,#4831,#4832));
#2253=EDGE_LOOP('',(#4833,#4834,#4835,#4836));
#2254=EDGE_LOOP('',(#4837,#4838,#4839,#4840));
#2255=EDGE_LOOP('',(#4841,#4842,#4843,#4844));
#2256=EDGE_LOOP('',(#4845,#4846,#4847,#4848));
#2257=EDGE_LOOP('',(#4849,#4850,#4851,#4852));
#2258=EDGE_LOOP('',(#4853,#4854,#4855,#4856));
#2259=EDGE_LOOP('',(#4857,#4858,#4859,#4860));
#2260=EDGE_LOOP('',(#4861,#4862,#4863,#4864));
#2261=EDGE_LOOP('',(#4865,#4866,#4867,#4868));
#2262=EDGE_LOOP('',(#4869,#4870,#4871,#4872));
#2263=EDGE_LOOP('',(#4873,#4874,#4875,#4876));
#2264=EDGE_LOOP('',(#4877,#4878,#4879,#4880));
#2265=EDGE_LOOP('',(#4881,#4882,#4883,#4884));
#2266=EDGE_LOOP('',(#4885,#4886,#4887,#4888));
#2267=EDGE_LOOP('',(#4889,#4890,#4891,#4892));
#2268=EDGE_LOOP('',(#4893,#4894,#4895,#4896));
#2269=EDGE_LOOP('',(#4897,#4898,#4899,#4900));
#2270=EDGE_LOOP('',(#4901,#4902,#4903,#4904));
#2271=EDGE_LOOP('',(#4905,#4906,#4907,#4908));
#2272=EDGE_LOOP('',(#4909,#4910,#4911,#4912));
#2273=EDGE_LOOP('',(#4913,#4914,#4915,#4916));
#2274=EDGE_LOOP('',(#4917,#4918,#4919,#4920));
#2275=EDGE_LOOP('',(#4921,#4922,#4923,#4924));
#2276=EDGE_LOOP('',(#4925,#4926,#4927,#4928));
#2277=EDGE_LOOP('',(#4929,#4930,#4931,#4932));
#2278=EDGE_LOOP('',(#4933,#4934,#4935,#4936));
#2279=EDGE_LOOP('',(#4937,#4938,#4939,#4940));
#2280=EDGE_LOOP('',(#4941,#4942,#4943,#4944));
#2281=EDGE_LOOP('',(#4945,#4946,#4947,#4948));
#2282=EDGE_LOOP('',(#4949,#4950,#4951,#4952));
#2283=EDGE_LOOP('',(#4953,#4954,#4955,#4956));
#2284=EDGE_LOOP('',(#4957,#4958,#4959,#4960));
#2285=EDGE_LOOP('',(#4961,#4962,#4963,#4964));
#2286=EDGE_LOOP('',(#4965,#4966,#4967,#4968));
#2287=EDGE_LOOP('',(#4969,#4970,#4971,#4972));
#2288=EDGE_LOOP('',(#4973,#4974,#4975,#4976));
#2289=EDGE_LOOP('',(#4977,#4978,#4979,#4980));
#2290=EDGE_LOOP('',(#4981,#4982,#4983,#4984));
#2291=EDGE_LOOP('',(#4985,#4986,#4987,#4988));
#2292=EDGE_LOOP('',(#4989,#4990,#4991,#4992));
#2293=EDGE_LOOP('',(#4993,#4994,#4995,#4996));
#2294=EDGE_LOOP('',(#4997,#4998,#4999,#5000));
#2295=EDGE_LOOP('',(#5001,#5002,#5003,#5004));
#2296=EDGE_LOOP('',(#5005,#5006,#5007,#5008));
#2297=EDGE_LOOP('',(#5009,#5010,#5011,#5012));
#2298=EDGE_LOOP('',(#5013,#5014,#5015,#5016));
#2299=EDGE_LOOP('',(#5017,#5018,#5019,#5020));
#2300=EDGE_LOOP('',(#5021,#5022,#5023,#5024));
#2301=EDGE_LOOP('',(#5025,#5026,#5027,#5028));
#2302=EDGE_LOOP('',(#5029,#5030,#5031,#5032));
#2303=EDGE_LOOP('',(#5033,#5034,#5035,#5036));
#2304=EDGE_LOOP('',(#5037,#5038,#5039,#5040));
#2305=EDGE_LOOP('',(#5041,#5042,#5043,#5044));
#2306=EDGE_LOOP('',(#5045,#5046,#5047,#5048));
#2307=EDGE_LOOP('',(#5049,#5050,#5051,#5052));
#2308=EDGE_LOOP('',(#5053,#5054,#5055,#5056));
#2309=EDGE_LOOP('',(#5057,#5058,#5059,#5060));
#2310=EDGE_LOOP('',(#5061,#5062,#5063,#5064));
#2311=EDGE_LOOP('',(#5065,#5066,#5067,#5068));
#2312=EDGE_LOOP('',(#5069,#5070,#5071,#5072));
#2313=EDGE_LOOP('',(#5073,#5074,#5075,#5076));
#2314=EDGE_LOOP('',(#5077,#5078,#5079,#5080));
#2315=EDGE_LOOP('',(#5081,#5082,#5083,#5084));
#2316=EDGE_LOOP('',(#5085,#5086,#5087,#5088));
#2317=EDGE_LOOP('',(#5089,#5090,#5091,#5092));
#2318=EDGE_LOOP('',(#5093,#5094,#5095,#5096));
#2319=EDGE_LOOP('',(#5097,#5098,#5099,#5100));
#2320=EDGE_LOOP('',(#5101,#5102,#5103,#5104));
#2321=EDGE_LOOP('',(#5105,#5106,#5107,#5108));
#2322=EDGE_LOOP('',(#5109,#5110,#5111,#5112));
#2323=EDGE_LOOP('',(#5113,#5114,#5115,#5116));
#2324=EDGE_LOOP('',(#5117,#5118,#5119,#5120));
#2325=EDGE_LOOP('',(#5121,#5122,#5123,#5124));
#2326=EDGE_LOOP('',(#5125,#5126,#5127,#5128));
#2327=EDGE_LOOP('',(#5129,#5130,#5131,#5132));
#2328=EDGE_LOOP('',(#5133,#5134,#5135,#5136));
#2329=EDGE_LOOP('',(#5137,#5138,#5139,#5140));
#2330=EDGE_LOOP('',(#5141,#5142,#5143,#5144));
#2331=EDGE_LOOP('',(#5145,#5146,#5147,#5148));
#2332=EDGE_LOOP('',(#5149,#5150,#5151,#5152));
#2333=EDGE_LOOP('',(#5153,#5154,#5155,#5156));
#2334=EDGE_LOOP('',(#5157,#5158,#5159,#5160));
#2335=EDGE_LOOP('',(#5161,#5162,#5163,#5164));
#2336=EDGE_LOOP('',(#5165,#5166,#5167,#5168));
#2337=EDGE_LOOP('',(#5169,#5170,#5171,#5172));
#2338=EDGE_LOOP('',(#5173,#5174,#5175,#5176));
#2339=EDGE_LOOP('',(#5177,#5178,#5179,#5180,#5181,#5182,#5183,#5184,#5185,
#5186,#5187,#5188,#5189,#5190,#5191,#5192,#5193,#5194,#5195,#5196,#5197,
#5198,#5199,#5200));
#2340=EDGE_LOOP('',(#5201,#5202,#5203,#5204,#5205,#5206,#5207,#5208,#5209,
#5210,#5211,#5212,#5213,#5214,#5215,#5216,#5217,#5218,#5219,#5220,#5221,
#5222,#5223,#5224));
#2341=EDGE_LOOP('',(#5225,#5226,#5227,#5228,#5229,#5230,#5231,#5232,#5233,
#5234,#5235,#5236,#5237,#5238,#5239,#5240,#5241,#5242,#5243,#5244,#5245,
#5246,#5247,#5248,#5249,#5250,#5251,#5252));
#2342=EDGE_LOOP('',(#5253,#5254,#5255,#5256,#5257,#5258,#5259,#5260,#5261,
#5262,#5263,#5264,#5265,#5266,#5267,#5268,#5269,#5270,#5271,#5272,#5273,
#5274,#5275,#5276,#5277,#5278,#5279,#5280,#5281,#5282,#5283,#5284,#5285,
#5286,#5287,#5288,#5289,#5290,#5291,#5292,#5293,#5294,#5295,#5296,#5297,
#5298,#5299,#5300,#5301,#5302,#5303,#5304,#5305,#5306,#5307,#5308,#5309,
#5310,#5311,#5312,#5313,#5314,#5315,#5316,#5317,#5318,#5319,#5320,#5321,
#5322,#5323,#5324,#5325,#5326,#5327,#5328,#5329,#5330,#5331,#5332,#5333,
#5334,#5335,#5336,#5337,#5338,#5339,#5340,#5341,#5342,#5343,#5344,#5345,
#5346,#5347,#5348,#5349,#5350,#5351,#5352,#5353,#5354,#5355,#5356));
#2343=EDGE_LOOP('',(#5357,#5358,#5359,#5360,#5361,#5362));
#2344=EDGE_LOOP('',(#5363,#5364,#5365,#5366,#5367,#5368));
#2345=EDGE_LOOP('',(#5369,#5370,#5371,#5372,#5373,#5374));
#2346=EDGE_LOOP('',(#5375,#5376,#5377,#5378,#5379,#5380));
#2347=EDGE_LOOP('',(#5381,#5382,#5383,#5384,#5385,#5386));
#2348=EDGE_LOOP('',(#5387,#5388,#5389,#5390,#5391,#5392));
#2349=EDGE_LOOP('',(#5393,#5394,#5395,#5396,#5397,#5398));
#2350=EDGE_LOOP('',(#5399,#5400,#5401,#5402,#5403,#5404));
#2351=EDGE_LOOP('',(#5405,#5406,#5407,#5408,#5409,#5410));
#2352=EDGE_LOOP('',(#5411,#5412,#5413,#5414,#5415,#5416));
#2353=EDGE_LOOP('',(#5417,#5418,#5419,#5420,#5421,#5422));
#2354=EDGE_LOOP('',(#5423,#5424,#5425,#5426,#5427,#5428));
#2355=EDGE_LOOP('',(#5429,#5430,#5431,#5432,#5433,#5434));
#2356=EDGE_LOOP('',(#5435,#5436,#5437,#5438,#5439,#5440));
#2357=EDGE_LOOP('',(#5441,#5442,#5443,#5444,#5445,#5446));
#2358=EDGE_LOOP('',(#5447,#5448,#5449,#5450,#5451,#5452));
#2359=EDGE_LOOP('',(#5453,#5454,#5455,#5456,#5457,#5458));
#2360=EDGE_LOOP('',(#5459,#5460));
#2361=EDGE_LOOP('',(#5461,#5462));
#2362=EDGE_LOOP('',(#5463,#5464));
#2363=EDGE_LOOP('',(#5465,#5466));
#2364=EDGE_LOOP('',(#5467,#5468,#5469,#5470,#5471,#5472));
#2365=EDGE_LOOP('',(#5473,#5474,#5475,#5476,#5477));
#2366=EDGE_LOOP('',(#5478));
#2367=EDGE_LOOP('',(#5479,#5480,#5481,#5482));
#2368=EDGE_LOOP('',(#5483,#5484,#5485,#5486,#5487,#5488,#5489,#5490,#5491,
#5492,#5493,#5494,#5495,#5496,#5497,#5498,#5499,#5500,#5501,#5502,#5503,
#5504,#5505,#5506,#5507,#5508,#5509,#5510));
#2369=CIRCLE('',#5838,14.1464466094067);
#2370=CIRCLE('',#5839,0.5);
#2371=CIRCLE('',#5840,14.);
#2372=CIRCLE('',#5842,14.5);
#2373=CIRCLE('',#5843,14.5);
#2374=CIRCLE('',#5844,14.5);
#2375=CIRCLE('',#5845,14.5);
#2376=CIRCLE('',#5847,14.);
#2377=CIRCLE('',#5849,13.35);
#2378=CIRCLE('',#5850,0.5);
#2379=CIRCLE('',#5851,13.85);
#2380=CIRCLE('',#5852,13.85);
#2381=CIRCLE('',#5853,13.35);
#2382=CIRCLE('',#5855,13.85);
#2383=CIRCLE('',#5856,13.85);
#2384=CIRCLE('',#5859,0.500000000000003);
#2385=CIRCLE('',#5860,1.5);
#2386=CIRCLE('',#5861,0.5);
#2387=CIRCLE('',#5862,2.);
#2388=CIRCLE('',#5864,0.5);
#2389=CIRCLE('',#5866,0.5);
#2390=CIRCLE('',#5867,2.);
#2391=CIRCLE('',#5868,1.5);
#2392=CIRCLE('',#5870,0.5);
#2393=CIRCLE('',#5872,0.5);
#2394=CIRCLE('',#5873,2.);
#2395=CIRCLE('',#5874,1.5);
#2396=CIRCLE('',#5876,0.5);
#2397=CIRCLE('',#5878,0.5);
#2398=CIRCLE('',#5879,2.);
#2399=CIRCLE('',#5880,1.5);
#2400=CIRCLE('',#5884,2.);
#2401=CIRCLE('',#5887,2.);
#2402=CIRCLE('',#5893,0.500000000000003);
#2403=CIRCLE('',#5894,1.5);
#2404=CIRCLE('',#5895,0.5);
#2405=CIRCLE('',#5897,0.5);
#2406=CIRCLE('',#5899,0.5);
#2407=CIRCLE('',#5900,1.5);
#2408=CIRCLE('',#5902,0.5);
#2409=CIRCLE('',#5904,0.5);
#2410=CIRCLE('',#5905,2.);
#2411=CIRCLE('',#5906,1.5);
#2412=CIRCLE('',#5908,0.5);
#2413=CIRCLE('',#5910,0.5);
#2414=CIRCLE('',#5911,2.);
#2415=CIRCLE('',#5912,1.5);
#2416=CIRCLE('',#5918,4.);
#2417=CIRCLE('',#5919,4.);
#2418=CIRCLE('',#5920,4.);
#2419=CIRCLE('',#5921,4.);
#2420=CIRCLE('',#5923,0.500000000000003);
#2421=CIRCLE('',#5924,1.5);
#2422=CIRCLE('',#5925,0.499999999999998);
#2423=CIRCLE('',#5926,2.);
#2424=CIRCLE('',#5928,0.499999999999998);
#2425=CIRCLE('',#5930,0.499999999999998);
#2426=CIRCLE('',#5931,2.);
#2427=CIRCLE('',#5932,1.5);
#2428=CIRCLE('',#5934,0.499999999999998);
#2429=CIRCLE('',#5936,0.499999999999998);
#2430=CIRCLE('',#5937,2.);
#2431=CIRCLE('',#5938,1.5);
#2432=CIRCLE('',#5940,0.499999999999998);
#2433=CIRCLE('',#5942,0.499999999999998);
#2434=CIRCLE('',#5943,2.);
#2435=CIRCLE('',#5944,1.5);
#2436=CIRCLE('',#5948,2.);
#2437=CIRCLE('',#5951,2.);
#2438=CIRCLE('',#5953,4.);
#2439=CIRCLE('',#5954,4.);
#2440=CIRCLE('',#5955,4.);
#2441=CIRCLE('',#5956,4.);
#2442=CIRCLE('',#5958,0.500000000000003);
#2443=CIRCLE('',#5959,1.5);
#2444=CIRCLE('',#5960,0.499999999999998);
#2445=CIRCLE('',#5962,0.499999999999998);
#2446=CIRCLE('',#5964,0.499999999999998);
#2447=CIRCLE('',#5965,1.5);
#2448=CIRCLE('',#5967,0.499999999999998);
#2449=CIRCLE('',#5969,0.499999999999998);
#2450=CIRCLE('',#5970,2.);
#2451=CIRCLE('',#5971,1.5);
#2452=CIRCLE('',#5973,0.499999999999998);
#2453=CIRCLE('',#5975,0.499999999999998);
#2454=CIRCLE('',#5976,2.);
#2455=CIRCLE('',#5977,1.5);
#2456=CIRCLE('',#5983,13.85);
#2457=CIRCLE('',#5987,2.);
#2458=CIRCLE('',#5988,2.);
#2459=CIRCLE('',#5989,2.);
#2460=CIRCLE('',#5991,2.);
#2461=CIRCLE('',#5992,2.);
#2462=CIRCLE('',#5993,2.);
#2463=CIRCLE('',#5995,2.);
#2464=CIRCLE('',#5996,2.);
#2465=CIRCLE('',#5997,2.);
#2466=CIRCLE('',#5999,2.);
#2467=CIRCLE('',#6000,2.);
#2468=CIRCLE('',#6001,2.);
#2469=CIRCLE('',#6003,2.);
#2470=CIRCLE('',#6004,2.);
#2471=CIRCLE('',#6005,2.);
#2472=CIRCLE('',#6007,2.);
#2473=CIRCLE('',#6008,2.);
#2474=CIRCLE('',#6009,2.);
#2475=CIRCLE('',#6011,2.);
#2476=CIRCLE('',#6012,2.);
#2477=CIRCLE('',#6013,2.);
#2478=CIRCLE('',#6017,2.);
#2479=CIRCLE('',#6018,2.);
#2480=CIRCLE('',#6019,2.);
#2481=CIRCLE('',#6223,13.3500000000002);
#2482=CIRCLE('',#6224,13.3500000000002);
#2483=CIRCLE('',#6226,13.85);
#2484=CIRCLE('',#6227,13.85);
#2485=CIRCLE('',#6228,13.3500000000002);
#2486=CIRCLE('',#6229,13.3500000000002);
#2487=CIRCLE('',#6231,0.85);
#2488=VERTEX_POINT('',#7745);
#2489=VERTEX_POINT('',#7747);
#2490=VERTEX_POINT('',#7751);
#2491=VERTEX_POINT('',#7752);
#2492=VERTEX_POINT('',#7754);
#2493=VERTEX_POINT('',#7756);
#2494=VERTEX_POINT('',#7761);
#2495=VERTEX_POINT('',#7765);
#2496=VERTEX_POINT('',#7766);
#2497=VERTEX_POINT('',#7768);
#2498=VERTEX_POINT('',#7770);
#2499=VERTEX_POINT('',#7775);
#2500=VERTEX_POINT('',#7777);
#2501=VERTEX_POINT('',#7781);
#2502=VERTEX_POINT('',#7782);
#2503=VERTEX_POINT('',#7784);
#2504=VERTEX_POINT('',#7786);
#2505=VERTEX_POINT('',#7788);
#2506=VERTEX_POINT('',#7790);
#2507=VERTEX_POINT('',#7793);
#2508=VERTEX_POINT('',#7794);
#2509=VERTEX_POINT('',#7796);
#2510=VERTEX_POINT('',#7798);
#2511=VERTEX_POINT('',#7800);
#2512=VERTEX_POINT('',#7802);
#2513=VERTEX_POINT('',#7805);
#2514=VERTEX_POINT('',#7806);
#2515=VERTEX_POINT('',#7808);
#2516=VERTEX_POINT('',#7810);
#2517=VERTEX_POINT('',#7812);
#2518=VERTEX_POINT('',#7814);
#2519=VERTEX_POINT('',#7817);
#2520=VERTEX_POINT('',#7818);
#2521=VERTEX_POINT('',#7820);
#2522=VERTEX_POINT('',#7822);
#2523=VERTEX_POINT('',#7824);
#2524=VERTEX_POINT('',#7826);
#2525=VERTEX_POINT('',#7829);
#2526=VERTEX_POINT('',#7830);
#2527=VERTEX_POINT('',#7832);
#2528=VERTEX_POINT('',#7834);
#2529=VERTEX_POINT('',#7836);
#2530=VERTEX_POINT('',#7838);
#2531=VERTEX_POINT('',#7841);
#2532=VERTEX_POINT('',#7842);
#2533=VERTEX_POINT('',#7844);
#2534=VERTEX_POINT('',#7846);
#2535=VERTEX_POINT('',#7848);
#2536=VERTEX_POINT('',#7850);
#2537=VERTEX_POINT('',#7853);
#2538=VERTEX_POINT('',#7854);
#2539=VERTEX_POINT('',#7856);
#2540=VERTEX_POINT('',#7858);
#2541=VERTEX_POINT('',#7860);
#2542=VERTEX_POINT('',#7862);
#2543=VERTEX_POINT('',#7865);
#2544=VERTEX_POINT('',#7866);
#2545=VERTEX_POINT('',#7868);
#2546=VERTEX_POINT('',#7870);
#2547=VERTEX_POINT('',#7872);
#2548=VERTEX_POINT('',#7874);
#2549=VERTEX_POINT('',#7877);
#2550=VERTEX_POINT('',#7878);
#2551=VERTEX_POINT('',#7880);
#2552=VERTEX_POINT('',#7882);
#2553=VERTEX_POINT('',#7884);
#2554=VERTEX_POINT('',#7886);
#2555=VERTEX_POINT('',#7889);
#2556=VERTEX_POINT('',#7890);
#2557=VERTEX_POINT('',#7892);
#2558=VERTEX_POINT('',#7894);
#2559=VERTEX_POINT('',#7896);
#2560=VERTEX_POINT('',#7898);
#2561=VERTEX_POINT('',#7901);
#2562=VERTEX_POINT('',#7902);
#2563=VERTEX_POINT('',#7904);
#2564=VERTEX_POINT('',#7906);
#2565=VERTEX_POINT('',#7908);
#2566=VERTEX_POINT('',#7910);
#2567=VERTEX_POINT('',#7913);
#2568=VERTEX_POINT('',#7914);
#2569=VERTEX_POINT('',#7916);
#2570=VERTEX_POINT('',#7918);
#2571=VERTEX_POINT('',#7920);
#2572=VERTEX_POINT('',#7922);
#2573=VERTEX_POINT('',#7925);
#2574=VERTEX_POINT('',#7926);
#2575=VERTEX_POINT('',#7928);
#2576=VERTEX_POINT('',#7930);
#2577=VERTEX_POINT('',#7933);
#2578=VERTEX_POINT('',#7934);
#2579=VERTEX_POINT('',#7936);
#2580=VERTEX_POINT('',#7938);
#2581=VERTEX_POINT('',#7941);
#2582=VERTEX_POINT('',#7942);
#2583=VERTEX_POINT('',#7944);
#2584=VERTEX_POINT('',#7946);
#2585=VERTEX_POINT('',#7948);
#2586=VERTEX_POINT('',#7951);
#2587=VERTEX_POINT('',#7952);
#2588=VERTEX_POINT('',#7954);
#2589=VERTEX_POINT('',#7956);
#2590=VERTEX_POINT('',#7958);
#2591=VERTEX_POINT('',#7961);
#2592=VERTEX_POINT('',#7962);
#2593=VERTEX_POINT('',#7964);
#2594=VERTEX_POINT('',#7966);
#2595=VERTEX_POINT('',#7968);
#2596=VERTEX_POINT('',#7971);
#2597=VERTEX_POINT('',#7972);
#2598=VERTEX_POINT('',#7974);
#2599=VERTEX_POINT('',#7976);
#2600=VERTEX_POINT('',#7978);
#2601=VERTEX_POINT('',#7981);
#2602=VERTEX_POINT('',#7982);
#2603=VERTEX_POINT('',#7984);
#2604=VERTEX_POINT('',#7986);
#2605=VERTEX_POINT('',#7989);
#2606=VERTEX_POINT('',#7990);
#2607=VERTEX_POINT('',#7992);
#2608=VERTEX_POINT('',#7994);
#2609=VERTEX_POINT('',#7997);
#2610=VERTEX_POINT('',#7998);
#2611=VERTEX_POINT('',#8000);
#2612=VERTEX_POINT('',#8002);
#2613=VERTEX_POINT('',#8005);
#2614=VERTEX_POINT('',#8006);
#2615=VERTEX_POINT('',#8008);
#2616=VERTEX_POINT('',#8010);
#2617=VERTEX_POINT('',#8013);
#2618=VERTEX_POINT('',#8014);
#2619=VERTEX_POINT('',#8016);
#2620=VERTEX_POINT('',#8018);
#2621=VERTEX_POINT('',#8020);
#2622=VERTEX_POINT('',#8023);
#2623=VERTEX_POINT('',#8024);
#2624=VERTEX_POINT('',#8026);
#2625=VERTEX_POINT('',#8028);
#2626=VERTEX_POINT('',#8030);
#2627=VERTEX_POINT('',#8033);
#2628=VERTEX_POINT('',#8034);
#2629=VERTEX_POINT('',#8036);
#2630=VERTEX_POINT('',#8038);
#2631=VERTEX_POINT('',#8040);
#2632=VERTEX_POINT('',#8043);
#2633=VERTEX_POINT('',#8044);
#2634=VERTEX_POINT('',#8046);
#2635=VERTEX_POINT('',#8048);
#2636=VERTEX_POINT('',#8050);
#2637=VERTEX_POINT('',#8053);
#2638=VERTEX_POINT('',#8054);
#2639=VERTEX_POINT('',#8056);
#2640=VERTEX_POINT('',#8058);
#2641=VERTEX_POINT('',#8061);
#2642=VERTEX_POINT('',#8062);
#2643=VERTEX_POINT('',#8064);
#2644=VERTEX_POINT('',#8066);
#2645=VERTEX_POINT('',#8069);
#2646=VERTEX_POINT('',#8070);
#2647=VERTEX_POINT('',#8072);
#2648=VERTEX_POINT('',#8074);
#2649=VERTEX_POINT('',#8076);
#2650=VERTEX_POINT('',#8078);
#2651=VERTEX_POINT('',#8081);
#2652=VERTEX_POINT('',#8082);
#2653=VERTEX_POINT('',#8084);
#2654=VERTEX_POINT('',#8086);
#2655=VERTEX_POINT('',#8088);
#2656=VERTEX_POINT('',#8090);
#2657=VERTEX_POINT('',#8093);
#2658=VERTEX_POINT('',#8094);
#2659=VERTEX_POINT('',#8096);
#2660=VERTEX_POINT('',#8098);
#2661=VERTEX_POINT('',#8100);
#2662=VERTEX_POINT('',#8102);
#2663=VERTEX_POINT('',#8105);
#2664=VERTEX_POINT('',#8106);
#2665=VERTEX_POINT('',#8108);
#2666=VERTEX_POINT('',#8110);
#2667=VERTEX_POINT('',#8112);
#2668=VERTEX_POINT('',#8114);
#2669=VERTEX_POINT('',#8117);
#2670=VERTEX_POINT('',#8118);
#2671=VERTEX_POINT('',#8120);
#2672=VERTEX_POINT('',#8122);
#2673=VERTEX_POINT('',#8124);
#2674=VERTEX_POINT('',#8126);
#2675=VERTEX_POINT('',#8129);
#2676=VERTEX_POINT('',#8130);
#2677=VERTEX_POINT('',#8132);
#2678=VERTEX_POINT('',#8134);
#2679=VERTEX_POINT('',#8136);
#2680=VERTEX_POINT('',#8138);
#2681=VERTEX_POINT('',#8141);
#2682=VERTEX_POINT('',#8142);
#2683=VERTEX_POINT('',#8144);
#2684=VERTEX_POINT('',#8146);
#2685=VERTEX_POINT('',#8148);
#2686=VERTEX_POINT('',#8150);
#2687=VERTEX_POINT('',#8153);
#2688=VERTEX_POINT('',#8154);
#2689=VERTEX_POINT('',#8156);
#2690=VERTEX_POINT('',#8158);
#2691=VERTEX_POINT('',#8160);
#2692=VERTEX_POINT('',#8162);
#2693=VERTEX_POINT('',#8165);
#2694=VERTEX_POINT('',#8166);
#2695=VERTEX_POINT('',#8168);
#2696=VERTEX_POINT('',#8170);
#2697=VERTEX_POINT('',#8172);
#2698=VERTEX_POINT('',#8174);
#2699=VERTEX_POINT('',#8177);
#2700=VERTEX_POINT('',#8178);
#2701=VERTEX_POINT('',#8180);
#2702=VERTEX_POINT('',#8182);
#2703=VERTEX_POINT('',#8184);
#2704=VERTEX_POINT('',#8186);
#2705=VERTEX_POINT('',#8189);
#2706=VERTEX_POINT('',#8190);
#2707=VERTEX_POINT('',#8192);
#2708=VERTEX_POINT('',#8194);
#2709=VERTEX_POINT('',#8196);
#2710=VERTEX_POINT('',#8198);
#2711=VERTEX_POINT('',#8202);
#2712=VERTEX_POINT('',#8203);
#2713=VERTEX_POINT('',#8205);
#2714=VERTEX_POINT('',#8207);
#2715=VERTEX_POINT('',#8211);
#2716=VERTEX_POINT('',#8212);
#2717=VERTEX_POINT('',#8218);
#2718=VERTEX_POINT('',#8219);
#2719=VERTEX_POINT('',#8224);
#2720=VERTEX_POINT('',#8225);
#2721=VERTEX_POINT('',#8231);
#2722=VERTEX_POINT('',#8232);
#2723=VERTEX_POINT('',#8237);
#2724=VERTEX_POINT('',#8238);
#2725=VERTEX_POINT('',#8244);
#2726=VERTEX_POINT('',#8245);
#2727=VERTEX_POINT('',#8254);
#2728=VERTEX_POINT('',#8256);
#2729=VERTEX_POINT('',#8260);
#2730=VERTEX_POINT('',#8264);
#2731=VERTEX_POINT('',#8268);
#2732=VERTEX_POINT('',#8276);
#2733=VERTEX_POINT('',#8278);
#2734=VERTEX_POINT('',#8282);
#2735=VERTEX_POINT('',#8286);
#2736=VERTEX_POINT('',#8290);
#2737=VERTEX_POINT('',#8294);
#2738=VERTEX_POINT('',#8295);
#2739=VERTEX_POINT('',#8300);
#2740=VERTEX_POINT('',#8301);
#2741=VERTEX_POINT('',#8306);
#2742=VERTEX_POINT('',#8307);
#2743=VERTEX_POINT('',#8321);
#2744=VERTEX_POINT('',#8322);
#2745=VERTEX_POINT('',#8324);
#2746=VERTEX_POINT('',#8326);
#2747=VERTEX_POINT('',#8328);
#2748=VERTEX_POINT('',#8330);
#2749=VERTEX_POINT('',#8332);
#2750=VERTEX_POINT('',#8334);
#2751=VERTEX_POINT('',#8338);
#2752=VERTEX_POINT('',#8339);
#2753=VERTEX_POINT('',#8341);
#2754=VERTEX_POINT('',#8343);
#2755=VERTEX_POINT('',#8347);
#2756=VERTEX_POINT('',#8348);
#2757=VERTEX_POINT('',#8353);
#2758=VERTEX_POINT('',#8354);
#2759=VERTEX_POINT('',#8359);
#2760=VERTEX_POINT('',#8360);
#2761=VERTEX_POINT('',#8365);
#2762=VERTEX_POINT('',#8366);
#2763=VERTEX_POINT('',#8371);
#2764=VERTEX_POINT('',#8372);
#2765=VERTEX_POINT('',#8377);
#2766=VERTEX_POINT('',#8378);
#2767=VERTEX_POINT('',#8386);
#2768=VERTEX_POINT('',#8388);
#2769=VERTEX_POINT('',#8392);
#2770=VERTEX_POINT('',#8396);
#2771=VERTEX_POINT('',#8400);
#2772=VERTEX_POINT('',#8404);
#2773=VERTEX_POINT('',#8405);
#2774=VERTEX_POINT('',#8407);
#2775=VERTEX_POINT('',#8409);
#2776=VERTEX_POINT('',#8411);
#2777=VERTEX_POINT('',#8413);
#2778=VERTEX_POINT('',#8415);
#2779=VERTEX_POINT('',#8417);
#2780=VERTEX_POINT('',#8421);
#2781=VERTEX_POINT('',#8423);
#2782=VERTEX_POINT('',#8427);
#2783=VERTEX_POINT('',#8431);
#2784=VERTEX_POINT('',#8435);
#2785=VERTEX_POINT('',#8439);
#2786=VERTEX_POINT('',#8440);
#2787=VERTEX_POINT('',#8445);
#2788=VERTEX_POINT('',#8446);
#2789=VERTEX_POINT('',#8451);
#2790=VERTEX_POINT('',#8452);
#2791=VERTEX_POINT('',#8466);
#2792=VERTEX_POINT('',#8471);
#2793=VERTEX_POINT('',#8472);
#2794=VERTEX_POINT('',#8477);
#2795=VERTEX_POINT('',#8479);
#2796=VERTEX_POINT('',#8483);
#2797=VERTEX_POINT('',#8485);
#2798=VERTEX_POINT('',#8489);
#2799=VERTEX_POINT('',#8490);
#2800=VERTEX_POINT('',#8495);
#2801=VERTEX_POINT('',#8497);
#2802=VERTEX_POINT('',#8501);
#2803=VERTEX_POINT('',#8502);
#2804=VERTEX_POINT('',#8507);
#2805=VERTEX_POINT('',#8508);
#2806=VERTEX_POINT('',#8517);
#2807=VERTEX_POINT('',#8519);
#2808=VERTEX_POINT('',#8551);
#2809=VERTEX_POINT('',#8552);
#2810=VERTEX_POINT('',#8557);
#2811=VERTEX_POINT('',#8558);
#2812=VERTEX_POINT('',#8563);
#2813=VERTEX_POINT('',#8567);
#2814=VERTEX_POINT('',#8573);
#2815=VERTEX_POINT('',#8574);
#2816=VERTEX_POINT('',#8579);
#2817=VERTEX_POINT('',#8583);
#2818=VERTEX_POINT('',#8587);
#2819=VERTEX_POINT('',#8591);
#2820=VERTEX_POINT('',#8597);
#2821=VERTEX_POINT('',#8598);
#2822=VERTEX_POINT('',#8603);
#2823=VERTEX_POINT('',#8607);
#2824=VERTEX_POINT('',#8611);
#2825=VERTEX_POINT('',#8615);
#2826=VERTEX_POINT('',#8621);
#2827=VERTEX_POINT('',#8622);
#2828=VERTEX_POINT('',#8627);
#2829=VERTEX_POINT('',#8631);
#2830=VERTEX_POINT('',#8635);
#2831=VERTEX_POINT('',#8639);
#2832=VERTEX_POINT('',#8643);
#2833=VERTEX_POINT('',#8644);
#2834=VERTEX_POINT('',#8649);
#2835=VERTEX_POINT('',#8653);
#2836=VERTEX_POINT('',#8657);
#2837=VERTEX_POINT('',#8661);
#2838=VERTEX_POINT('',#8667);
#2839=VERTEX_POINT('',#8668);
#2840=VERTEX_POINT('',#8673);
#2841=VERTEX_POINT('',#8677);
#2842=VERTEX_POINT('',#8681);
#2843=VERTEX_POINT('',#8685);
#2844=VERTEX_POINT('',#8691);
#2845=VERTEX_POINT('',#8692);
#2846=VERTEX_POINT('',#8697);
#2847=VERTEX_POINT('',#8701);
#2848=VERTEX_POINT('',#8705);
#2849=VERTEX_POINT('',#8709);
#2850=VERTEX_POINT('',#8715);
#2851=VERTEX_POINT('',#8716);
#2852=VERTEX_POINT('',#8721);
#2853=VERTEX_POINT('',#8725);
#2854=VERTEX_POINT('',#8729);
#2855=VERTEX_POINT('',#8733);
#2856=VERTEX_POINT('',#8739);
#2857=VERTEX_POINT('',#8740);
#2858=VERTEX_POINT('',#8745);
#2859=VERTEX_POINT('',#8749);
#2860=VERTEX_POINT('',#8753);
#2861=VERTEX_POINT('',#8757);
#2862=VERTEX_POINT('',#8763);
#2863=VERTEX_POINT('',#8764);
#2864=VERTEX_POINT('',#8769);
#2865=VERTEX_POINT('',#8773);
#2866=VERTEX_POINT('',#8777);
#2867=VERTEX_POINT('',#8781);
#2868=VERTEX_POINT('',#8787);
#2869=VERTEX_POINT('',#8788);
#2870=VERTEX_POINT('',#8793);
#2871=VERTEX_POINT('',#8797);
#2872=VERTEX_POINT('',#8801);
#2873=VERTEX_POINT('',#8805);
#2874=VERTEX_POINT('',#8811);
#2875=VERTEX_POINT('',#8812);
#2876=VERTEX_POINT('',#8817);
#2877=VERTEX_POINT('',#8821);
#2878=VERTEX_POINT('',#8825);
#2879=VERTEX_POINT('',#8826);
#2880=VERTEX_POINT('',#8831);
#2881=VERTEX_POINT('',#8835);
#2882=VERTEX_POINT('',#8839);
#2883=VERTEX_POINT('',#8840);
#2884=VERTEX_POINT('',#8845);
#2885=VERTEX_POINT('',#8849);
#2886=VERTEX_POINT('',#8853);
#2887=VERTEX_POINT('',#8857);
#2888=VERTEX_POINT('',#8858);
#2889=VERTEX_POINT('',#8863);
#2890=VERTEX_POINT('',#8867);
#2891=VERTEX_POINT('',#8871);
#2892=VERTEX_POINT('',#8875);
#2893=VERTEX_POINT('',#8876);
#2894=VERTEX_POINT('',#8881);
#2895=VERTEX_POINT('',#8885);
#2896=VERTEX_POINT('',#8889);
#2897=VERTEX_POINT('',#8893);
#2898=VERTEX_POINT('',#8894);
#2899=VERTEX_POINT('',#8899);
#2900=VERTEX_POINT('',#8903);
#2901=VERTEX_POINT('',#8907);
#2902=VERTEX_POINT('',#8911);
#2903=VERTEX_POINT('',#8912);
#2904=VERTEX_POINT('',#8917);
#2905=VERTEX_POINT('',#8921);
#2906=VERTEX_POINT('',#8922);
#2907=VERTEX_POINT('',#8927);
#2908=VERTEX_POINT('',#8931);
#2909=VERTEX_POINT('',#8932);
#2910=VERTEX_POINT('',#8937);
#2911=VERTEX_POINT('',#8941);
#2912=VERTEX_POINT('',#8942);
#2913=VERTEX_POINT('',#8947);
#2914=VERTEX_POINT('',#8951);
#2915=VERTEX_POINT('',#8952);
#2916=VERTEX_POINT('',#8957);
#2917=VERTEX_POINT('',#8961);
#2918=VERTEX_POINT('',#8965);
#2919=VERTEX_POINT('',#8969);
#2920=VERTEX_POINT('',#8970);
#2921=VERTEX_POINT('',#8975);
#2922=VERTEX_POINT('',#8979);
#2923=VERTEX_POINT('',#8983);
#2924=VERTEX_POINT('',#8987);
#2925=VERTEX_POINT('',#8988);
#2926=VERTEX_POINT('',#8993);
#2927=VERTEX_POINT('',#8997);
#2928=VERTEX_POINT('',#9001);
#2929=VERTEX_POINT('',#9005);
#2930=VERTEX_POINT('',#9006);
#2931=VERTEX_POINT('',#9011);
#2932=VERTEX_POINT('',#9015);
#2933=VERTEX_POINT('',#9019);
#2934=VERTEX_POINT('',#9023);
#2935=VERTEX_POINT('',#9024);
#2936=VERTEX_POINT('',#9029);
#2937=VERTEX_POINT('',#9033);
#2938=VERTEX_POINT('',#9037);
#2939=VERTEX_POINT('',#9038);
#2940=VERTEX_POINT('',#9043);
#2941=VERTEX_POINT('',#9047);
#2942=VERTEX_POINT('',#9051);
#2943=VERTEX_POINT('',#9052);
#2944=VERTEX_POINT('',#9057);
#2945=VERTEX_POINT('',#9061);
#2946=VERTEX_POINT('',#9065);
#2947=VERTEX_POINT('',#9069);
#2948=VERTEX_POINT('',#9075);
#2949=VERTEX_POINT('',#9076);
#2950=VERTEX_POINT('',#9081);
#2951=VERTEX_POINT('',#9085);
#2952=VERTEX_POINT('',#9089);
#2953=VERTEX_POINT('',#9093);
#2954=VERTEX_POINT('',#9099);
#2955=VERTEX_POINT('',#9100);
#2956=VERTEX_POINT('',#9105);
#2957=VERTEX_POINT('',#9109);
#2958=VERTEX_POINT('',#9113);
#2959=VERTEX_POINT('',#9117);
#2960=VERTEX_POINT('',#9123);
#2961=VERTEX_POINT('',#9124);
#2962=VERTEX_POINT('',#9129);
#2963=VERTEX_POINT('',#9133);
#2964=VERTEX_POINT('',#9137);
#2965=VERTEX_POINT('',#9141);
#2966=VERTEX_POINT('',#9147);
#2967=VERTEX_POINT('',#9148);
#2968=VERTEX_POINT('',#9153);
#2969=VERTEX_POINT('',#9157);
#2970=VERTEX_POINT('',#9161);
#2971=VERTEX_POINT('',#9165);
#2972=VERTEX_POINT('',#9171);
#2973=VERTEX_POINT('',#9172);
#2974=VERTEX_POINT('',#9177);
#2975=VERTEX_POINT('',#9178);
#2976=VERTEX_POINT('',#9183);
#2977=VERTEX_POINT('',#9187);
#2978=VERTEX_POINT('',#9193);
#2979=VERTEX_POINT('',#9194);
#2980=VERTEX_POINT('',#9199);
#2981=VERTEX_POINT('',#9200);
#2982=VERTEX_POINT('',#9205);
#2983=VERTEX_POINT('',#9209);
#2984=VERTEX_POINT('',#9215);
#2985=VERTEX_POINT('',#9216);
#2986=VERTEX_POINT('',#9221);
#2987=VERTEX_POINT('',#9225);
#2988=VERTEX_POINT('',#9229);
#2989=VERTEX_POINT('',#9233);
#2990=VERTEX_POINT('',#9239);
#2991=VERTEX_POINT('',#9240);
#2992=VERTEX_POINT('',#9245);
#2993=VERTEX_POINT('',#9249);
#2994=VERTEX_POINT('',#9253);
#2995=VERTEX_POINT('',#9257);
#2996=VERTEX_POINT('',#9263);
#2997=VERTEX_POINT('',#9264);
#2998=VERTEX_POINT('',#9269);
#2999=VERTEX_POINT('',#9273);
#3000=VERTEX_POINT('',#9277);
#3001=VERTEX_POINT('',#9281);
#3002=VERTEX_POINT('',#9285);
#3003=VERTEX_POINT('',#9286);
#3004=VERTEX_POINT('',#9291);
#3005=VERTEX_POINT('',#9295);
#3006=VERTEX_POINT('',#9299);
#3007=VERTEX_POINT('',#9303);
#3008=VERTEX_POINT('',#9309);
#3009=VERTEX_POINT('',#9310);
#3010=VERTEX_POINT('',#9315);
#3011=VERTEX_POINT('',#9319);
#3012=VERTEX_POINT('',#9323);
#3013=VERTEX_POINT('',#9327);
#3014=VERTEX_POINT('',#9332);
#3015=VERTEX_POINT('',#9334);
#3016=VERTEX_POINT('',#9342);
#3017=VERTEX_POINT('',#9343);
#3018=VERTEX_POINT('',#9368);
#3019=VERTEX_POINT('',#9369);
#3020=VERTEX_POINT('',#9373);
#3021=VERTEX_POINT('',#9374);
#3022=VERTEX_POINT('',#9377);
#3023=VERTEX_POINT('',#9378);
#3024=EDGE_CURVE('',#2488,#2488,#2369,.T.);
#3025=EDGE_CURVE('',#2488,#2489,#2370,.T.);
#3026=EDGE_CURVE('',#2489,#2489,#2371,.T.);
#3027=EDGE_CURVE('',#2490,#2491,#2372,.T.);
#3028=EDGE_CURVE('',#2491,#2492,#2373,.T.);
#3029=EDGE_CURVE('',#2492,#2493,#2374,.T.);
#3030=EDGE_CURVE('',#2493,#2490,#2375,.T.);
#3031=EDGE_CURVE('',#2490,#2488,#328,.T.);
#3032=EDGE_CURVE('',#2489,#2494,#329,.T.);
#3033=EDGE_CURVE('',#2494,#2494,#2376,.T.);
#3034=EDGE_CURVE('',#2495,#2496,#2377,.T.);
#3035=EDGE_CURVE('',#2496,#2497,#2378,.T.);
#3036=EDGE_CURVE('',#2497,#2498,#2379,.T.);
#3037=EDGE_CURVE('',#2498,#2497,#2380,.T.);
#3038=EDGE_CURVE('',#2496,#2495,#2381,.T.);
#3039=EDGE_CURVE('',#2498,#2499,#330,.T.);
#3040=EDGE_CURVE('',#2499,#2500,#2382,.T.);
#3041=EDGE_CURVE('',#2500,#2499,#2383,.T.);
#3042=EDGE_CURVE('',#2501,#2502,#331,.T.);
#3043=EDGE_CURVE('',#2502,#2503,#332,.T.);
#3044=EDGE_CURVE('',#2503,#2504,#333,.T.);
#3045=EDGE_CURVE('',#2504,#2505,#334,.T.);
#3046=EDGE_CURVE('',#2505,#2506,#335,.T.);
#3047=EDGE_CURVE('',#2506,#2501,#336,.T.);
#3048=EDGE_CURVE('',#2507,#2508,#337,.T.);
#3049=EDGE_CURVE('',#2508,#2509,#338,.T.);
#3050=EDGE_CURVE('',#2509,#2510,#339,.T.);
#3051=EDGE_CURVE('',#2510,#2511,#340,.T.);
#3052=EDGE_CURVE('',#2511,#2512,#341,.T.);
#3053=EDGE_CURVE('',#2512,#2507,#342,.T.);
#3054=EDGE_CURVE('',#2513,#2514,#343,.T.);
#3055=EDGE_CURVE('',#2514,#2515,#344,.T.);
#3056=EDGE_CURVE('',#2515,#2516,#345,.T.);
#3057=EDGE_CURVE('',#2516,#2517,#346,.T.);
#3058=EDGE_CURVE('',#2517,#2518,#347,.T.);
#3059=EDGE_CURVE('',#2518,#2513,#348,.T.);
#3060=EDGE_CURVE('',#2519,#2520,#349,.T.);
#3061=EDGE_CURVE('',#2520,#2521,#350,.T.);
#3062=EDGE_CURVE('',#2521,#2522,#351,.T.);
#3063=EDGE_CURVE('',#2522,#2523,#352,.T.);
#3064=EDGE_CURVE('',#2523,#2524,#353,.T.);
#3065=EDGE_CURVE('',#2524,#2519,#354,.T.);
#3066=EDGE_CURVE('',#2525,#2526,#355,.T.);
#3067=EDGE_CURVE('',#2526,#2527,#356,.T.);
#3068=EDGE_CURVE('',#2527,#2528,#357,.T.);
#3069=EDGE_CURVE('',#2528,#2529,#358,.T.);
#3070=EDGE_CURVE('',#2529,#2530,#359,.T.);
#3071=EDGE_CURVE('',#2530,#2525,#360,.T.);
#3072=EDGE_CURVE('',#2531,#2532,#361,.T.);
#3073=EDGE_CURVE('',#2532,#2533,#362,.T.);
#3074=EDGE_CURVE('',#2533,#2534,#363,.T.);
#3075=EDGE_CURVE('',#2534,#2535,#364,.T.);
#3076=EDGE_CURVE('',#2535,#2536,#365,.T.);
#3077=EDGE_CURVE('',#2536,#2531,#366,.T.);
#3078=EDGE_CURVE('',#2537,#2538,#367,.T.);
#3079=EDGE_CURVE('',#2538,#2539,#368,.T.);
#3080=EDGE_CURVE('',#2539,#2540,#369,.T.);
#3081=EDGE_CURVE('',#2540,#2541,#370,.T.);
#3082=EDGE_CURVE('',#2541,#2542,#371,.T.);
#3083=EDGE_CURVE('',#2542,#2537,#372,.T.);
#3084=EDGE_CURVE('',#2543,#2544,#373,.T.);
#3085=EDGE_CURVE('',#2544,#2545,#374,.T.);
#3086=EDGE_CURVE('',#2545,#2546,#375,.T.);
#3087=EDGE_CURVE('',#2546,#2547,#376,.T.);
#3088=EDGE_CURVE('',#2547,#2548,#377,.T.);
#3089=EDGE_CURVE('',#2548,#2543,#378,.T.);
#3090=EDGE_CURVE('',#2549,#2550,#379,.T.);
#3091=EDGE_CURVE('',#2550,#2551,#380,.T.);
#3092=EDGE_CURVE('',#2551,#2552,#381,.T.);
#3093=EDGE_CURVE('',#2552,#2553,#382,.T.);
#3094=EDGE_CURVE('',#2553,#2554,#383,.T.);
#3095=EDGE_CURVE('',#2554,#2549,#384,.T.);
#3096=EDGE_CURVE('',#2555,#2556,#385,.T.);
#3097=EDGE_CURVE('',#2556,#2557,#386,.T.);
#3098=EDGE_CURVE('',#2557,#2558,#387,.T.);
#3099=EDGE_CURVE('',#2558,#2559,#388,.T.);
#3100=EDGE_CURVE('',#2559,#2560,#389,.T.);
#3101=EDGE_CURVE('',#2560,#2555,#390,.T.);
#3102=EDGE_CURVE('',#2561,#2562,#391,.T.);
#3103=EDGE_CURVE('',#2562,#2563,#392,.T.);
#3104=EDGE_CURVE('',#2563,#2564,#393,.T.);
#3105=EDGE_CURVE('',#2564,#2565,#394,.T.);
#3106=EDGE_CURVE('',#2565,#2566,#395,.T.);
#3107=EDGE_CURVE('',#2566,#2561,#396,.T.);
#3108=EDGE_CURVE('',#2567,#2568,#397,.T.);
#3109=EDGE_CURVE('',#2568,#2569,#398,.T.);
#3110=EDGE_CURVE('',#2569,#2570,#399,.T.);
#3111=EDGE_CURVE('',#2570,#2571,#400,.T.);
#3112=EDGE_CURVE('',#2571,#2572,#401,.T.);
#3113=EDGE_CURVE('',#2572,#2567,#402,.T.);
#3114=EDGE_CURVE('',#2573,#2574,#403,.T.);
#3115=EDGE_CURVE('',#2574,#2575,#404,.T.);
#3116=EDGE_CURVE('',#2575,#2576,#405,.T.);
#3117=EDGE_CURVE('',#2576,#2573,#406,.T.);
#3118=EDGE_CURVE('',#2577,#2578,#407,.T.);
#3119=EDGE_CURVE('',#2578,#2579,#408,.T.);
#3120=EDGE_CURVE('',#2579,#2580,#409,.T.);
#3121=EDGE_CURVE('',#2580,#2577,#410,.T.);
#3122=EDGE_CURVE('',#2581,#2582,#411,.T.);
#3123=EDGE_CURVE('',#2582,#2583,#412,.T.);
#3124=EDGE_CURVE('',#2583,#2584,#413,.T.);
#3125=EDGE_CURVE('',#2584,#2585,#414,.T.);
#3126=EDGE_CURVE('',#2585,#2581,#415,.T.);
#3127=EDGE_CURVE('',#2586,#2587,#416,.T.);
#3128=EDGE_CURVE('',#2587,#2588,#417,.T.);
#3129=EDGE_CURVE('',#2588,#2589,#418,.T.);
#3130=EDGE_CURVE('',#2589,#2590,#419,.T.);
#3131=EDGE_CURVE('',#2590,#2586,#420,.T.);
#3132=EDGE_CURVE('',#2591,#2592,#421,.T.);
#3133=EDGE_CURVE('',#2592,#2593,#422,.T.);
#3134=EDGE_CURVE('',#2593,#2594,#423,.T.);
#3135=EDGE_CURVE('',#2594,#2595,#424,.T.);
#3136=EDGE_CURVE('',#2595,#2591,#425,.T.);
#3137=EDGE_CURVE('',#2596,#2597,#426,.T.);
#3138=EDGE_CURVE('',#2597,#2598,#427,.T.);
#3139=EDGE_CURVE('',#2598,#2599,#428,.T.);
#3140=EDGE_CURVE('',#2599,#2600,#429,.T.);
#3141=EDGE_CURVE('',#2600,#2596,#430,.T.);
#3142=EDGE_CURVE('',#2601,#2602,#431,.T.);
#3143=EDGE_CURVE('',#2602,#2603,#432,.T.);
#3144=EDGE_CURVE('',#2603,#2604,#433,.T.);
#3145=EDGE_CURVE('',#2604,#2601,#434,.T.);
#3146=EDGE_CURVE('',#2605,#2606,#435,.T.);
#3147=EDGE_CURVE('',#2606,#2607,#436,.T.);
#3148=EDGE_CURVE('',#2607,#2608,#437,.T.);
#3149=EDGE_CURVE('',#2608,#2605,#438,.T.);
#3150=EDGE_CURVE('',#2609,#2610,#439,.T.);
#3151=EDGE_CURVE('',#2610,#2611,#440,.T.);
#3152=EDGE_CURVE('',#2611,#2612,#441,.T.);
#3153=EDGE_CURVE('',#2612,#2609,#442,.T.);
#3154=EDGE_CURVE('',#2613,#2614,#443,.T.);
#3155=EDGE_CURVE('',#2614,#2615,#444,.T.);
#3156=EDGE_CURVE('',#2615,#2616,#445,.T.);
#3157=EDGE_CURVE('',#2616,#2613,#446,.T.);
#3158=EDGE_CURVE('',#2617,#2618,#447,.T.);
#3159=EDGE_CURVE('',#2618,#2619,#448,.T.);
#3160=EDGE_CURVE('',#2619,#2620,#449,.T.);
#3161=EDGE_CURVE('',#2620,#2621,#450,.T.);
#3162=EDGE_CURVE('',#2621,#2617,#451,.T.);
#3163=EDGE_CURVE('',#2622,#2623,#452,.T.);
#3164=EDGE_CURVE('',#2623,#2624,#453,.T.);
#3165=EDGE_CURVE('',#2624,#2625,#454,.T.);
#3166=EDGE_CURVE('',#2625,#2626,#455,.T.);
#3167=EDGE_CURVE('',#2626,#2622,#456,.T.);
#3168=EDGE_CURVE('',#2627,#2628,#457,.T.);
#3169=EDGE_CURVE('',#2628,#2629,#458,.T.);
#3170=EDGE_CURVE('',#2629,#2630,#459,.T.);
#3171=EDGE_CURVE('',#2630,#2631,#460,.T.);
#3172=EDGE_CURVE('',#2631,#2627,#461,.T.);
#3173=EDGE_CURVE('',#2632,#2633,#462,.T.);
#3174=EDGE_CURVE('',#2633,#2634,#463,.T.);
#3175=EDGE_CURVE('',#2634,#2635,#464,.T.);
#3176=EDGE_CURVE('',#2635,#2636,#465,.T.);
#3177=EDGE_CURVE('',#2636,#2632,#466,.T.);
#3178=EDGE_CURVE('',#2637,#2638,#467,.T.);
#3179=EDGE_CURVE('',#2638,#2639,#468,.T.);
#3180=EDGE_CURVE('',#2639,#2640,#469,.T.);
#3181=EDGE_CURVE('',#2640,#2637,#470,.T.);
#3182=EDGE_CURVE('',#2641,#2642,#471,.T.);
#3183=EDGE_CURVE('',#2642,#2643,#472,.T.);
#3184=EDGE_CURVE('',#2643,#2644,#473,.T.);
#3185=EDGE_CURVE('',#2644,#2641,#474,.T.);
#3186=EDGE_CURVE('',#2645,#2646,#475,.T.);
#3187=EDGE_CURVE('',#2646,#2647,#476,.T.);
#3188=EDGE_CURVE('',#2647,#2648,#477,.T.);
#3189=EDGE_CURVE('',#2648,#2649,#478,.T.);
#3190=EDGE_CURVE('',#2649,#2650,#479,.T.);
#3191=EDGE_CURVE('',#2650,#2645,#480,.T.);
#3192=EDGE_CURVE('',#2651,#2652,#481,.T.);
#3193=EDGE_CURVE('',#2652,#2653,#482,.T.);
#3194=EDGE_CURVE('',#2653,#2654,#483,.T.);
#3195=EDGE_CURVE('',#2654,#2655,#484,.T.);
#3196=EDGE_CURVE('',#2655,#2656,#485,.T.);
#3197=EDGE_CURVE('',#2656,#2651,#486,.T.);
#3198=EDGE_CURVE('',#2657,#2658,#487,.T.);
#3199=EDGE_CURVE('',#2658,#2659,#488,.T.);
#3200=EDGE_CURVE('',#2659,#2660,#489,.T.);
#3201=EDGE_CURVE('',#2660,#2661,#490,.T.);
#3202=EDGE_CURVE('',#2661,#2662,#491,.T.);
#3203=EDGE_CURVE('',#2662,#2657,#492,.T.);
#3204=EDGE_CURVE('',#2663,#2664,#493,.T.);
#3205=EDGE_CURVE('',#2664,#2665,#494,.T.);
#3206=EDGE_CURVE('',#2665,#2666,#495,.T.);
#3207=EDGE_CURVE('',#2666,#2667,#496,.T.);
#3208=EDGE_CURVE('',#2667,#2668,#497,.T.);
#3209=EDGE_CURVE('',#2668,#2663,#498,.T.);
#3210=EDGE_CURVE('',#2669,#2670,#499,.T.);
#3211=EDGE_CURVE('',#2670,#2671,#500,.T.);
#3212=EDGE_CURVE('',#2671,#2672,#501,.T.);
#3213=EDGE_CURVE('',#2672,#2673,#502,.T.);
#3214=EDGE_CURVE('',#2673,#2674,#503,.T.);
#3215=EDGE_CURVE('',#2674,#2669,#504,.T.);
#3216=EDGE_CURVE('',#2675,#2676,#505,.T.);
#3217=EDGE_CURVE('',#2676,#2677,#506,.T.);
#3218=EDGE_CURVE('',#2677,#2678,#507,.T.);
#3219=EDGE_CURVE('',#2678,#2679,#508,.T.);
#3220=EDGE_CURVE('',#2679,#2680,#509,.T.);
#3221=EDGE_CURVE('',#2680,#2675,#510,.T.);
#3222=EDGE_CURVE('',#2681,#2682,#511,.T.);
#3223=EDGE_CURVE('',#2682,#2683,#512,.T.);
#3224=EDGE_CURVE('',#2683,#2684,#513,.T.);
#3225=EDGE_CURVE('',#2684,#2685,#514,.T.);
#3226=EDGE_CURVE('',#2685,#2686,#515,.T.);
#3227=EDGE_CURVE('',#2686,#2681,#516,.T.);
#3228=EDGE_CURVE('',#2687,#2688,#517,.T.);
#3229=EDGE_CURVE('',#2688,#2689,#518,.T.);
#3230=EDGE_CURVE('',#2689,#2690,#519,.T.);
#3231=EDGE_CURVE('',#2690,#2691,#520,.T.);
#3232=EDGE_CURVE('',#2691,#2692,#521,.T.);
#3233=EDGE_CURVE('',#2692,#2687,#522,.T.);
#3234=EDGE_CURVE('',#2693,#2694,#523,.T.);
#3235=EDGE_CURVE('',#2694,#2695,#524,.T.);
#3236=EDGE_CURVE('',#2695,#2696,#525,.T.);
#3237=EDGE_CURVE('',#2696,#2697,#526,.T.);
#3238=EDGE_CURVE('',#2697,#2698,#527,.T.);
#3239=EDGE_CURVE('',#2698,#2693,#528,.T.);
#3240=EDGE_CURVE('',#2699,#2700,#529,.T.);
#3241=EDGE_CURVE('',#2700,#2701,#530,.T.);
#3242=EDGE_CURVE('',#2701,#2702,#531,.T.);
#3243=EDGE_CURVE('',#2702,#2703,#532,.T.);
#3244=EDGE_CURVE('',#2703,#2704,#533,.T.);
#3245=EDGE_CURVE('',#2704,#2699,#534,.T.);
#3246=EDGE_CURVE('',#2705,#2706,#535,.T.);
#3247=EDGE_CURVE('',#2706,#2707,#536,.T.);
#3248=EDGE_CURVE('',#2707,#2708,#537,.T.);
#3249=EDGE_CURVE('',#2708,#2709,#538,.T.);
#3250=EDGE_CURVE('',#2709,#2710,#539,.T.);
#3251=EDGE_CURVE('',#2710,#2705,#540,.T.);
#3252=EDGE_CURVE('',#2711,#2712,#2384,.T.);
#3253=EDGE_CURVE('',#2712,#2713,#2385,.T.);
#3254=EDGE_CURVE('',#2713,#2714,#2386,.T.);
#3255=EDGE_CURVE('',#2714,#2711,#2387,.T.);
#3256=EDGE_CURVE('',#2715,#2716,#2388,.T.);
#3257=EDGE_CURVE('',#2716,#2714,#541,.T.);
#3258=EDGE_CURVE('',#2713,#2492,#542,.T.);
#3259=EDGE_CURVE('',#2492,#2715,#543,.T.);
#3260=EDGE_CURVE('',#2717,#2718,#2389,.T.);
#3261=EDGE_CURVE('',#2718,#2716,#2390,.T.);
#3262=EDGE_CURVE('',#2715,#2717,#2391,.T.);
#3263=EDGE_CURVE('',#2719,#2720,#2392,.T.);
#3264=EDGE_CURVE('',#2720,#2718,#544,.T.);
#3265=EDGE_CURVE('',#2717,#2491,#545,.T.);
#3266=EDGE_CURVE('',#2491,#2719,#546,.T.);
#3267=EDGE_CURVE('',#2721,#2722,#2393,.T.);
#3268=EDGE_CURVE('',#2722,#2720,#2394,.T.);
#3269=EDGE_CURVE('',#2719,#2721,#2395,.T.);
#3270=EDGE_CURVE('',#2723,#2724,#2396,.T.);
#3271=EDGE_CURVE('',#2724,#2722,#547,.T.);
#3272=EDGE_CURVE('',#2721,#2490,#548,.T.);
#3273=EDGE_CURVE('',#2490,#2723,#549,.T.);
#3274=EDGE_CURVE('',#2725,#2726,#2397,.T.);
#3275=EDGE_CURVE('',#2726,#2724,#2398,.T.);
#3276=EDGE_CURVE('',#2723,#2725,#2399,.T.);
#3277=EDGE_CURVE('',#2725,#2493,#550,.T.);
#3278=EDGE_CURVE('',#2493,#2712,#551,.T.);
#3279=EDGE_CURVE('',#2711,#2726,#552,.T.);
#3280=EDGE_CURVE('',#2727,#2724,#553,.T.);
#3281=EDGE_CURVE('',#2728,#2727,#554,.T.);
#3282=EDGE_CURVE('',#2722,#2728,#555,.T.);
#3283=EDGE_CURVE('',#2726,#2729,#556,.T.);
#3284=EDGE_CURVE('',#2727,#2729,#2400,.T.);
#3285=EDGE_CURVE('',#2730,#2711,#557,.T.);
#3286=EDGE_CURVE('',#2729,#2730,#558,.T.);
#3287=EDGE_CURVE('',#2714,#2731,#559,.T.);
#3288=EDGE_CURVE('',#2730,#2731,#2401,.T.);
#3289=EDGE_CURVE('',#2731,#2732,#2402,.T.);
#3290=EDGE_CURVE('',#2732,#2733,#2403,.T.);
#3291=EDGE_CURVE('',#2733,#2730,#2404,.T.);
#3292=EDGE_CURVE('',#2734,#2729,#2405,.T.);
#3293=EDGE_CURVE('',#2733,#2734,#560,.T.);
#3294=EDGE_CURVE('',#2735,#2727,#2406,.T.);
#3295=EDGE_CURVE('',#2734,#2735,#2407,.T.);
#3296=EDGE_CURVE('',#2736,#2728,#2408,.T.);
#3297=EDGE_CURVE('',#2735,#2736,#561,.T.);
#3298=EDGE_CURVE('',#2737,#2738,#2409,.T.);
#3299=EDGE_CURVE('',#2738,#2728,#2410,.T.);
#3300=EDGE_CURVE('',#2736,#2737,#2411,.T.);
#3301=EDGE_CURVE('',#2739,#2740,#2412,.T.);
#3302=EDGE_CURVE('',#2740,#2738,#562,.T.);
#3303=EDGE_CURVE('',#2737,#2739,#563,.T.);
#3304=EDGE_CURVE('',#2741,#2742,#2413,.T.);
#3305=EDGE_CURVE('',#2742,#2740,#2414,.T.);
#3306=EDGE_CURVE('',#2739,#2741,#2415,.T.);
#3307=EDGE_CURVE('',#2731,#2742,#564,.T.);
#3308=EDGE_CURVE('',#2741,#2732,#565,.T.);
#3309=EDGE_CURVE('',#2738,#2720,#566,.T.);
#3310=EDGE_CURVE('',#2718,#2740,#567,.T.);
#3311=EDGE_CURVE('',#2742,#2716,#568,.T.);
#3312=EDGE_CURVE('',#2743,#2744,#2416,.T.);
#3313=EDGE_CURVE('',#2745,#2743,#569,.T.);
#3314=EDGE_CURVE('',#2746,#2745,#2417,.T.);
#3315=EDGE_CURVE('',#2747,#2746,#570,.T.);
#3316=EDGE_CURVE('',#2748,#2747,#2418,.T.);
#3317=EDGE_CURVE('',#2749,#2748,#571,.T.);
#3318=EDGE_CURVE('',#2750,#2749,#2419,.T.);
#3319=EDGE_CURVE('',#2744,#2750,#572,.T.);
#3320=EDGE_CURVE('',#2751,#2752,#2420,.T.);
#3321=EDGE_CURVE('',#2752,#2753,#2421,.T.);
#3322=EDGE_CURVE('',#2753,#2754,#2422,.T.);
#3323=EDGE_CURVE('',#2754,#2751,#2423,.T.);
#3324=EDGE_CURVE('',#2755,#2756,#2424,.T.);
#3325=EDGE_CURVE('',#2756,#2754,#573,.T.);
#3326=EDGE_CURVE('',#2753,#2755,#574,.T.);
#3327=EDGE_CURVE('',#2757,#2758,#2425,.T.);
#3328=EDGE_CURVE('',#2758,#2756,#2426,.T.);
#3329=EDGE_CURVE('',#2755,#2757,#2427,.T.);
#3330=EDGE_CURVE('',#2759,#2760,#2428,.T.);
#3331=EDGE_CURVE('',#2760,#2758,#575,.T.);
#3332=EDGE_CURVE('',#2757,#2759,#576,.T.);
#3333=EDGE_CURVE('',#2761,#2762,#2429,.T.);
#3334=EDGE_CURVE('',#2762,#2760,#2430,.T.);
#3335=EDGE_CURVE('',#2759,#2761,#2431,.T.);
#3336=EDGE_CURVE('',#2763,#2764,#2432,.T.);
#3337=EDGE_CURVE('',#2764,#2762,#577,.T.);
#3338=EDGE_CURVE('',#2761,#2763,#578,.T.);
#3339=EDGE_CURVE('',#2765,#2766,#2433,.T.);
#3340=EDGE_CURVE('',#2766,#2764,#2434,.T.);
#3341=EDGE_CURVE('',#2763,#2765,#2435,.T.);
#3342=EDGE_CURVE('',#2751,#2766,#579,.T.);
#3343=EDGE_CURVE('',#2765,#2752,#580,.T.);
#3344=EDGE_CURVE('',#2767,#2764,#581,.T.);
#3345=EDGE_CURVE('',#2768,#2767,#582,.T.);
#3346=EDGE_CURVE('',#2762,#2768,#583,.T.);
#3347=EDGE_CURVE('',#2766,#2769,#584,.T.);
#3348=EDGE_CURVE('',#2767,#2769,#2436,.T.);
#3349=EDGE_CURVE('',#2770,#2751,#585,.T.);
#3350=EDGE_CURVE('',#2769,#2770,#586,.T.);
#3351=EDGE_CURVE('',#2754,#2771,#587,.T.);
#3352=EDGE_CURVE('',#2770,#2771,#2437,.T.);
#3353=EDGE_CURVE('',#2772,#2773,#2438,.T.);
#3354=EDGE_CURVE('',#2774,#2772,#588,.T.);
#3355=EDGE_CURVE('',#2775,#2774,#2439,.T.);
#3356=EDGE_CURVE('',#2776,#2775,#589,.T.);
#3357=EDGE_CURVE('',#2777,#2776,#2440,.T.);
#3358=EDGE_CURVE('',#2778,#2777,#590,.T.);
#3359=EDGE_CURVE('',#2779,#2778,#2441,.T.);
#3360=EDGE_CURVE('',#2773,#2779,#591,.T.);
#3361=EDGE_CURVE('',#2771,#2780,#2442,.T.);
#3362=EDGE_CURVE('',#2780,#2781,#2443,.T.);
#3363=EDGE_CURVE('',#2781,#2770,#2444,.T.);
#3364=EDGE_CURVE('',#2782,#2769,#2445,.T.);
#3365=EDGE_CURVE('',#2781,#2782,#592,.T.);
#3366=EDGE_CURVE('',#2783,#2767,#2446,.T.);
#3367=EDGE_CURVE('',#2782,#2783,#2447,.T.);
#3368=EDGE_CURVE('',#2784,#2768,#2448,.T.);
#3369=EDGE_CURVE('',#2783,#2784,#593,.T.);
#3370=EDGE_CURVE('',#2785,#2786,#2449,.T.);
#3371=EDGE_CURVE('',#2786,#2768,#2450,.T.);
#3372=EDGE_CURVE('',#2784,#2785,#2451,.T.);
#3373=EDGE_CURVE('',#2787,#2788,#2452,.T.);
#3374=EDGE_CURVE('',#2788,#2786,#594,.T.);
#3375=EDGE_CURVE('',#2785,#2787,#595,.T.);
#3376=EDGE_CURVE('',#2789,#2790,#2453,.T.);
#3377=EDGE_CURVE('',#2790,#2788,#2454,.T.);
#3378=EDGE_CURVE('',#2787,#2789,#2455,.T.);
#3379=EDGE_CURVE('',#2789,#2780,#596,.T.);
#3380=EDGE_CURVE('',#2771,#2790,#597,.T.);
#3381=EDGE_CURVE('',#2786,#2760,#598,.T.);
#3382=EDGE_CURVE('',#2758,#2788,#599,.T.);
#3383=EDGE_CURVE('',#2790,#2756,#600,.T.);
#3384=EDGE_CURVE('',#2791,#2791,#2456,.T.);
#3385=EDGE_CURVE('',#2792,#2793,#2457,.F.);
#3386=EDGE_CURVE('',#2777,#2792,#2458,.T.);
#3387=EDGE_CURVE('',#2793,#2776,#2459,.T.);
#3388=EDGE_CURVE('',#2794,#2747,#2460,.T.);
#3389=EDGE_CURVE('',#2795,#2794,#2461,.F.);
#3390=EDGE_CURVE('',#2748,#2795,#2462,.T.);
#3391=EDGE_CURVE('',#2796,#2774,#2463,.T.);
#3392=EDGE_CURVE('',#2797,#2796,#2464,.F.);
#3393=EDGE_CURVE('',#2775,#2797,#2465,.T.);
#3394=EDGE_CURVE('',#2798,#2799,#2466,.F.);
#3395=EDGE_CURVE('',#2779,#2798,#2467,.T.);
#3396=EDGE_CURVE('',#2799,#2778,#2468,.T.);
#3397=EDGE_CURVE('',#2800,#2745,#2469,.T.);
#3398=EDGE_CURVE('',#2801,#2800,#2470,.F.);
#3399=EDGE_CURVE('',#2746,#2801,#2471,.T.);
#3400=EDGE_CURVE('',#2802,#2803,#2472,.F.);
#3401=EDGE_CURVE('',#2750,#2802,#2473,.T.);
#3402=EDGE_CURVE('',#2803,#2749,#2474,.T.);
#3403=EDGE_CURVE('',#2804,#2805,#2475,.F.);
#3404=EDGE_CURVE('',#2772,#2804,#2476,.T.);
#3405=EDGE_CURVE('',#2805,#2773,#2477,.T.);
#3406=EDGE_CURVE('',#2804,#2796,#601,.T.);
#3407=EDGE_CURVE('',#2798,#2805,#602,.T.);
#3408=EDGE_CURVE('',#2806,#2744,#2478,.T.);
#3409=EDGE_CURVE('',#2807,#2806,#2479,.F.);
#3410=EDGE_CURVE('',#2743,#2807,#2480,.T.);
#3411=EDGE_CURVE('',#2802,#2806,#603,.T.);
#3412=EDGE_CURVE('',#2805,#2807,#604,.T.);
#3413=EDGE_CURVE('',#2806,#2804,#605,.T.);
#3414=EDGE_CURVE('',#2807,#2800,#606,.T.);
#3415=EDGE_CURVE('',#2795,#2803,#607,.T.);
#3416=EDGE_CURVE('',#2796,#2802,#608,.T.);
#3417=EDGE_CURVE('',#2803,#2797,#609,.T.);
#3418=EDGE_CURVE('',#2799,#2801,#610,.T.);
#3419=EDGE_CURVE('',#2800,#2798,#611,.T.);
#3420=EDGE_CURVE('',#2801,#2794,#612,.T.);
#3421=EDGE_CURVE('',#2792,#2799,#613,.T.);
#3422=EDGE_CURVE('',#2797,#2793,#614,.T.);
#3423=EDGE_CURVE('',#2793,#2795,#615,.T.);
#3424=EDGE_CURVE('',#2794,#2792,#616,.T.);
#3425=EDGE_CURVE('',#2808,#2809,#617,.T.);
#3426=EDGE_CURVE('',#2709,#2808,#618,.T.);
#3427=EDGE_CURVE('',#2708,#2809,#619,.T.);
#3428=EDGE_CURVE('',#2810,#2811,#620,.T.);
#3429=EDGE_CURVE('',#2707,#2810,#621,.T.);
#3430=EDGE_CURVE('',#2706,#2811,#622,.T.);
#3431=EDGE_CURVE('',#2811,#2812,#623,.T.);
#3432=EDGE_CURVE('',#2705,#2812,#624,.T.);
#3433=EDGE_CURVE('',#2812,#2813,#625,.T.);
#3434=EDGE_CURVE('',#2710,#2813,#626,.T.);
#3435=EDGE_CURVE('',#2813,#2808,#627,.T.);
#3436=EDGE_CURVE('',#2814,#2815,#628,.T.);
#3437=EDGE_CURVE('',#2703,#2814,#629,.T.);
#3438=EDGE_CURVE('',#2702,#2815,#630,.T.);
#3439=EDGE_CURVE('',#2815,#2816,#631,.T.);
#3440=EDGE_CURVE('',#2701,#2816,#632,.T.);
#3441=EDGE_CURVE('',#2816,#2817,#633,.T.);
#3442=EDGE_CURVE('',#2700,#2817,#634,.T.);
#3443=EDGE_CURVE('',#2817,#2818,#635,.T.);
#3444=EDGE_CURVE('',#2699,#2818,#636,.T.);
#3445=EDGE_CURVE('',#2818,#2819,#637,.T.);
#3446=EDGE_CURVE('',#2704,#2819,#638,.T.);
#3447=EDGE_CURVE('',#2819,#2814,#639,.T.);
#3448=EDGE_CURVE('',#2820,#2821,#640,.T.);
#3449=EDGE_CURVE('',#2697,#2820,#641,.T.);
#3450=EDGE_CURVE('',#2696,#2821,#642,.T.);
#3451=EDGE_CURVE('',#2821,#2822,#643,.T.);
#3452=EDGE_CURVE('',#2695,#2822,#644,.T.);
#3453=EDGE_CURVE('',#2822,#2823,#645,.T.);
#3454=EDGE_CURVE('',#2694,#2823,#646,.T.);
#3455=EDGE_CURVE('',#2823,#2824,#647,.T.);
#3456=EDGE_CURVE('',#2693,#2824,#648,.T.);
#3457=EDGE_CURVE('',#2824,#2825,#649,.T.);
#3458=EDGE_CURVE('',#2698,#2825,#650,.T.);
#3459=EDGE_CURVE('',#2825,#2820,#651,.T.);
#3460=EDGE_CURVE('',#2826,#2827,#652,.T.);
#3461=EDGE_CURVE('',#2691,#2826,#653,.T.);
#3462=EDGE_CURVE('',#2690,#2827,#654,.T.);
#3463=EDGE_CURVE('',#2827,#2828,#655,.T.);
#3464=EDGE_CURVE('',#2689,#2828,#656,.T.);
#3465=EDGE_CURVE('',#2828,#2829,#657,.T.);
#3466=EDGE_CURVE('',#2688,#2829,#658,.T.);
#3467=EDGE_CURVE('',#2829,#2830,#659,.T.);
#3468=EDGE_CURVE('',#2687,#2830,#660,.T.);
#3469=EDGE_CURVE('',#2831,#2826,#661,.T.);
#3470=EDGE_CURVE('',#2692,#2831,#662,.T.);
#3471=EDGE_CURVE('',#2832,#2833,#663,.T.);
#3472=EDGE_CURVE('',#2685,#2832,#664,.T.);
#3473=EDGE_CURVE('',#2684,#2833,#665,.T.);
#3474=EDGE_CURVE('',#2833,#2834,#666,.T.);
#3475=EDGE_CURVE('',#2683,#2834,#667,.T.);
#3476=EDGE_CURVE('',#2834,#2835,#668,.T.);
#3477=EDGE_CURVE('',#2682,#2835,#669,.T.);
#3478=EDGE_CURVE('',#2835,#2836,#670,.T.);
#3479=EDGE_CURVE('',#2681,#2836,#671,.T.);
#3480=EDGE_CURVE('',#2836,#2837,#672,.T.);
#3481=EDGE_CURVE('',#2686,#2837,#673,.T.);
#3482=EDGE_CURVE('',#2837,#2832,#674,.T.);
#3483=EDGE_CURVE('',#2838,#2839,#675,.T.);
#3484=EDGE_CURVE('',#2679,#2838,#676,.T.);
#3485=EDGE_CURVE('',#2678,#2839,#677,.T.);
#3486=EDGE_CURVE('',#2839,#2840,#678,.T.);
#3487=EDGE_CURVE('',#2677,#2840,#679,.T.);
#3488=EDGE_CURVE('',#2840,#2841,#680,.T.);
#3489=EDGE_CURVE('',#2676,#2841,#681,.T.);
#3490=EDGE_CURVE('',#2841,#2842,#682,.T.);
#3491=EDGE_CURVE('',#2675,#2842,#683,.T.);
#3492=EDGE_CURVE('',#2842,#2843,#684,.T.);
#3493=EDGE_CURVE('',#2680,#2843,#685,.T.);
#3494=EDGE_CURVE('',#2843,#2838,#686,.T.);
#3495=EDGE_CURVE('',#2844,#2845,#687,.T.);
#3496=EDGE_CURVE('',#2673,#2844,#688,.T.);
#3497=EDGE_CURVE('',#2672,#2845,#689,.T.);
#3498=EDGE_CURVE('',#2845,#2846,#690,.T.);
#3499=EDGE_CURVE('',#2671,#2846,#691,.T.);
#3500=EDGE_CURVE('',#2846,#2847,#692,.T.);
#3501=EDGE_CURVE('',#2670,#2847,#693,.T.);
#3502=EDGE_CURVE('',#2847,#2848,#694,.T.);
#3503=EDGE_CURVE('',#2669,#2848,#695,.T.);
#3504=EDGE_CURVE('',#2848,#2849,#696,.T.);
#3505=EDGE_CURVE('',#2674,#2849,#697,.T.);
#3506=EDGE_CURVE('',#2849,#2844,#698,.T.);
#3507=EDGE_CURVE('',#2850,#2851,#699,.T.);
#3508=EDGE_CURVE('',#2667,#2850,#700,.T.);
#3509=EDGE_CURVE('',#2666,#2851,#701,.T.);
#3510=EDGE_CURVE('',#2851,#2852,#702,.T.);
#3511=EDGE_CURVE('',#2665,#2852,#703,.T.);
#3512=EDGE_CURVE('',#2852,#2853,#704,.T.);
#3513=EDGE_CURVE('',#2664,#2853,#705,.T.);
#3514=EDGE_CURVE('',#2853,#2854,#706,.T.);
#3515=EDGE_CURVE('',#2663,#2854,#707,.T.);
#3516=EDGE_CURVE('',#2854,#2855,#708,.T.);
#3517=EDGE_CURVE('',#2668,#2855,#709,.T.);
#3518=EDGE_CURVE('',#2855,#2850,#710,.T.);
#3519=EDGE_CURVE('',#2856,#2857,#711,.T.);
#3520=EDGE_CURVE('',#2661,#2856,#712,.T.);
#3521=EDGE_CURVE('',#2660,#2857,#713,.T.);
#3522=EDGE_CURVE('',#2857,#2858,#714,.T.);
#3523=EDGE_CURVE('',#2659,#2858,#715,.T.);
#3524=EDGE_CURVE('',#2858,#2859,#716,.T.);
#3525=EDGE_CURVE('',#2658,#2859,#717,.T.);
#3526=EDGE_CURVE('',#2859,#2860,#718,.T.);
#3527=EDGE_CURVE('',#2657,#2860,#719,.T.);
#3528=EDGE_CURVE('',#2860,#2861,#720,.T.);
#3529=EDGE_CURVE('',#2662,#2861,#721,.T.);
#3530=EDGE_CURVE('',#2861,#2856,#722,.T.);
#3531=EDGE_CURVE('',#2862,#2863,#723,.T.);
#3532=EDGE_CURVE('',#2655,#2862,#724,.T.);
#3533=EDGE_CURVE('',#2654,#2863,#725,.T.);
#3534=EDGE_CURVE('',#2863,#2864,#726,.T.);
#3535=EDGE_CURVE('',#2653,#2864,#727,.T.);
#3536=EDGE_CURVE('',#2864,#2865,#728,.T.);
#3537=EDGE_CURVE('',#2652,#2865,#729,.T.);
#3538=EDGE_CURVE('',#2865,#2866,#730,.T.);
#3539=EDGE_CURVE('',#2651,#2866,#731,.T.);
#3540=EDGE_CURVE('',#2866,#2867,#732,.T.);
#3541=EDGE_CURVE('',#2656,#2867,#733,.T.);
#3542=EDGE_CURVE('',#2867,#2862,#734,.T.);
#3543=EDGE_CURVE('',#2868,#2869,#735,.T.);
#3544=EDGE_CURVE('',#2649,#2868,#736,.T.);
#3545=EDGE_CURVE('',#2648,#2869,#737,.T.);
#3546=EDGE_CURVE('',#2869,#2870,#738,.T.);
#3547=EDGE_CURVE('',#2647,#2870,#739,.T.);
#3548=EDGE_CURVE('',#2870,#2871,#740,.T.);
#3549=EDGE_CURVE('',#2646,#2871,#741,.T.);
#3550=EDGE_CURVE('',#2871,#2872,#742,.T.);
#3551=EDGE_CURVE('',#2645,#2872,#743,.T.);
#3552=EDGE_CURVE('',#2872,#2873,#744,.T.);
#3553=EDGE_CURVE('',#2650,#2873,#745,.T.);
#3554=EDGE_CURVE('',#2873,#2868,#746,.T.);
#3555=EDGE_CURVE('',#2874,#2875,#747,.T.);
#3556=EDGE_CURVE('',#2644,#2874,#748,.T.);
#3557=EDGE_CURVE('',#2643,#2875,#749,.T.);
#3558=EDGE_CURVE('',#2875,#2876,#750,.T.);
#3559=EDGE_CURVE('',#2642,#2876,#751,.T.);
#3560=EDGE_CURVE('',#2876,#2877,#752,.T.);
#3561=EDGE_CURVE('',#2641,#2877,#753,.T.);
#3562=EDGE_CURVE('',#2878,#2879,#754,.T.);
#3563=EDGE_CURVE('',#2640,#2878,#755,.T.);
#3564=EDGE_CURVE('',#2639,#2879,#756,.T.);
#3565=EDGE_CURVE('',#2879,#2880,#757,.T.);
#3566=EDGE_CURVE('',#2638,#2880,#758,.T.);
#3567=EDGE_CURVE('',#2880,#2881,#759,.T.);
#3568=EDGE_CURVE('',#2637,#2881,#760,.T.);
#3569=EDGE_CURVE('',#2882,#2883,#761,.T.);
#3570=EDGE_CURVE('',#2635,#2882,#762,.T.);
#3571=EDGE_CURVE('',#2634,#2883,#763,.T.);
#3572=EDGE_CURVE('',#2883,#2884,#764,.T.);
#3573=EDGE_CURVE('',#2633,#2884,#765,.T.);
#3574=EDGE_CURVE('',#2884,#2885,#766,.T.);
#3575=EDGE_CURVE('',#2632,#2885,#767,.T.);
#3576=EDGE_CURVE('',#2886,#2882,#768,.T.);
#3577=EDGE_CURVE('',#2636,#2886,#769,.T.);
#3578=EDGE_CURVE('',#2887,#2888,#770,.T.);
#3579=EDGE_CURVE('',#2630,#2887,#771,.T.);
#3580=EDGE_CURVE('',#2629,#2888,#772,.T.);
#3581=EDGE_CURVE('',#2888,#2889,#773,.T.);
#3582=EDGE_CURVE('',#2628,#2889,#774,.T.);
#3583=EDGE_CURVE('',#2889,#2890,#775,.T.);
#3584=EDGE_CURVE('',#2627,#2890,#776,.T.);
#3585=EDGE_CURVE('',#2890,#2891,#777,.T.);
#3586=EDGE_CURVE('',#2631,#2891,#778,.T.);
#3587=EDGE_CURVE('',#2892,#2893,#779,.T.);
#3588=EDGE_CURVE('',#2625,#2892,#780,.T.);
#3589=EDGE_CURVE('',#2624,#2893,#781,.T.);
#3590=EDGE_CURVE('',#2893,#2894,#782,.T.);
#3591=EDGE_CURVE('',#2623,#2894,#783,.T.);
#3592=EDGE_CURVE('',#2894,#2895,#784,.T.);
#3593=EDGE_CURVE('',#2622,#2895,#785,.T.);
#3594=EDGE_CURVE('',#2895,#2896,#786,.T.);
#3595=EDGE_CURVE('',#2626,#2896,#787,.T.);
#3596=EDGE_CURVE('',#2897,#2898,#788,.T.);
#3597=EDGE_CURVE('',#2620,#2897,#789,.T.);
#3598=EDGE_CURVE('',#2619,#2898,#790,.T.);
#3599=EDGE_CURVE('',#2898,#2899,#791,.T.);
#3600=EDGE_CURVE('',#2618,#2899,#792,.T.);
#3601=EDGE_CURVE('',#2899,#2900,#793,.T.);
#3602=EDGE_CURVE('',#2617,#2900,#794,.T.);
#3603=EDGE_CURVE('',#2900,#2901,#795,.T.);
#3604=EDGE_CURVE('',#2621,#2901,#796,.T.);
#3605=EDGE_CURVE('',#2902,#2903,#797,.T.);
#3606=EDGE_CURVE('',#2615,#2902,#798,.T.);
#3607=EDGE_CURVE('',#2614,#2903,#799,.T.);
#3608=EDGE_CURVE('',#2903,#2904,#800,.T.);
#3609=EDGE_CURVE('',#2613,#2904,#801,.T.);
#3610=EDGE_CURVE('',#2905,#2906,#802,.T.);
#3611=EDGE_CURVE('',#2611,#2905,#803,.T.);
#3612=EDGE_CURVE('',#2610,#2906,#804,.T.);
#3613=EDGE_CURVE('',#2906,#2907,#805,.T.);
#3614=EDGE_CURVE('',#2609,#2907,#806,.T.);
#3615=EDGE_CURVE('',#2908,#2909,#807,.T.);
#3616=EDGE_CURVE('',#2606,#2908,#808,.T.);
#3617=EDGE_CURVE('',#2605,#2909,#809,.T.);
#3618=EDGE_CURVE('',#2909,#2910,#810,.T.);
#3619=EDGE_CURVE('',#2608,#2910,#811,.T.);
#3620=EDGE_CURVE('',#2911,#2912,#812,.T.);
#3621=EDGE_CURVE('',#2603,#2911,#813,.T.);
#3622=EDGE_CURVE('',#2602,#2912,#814,.T.);
#3623=EDGE_CURVE('',#2912,#2913,#815,.T.);
#3624=EDGE_CURVE('',#2601,#2913,#816,.T.);
#3625=EDGE_CURVE('',#2914,#2915,#817,.T.);
#3626=EDGE_CURVE('',#2599,#2914,#818,.T.);
#3627=EDGE_CURVE('',#2598,#2915,#819,.T.);
#3628=EDGE_CURVE('',#2915,#2916,#820,.T.);
#3629=EDGE_CURVE('',#2597,#2916,#821,.T.);
#3630=EDGE_CURVE('',#2916,#2917,#822,.T.);
#3631=EDGE_CURVE('',#2596,#2917,#823,.T.);
#3632=EDGE_CURVE('',#2917,#2918,#824,.T.);
#3633=EDGE_CURVE('',#2600,#2918,#825,.T.);
#3634=EDGE_CURVE('',#2919,#2920,#826,.T.);
#3635=EDGE_CURVE('',#2594,#2919,#827,.T.);
#3636=EDGE_CURVE('',#2593,#2920,#828,.T.);
#3637=EDGE_CURVE('',#2920,#2921,#829,.T.);
#3638=EDGE_CURVE('',#2592,#2921,#830,.T.);
#3639=EDGE_CURVE('',#2921,#2922,#831,.T.);
#3640=EDGE_CURVE('',#2591,#2922,#832,.T.);
#3641=EDGE_CURVE('',#2922,#2923,#833,.T.);
#3642=EDGE_CURVE('',#2595,#2923,#834,.T.);
#3643=EDGE_CURVE('',#2924,#2925,#835,.T.);
#3644=EDGE_CURVE('',#2589,#2924,#836,.T.);
#3645=EDGE_CURVE('',#2588,#2925,#837,.T.);
#3646=EDGE_CURVE('',#2925,#2926,#838,.T.);
#3647=EDGE_CURVE('',#2587,#2926,#839,.T.);
#3648=EDGE_CURVE('',#2926,#2927,#840,.T.);
#3649=EDGE_CURVE('',#2586,#2927,#841,.T.);
#3650=EDGE_CURVE('',#2927,#2928,#842,.T.);
#3651=EDGE_CURVE('',#2590,#2928,#843,.T.);
#3652=EDGE_CURVE('',#2929,#2930,#844,.T.);
#3653=EDGE_CURVE('',#2584,#2929,#845,.T.);
#3654=EDGE_CURVE('',#2583,#2930,#846,.T.);
#3655=EDGE_CURVE('',#2930,#2931,#847,.T.);
#3656=EDGE_CURVE('',#2582,#2931,#848,.T.);
#3657=EDGE_CURVE('',#2931,#2932,#849,.T.);
#3658=EDGE_CURVE('',#2581,#2932,#850,.T.);
#3659=EDGE_CURVE('',#2932,#2933,#851,.T.);
#3660=EDGE_CURVE('',#2585,#2933,#852,.T.);
#3661=EDGE_CURVE('',#2934,#2935,#853,.T.);
#3662=EDGE_CURVE('',#2580,#2934,#854,.T.);
#3663=EDGE_CURVE('',#2579,#2935,#855,.T.);
#3664=EDGE_CURVE('',#2935,#2936,#856,.T.);
#3665=EDGE_CURVE('',#2578,#2936,#857,.T.);
#3666=EDGE_CURVE('',#2936,#2937,#858,.T.);
#3667=EDGE_CURVE('',#2577,#2937,#859,.T.);
#3668=EDGE_CURVE('',#2938,#2939,#860,.T.);
#3669=EDGE_CURVE('',#2576,#2938,#861,.T.);
#3670=EDGE_CURVE('',#2575,#2939,#862,.T.);
#3671=EDGE_CURVE('',#2939,#2940,#863,.T.);
#3672=EDGE_CURVE('',#2574,#2940,#864,.T.);
#3673=EDGE_CURVE('',#2940,#2941,#865,.T.);
#3674=EDGE_CURVE('',#2573,#2941,#866,.T.);
#3675=EDGE_CURVE('',#2942,#2943,#867,.T.);
#3676=EDGE_CURVE('',#2571,#2942,#868,.T.);
#3677=EDGE_CURVE('',#2570,#2943,#869,.T.);
#3678=EDGE_CURVE('',#2943,#2944,#870,.T.);
#3679=EDGE_CURVE('',#2569,#2944,#871,.T.);
#3680=EDGE_CURVE('',#2944,#2945,#872,.T.);
#3681=EDGE_CURVE('',#2568,#2945,#873,.T.);
#3682=EDGE_CURVE('',#2945,#2946,#874,.T.);
#3683=EDGE_CURVE('',#2567,#2946,#875,.T.);
#3684=EDGE_CURVE('',#2946,#2947,#876,.T.);
#3685=EDGE_CURVE('',#2572,#2947,#877,.T.);
#3686=EDGE_CURVE('',#2947,#2942,#878,.T.);
#3687=EDGE_CURVE('',#2948,#2949,#879,.T.);
#3688=EDGE_CURVE('',#2565,#2948,#880,.T.);
#3689=EDGE_CURVE('',#2564,#2949,#881,.T.);
#3690=EDGE_CURVE('',#2949,#2950,#882,.T.);
#3691=EDGE_CURVE('',#2563,#2950,#883,.T.);
#3692=EDGE_CURVE('',#2950,#2951,#884,.T.);
#3693=EDGE_CURVE('',#2562,#2951,#885,.T.);
#3694=EDGE_CURVE('',#2951,#2952,#886,.T.);
#3695=EDGE_CURVE('',#2561,#2952,#887,.T.);
#3696=EDGE_CURVE('',#2952,#2953,#888,.T.);
#3697=EDGE_CURVE('',#2566,#2953,#889,.T.);
#3698=EDGE_CURVE('',#2953,#2948,#890,.T.);
#3699=EDGE_CURVE('',#2954,#2955,#891,.T.);
#3700=EDGE_CURVE('',#2559,#2954,#892,.T.);
#3701=EDGE_CURVE('',#2558,#2955,#893,.T.);
#3702=EDGE_CURVE('',#2955,#2956,#894,.T.);
#3703=EDGE_CURVE('',#2557,#2956,#895,.T.);
#3704=EDGE_CURVE('',#2956,#2957,#896,.T.);
#3705=EDGE_CURVE('',#2556,#2957,#897,.T.);
#3706=EDGE_CURVE('',#2957,#2958,#898,.T.);
#3707=EDGE_CURVE('',#2555,#2958,#899,.T.);
#3708=EDGE_CURVE('',#2958,#2959,#900,.T.);
#3709=EDGE_CURVE('',#2560,#2959,#901,.T.);
#3710=EDGE_CURVE('',#2959,#2954,#902,.T.);
#3711=EDGE_CURVE('',#2960,#2961,#903,.T.);
#3712=EDGE_CURVE('',#2553,#2960,#904,.T.);
#3713=EDGE_CURVE('',#2552,#2961,#905,.T.);
#3714=EDGE_CURVE('',#2961,#2962,#906,.T.);
#3715=EDGE_CURVE('',#2551,#2962,#907,.T.);
#3716=EDGE_CURVE('',#2962,#2963,#908,.T.);
#3717=EDGE_CURVE('',#2550,#2963,#909,.T.);
#3718=EDGE_CURVE('',#2963,#2964,#910,.T.);
#3719=EDGE_CURVE('',#2549,#2964,#911,.T.);
#3720=EDGE_CURVE('',#2964,#2965,#912,.T.);
#3721=EDGE_CURVE('',#2554,#2965,#913,.T.);
#3722=EDGE_CURVE('',#2965,#2960,#914,.T.);
#3723=EDGE_CURVE('',#2966,#2967,#915,.T.);
#3724=EDGE_CURVE('',#2547,#2966,#916,.T.);
#3725=EDGE_CURVE('',#2546,#2967,#917,.T.);
#3726=EDGE_CURVE('',#2967,#2968,#918,.T.);
#3727=EDGE_CURVE('',#2545,#2968,#919,.T.);
#3728=EDGE_CURVE('',#2968,#2969,#920,.T.);
#3729=EDGE_CURVE('',#2544,#2969,#921,.T.);
#3730=EDGE_CURVE('',#2969,#2970,#922,.T.);
#3731=EDGE_CURVE('',#2543,#2970,#923,.T.);
#3732=EDGE_CURVE('',#2970,#2971,#924,.T.);
#3733=EDGE_CURVE('',#2548,#2971,#925,.T.);
#3734=EDGE_CURVE('',#2971,#2966,#926,.T.);
#3735=EDGE_CURVE('',#2972,#2973,#927,.T.);
#3736=EDGE_CURVE('',#2541,#2972,#928,.T.);
#3737=EDGE_CURVE('',#2540,#2973,#929,.T.);
#3738=EDGE_CURVE('',#2974,#2975,#930,.T.);
#3739=EDGE_CURVE('',#2539,#2974,#931,.T.);
#3740=EDGE_CURVE('',#2538,#2975,#932,.T.);
#3741=EDGE_CURVE('',#2975,#2976,#933,.T.);
#3742=EDGE_CURVE('',#2537,#2976,#934,.T.);
#3743=EDGE_CURVE('',#2976,#2977,#935,.T.);
#3744=EDGE_CURVE('',#2542,#2977,#936,.T.);
#3745=EDGE_CURVE('',#2977,#2972,#937,.T.);
#3746=EDGE_CURVE('',#2978,#2979,#938,.T.);
#3747=EDGE_CURVE('',#2535,#2978,#939,.T.);
#3748=EDGE_CURVE('',#2534,#2979,#940,.T.);
#3749=EDGE_CURVE('',#2980,#2981,#941,.T.);
#3750=EDGE_CURVE('',#2533,#2980,#942,.T.);
#3751=EDGE_CURVE('',#2532,#2981,#943,.T.);
#3752=EDGE_CURVE('',#2981,#2982,#944,.T.);
#3753=EDGE_CURVE('',#2531,#2982,#945,.T.);
#3754=EDGE_CURVE('',#2982,#2983,#946,.T.);
#3755=EDGE_CURVE('',#2536,#2983,#947,.T.);
#3756=EDGE_CURVE('',#2983,#2978,#948,.T.);
#3757=EDGE_CURVE('',#2984,#2985,#949,.T.);
#3758=EDGE_CURVE('',#2529,#2984,#950,.T.);
#3759=EDGE_CURVE('',#2528,#2985,#951,.T.);
#3760=EDGE_CURVE('',#2985,#2986,#952,.T.);
#3761=EDGE_CURVE('',#2527,#2986,#953,.T.);
#3762=EDGE_CURVE('',#2986,#2987,#954,.T.);
#3763=EDGE_CURVE('',#2526,#2987,#955,.T.);
#3764=EDGE_CURVE('',#2987,#2988,#956,.T.);
#3765=EDGE_CURVE('',#2525,#2988,#957,.T.);
#3766=EDGE_CURVE('',#2988,#2989,#958,.T.);
#3767=EDGE_CURVE('',#2530,#2989,#959,.T.);
#3768=EDGE_CURVE('',#2989,#2984,#960,.T.);
#3769=EDGE_CURVE('',#2990,#2991,#961,.T.);
#3770=EDGE_CURVE('',#2523,#2990,#962,.T.);
#3771=EDGE_CURVE('',#2522,#2991,#963,.T.);
#3772=EDGE_CURVE('',#2991,#2992,#964,.T.);
#3773=EDGE_CURVE('',#2521,#2992,#965,.T.);
#3774=EDGE_CURVE('',#2992,#2993,#966,.T.);
#3775=EDGE_CURVE('',#2520,#2993,#967,.T.);
#3776=EDGE_CURVE('',#2993,#2994,#968,.T.);
#3777=EDGE_CURVE('',#2519,#2994,#969,.T.);
#3778=EDGE_CURVE('',#2994,#2995,#970,.T.);
#3779=EDGE_CURVE('',#2524,#2995,#971,.T.);
#3780=EDGE_CURVE('',#2995,#2990,#972,.T.);
#3781=EDGE_CURVE('',#2996,#2997,#973,.T.);
#3782=EDGE_CURVE('',#2517,#2996,#974,.T.);
#3783=EDGE_CURVE('',#2516,#2997,#975,.T.);
#3784=EDGE_CURVE('',#2997,#2998,#976,.T.);
#3785=EDGE_CURVE('',#2515,#2998,#977,.T.);
#3786=EDGE_CURVE('',#2998,#2999,#978,.T.);
#3787=EDGE_CURVE('',#2514,#2999,#979,.T.);
#3788=EDGE_CURVE('',#2999,#3000,#980,.T.);
#3789=EDGE_CURVE('',#2513,#3000,#981,.T.);
#3790=EDGE_CURVE('',#3001,#2996,#982,.T.);
#3791=EDGE_CURVE('',#2518,#3001,#983,.T.);
#3792=EDGE_CURVE('',#3002,#3003,#984,.T.);
#3793=EDGE_CURVE('',#2511,#3002,#985,.T.);
#3794=EDGE_CURVE('',#2510,#3003,#986,.T.);
#3795=EDGE_CURVE('',#3003,#3004,#987,.T.);
#3796=EDGE_CURVE('',#2509,#3004,#988,.T.);
#3797=EDGE_CURVE('',#3004,#3005,#989,.T.);
#3798=EDGE_CURVE('',#2508,#3005,#990,.T.);
#3799=EDGE_CURVE('',#3005,#3006,#991,.T.);
#3800=EDGE_CURVE('',#2507,#3006,#992,.T.);
#3801=EDGE_CURVE('',#3006,#3007,#993,.T.);
#3802=EDGE_CURVE('',#2512,#3007,#994,.T.);
#3803=EDGE_CURVE('',#3007,#3002,#995,.T.);
#3804=EDGE_CURVE('',#3008,#3009,#996,.T.);
#3805=EDGE_CURVE('',#2505,#3008,#997,.T.);
#3806=EDGE_CURVE('',#2504,#3009,#998,.T.);
#3807=EDGE_CURVE('',#3009,#3010,#999,.T.);
#3808=EDGE_CURVE('',#2503,#3010,#1000,.T.);
#3809=EDGE_CURVE('',#3010,#3011,#1001,.T.);
#3810=EDGE_CURVE('',#2502,#3011,#1002,.T.);
#3811=EDGE_CURVE('',#3011,#3012,#1003,.T.);
#3812=EDGE_CURVE('',#2501,#3012,#1004,.T.);
#3813=EDGE_CURVE('',#3013,#3008,#1005,.T.);
#3814=EDGE_CURVE('',#2506,#3013,#1006,.T.);
#3815=EDGE_CURVE('',#2892,#2907,#1007,.T.);
#3816=EDGE_CURVE('',#3014,#2612,#1008,.T.);
#3817=EDGE_CURVE('',#3014,#3015,#1009,.T.);
#3818=EDGE_CURVE('',#2607,#3015,#1010,.T.);
#3819=EDGE_CURVE('',#2908,#2918,#1011,.T.);
#3820=EDGE_CURVE('',#2914,#2901,#1012,.T.);
#3821=EDGE_CURVE('',#2897,#2923,#1013,.T.);
#3822=EDGE_CURVE('',#2919,#2896,#1014,.T.);
#3823=EDGE_CURVE('',#3016,#3017,#1015,.T.);
#3824=EDGE_CURVE('',#3017,#2616,#1016,.T.);
#3825=EDGE_CURVE('',#2902,#2933,#1017,.T.);
#3826=EDGE_CURVE('',#2929,#2885,#1018,.T.);
#3827=EDGE_CURVE('',#2886,#2891,#1019,.T.);
#3828=EDGE_CURVE('',#2887,#2928,#1020,.T.);
#3829=EDGE_CURVE('',#2924,#2913,#1021,.T.);
#3830=EDGE_CURVE('',#2604,#3016,#1022,.T.);
#3831=EDGE_CURVE('',#3015,#3016,#1023,.T.);
#3832=EDGE_CURVE('',#2911,#2830,#1024,.T.);
#3833=EDGE_CURVE('',#2831,#2937,#1025,.T.);
#3834=EDGE_CURVE('',#2934,#3012,#1026,.T.);
#3835=EDGE_CURVE('',#3013,#2881,#1027,.T.);
#3836=EDGE_CURVE('',#2878,#3000,#1028,.T.);
#3837=EDGE_CURVE('',#3001,#2910,#1029,.T.);
#3838=EDGE_CURVE('',#2938,#2809,#1030,.T.);
#3839=EDGE_CURVE('',#2980,#2941,#1031,.T.);
#3840=EDGE_CURVE('',#2905,#2979,#1032,.T.);
#3841=EDGE_CURVE('',#2974,#2904,#1033,.T.);
#3842=EDGE_CURVE('',#2874,#2973,#1034,.T.);
#3843=EDGE_CURVE('',#2810,#2877,#1035,.T.);
#3844=EDGE_CURVE('',#3018,#3019,#2481,.T.);
#3845=EDGE_CURVE('',#3019,#3018,#2482,.T.);
#3846=EDGE_CURVE('',#3020,#3021,#2483,.T.);
#3847=EDGE_CURVE('',#3021,#3020,#2484,.T.);
#3848=EDGE_CURVE('',#3022,#3023,#2485,.T.);
#3849=EDGE_CURVE('',#3023,#3022,#2486,.T.);
#3850=EDGE_CURVE('',#3023,#3019,#2487,.T.);
#3851=EDGE_CURVE('',#3021,#2791,#1036,.T.);
#3852=EDGE_CURVE('',#3017,#3014,#1037,.T.);
#3853=ORIENTED_EDGE('',*,*,#3024,.T.);
#3854=ORIENTED_EDGE('',*,*,#3025,.T.);
#3855=ORIENTED_EDGE('',*,*,#3026,.T.);
#3856=ORIENTED_EDGE('',*,*,#3025,.F.);
#3857=ORIENTED_EDGE('',*,*,#3027,.T.);
#3858=ORIENTED_EDGE('',*,*,#3028,.T.);
#3859=ORIENTED_EDGE('',*,*,#3029,.T.);
#3860=ORIENTED_EDGE('',*,*,#3030,.T.);
#3861=ORIENTED_EDGE('',*,*,#3031,.T.);
#3862=ORIENTED_EDGE('',*,*,#3024,.F.);
#3863=ORIENTED_EDGE('',*,*,#3031,.F.);
#3864=ORIENTED_EDGE('',*,*,#3026,.F.);
#3865=ORIENTED_EDGE('',*,*,#3032,.T.);
#3866=ORIENTED_EDGE('',*,*,#3033,.T.);
#3867=ORIENTED_EDGE('',*,*,#3032,.F.);
#3868=ORIENTED_EDGE('',*,*,#3034,.T.);
#3869=ORIENTED_EDGE('',*,*,#3035,.T.);
#3870=ORIENTED_EDGE('',*,*,#3036,.T.);
#3871=ORIENTED_EDGE('',*,*,#3037,.T.);
#3872=ORIENTED_EDGE('',*,*,#3035,.F.);
#3873=ORIENTED_EDGE('',*,*,#3038,.T.);
#3874=ORIENTED_EDGE('',*,*,#3037,.F.);
#3875=ORIENTED_EDGE('',*,*,#3039,.T.);
#3876=ORIENTED_EDGE('',*,*,#3040,.T.);
#3877=ORIENTED_EDGE('',*,*,#3041,.T.);
#3878=ORIENTED_EDGE('',*,*,#3039,.F.);
#3879=ORIENTED_EDGE('',*,*,#3036,.F.);
#3880=ORIENTED_EDGE('',*,*,#3034,.F.);
#3881=ORIENTED_EDGE('',*,*,#3038,.F.);
#3882=ORIENTED_EDGE('',*,*,#3042,.T.);
#3883=ORIENTED_EDGE('',*,*,#3043,.T.);
#3884=ORIENTED_EDGE('',*,*,#3044,.T.);
#3885=ORIENTED_EDGE('',*,*,#3045,.T.);
#3886=ORIENTED_EDGE('',*,*,#3046,.T.);
#3887=ORIENTED_EDGE('',*,*,#3047,.T.);
#3888=ORIENTED_EDGE('',*,*,#3048,.T.);
#3889=ORIENTED_EDGE('',*,*,#3049,.T.);
#3890=ORIENTED_EDGE('',*,*,#3050,.T.);
#3891=ORIENTED_EDGE('',*,*,#3051,.T.);
#3892=ORIENTED_EDGE('',*,*,#3052,.T.);
#3893=ORIENTED_EDGE('',*,*,#3053,.T.);
#3894=ORIENTED_EDGE('',*,*,#3054,.T.);
#3895=ORIENTED_EDGE('',*,*,#3055,.T.);
#3896=ORIENTED_EDGE('',*,*,#3056,.T.);
#3897=ORIENTED_EDGE('',*,*,#3057,.T.);
#3898=ORIENTED_EDGE('',*,*,#3058,.T.);
#3899=ORIENTED_EDGE('',*,*,#3059,.T.);
#3900=ORIENTED_EDGE('',*,*,#3060,.T.);
#3901=ORIENTED_EDGE('',*,*,#3061,.T.);
#3902=ORIENTED_EDGE('',*,*,#3062,.T.);
#3903=ORIENTED_EDGE('',*,*,#3063,.T.);
#3904=ORIENTED_EDGE('',*,*,#3064,.T.);
#3905=ORIENTED_EDGE('',*,*,#3065,.T.);
#3906=ORIENTED_EDGE('',*,*,#3066,.T.);
#3907=ORIENTED_EDGE('',*,*,#3067,.T.);
#3908=ORIENTED_EDGE('',*,*,#3068,.T.);
#3909=ORIENTED_EDGE('',*,*,#3069,.T.);
#3910=ORIENTED_EDGE('',*,*,#3070,.T.);
#3911=ORIENTED_EDGE('',*,*,#3071,.T.);
#3912=ORIENTED_EDGE('',*,*,#3072,.T.);
#3913=ORIENTED_EDGE('',*,*,#3073,.T.);
#3914=ORIENTED_EDGE('',*,*,#3074,.T.);
#3915=ORIENTED_EDGE('',*,*,#3075,.T.);
#3916=ORIENTED_EDGE('',*,*,#3076,.T.);
#3917=ORIENTED_EDGE('',*,*,#3077,.T.);
#3918=ORIENTED_EDGE('',*,*,#3078,.T.);
#3919=ORIENTED_EDGE('',*,*,#3079,.T.);
#3920=ORIENTED_EDGE('',*,*,#3080,.T.);
#3921=ORIENTED_EDGE('',*,*,#3081,.T.);
#3922=ORIENTED_EDGE('',*,*,#3082,.T.);
#3923=ORIENTED_EDGE('',*,*,#3083,.T.);
#3924=ORIENTED_EDGE('',*,*,#3084,.T.);
#3925=ORIENTED_EDGE('',*,*,#3085,.T.);
#3926=ORIENTED_EDGE('',*,*,#3086,.T.);
#3927=ORIENTED_EDGE('',*,*,#3087,.T.);
#3928=ORIENTED_EDGE('',*,*,#3088,.T.);
#3929=ORIENTED_EDGE('',*,*,#3089,.T.);
#3930=ORIENTED_EDGE('',*,*,#3090,.T.);
#3931=ORIENTED_EDGE('',*,*,#3091,.T.);
#3932=ORIENTED_EDGE('',*,*,#3092,.T.);
#3933=ORIENTED_EDGE('',*,*,#3093,.T.);
#3934=ORIENTED_EDGE('',*,*,#3094,.T.);
#3935=ORIENTED_EDGE('',*,*,#3095,.T.);
#3936=ORIENTED_EDGE('',*,*,#3096,.T.);
#3937=ORIENTED_EDGE('',*,*,#3097,.T.);
#3938=ORIENTED_EDGE('',*,*,#3098,.T.);
#3939=ORIENTED_EDGE('',*,*,#3099,.T.);
#3940=ORIENTED_EDGE('',*,*,#3100,.T.);
#3941=ORIENTED_EDGE('',*,*,#3101,.T.);
#3942=ORIENTED_EDGE('',*,*,#3102,.T.);
#3943=ORIENTED_EDGE('',*,*,#3103,.T.);
#3944=ORIENTED_EDGE('',*,*,#3104,.T.);
#3945=ORIENTED_EDGE('',*,*,#3105,.T.);
#3946=ORIENTED_EDGE('',*,*,#3106,.T.);
#3947=ORIENTED_EDGE('',*,*,#3107,.T.);
#3948=ORIENTED_EDGE('',*,*,#3108,.T.);
#3949=ORIENTED_EDGE('',*,*,#3109,.T.);
#3950=ORIENTED_EDGE('',*,*,#3110,.T.);
#3951=ORIENTED_EDGE('',*,*,#3111,.T.);
#3952=ORIENTED_EDGE('',*,*,#3112,.T.);
#3953=ORIENTED_EDGE('',*,*,#3113,.T.);
#3954=ORIENTED_EDGE('',*,*,#3114,.T.);
#3955=ORIENTED_EDGE('',*,*,#3115,.T.);
#3956=ORIENTED_EDGE('',*,*,#3116,.T.);
#3957=ORIENTED_EDGE('',*,*,#3117,.T.);
#3958=ORIENTED_EDGE('',*,*,#3118,.T.);
#3959=ORIENTED_EDGE('',*,*,#3119,.T.);
#3960=ORIENTED_EDGE('',*,*,#3120,.T.);
#3961=ORIENTED_EDGE('',*,*,#3121,.T.);
#3962=ORIENTED_EDGE('',*,*,#3122,.T.);
#3963=ORIENTED_EDGE('',*,*,#3123,.T.);
#3964=ORIENTED_EDGE('',*,*,#3124,.T.);
#3965=ORIENTED_EDGE('',*,*,#3125,.T.);
#3966=ORIENTED_EDGE('',*,*,#3126,.T.);
#3967=ORIENTED_EDGE('',*,*,#3127,.T.);
#3968=ORIENTED_EDGE('',*,*,#3128,.T.);
#3969=ORIENTED_EDGE('',*,*,#3129,.T.);
#3970=ORIENTED_EDGE('',*,*,#3130,.T.);
#3971=ORIENTED_EDGE('',*,*,#3131,.T.);
#3972=ORIENTED_EDGE('',*,*,#3132,.T.);
#3973=ORIENTED_EDGE('',*,*,#3133,.T.);
#3974=ORIENTED_EDGE('',*,*,#3134,.T.);
#3975=ORIENTED_EDGE('',*,*,#3135,.T.);
#3976=ORIENTED_EDGE('',*,*,#3136,.T.);
#3977=ORIENTED_EDGE('',*,*,#3137,.T.);
#3978=ORIENTED_EDGE('',*,*,#3138,.T.);
#3979=ORIENTED_EDGE('',*,*,#3139,.T.);
#3980=ORIENTED_EDGE('',*,*,#3140,.T.);
#3981=ORIENTED_EDGE('',*,*,#3141,.T.);
#3982=ORIENTED_EDGE('',*,*,#3142,.T.);
#3983=ORIENTED_EDGE('',*,*,#3143,.T.);
#3984=ORIENTED_EDGE('',*,*,#3144,.T.);
#3985=ORIENTED_EDGE('',*,*,#3145,.T.);
#3986=ORIENTED_EDGE('',*,*,#3146,.T.);
#3987=ORIENTED_EDGE('',*,*,#3147,.T.);
#3988=ORIENTED_EDGE('',*,*,#3148,.T.);
#3989=ORIENTED_EDGE('',*,*,#3149,.T.);
#3990=ORIENTED_EDGE('',*,*,#3150,.T.);
#3991=ORIENTED_EDGE('',*,*,#3151,.T.);
#3992=ORIENTED_EDGE('',*,*,#3152,.T.);
#3993=ORIENTED_EDGE('',*,*,#3153,.T.);
#3994=ORIENTED_EDGE('',*,*,#3154,.T.);
#3995=ORIENTED_EDGE('',*,*,#3155,.T.);
#3996=ORIENTED_EDGE('',*,*,#3156,.T.);
#3997=ORIENTED_EDGE('',*,*,#3157,.T.);
#3998=ORIENTED_EDGE('',*,*,#3158,.T.);
#3999=ORIENTED_EDGE('',*,*,#3159,.T.);
#4000=ORIENTED_EDGE('',*,*,#3160,.T.);
#4001=ORIENTED_EDGE('',*,*,#3161,.T.);
#4002=ORIENTED_EDGE('',*,*,#3162,.T.);
#4003=ORIENTED_EDGE('',*,*,#3163,.T.);
#4004=ORIENTED_EDGE('',*,*,#3164,.T.);
#4005=ORIENTED_EDGE('',*,*,#3165,.T.);
#4006=ORIENTED_EDGE('',*,*,#3166,.T.);
#4007=ORIENTED_EDGE('',*,*,#3167,.T.);
#4008=ORIENTED_EDGE('',*,*,#3168,.T.);
#4009=ORIENTED_EDGE('',*,*,#3169,.T.);
#4010=ORIENTED_EDGE('',*,*,#3170,.T.);
#4011=ORIENTED_EDGE('',*,*,#3171,.T.);
#4012=ORIENTED_EDGE('',*,*,#3172,.T.);
#4013=ORIENTED_EDGE('',*,*,#3173,.T.);
#4014=ORIENTED_EDGE('',*,*,#3174,.T.);
#4015=ORIENTED_EDGE('',*,*,#3175,.T.);
#4016=ORIENTED_EDGE('',*,*,#3176,.T.);
#4017=ORIENTED_EDGE('',*,*,#3177,.T.);
#4018=ORIENTED_EDGE('',*,*,#3178,.T.);
#4019=ORIENTED_EDGE('',*,*,#3179,.T.);
#4020=ORIENTED_EDGE('',*,*,#3180,.T.);
#4021=ORIENTED_EDGE('',*,*,#3181,.T.);
#4022=ORIENTED_EDGE('',*,*,#3182,.T.);
#4023=ORIENTED_EDGE('',*,*,#3183,.T.);
#4024=ORIENTED_EDGE('',*,*,#3184,.T.);
#4025=ORIENTED_EDGE('',*,*,#3185,.T.);
#4026=ORIENTED_EDGE('',*,*,#3186,.T.);
#4027=ORIENTED_EDGE('',*,*,#3187,.T.);
#4028=ORIENTED_EDGE('',*,*,#3188,.T.);
#4029=ORIENTED_EDGE('',*,*,#3189,.T.);
#4030=ORIENTED_EDGE('',*,*,#3190,.T.);
#4031=ORIENTED_EDGE('',*,*,#3191,.T.);
#4032=ORIENTED_EDGE('',*,*,#3192,.T.);
#4033=ORIENTED_EDGE('',*,*,#3193,.T.);
#4034=ORIENTED_EDGE('',*,*,#3194,.T.);
#4035=ORIENTED_EDGE('',*,*,#3195,.T.);
#4036=ORIENTED_EDGE('',*,*,#3196,.T.);
#4037=ORIENTED_EDGE('',*,*,#3197,.T.);
#4038=ORIENTED_EDGE('',*,*,#3198,.T.);
#4039=ORIENTED_EDGE('',*,*,#3199,.T.);
#4040=ORIENTED_EDGE('',*,*,#3200,.T.);
#4041=ORIENTED_EDGE('',*,*,#3201,.T.);
#4042=ORIENTED_EDGE('',*,*,#3202,.T.);
#4043=ORIENTED_EDGE('',*,*,#3203,.T.);
#4044=ORIENTED_EDGE('',*,*,#3204,.T.);
#4045=ORIENTED_EDGE('',*,*,#3205,.T.);
#4046=ORIENTED_EDGE('',*,*,#3206,.T.);
#4047=ORIENTED_EDGE('',*,*,#3207,.T.);
#4048=ORIENTED_EDGE('',*,*,#3208,.T.);
#4049=ORIENTED_EDGE('',*,*,#3209,.T.);
#4050=ORIENTED_EDGE('',*,*,#3210,.T.);
#4051=ORIENTED_EDGE('',*,*,#3211,.T.);
#4052=ORIENTED_EDGE('',*,*,#3212,.T.);
#4053=ORIENTED_EDGE('',*,*,#3213,.T.);
#4054=ORIENTED_EDGE('',*,*,#3214,.T.);
#4055=ORIENTED_EDGE('',*,*,#3215,.T.);
#4056=ORIENTED_EDGE('',*,*,#3216,.T.);
#4057=ORIENTED_EDGE('',*,*,#3217,.T.);
#4058=ORIENTED_EDGE('',*,*,#3218,.T.);
#4059=ORIENTED_EDGE('',*,*,#3219,.T.);
#4060=ORIENTED_EDGE('',*,*,#3220,.T.);
#4061=ORIENTED_EDGE('',*,*,#3221,.T.);
#4062=ORIENTED_EDGE('',*,*,#3222,.T.);
#4063=ORIENTED_EDGE('',*,*,#3223,.T.);
#4064=ORIENTED_EDGE('',*,*,#3224,.T.);
#4065=ORIENTED_EDGE('',*,*,#3225,.T.);
#4066=ORIENTED_EDGE('',*,*,#3226,.T.);
#4067=ORIENTED_EDGE('',*,*,#3227,.T.);
#4068=ORIENTED_EDGE('',*,*,#3228,.T.);
#4069=ORIENTED_EDGE('',*,*,#3229,.T.);
#4070=ORIENTED_EDGE('',*,*,#3230,.T.);
#4071=ORIENTED_EDGE('',*,*,#3231,.T.);
#4072=ORIENTED_EDGE('',*,*,#3232,.T.);
#4073=ORIENTED_EDGE('',*,*,#3233,.T.);
#4074=ORIENTED_EDGE('',*,*,#3234,.T.);
#4075=ORIENTED_EDGE('',*,*,#3235,.T.);
#4076=ORIENTED_EDGE('',*,*,#3236,.T.);
#4077=ORIENTED_EDGE('',*,*,#3237,.T.);
#4078=ORIENTED_EDGE('',*,*,#3238,.T.);
#4079=ORIENTED_EDGE('',*,*,#3239,.T.);
#4080=ORIENTED_EDGE('',*,*,#3240,.T.);
#4081=ORIENTED_EDGE('',*,*,#3241,.T.);
#4082=ORIENTED_EDGE('',*,*,#3242,.T.);
#4083=ORIENTED_EDGE('',*,*,#3243,.T.);
#4084=ORIENTED_EDGE('',*,*,#3244,.T.);
#4085=ORIENTED_EDGE('',*,*,#3245,.T.);
#4086=ORIENTED_EDGE('',*,*,#3246,.T.);
#4087=ORIENTED_EDGE('',*,*,#3247,.T.);
#4088=ORIENTED_EDGE('',*,*,#3248,.T.);
#4089=ORIENTED_EDGE('',*,*,#3249,.T.);
#4090=ORIENTED_EDGE('',*,*,#3250,.T.);
#4091=ORIENTED_EDGE('',*,*,#3251,.T.);
#4092=ORIENTED_EDGE('',*,*,#3252,.T.);
#4093=ORIENTED_EDGE('',*,*,#3253,.T.);
#4094=ORIENTED_EDGE('',*,*,#3254,.T.);
#4095=ORIENTED_EDGE('',*,*,#3255,.T.);
#4096=ORIENTED_EDGE('',*,*,#3256,.T.);
#4097=ORIENTED_EDGE('',*,*,#3257,.T.);
#4098=ORIENTED_EDGE('',*,*,#3254,.F.);
#4099=ORIENTED_EDGE('',*,*,#3258,.T.);
#4100=ORIENTED_EDGE('',*,*,#3259,.T.);
#4101=ORIENTED_EDGE('',*,*,#3260,.T.);
#4102=ORIENTED_EDGE('',*,*,#3261,.T.);
#4103=ORIENTED_EDGE('',*,*,#3256,.F.);
#4104=ORIENTED_EDGE('',*,*,#3262,.T.);
#4105=ORIENTED_EDGE('',*,*,#3263,.T.);
#4106=ORIENTED_EDGE('',*,*,#3264,.T.);
#4107=ORIENTED_EDGE('',*,*,#3260,.F.);
#4108=ORIENTED_EDGE('',*,*,#3265,.T.);
#4109=ORIENTED_EDGE('',*,*,#3266,.T.);
#4110=ORIENTED_EDGE('',*,*,#3267,.T.);
#4111=ORIENTED_EDGE('',*,*,#3268,.T.);
#4112=ORIENTED_EDGE('',*,*,#3263,.F.);
#4113=ORIENTED_EDGE('',*,*,#3269,.T.);
#4114=ORIENTED_EDGE('',*,*,#3270,.T.);
#4115=ORIENTED_EDGE('',*,*,#3271,.T.);
#4116=ORIENTED_EDGE('',*,*,#3267,.F.);
#4117=ORIENTED_EDGE('',*,*,#3272,.T.);
#4118=ORIENTED_EDGE('',*,*,#3273,.T.);
#4119=ORIENTED_EDGE('',*,*,#3274,.T.);
#4120=ORIENTED_EDGE('',*,*,#3275,.T.);
#4121=ORIENTED_EDGE('',*,*,#3270,.F.);
#4122=ORIENTED_EDGE('',*,*,#3276,.T.);
#4123=ORIENTED_EDGE('',*,*,#3274,.F.);
#4124=ORIENTED_EDGE('',*,*,#3277,.T.);
#4125=ORIENTED_EDGE('',*,*,#3278,.T.);
#4126=ORIENTED_EDGE('',*,*,#3252,.F.);
#4127=ORIENTED_EDGE('',*,*,#3279,.T.);
#4128=ORIENTED_EDGE('',*,*,#3271,.F.);
#4129=ORIENTED_EDGE('',*,*,#3280,.F.);
#4130=ORIENTED_EDGE('',*,*,#3281,.F.);
#4131=ORIENTED_EDGE('',*,*,#3282,.F.);
#4132=ORIENTED_EDGE('',*,*,#3275,.F.);
#4133=ORIENTED_EDGE('',*,*,#3283,.T.);
#4134=ORIENTED_EDGE('',*,*,#3284,.F.);
#4135=ORIENTED_EDGE('',*,*,#3280,.T.);
#4136=ORIENTED_EDGE('',*,*,#3279,.F.);
#4137=ORIENTED_EDGE('',*,*,#3285,.F.);
#4138=ORIENTED_EDGE('',*,*,#3286,.F.);
#4139=ORIENTED_EDGE('',*,*,#3283,.F.);
#4140=ORIENTED_EDGE('',*,*,#3255,.F.);
#4141=ORIENTED_EDGE('',*,*,#3287,.T.);
#4142=ORIENTED_EDGE('',*,*,#3288,.F.);
#4143=ORIENTED_EDGE('',*,*,#3285,.T.);
#4144=ORIENTED_EDGE('',*,*,#3266,.F.);
#4145=ORIENTED_EDGE('',*,*,#3027,.F.);
#4146=ORIENTED_EDGE('',*,*,#3272,.F.);
#4147=ORIENTED_EDGE('',*,*,#3269,.F.);
#4148=ORIENTED_EDGE('',*,*,#3259,.F.);
#4149=ORIENTED_EDGE('',*,*,#3028,.F.);
#4150=ORIENTED_EDGE('',*,*,#3265,.F.);
#4151=ORIENTED_EDGE('',*,*,#3262,.F.);
#4152=ORIENTED_EDGE('',*,*,#3258,.F.);
#4153=ORIENTED_EDGE('',*,*,#3253,.F.);
#4154=ORIENTED_EDGE('',*,*,#3278,.F.);
#4155=ORIENTED_EDGE('',*,*,#3029,.F.);
#4156=ORIENTED_EDGE('',*,*,#3277,.F.);
#4157=ORIENTED_EDGE('',*,*,#3276,.F.);
#4158=ORIENTED_EDGE('',*,*,#3273,.F.);
#4159=ORIENTED_EDGE('',*,*,#3030,.F.);
#4160=ORIENTED_EDGE('',*,*,#3289,.T.);
#4161=ORIENTED_EDGE('',*,*,#3290,.T.);
#4162=ORIENTED_EDGE('',*,*,#3291,.T.);
#4163=ORIENTED_EDGE('',*,*,#3288,.T.);
#4164=ORIENTED_EDGE('',*,*,#3292,.T.);
#4165=ORIENTED_EDGE('',*,*,#3286,.T.);
#4166=ORIENTED_EDGE('',*,*,#3291,.F.);
#4167=ORIENTED_EDGE('',*,*,#3293,.T.);
#4168=ORIENTED_EDGE('',*,*,#3294,.T.);
#4169=ORIENTED_EDGE('',*,*,#3284,.T.);
#4170=ORIENTED_EDGE('',*,*,#3292,.F.);
#4171=ORIENTED_EDGE('',*,*,#3295,.T.);
#4172=ORIENTED_EDGE('',*,*,#3296,.T.);
#4173=ORIENTED_EDGE('',*,*,#3281,.T.);
#4174=ORIENTED_EDGE('',*,*,#3294,.F.);
#4175=ORIENTED_EDGE('',*,*,#3297,.T.);
#4176=ORIENTED_EDGE('',*,*,#3298,.T.);
#4177=ORIENTED_EDGE('',*,*,#3299,.T.);
#4178=ORIENTED_EDGE('',*,*,#3296,.F.);
#4179=ORIENTED_EDGE('',*,*,#3300,.T.);
#4180=ORIENTED_EDGE('',*,*,#3301,.T.);
#4181=ORIENTED_EDGE('',*,*,#3302,.T.);
#4182=ORIENTED_EDGE('',*,*,#3298,.F.);
#4183=ORIENTED_EDGE('',*,*,#3303,.T.);
#4184=ORIENTED_EDGE('',*,*,#3304,.T.);
#4185=ORIENTED_EDGE('',*,*,#3305,.T.);
#4186=ORIENTED_EDGE('',*,*,#3301,.F.);
#4187=ORIENTED_EDGE('',*,*,#3306,.T.);
#4188=ORIENTED_EDGE('',*,*,#3289,.F.);
#4189=ORIENTED_EDGE('',*,*,#3307,.T.);
#4190=ORIENTED_EDGE('',*,*,#3304,.F.);
#4191=ORIENTED_EDGE('',*,*,#3308,.T.);
#4192=ORIENTED_EDGE('',*,*,#3264,.F.);
#4193=ORIENTED_EDGE('',*,*,#3309,.F.);
#4194=ORIENTED_EDGE('',*,*,#3302,.F.);
#4195=ORIENTED_EDGE('',*,*,#3310,.F.);
#4196=ORIENTED_EDGE('',*,*,#3261,.F.);
#4197=ORIENTED_EDGE('',*,*,#3310,.T.);
#4198=ORIENTED_EDGE('',*,*,#3305,.F.);
#4199=ORIENTED_EDGE('',*,*,#3311,.T.);
#4200=ORIENTED_EDGE('',*,*,#3257,.F.);
#4201=ORIENTED_EDGE('',*,*,#3311,.F.);
#4202=ORIENTED_EDGE('',*,*,#3307,.F.);
#4203=ORIENTED_EDGE('',*,*,#3287,.F.);
#4204=ORIENTED_EDGE('',*,*,#3290,.F.);
#4205=ORIENTED_EDGE('',*,*,#3308,.F.);
#4206=ORIENTED_EDGE('',*,*,#3306,.F.);
#4207=ORIENTED_EDGE('',*,*,#3303,.F.);
#4208=ORIENTED_EDGE('',*,*,#3300,.F.);
#4209=ORIENTED_EDGE('',*,*,#3297,.F.);
#4210=ORIENTED_EDGE('',*,*,#3295,.F.);
#4211=ORIENTED_EDGE('',*,*,#3293,.F.);
#4212=ORIENTED_EDGE('',*,*,#3312,.F.);
#4213=ORIENTED_EDGE('',*,*,#3313,.F.);
#4214=ORIENTED_EDGE('',*,*,#3314,.F.);
#4215=ORIENTED_EDGE('',*,*,#3315,.F.);
#4216=ORIENTED_EDGE('',*,*,#3316,.F.);
#4217=ORIENTED_EDGE('',*,*,#3317,.F.);
#4218=ORIENTED_EDGE('',*,*,#3318,.F.);
#4219=ORIENTED_EDGE('',*,*,#3319,.F.);
#4220=ORIENTED_EDGE('',*,*,#3320,.T.);
#4221=ORIENTED_EDGE('',*,*,#3321,.T.);
#4222=ORIENTED_EDGE('',*,*,#3322,.T.);
#4223=ORIENTED_EDGE('',*,*,#3323,.T.);
#4224=ORIENTED_EDGE('',*,*,#3324,.T.);
#4225=ORIENTED_EDGE('',*,*,#3325,.T.);
#4226=ORIENTED_EDGE('',*,*,#3322,.F.);
#4227=ORIENTED_EDGE('',*,*,#3326,.T.);
#4228=ORIENTED_EDGE('',*,*,#3327,.T.);
#4229=ORIENTED_EDGE('',*,*,#3328,.T.);
#4230=ORIENTED_EDGE('',*,*,#3324,.F.);
#4231=ORIENTED_EDGE('',*,*,#3329,.T.);
#4232=ORIENTED_EDGE('',*,*,#3330,.T.);
#4233=ORIENTED_EDGE('',*,*,#3331,.T.);
#4234=ORIENTED_EDGE('',*,*,#3327,.F.);
#4235=ORIENTED_EDGE('',*,*,#3332,.T.);
#4236=ORIENTED_EDGE('',*,*,#3333,.T.);
#4237=ORIENTED_EDGE('',*,*,#3334,.T.);
#4238=ORIENTED_EDGE('',*,*,#3330,.F.);
#4239=ORIENTED_EDGE('',*,*,#3335,.T.);
#4240=ORIENTED_EDGE('',*,*,#3336,.T.);
#4241=ORIENTED_EDGE('',*,*,#3337,.T.);
#4242=ORIENTED_EDGE('',*,*,#3333,.F.);
#4243=ORIENTED_EDGE('',*,*,#3338,.T.);
#4244=ORIENTED_EDGE('',*,*,#3339,.T.);
#4245=ORIENTED_EDGE('',*,*,#3340,.T.);
#4246=ORIENTED_EDGE('',*,*,#3336,.F.);
#4247=ORIENTED_EDGE('',*,*,#3341,.T.);
#4248=ORIENTED_EDGE('',*,*,#3320,.F.);
#4249=ORIENTED_EDGE('',*,*,#3342,.T.);
#4250=ORIENTED_EDGE('',*,*,#3339,.F.);
#4251=ORIENTED_EDGE('',*,*,#3343,.T.);
#4252=ORIENTED_EDGE('',*,*,#3337,.F.);
#4253=ORIENTED_EDGE('',*,*,#3344,.F.);
#4254=ORIENTED_EDGE('',*,*,#3345,.F.);
#4255=ORIENTED_EDGE('',*,*,#3346,.F.);
#4256=ORIENTED_EDGE('',*,*,#3340,.F.);
#4257=ORIENTED_EDGE('',*,*,#3347,.T.);
#4258=ORIENTED_EDGE('',*,*,#3348,.F.);
#4259=ORIENTED_EDGE('',*,*,#3344,.T.);
#4260=ORIENTED_EDGE('',*,*,#3342,.F.);
#4261=ORIENTED_EDGE('',*,*,#3349,.F.);
#4262=ORIENTED_EDGE('',*,*,#3350,.F.);
#4263=ORIENTED_EDGE('',*,*,#3347,.F.);
#4264=ORIENTED_EDGE('',*,*,#3323,.F.);
#4265=ORIENTED_EDGE('',*,*,#3351,.T.);
#4266=ORIENTED_EDGE('',*,*,#3352,.F.);
#4267=ORIENTED_EDGE('',*,*,#3349,.T.);
#4268=ORIENTED_EDGE('',*,*,#3321,.F.);
#4269=ORIENTED_EDGE('',*,*,#3343,.F.);
#4270=ORIENTED_EDGE('',*,*,#3341,.F.);
#4271=ORIENTED_EDGE('',*,*,#3338,.F.);
#4272=ORIENTED_EDGE('',*,*,#3335,.F.);
#4273=ORIENTED_EDGE('',*,*,#3332,.F.);
#4274=ORIENTED_EDGE('',*,*,#3329,.F.);
#4275=ORIENTED_EDGE('',*,*,#3326,.F.);
#4276=ORIENTED_EDGE('',*,*,#3353,.F.);
#4277=ORIENTED_EDGE('',*,*,#3354,.F.);
#4278=ORIENTED_EDGE('',*,*,#3355,.F.);
#4279=ORIENTED_EDGE('',*,*,#3356,.F.);
#4280=ORIENTED_EDGE('',*,*,#3357,.F.);
#4281=ORIENTED_EDGE('',*,*,#3358,.F.);
#4282=ORIENTED_EDGE('',*,*,#3359,.F.);
#4283=ORIENTED_EDGE('',*,*,#3360,.F.);
#4284=ORIENTED_EDGE('',*,*,#3361,.T.);
#4285=ORIENTED_EDGE('',*,*,#3362,.T.);
#4286=ORIENTED_EDGE('',*,*,#3363,.T.);
#4287=ORIENTED_EDGE('',*,*,#3352,.T.);
#4288=ORIENTED_EDGE('',*,*,#3364,.T.);
#4289=ORIENTED_EDGE('',*,*,#3350,.T.);
#4290=ORIENTED_EDGE('',*,*,#3363,.F.);
#4291=ORIENTED_EDGE('',*,*,#3365,.T.);
#4292=ORIENTED_EDGE('',*,*,#3366,.T.);
#4293=ORIENTED_EDGE('',*,*,#3348,.T.);
#4294=ORIENTED_EDGE('',*,*,#3364,.F.);
#4295=ORIENTED_EDGE('',*,*,#3367,.T.);
#4296=ORIENTED_EDGE('',*,*,#3368,.T.);
#4297=ORIENTED_EDGE('',*,*,#3345,.T.);
#4298=ORIENTED_EDGE('',*,*,#3366,.F.);
#4299=ORIENTED_EDGE('',*,*,#3369,.T.);
#4300=ORIENTED_EDGE('',*,*,#3370,.T.);
#4301=ORIENTED_EDGE('',*,*,#3371,.T.);
#4302=ORIENTED_EDGE('',*,*,#3368,.F.);
#4303=ORIENTED_EDGE('',*,*,#3372,.T.);
#4304=ORIENTED_EDGE('',*,*,#3373,.T.);
#4305=ORIENTED_EDGE('',*,*,#3374,.T.);
#4306=ORIENTED_EDGE('',*,*,#3370,.F.);
#4307=ORIENTED_EDGE('',*,*,#3375,.T.);
#4308=ORIENTED_EDGE('',*,*,#3376,.T.);
#4309=ORIENTED_EDGE('',*,*,#3377,.T.);
#4310=ORIENTED_EDGE('',*,*,#3373,.F.);
#4311=ORIENTED_EDGE('',*,*,#3378,.T.);
#4312=ORIENTED_EDGE('',*,*,#3376,.F.);
#4313=ORIENTED_EDGE('',*,*,#3379,.T.);
#4314=ORIENTED_EDGE('',*,*,#3361,.F.);
#4315=ORIENTED_EDGE('',*,*,#3380,.T.);
#4316=ORIENTED_EDGE('',*,*,#3331,.F.);
#4317=ORIENTED_EDGE('',*,*,#3381,.F.);
#4318=ORIENTED_EDGE('',*,*,#3374,.F.);
#4319=ORIENTED_EDGE('',*,*,#3382,.F.);
#4320=ORIENTED_EDGE('',*,*,#3328,.F.);
#4321=ORIENTED_EDGE('',*,*,#3382,.T.);
#4322=ORIENTED_EDGE('',*,*,#3377,.F.);
#4323=ORIENTED_EDGE('',*,*,#3383,.T.);
#4324=ORIENTED_EDGE('',*,*,#3325,.F.);
#4325=ORIENTED_EDGE('',*,*,#3383,.F.);
#4326=ORIENTED_EDGE('',*,*,#3380,.F.);
#4327=ORIENTED_EDGE('',*,*,#3351,.F.);
#4328=ORIENTED_EDGE('',*,*,#3362,.F.);
#4329=ORIENTED_EDGE('',*,*,#3379,.F.);
#4330=ORIENTED_EDGE('',*,*,#3378,.F.);
#4331=ORIENTED_EDGE('',*,*,#3375,.F.);
#4332=ORIENTED_EDGE('',*,*,#3372,.F.);
#4333=ORIENTED_EDGE('',*,*,#3369,.F.);
#4334=ORIENTED_EDGE('',*,*,#3367,.F.);
#4335=ORIENTED_EDGE('',*,*,#3365,.F.);
#4336=ORIENTED_EDGE('',*,*,#3384,.T.);
#4337=ORIENTED_EDGE('',*,*,#3334,.F.);
#4338=ORIENTED_EDGE('',*,*,#3346,.T.);
#4339=ORIENTED_EDGE('',*,*,#3371,.F.);
#4340=ORIENTED_EDGE('',*,*,#3381,.T.);
#4341=ORIENTED_EDGE('',*,*,#3268,.F.);
#4342=ORIENTED_EDGE('',*,*,#3282,.T.);
#4343=ORIENTED_EDGE('',*,*,#3299,.F.);
#4344=ORIENTED_EDGE('',*,*,#3309,.T.);
#4345=ORIENTED_EDGE('',*,*,#3385,.F.);
#4346=ORIENTED_EDGE('',*,*,#3386,.F.);
#4347=ORIENTED_EDGE('',*,*,#3357,.T.);
#4348=ORIENTED_EDGE('',*,*,#3387,.F.);
#4349=ORIENTED_EDGE('',*,*,#3316,.T.);
#4350=ORIENTED_EDGE('',*,*,#3388,.F.);
#4351=ORIENTED_EDGE('',*,*,#3389,.F.);
#4352=ORIENTED_EDGE('',*,*,#3390,.F.);
#4353=ORIENTED_EDGE('',*,*,#3355,.T.);
#4354=ORIENTED_EDGE('',*,*,#3391,.F.);
#4355=ORIENTED_EDGE('',*,*,#3392,.F.);
#4356=ORIENTED_EDGE('',*,*,#3393,.F.);
#4357=ORIENTED_EDGE('',*,*,#3394,.F.);
#4358=ORIENTED_EDGE('',*,*,#3395,.F.);
#4359=ORIENTED_EDGE('',*,*,#3359,.T.);
#4360=ORIENTED_EDGE('',*,*,#3396,.F.);
#4361=ORIENTED_EDGE('',*,*,#3314,.T.);
#4362=ORIENTED_EDGE('',*,*,#3397,.F.);
#4363=ORIENTED_EDGE('',*,*,#3398,.F.);
#4364=ORIENTED_EDGE('',*,*,#3399,.F.);
#4365=ORIENTED_EDGE('',*,*,#3400,.F.);
#4366=ORIENTED_EDGE('',*,*,#3401,.F.);
#4367=ORIENTED_EDGE('',*,*,#3318,.T.);
#4368=ORIENTED_EDGE('',*,*,#3402,.F.);
#4369=ORIENTED_EDGE('',*,*,#3403,.F.);
#4370=ORIENTED_EDGE('',*,*,#3404,.F.);
#4371=ORIENTED_EDGE('',*,*,#3353,.T.);
#4372=ORIENTED_EDGE('',*,*,#3405,.F.);
#4373=ORIENTED_EDGE('',*,*,#3404,.T.);
#4374=ORIENTED_EDGE('',*,*,#3406,.T.);
#4375=ORIENTED_EDGE('',*,*,#3391,.T.);
#4376=ORIENTED_EDGE('',*,*,#3354,.T.);
#4377=ORIENTED_EDGE('',*,*,#3395,.T.);
#4378=ORIENTED_EDGE('',*,*,#3407,.T.);
#4379=ORIENTED_EDGE('',*,*,#3405,.T.);
#4380=ORIENTED_EDGE('',*,*,#3360,.T.);
#4381=ORIENTED_EDGE('',*,*,#3312,.T.);
#4382=ORIENTED_EDGE('',*,*,#3408,.F.);
#4383=ORIENTED_EDGE('',*,*,#3409,.F.);
#4384=ORIENTED_EDGE('',*,*,#3410,.F.);
#4385=ORIENTED_EDGE('',*,*,#3401,.T.);
#4386=ORIENTED_EDGE('',*,*,#3411,.T.);
#4387=ORIENTED_EDGE('',*,*,#3408,.T.);
#4388=ORIENTED_EDGE('',*,*,#3319,.T.);
#4389=ORIENTED_EDGE('',*,*,#3403,.T.);
#4390=ORIENTED_EDGE('',*,*,#3412,.T.);
#4391=ORIENTED_EDGE('',*,*,#3409,.T.);
#4392=ORIENTED_EDGE('',*,*,#3413,.T.);
#4393=ORIENTED_EDGE('',*,*,#3410,.T.);
#4394=ORIENTED_EDGE('',*,*,#3414,.T.);
#4395=ORIENTED_EDGE('',*,*,#3397,.T.);
#4396=ORIENTED_EDGE('',*,*,#3313,.T.);
#4397=ORIENTED_EDGE('',*,*,#3390,.T.);
#4398=ORIENTED_EDGE('',*,*,#3415,.T.);
#4399=ORIENTED_EDGE('',*,*,#3402,.T.);
#4400=ORIENTED_EDGE('',*,*,#3317,.T.);
#4401=ORIENTED_EDGE('',*,*,#3392,.T.);
#4402=ORIENTED_EDGE('',*,*,#3416,.T.);
#4403=ORIENTED_EDGE('',*,*,#3400,.T.);
#4404=ORIENTED_EDGE('',*,*,#3417,.T.);
#4405=ORIENTED_EDGE('',*,*,#3394,.T.);
#4406=ORIENTED_EDGE('',*,*,#3418,.T.);
#4407=ORIENTED_EDGE('',*,*,#3398,.T.);
#4408=ORIENTED_EDGE('',*,*,#3419,.T.);
#4409=ORIENTED_EDGE('',*,*,#3399,.T.);
#4410=ORIENTED_EDGE('',*,*,#3420,.T.);
#4411=ORIENTED_EDGE('',*,*,#3388,.T.);
#4412=ORIENTED_EDGE('',*,*,#3315,.T.);
#4413=ORIENTED_EDGE('',*,*,#3386,.T.);
#4414=ORIENTED_EDGE('',*,*,#3421,.T.);
#4415=ORIENTED_EDGE('',*,*,#3396,.T.);
#4416=ORIENTED_EDGE('',*,*,#3358,.T.);
#4417=ORIENTED_EDGE('',*,*,#3393,.T.);
#4418=ORIENTED_EDGE('',*,*,#3422,.T.);
#4419=ORIENTED_EDGE('',*,*,#3387,.T.);
#4420=ORIENTED_EDGE('',*,*,#3356,.T.);
#4421=ORIENTED_EDGE('',*,*,#3385,.T.);
#4422=ORIENTED_EDGE('',*,*,#3423,.T.);
#4423=ORIENTED_EDGE('',*,*,#3389,.T.);
#4424=ORIENTED_EDGE('',*,*,#3424,.T.);
#4425=ORIENTED_EDGE('',*,*,#3407,.F.);
#4426=ORIENTED_EDGE('',*,*,#3419,.F.);
#4427=ORIENTED_EDGE('',*,*,#3414,.F.);
#4428=ORIENTED_EDGE('',*,*,#3412,.F.);
#4429=ORIENTED_EDGE('',*,*,#3411,.F.);
#4430=ORIENTED_EDGE('',*,*,#3416,.F.);
#4431=ORIENTED_EDGE('',*,*,#3406,.F.);
#4432=ORIENTED_EDGE('',*,*,#3413,.F.);
#4433=ORIENTED_EDGE('',*,*,#3415,.F.);
#4434=ORIENTED_EDGE('',*,*,#3423,.F.);
#4435=ORIENTED_EDGE('',*,*,#3422,.F.);
#4436=ORIENTED_EDGE('',*,*,#3417,.F.);
#4437=ORIENTED_EDGE('',*,*,#3418,.F.);
#4438=ORIENTED_EDGE('',*,*,#3421,.F.);
#4439=ORIENTED_EDGE('',*,*,#3424,.F.);
#4440=ORIENTED_EDGE('',*,*,#3420,.F.);
#4441=ORIENTED_EDGE('',*,*,#3425,.F.);
#4442=ORIENTED_EDGE('',*,*,#3426,.F.);
#4443=ORIENTED_EDGE('',*,*,#3249,.F.);
#4444=ORIENTED_EDGE('',*,*,#3427,.T.);
#4445=ORIENTED_EDGE('',*,*,#3428,.F.);
#4446=ORIENTED_EDGE('',*,*,#3429,.F.);
#4447=ORIENTED_EDGE('',*,*,#3247,.F.);
#4448=ORIENTED_EDGE('',*,*,#3430,.T.);
#4449=ORIENTED_EDGE('',*,*,#3431,.F.);
#4450=ORIENTED_EDGE('',*,*,#3430,.F.);
#4451=ORIENTED_EDGE('',*,*,#3246,.F.);
#4452=ORIENTED_EDGE('',*,*,#3432,.T.);
#4453=ORIENTED_EDGE('',*,*,#3433,.F.);
#4454=ORIENTED_EDGE('',*,*,#3432,.F.);
#4455=ORIENTED_EDGE('',*,*,#3251,.F.);
#4456=ORIENTED_EDGE('',*,*,#3434,.T.);
#4457=ORIENTED_EDGE('',*,*,#3435,.F.);
#4458=ORIENTED_EDGE('',*,*,#3434,.F.);
#4459=ORIENTED_EDGE('',*,*,#3250,.F.);
#4460=ORIENTED_EDGE('',*,*,#3426,.T.);
#4461=ORIENTED_EDGE('',*,*,#3436,.F.);
#4462=ORIENTED_EDGE('',*,*,#3437,.F.);
#4463=ORIENTED_EDGE('',*,*,#3243,.F.);
#4464=ORIENTED_EDGE('',*,*,#3438,.T.);
#4465=ORIENTED_EDGE('',*,*,#3439,.F.);
#4466=ORIENTED_EDGE('',*,*,#3438,.F.);
#4467=ORIENTED_EDGE('',*,*,#3242,.F.);
#4468=ORIENTED_EDGE('',*,*,#3440,.T.);
#4469=ORIENTED_EDGE('',*,*,#3441,.F.);
#4470=ORIENTED_EDGE('',*,*,#3440,.F.);
#4471=ORIENTED_EDGE('',*,*,#3241,.F.);
#4472=ORIENTED_EDGE('',*,*,#3442,.T.);
#4473=ORIENTED_EDGE('',*,*,#3443,.F.);
#4474=ORIENTED_EDGE('',*,*,#3442,.F.);
#4475=ORIENTED_EDGE('',*,*,#3240,.F.);
#4476=ORIENTED_EDGE('',*,*,#3444,.T.);
#4477=ORIENTED_EDGE('',*,*,#3445,.F.);
#4478=ORIENTED_EDGE('',*,*,#3444,.F.);
#4479=ORIENTED_EDGE('',*,*,#3245,.F.);
#4480=ORIENTED_EDGE('',*,*,#3446,.T.);
#4481=ORIENTED_EDGE('',*,*,#3447,.F.);
#4482=ORIENTED_EDGE('',*,*,#3446,.F.);
#4483=ORIENTED_EDGE('',*,*,#3244,.F.);
#4484=ORIENTED_EDGE('',*,*,#3437,.T.);
#4485=ORIENTED_EDGE('',*,*,#3448,.F.);
#4486=ORIENTED_EDGE('',*,*,#3449,.F.);
#4487=ORIENTED_EDGE('',*,*,#3237,.F.);
#4488=ORIENTED_EDGE('',*,*,#3450,.T.);
#4489=ORIENTED_EDGE('',*,*,#3451,.F.);
#4490=ORIENTED_EDGE('',*,*,#3450,.F.);
#4491=ORIENTED_EDGE('',*,*,#3236,.F.);
#4492=ORIENTED_EDGE('',*,*,#3452,.T.);
#4493=ORIENTED_EDGE('',*,*,#3453,.F.);
#4494=ORIENTED_EDGE('',*,*,#3452,.F.);
#4495=ORIENTED_EDGE('',*,*,#3235,.F.);
#4496=ORIENTED_EDGE('',*,*,#3454,.T.);
#4497=ORIENTED_EDGE('',*,*,#3455,.F.);
#4498=ORIENTED_EDGE('',*,*,#3454,.F.);
#4499=ORIENTED_EDGE('',*,*,#3234,.F.);
#4500=ORIENTED_EDGE('',*,*,#3456,.T.);
#4501=ORIENTED_EDGE('',*,*,#3457,.F.);
#4502=ORIENTED_EDGE('',*,*,#3456,.F.);
#4503=ORIENTED_EDGE('',*,*,#3239,.F.);
#4504=ORIENTED_EDGE('',*,*,#3458,.T.);
#4505=ORIENTED_EDGE('',*,*,#3459,.F.);
#4506=ORIENTED_EDGE('',*,*,#3458,.F.);
#4507=ORIENTED_EDGE('',*,*,#3238,.F.);
#4508=ORIENTED_EDGE('',*,*,#3449,.T.);
#4509=ORIENTED_EDGE('',*,*,#3460,.F.);
#4510=ORIENTED_EDGE('',*,*,#3461,.F.);
#4511=ORIENTED_EDGE('',*,*,#3231,.F.);
#4512=ORIENTED_EDGE('',*,*,#3462,.T.);
#4513=ORIENTED_EDGE('',*,*,#3463,.F.);
#4514=ORIENTED_EDGE('',*,*,#3462,.F.);
#4515=ORIENTED_EDGE('',*,*,#3230,.F.);
#4516=ORIENTED_EDGE('',*,*,#3464,.T.);
#4517=ORIENTED_EDGE('',*,*,#3465,.F.);
#4518=ORIENTED_EDGE('',*,*,#3464,.F.);
#4519=ORIENTED_EDGE('',*,*,#3229,.F.);
#4520=ORIENTED_EDGE('',*,*,#3466,.T.);
#4521=ORIENTED_EDGE('',*,*,#3467,.F.);
#4522=ORIENTED_EDGE('',*,*,#3466,.F.);
#4523=ORIENTED_EDGE('',*,*,#3228,.F.);
#4524=ORIENTED_EDGE('',*,*,#3468,.T.);
#4525=ORIENTED_EDGE('',*,*,#3469,.F.);
#4526=ORIENTED_EDGE('',*,*,#3470,.F.);
#4527=ORIENTED_EDGE('',*,*,#3232,.F.);
#4528=ORIENTED_EDGE('',*,*,#3461,.T.);
#4529=ORIENTED_EDGE('',*,*,#3471,.F.);
#4530=ORIENTED_EDGE('',*,*,#3472,.F.);
#4531=ORIENTED_EDGE('',*,*,#3225,.F.);
#4532=ORIENTED_EDGE('',*,*,#3473,.T.);
#4533=ORIENTED_EDGE('',*,*,#3474,.F.);
#4534=ORIENTED_EDGE('',*,*,#3473,.F.);
#4535=ORIENTED_EDGE('',*,*,#3224,.F.);
#4536=ORIENTED_EDGE('',*,*,#3475,.T.);
#4537=ORIENTED_EDGE('',*,*,#3476,.F.);
#4538=ORIENTED_EDGE('',*,*,#3475,.F.);
#4539=ORIENTED_EDGE('',*,*,#3223,.F.);
#4540=ORIENTED_EDGE('',*,*,#3477,.T.);
#4541=ORIENTED_EDGE('',*,*,#3478,.F.);
#4542=ORIENTED_EDGE('',*,*,#3477,.F.);
#4543=ORIENTED_EDGE('',*,*,#3222,.F.);
#4544=ORIENTED_EDGE('',*,*,#3479,.T.);
#4545=ORIENTED_EDGE('',*,*,#3480,.F.);
#4546=ORIENTED_EDGE('',*,*,#3479,.F.);
#4547=ORIENTED_EDGE('',*,*,#3227,.F.);
#4548=ORIENTED_EDGE('',*,*,#3481,.T.);
#4549=ORIENTED_EDGE('',*,*,#3482,.F.);
#4550=ORIENTED_EDGE('',*,*,#3481,.F.);
#4551=ORIENTED_EDGE('',*,*,#3226,.F.);
#4552=ORIENTED_EDGE('',*,*,#3472,.T.);
#4553=ORIENTED_EDGE('',*,*,#3483,.F.);
#4554=ORIENTED_EDGE('',*,*,#3484,.F.);
#4555=ORIENTED_EDGE('',*,*,#3219,.F.);
#4556=ORIENTED_EDGE('',*,*,#3485,.T.);
#4557=ORIENTED_EDGE('',*,*,#3486,.F.);
#4558=ORIENTED_EDGE('',*,*,#3485,.F.);
#4559=ORIENTED_EDGE('',*,*,#3218,.F.);
#4560=ORIENTED_EDGE('',*,*,#3487,.T.);
#4561=ORIENTED_EDGE('',*,*,#3488,.F.);
#4562=ORIENTED_EDGE('',*,*,#3487,.F.);
#4563=ORIENTED_EDGE('',*,*,#3217,.F.);
#4564=ORIENTED_EDGE('',*,*,#3489,.T.);
#4565=ORIENTED_EDGE('',*,*,#3490,.F.);
#4566=ORIENTED_EDGE('',*,*,#3489,.F.);
#4567=ORIENTED_EDGE('',*,*,#3216,.F.);
#4568=ORIENTED_EDGE('',*,*,#3491,.T.);
#4569=ORIENTED_EDGE('',*,*,#3492,.F.);
#4570=ORIENTED_EDGE('',*,*,#3491,.F.);
#4571=ORIENTED_EDGE('',*,*,#3221,.F.);
#4572=ORIENTED_EDGE('',*,*,#3493,.T.);
#4573=ORIENTED_EDGE('',*,*,#3494,.F.);
#4574=ORIENTED_EDGE('',*,*,#3493,.F.);
#4575=ORIENTED_EDGE('',*,*,#3220,.F.);
#4576=ORIENTED_EDGE('',*,*,#3484,.T.);
#4577=ORIENTED_EDGE('',*,*,#3495,.F.);
#4578=ORIENTED_EDGE('',*,*,#3496,.F.);
#4579=ORIENTED_EDGE('',*,*,#3213,.F.);
#4580=ORIENTED_EDGE('',*,*,#3497,.T.);
#4581=ORIENTED_EDGE('',*,*,#3498,.F.);
#4582=ORIENTED_EDGE('',*,*,#3497,.F.);
#4583=ORIENTED_EDGE('',*,*,#3212,.F.);
#4584=ORIENTED_EDGE('',*,*,#3499,.T.);
#4585=ORIENTED_EDGE('',*,*,#3500,.F.);
#4586=ORIENTED_EDGE('',*,*,#3499,.F.);
#4587=ORIENTED_EDGE('',*,*,#3211,.F.);
#4588=ORIENTED_EDGE('',*,*,#3501,.T.);
#4589=ORIENTED_EDGE('',*,*,#3502,.F.);
#4590=ORIENTED_EDGE('',*,*,#3501,.F.);
#4591=ORIENTED_EDGE('',*,*,#3210,.F.);
#4592=ORIENTED_EDGE('',*,*,#3503,.T.);
#4593=ORIENTED_EDGE('',*,*,#3504,.F.);
#4594=ORIENTED_EDGE('',*,*,#3503,.F.);
#4595=ORIENTED_EDGE('',*,*,#3215,.F.);
#4596=ORIENTED_EDGE('',*,*,#3505,.T.);
#4597=ORIENTED_EDGE('',*,*,#3506,.F.);
#4598=ORIENTED_EDGE('',*,*,#3505,.F.);
#4599=ORIENTED_EDGE('',*,*,#3214,.F.);
#4600=ORIENTED_EDGE('',*,*,#3496,.T.);
#4601=ORIENTED_EDGE('',*,*,#3507,.F.);
#4602=ORIENTED_EDGE('',*,*,#3508,.F.);
#4603=ORIENTED_EDGE('',*,*,#3207,.F.);
#4604=ORIENTED_EDGE('',*,*,#3509,.T.);
#4605=ORIENTED_EDGE('',*,*,#3510,.F.);
#4606=ORIENTED_EDGE('',*,*,#3509,.F.);
#4607=ORIENTED_EDGE('',*,*,#3206,.F.);
#4608=ORIENTED_EDGE('',*,*,#3511,.T.);
#4609=ORIENTED_EDGE('',*,*,#3512,.F.);
#4610=ORIENTED_EDGE('',*,*,#3511,.F.);
#4611=ORIENTED_EDGE('',*,*,#3205,.F.);
#4612=ORIENTED_EDGE('',*,*,#3513,.T.);
#4613=ORIENTED_EDGE('',*,*,#3514,.F.);
#4614=ORIENTED_EDGE('',*,*,#3513,.F.);
#4615=ORIENTED_EDGE('',*,*,#3204,.F.);
#4616=ORIENTED_EDGE('',*,*,#3515,.T.);
#4617=ORIENTED_EDGE('',*,*,#3516,.F.);
#4618=ORIENTED_EDGE('',*,*,#3515,.F.);
#4619=ORIENTED_EDGE('',*,*,#3209,.F.);
#4620=ORIENTED_EDGE('',*,*,#3517,.T.);
#4621=ORIENTED_EDGE('',*,*,#3518,.F.);
#4622=ORIENTED_EDGE('',*,*,#3517,.F.);
#4623=ORIENTED_EDGE('',*,*,#3208,.F.);
#4624=ORIENTED_EDGE('',*,*,#3508,.T.);
#4625=ORIENTED_EDGE('',*,*,#3519,.F.);
#4626=ORIENTED_EDGE('',*,*,#3520,.F.);
#4627=ORIENTED_EDGE('',*,*,#3201,.F.);
#4628=ORIENTED_EDGE('',*,*,#3521,.T.);
#4629=ORIENTED_EDGE('',*,*,#3522,.F.);
#4630=ORIENTED_EDGE('',*,*,#3521,.F.);
#4631=ORIENTED_EDGE('',*,*,#3200,.F.);
#4632=ORIENTED_EDGE('',*,*,#3523,.T.);
#4633=ORIENTED_EDGE('',*,*,#3524,.F.);
#4634=ORIENTED_EDGE('',*,*,#3523,.F.);
#4635=ORIENTED_EDGE('',*,*,#3199,.F.);
#4636=ORIENTED_EDGE('',*,*,#3525,.T.);
#4637=ORIENTED_EDGE('',*,*,#3526,.F.);
#4638=ORIENTED_EDGE('',*,*,#3525,.F.);
#4639=ORIENTED_EDGE('',*,*,#3198,.F.);
#4640=ORIENTED_EDGE('',*,*,#3527,.T.);
#4641=ORIENTED_EDGE('',*,*,#3528,.F.);
#4642=ORIENTED_EDGE('',*,*,#3527,.F.);
#4643=ORIENTED_EDGE('',*,*,#3203,.F.);
#4644=ORIENTED_EDGE('',*,*,#3529,.T.);
#4645=ORIENTED_EDGE('',*,*,#3530,.F.);
#4646=ORIENTED_EDGE('',*,*,#3529,.F.);
#4647=ORIENTED_EDGE('',*,*,#3202,.F.);
#4648=ORIENTED_EDGE('',*,*,#3520,.T.);
#4649=ORIENTED_EDGE('',*,*,#3531,.F.);
#4650=ORIENTED_EDGE('',*,*,#3532,.F.);
#4651=ORIENTED_EDGE('',*,*,#3195,.F.);
#4652=ORIENTED_EDGE('',*,*,#3533,.T.);
#4653=ORIENTED_EDGE('',*,*,#3534,.F.);
#4654=ORIENTED_EDGE('',*,*,#3533,.F.);
#4655=ORIENTED_EDGE('',*,*,#3194,.F.);
#4656=ORIENTED_EDGE('',*,*,#3535,.T.);
#4657=ORIENTED_EDGE('',*,*,#3536,.F.);
#4658=ORIENTED_EDGE('',*,*,#3535,.F.);
#4659=ORIENTED_EDGE('',*,*,#3193,.F.);
#4660=ORIENTED_EDGE('',*,*,#3537,.T.);
#4661=ORIENTED_EDGE('',*,*,#3538,.F.);
#4662=ORIENTED_EDGE('',*,*,#3537,.F.);
#4663=ORIENTED_EDGE('',*,*,#3192,.F.);
#4664=ORIENTED_EDGE('',*,*,#3539,.T.);
#4665=ORIENTED_EDGE('',*,*,#3540,.F.);
#4666=ORIENTED_EDGE('',*,*,#3539,.F.);
#4667=ORIENTED_EDGE('',*,*,#3197,.F.);
#4668=ORIENTED_EDGE('',*,*,#3541,.T.);
#4669=ORIENTED_EDGE('',*,*,#3542,.F.);
#4670=ORIENTED_EDGE('',*,*,#3541,.F.);
#4671=ORIENTED_EDGE('',*,*,#3196,.F.);
#4672=ORIENTED_EDGE('',*,*,#3532,.T.);
#4673=ORIENTED_EDGE('',*,*,#3543,.F.);
#4674=ORIENTED_EDGE('',*,*,#3544,.F.);
#4675=ORIENTED_EDGE('',*,*,#3189,.F.);
#4676=ORIENTED_EDGE('',*,*,#3545,.T.);
#4677=ORIENTED_EDGE('',*,*,#3546,.F.);
#4678=ORIENTED_EDGE('',*,*,#3545,.F.);
#4679=ORIENTED_EDGE('',*,*,#3188,.F.);
#4680=ORIENTED_EDGE('',*,*,#3547,.T.);
#4681=ORIENTED_EDGE('',*,*,#3548,.F.);
#4682=ORIENTED_EDGE('',*,*,#3547,.F.);
#4683=ORIENTED_EDGE('',*,*,#3187,.F.);
#4684=ORIENTED_EDGE('',*,*,#3549,.T.);
#4685=ORIENTED_EDGE('',*,*,#3550,.F.);
#4686=ORIENTED_EDGE('',*,*,#3549,.F.);
#4687=ORIENTED_EDGE('',*,*,#3186,.F.);
#4688=ORIENTED_EDGE('',*,*,#3551,.T.);
#4689=ORIENTED_EDGE('',*,*,#3552,.F.);
#4690=ORIENTED_EDGE('',*,*,#3551,.F.);
#4691=ORIENTED_EDGE('',*,*,#3191,.F.);
#4692=ORIENTED_EDGE('',*,*,#3553,.T.);
#4693=ORIENTED_EDGE('',*,*,#3554,.F.);
#4694=ORIENTED_EDGE('',*,*,#3553,.F.);
#4695=ORIENTED_EDGE('',*,*,#3190,.F.);
#4696=ORIENTED_EDGE('',*,*,#3544,.T.);
#4697=ORIENTED_EDGE('',*,*,#3555,.F.);
#4698=ORIENTED_EDGE('',*,*,#3556,.F.);
#4699=ORIENTED_EDGE('',*,*,#3184,.F.);
#4700=ORIENTED_EDGE('',*,*,#3557,.T.);
#4701=ORIENTED_EDGE('',*,*,#3558,.F.);
#4702=ORIENTED_EDGE('',*,*,#3557,.F.);
#4703=ORIENTED_EDGE('',*,*,#3183,.F.);
#4704=ORIENTED_EDGE('',*,*,#3559,.T.);
#4705=ORIENTED_EDGE('',*,*,#3560,.F.);
#4706=ORIENTED_EDGE('',*,*,#3559,.F.);
#4707=ORIENTED_EDGE('',*,*,#3182,.F.);
#4708=ORIENTED_EDGE('',*,*,#3561,.T.);
#4709=ORIENTED_EDGE('',*,*,#3562,.F.);
#4710=ORIENTED_EDGE('',*,*,#3563,.F.);
#4711=ORIENTED_EDGE('',*,*,#3180,.F.);
#4712=ORIENTED_EDGE('',*,*,#3564,.T.);
#4713=ORIENTED_EDGE('',*,*,#3565,.F.);
#4714=ORIENTED_EDGE('',*,*,#3564,.F.);
#4715=ORIENTED_EDGE('',*,*,#3179,.F.);
#4716=ORIENTED_EDGE('',*,*,#3566,.T.);
#4717=ORIENTED_EDGE('',*,*,#3567,.F.);
#4718=ORIENTED_EDGE('',*,*,#3566,.F.);
#4719=ORIENTED_EDGE('',*,*,#3178,.F.);
#4720=ORIENTED_EDGE('',*,*,#3568,.T.);
#4721=ORIENTED_EDGE('',*,*,#3569,.F.);
#4722=ORIENTED_EDGE('',*,*,#3570,.F.);
#4723=ORIENTED_EDGE('',*,*,#3175,.F.);
#4724=ORIENTED_EDGE('',*,*,#3571,.T.);
#4725=ORIENTED_EDGE('',*,*,#3572,.F.);
#4726=ORIENTED_EDGE('',*,*,#3571,.F.);
#4727=ORIENTED_EDGE('',*,*,#3174,.F.);
#4728=ORIENTED_EDGE('',*,*,#3573,.T.);
#4729=ORIENTED_EDGE('',*,*,#3574,.F.);
#4730=ORIENTED_EDGE('',*,*,#3573,.F.);
#4731=ORIENTED_EDGE('',*,*,#3173,.F.);
#4732=ORIENTED_EDGE('',*,*,#3575,.T.);
#4733=ORIENTED_EDGE('',*,*,#3576,.F.);
#4734=ORIENTED_EDGE('',*,*,#3577,.F.);
#4735=ORIENTED_EDGE('',*,*,#3176,.F.);
#4736=ORIENTED_EDGE('',*,*,#3570,.T.);
#4737=ORIENTED_EDGE('',*,*,#3578,.F.);
#4738=ORIENTED_EDGE('',*,*,#3579,.F.);
#4739=ORIENTED_EDGE('',*,*,#3170,.F.);
#4740=ORIENTED_EDGE('',*,*,#3580,.T.);
#4741=ORIENTED_EDGE('',*,*,#3581,.F.);
#4742=ORIENTED_EDGE('',*,*,#3580,.F.);
#4743=ORIENTED_EDGE('',*,*,#3169,.F.);
#4744=ORIENTED_EDGE('',*,*,#3582,.T.);
#4745=ORIENTED_EDGE('',*,*,#3583,.F.);
#4746=ORIENTED_EDGE('',*,*,#3582,.F.);
#4747=ORIENTED_EDGE('',*,*,#3168,.F.);
#4748=ORIENTED_EDGE('',*,*,#3584,.T.);
#4749=ORIENTED_EDGE('',*,*,#3585,.F.);
#4750=ORIENTED_EDGE('',*,*,#3584,.F.);
#4751=ORIENTED_EDGE('',*,*,#3172,.F.);
#4752=ORIENTED_EDGE('',*,*,#3586,.T.);
#4753=ORIENTED_EDGE('',*,*,#3587,.F.);
#4754=ORIENTED_EDGE('',*,*,#3588,.F.);
#4755=ORIENTED_EDGE('',*,*,#3165,.F.);
#4756=ORIENTED_EDGE('',*,*,#3589,.T.);
#4757=ORIENTED_EDGE('',*,*,#3590,.F.);
#4758=ORIENTED_EDGE('',*,*,#3589,.F.);
#4759=ORIENTED_EDGE('',*,*,#3164,.F.);
#4760=ORIENTED_EDGE('',*,*,#3591,.T.);
#4761=ORIENTED_EDGE('',*,*,#3592,.F.);
#4762=ORIENTED_EDGE('',*,*,#3591,.F.);
#4763=ORIENTED_EDGE('',*,*,#3163,.F.);
#4764=ORIENTED_EDGE('',*,*,#3593,.T.);
#4765=ORIENTED_EDGE('',*,*,#3594,.F.);
#4766=ORIENTED_EDGE('',*,*,#3593,.F.);
#4767=ORIENTED_EDGE('',*,*,#3167,.F.);
#4768=ORIENTED_EDGE('',*,*,#3595,.T.);
#4769=ORIENTED_EDGE('',*,*,#3596,.F.);
#4770=ORIENTED_EDGE('',*,*,#3597,.F.);
#4771=ORIENTED_EDGE('',*,*,#3160,.F.);
#4772=ORIENTED_EDGE('',*,*,#3598,.T.);
#4773=ORIENTED_EDGE('',*,*,#3599,.F.);
#4774=ORIENTED_EDGE('',*,*,#3598,.F.);
#4775=ORIENTED_EDGE('',*,*,#3159,.F.);
#4776=ORIENTED_EDGE('',*,*,#3600,.T.);
#4777=ORIENTED_EDGE('',*,*,#3601,.F.);
#4778=ORIENTED_EDGE('',*,*,#3600,.F.);
#4779=ORIENTED_EDGE('',*,*,#3158,.F.);
#4780=ORIENTED_EDGE('',*,*,#3602,.T.);
#4781=ORIENTED_EDGE('',*,*,#3603,.F.);
#4782=ORIENTED_EDGE('',*,*,#3602,.F.);
#4783=ORIENTED_EDGE('',*,*,#3162,.F.);
#4784=ORIENTED_EDGE('',*,*,#3604,.T.);
#4785=ORIENTED_EDGE('',*,*,#3605,.F.);
#4786=ORIENTED_EDGE('',*,*,#3606,.F.);
#4787=ORIENTED_EDGE('',*,*,#3155,.F.);
#4788=ORIENTED_EDGE('',*,*,#3607,.T.);
#4789=ORIENTED_EDGE('',*,*,#3608,.F.);
#4790=ORIENTED_EDGE('',*,*,#3607,.F.);
#4791=ORIENTED_EDGE('',*,*,#3154,.F.);
#4792=ORIENTED_EDGE('',*,*,#3609,.T.);
#4793=ORIENTED_EDGE('',*,*,#3610,.F.);
#4794=ORIENTED_EDGE('',*,*,#3611,.F.);
#4795=ORIENTED_EDGE('',*,*,#3151,.F.);
#4796=ORIENTED_EDGE('',*,*,#3612,.T.);
#4797=ORIENTED_EDGE('',*,*,#3613,.F.);
#4798=ORIENTED_EDGE('',*,*,#3612,.F.);
#4799=ORIENTED_EDGE('',*,*,#3150,.F.);
#4800=ORIENTED_EDGE('',*,*,#3614,.T.);
#4801=ORIENTED_EDGE('',*,*,#3615,.F.);
#4802=ORIENTED_EDGE('',*,*,#3616,.F.);
#4803=ORIENTED_EDGE('',*,*,#3146,.F.);
#4804=ORIENTED_EDGE('',*,*,#3617,.T.);
#4805=ORIENTED_EDGE('',*,*,#3618,.F.);
#4806=ORIENTED_EDGE('',*,*,#3617,.F.);
#4807=ORIENTED_EDGE('',*,*,#3149,.F.);
#4808=ORIENTED_EDGE('',*,*,#3619,.T.);
#4809=ORIENTED_EDGE('',*,*,#3620,.F.);
#4810=ORIENTED_EDGE('',*,*,#3621,.F.);
#4811=ORIENTED_EDGE('',*,*,#3143,.F.);
#4812=ORIENTED_EDGE('',*,*,#3622,.T.);
#4813=ORIENTED_EDGE('',*,*,#3623,.F.);
#4814=ORIENTED_EDGE('',*,*,#3622,.F.);
#4815=ORIENTED_EDGE('',*,*,#3142,.F.);
#4816=ORIENTED_EDGE('',*,*,#3624,.T.);
#4817=ORIENTED_EDGE('',*,*,#3625,.F.);
#4818=ORIENTED_EDGE('',*,*,#3626,.F.);
#4819=ORIENTED_EDGE('',*,*,#3139,.F.);
#4820=ORIENTED_EDGE('',*,*,#3627,.T.);
#4821=ORIENTED_EDGE('',*,*,#3628,.F.);
#4822=ORIENTED_EDGE('',*,*,#3627,.F.);
#4823=ORIENTED_EDGE('',*,*,#3138,.F.);
#4824=ORIENTED_EDGE('',*,*,#3629,.T.);
#4825=ORIENTED_EDGE('',*,*,#3630,.F.);
#4826=ORIENTED_EDGE('',*,*,#3629,.F.);
#4827=ORIENTED_EDGE('',*,*,#3137,.F.);
#4828=ORIENTED_EDGE('',*,*,#3631,.T.);
#4829=ORIENTED_EDGE('',*,*,#3632,.F.);
#4830=ORIENTED_EDGE('',*,*,#3631,.F.);
#4831=ORIENTED_EDGE('',*,*,#3141,.F.);
#4832=ORIENTED_EDGE('',*,*,#3633,.T.);
#4833=ORIENTED_EDGE('',*,*,#3634,.F.);
#4834=ORIENTED_EDGE('',*,*,#3635,.F.);
#4835=ORIENTED_EDGE('',*,*,#3134,.F.);
#4836=ORIENTED_EDGE('',*,*,#3636,.T.);
#4837=ORIENTED_EDGE('',*,*,#3637,.F.);
#4838=ORIENTED_EDGE('',*,*,#3636,.F.);
#4839=ORIENTED_EDGE('',*,*,#3133,.F.);
#4840=ORIENTED_EDGE('',*,*,#3638,.T.);
#4841=ORIENTED_EDGE('',*,*,#3639,.F.);
#4842=ORIENTED_EDGE('',*,*,#3638,.F.);
#4843=ORIENTED_EDGE('',*,*,#3132,.F.);
#4844=ORIENTED_EDGE('',*,*,#3640,.T.);
#4845=ORIENTED_EDGE('',*,*,#3641,.F.);
#4846=ORIENTED_EDGE('',*,*,#3640,.F.);
#4847=ORIENTED_EDGE('',*,*,#3136,.F.);
#4848=ORIENTED_EDGE('',*,*,#3642,.T.);
#4849=ORIENTED_EDGE('',*,*,#3643,.F.);
#4850=ORIENTED_EDGE('',*,*,#3644,.F.);
#4851=ORIENTED_EDGE('',*,*,#3129,.F.);
#4852=ORIENTED_EDGE('',*,*,#3645,.T.);
#4853=ORIENTED_EDGE('',*,*,#3646,.F.);
#4854=ORIENTED_EDGE('',*,*,#3645,.F.);
#4855=ORIENTED_EDGE('',*,*,#3128,.F.);
#4856=ORIENTED_EDGE('',*,*,#3647,.T.);
#4857=ORIENTED_EDGE('',*,*,#3648,.F.);
#4858=ORIENTED_EDGE('',*,*,#3647,.F.);
#4859=ORIENTED_EDGE('',*,*,#3127,.F.);
#4860=ORIENTED_EDGE('',*,*,#3649,.T.);
#4861=ORIENTED_EDGE('',*,*,#3650,.F.);
#4862=ORIENTED_EDGE('',*,*,#3649,.F.);
#4863=ORIENTED_EDGE('',*,*,#3131,.F.);
#4864=ORIENTED_EDGE('',*,*,#3651,.T.);
#4865=ORIENTED_EDGE('',*,*,#3652,.F.);
#4866=ORIENTED_EDGE('',*,*,#3653,.F.);
#4867=ORIENTED_EDGE('',*,*,#3124,.F.);
#4868=ORIENTED_EDGE('',*,*,#3654,.T.);
#4869=ORIENTED_EDGE('',*,*,#3655,.F.);
#4870=ORIENTED_EDGE('',*,*,#3654,.F.);
#4871=ORIENTED_EDGE('',*,*,#3123,.F.);
#4872=ORIENTED_EDGE('',*,*,#3656,.T.);
#4873=ORIENTED_EDGE('',*,*,#3657,.F.);
#4874=ORIENTED_EDGE('',*,*,#3656,.F.);
#4875=ORIENTED_EDGE('',*,*,#3122,.F.);
#4876=ORIENTED_EDGE('',*,*,#3658,.T.);
#4877=ORIENTED_EDGE('',*,*,#3659,.F.);
#4878=ORIENTED_EDGE('',*,*,#3658,.F.);
#4879=ORIENTED_EDGE('',*,*,#3126,.F.);
#4880=ORIENTED_EDGE('',*,*,#3660,.T.);
#4881=ORIENTED_EDGE('',*,*,#3661,.F.);
#4882=ORIENTED_EDGE('',*,*,#3662,.F.);
#4883=ORIENTED_EDGE('',*,*,#3120,.F.);
#4884=ORIENTED_EDGE('',*,*,#3663,.T.);
#4885=ORIENTED_EDGE('',*,*,#3664,.F.);
#4886=ORIENTED_EDGE('',*,*,#3663,.F.);
#4887=ORIENTED_EDGE('',*,*,#3119,.F.);
#4888=ORIENTED_EDGE('',*,*,#3665,.T.);
#4889=ORIENTED_EDGE('',*,*,#3666,.F.);
#4890=ORIENTED_EDGE('',*,*,#3665,.F.);
#4891=ORIENTED_EDGE('',*,*,#3118,.F.);
#4892=ORIENTED_EDGE('',*,*,#3667,.T.);
#4893=ORIENTED_EDGE('',*,*,#3668,.F.);
#4894=ORIENTED_EDGE('',*,*,#3669,.F.);
#4895=ORIENTED_EDGE('',*,*,#3116,.F.);
#4896=ORIENTED_EDGE('',*,*,#3670,.T.);
#4897=ORIENTED_EDGE('',*,*,#3671,.F.);
#4898=ORIENTED_EDGE('',*,*,#3670,.F.);
#4899=ORIENTED_EDGE('',*,*,#3115,.F.);
#4900=ORIENTED_EDGE('',*,*,#3672,.T.);
#4901=ORIENTED_EDGE('',*,*,#3673,.F.);
#4902=ORIENTED_EDGE('',*,*,#3672,.F.);
#4903=ORIENTED_EDGE('',*,*,#3114,.F.);
#4904=ORIENTED_EDGE('',*,*,#3674,.T.);
#4905=ORIENTED_EDGE('',*,*,#3675,.F.);
#4906=ORIENTED_EDGE('',*,*,#3676,.F.);
#4907=ORIENTED_EDGE('',*,*,#3111,.F.);
#4908=ORIENTED_EDGE('',*,*,#3677,.T.);
#4909=ORIENTED_EDGE('',*,*,#3678,.F.);
#4910=ORIENTED_EDGE('',*,*,#3677,.F.);
#4911=ORIENTED_EDGE('',*,*,#3110,.F.);
#4912=ORIENTED_EDGE('',*,*,#3679,.T.);
#4913=ORIENTED_EDGE('',*,*,#3680,.F.);
#4914=ORIENTED_EDGE('',*,*,#3679,.F.);
#4915=ORIENTED_EDGE('',*,*,#3109,.F.);
#4916=ORIENTED_EDGE('',*,*,#3681,.T.);
#4917=ORIENTED_EDGE('',*,*,#3682,.F.);
#4918=ORIENTED_EDGE('',*,*,#3681,.F.);
#4919=ORIENTED_EDGE('',*,*,#3108,.F.);
#4920=ORIENTED_EDGE('',*,*,#3683,.T.);
#4921=ORIENTED_EDGE('',*,*,#3684,.F.);
#4922=ORIENTED_EDGE('',*,*,#3683,.F.);
#4923=ORIENTED_EDGE('',*,*,#3113,.F.);
#4924=ORIENTED_EDGE('',*,*,#3685,.T.);
#4925=ORIENTED_EDGE('',*,*,#3686,.F.);
#4926=ORIENTED_EDGE('',*,*,#3685,.F.);
#4927=ORIENTED_EDGE('',*,*,#3112,.F.);
#4928=ORIENTED_EDGE('',*,*,#3676,.T.);
#4929=ORIENTED_EDGE('',*,*,#3687,.F.);
#4930=ORIENTED_EDGE('',*,*,#3688,.F.);
#4931=ORIENTED_EDGE('',*,*,#3105,.F.);
#4932=ORIENTED_EDGE('',*,*,#3689,.T.);
#4933=ORIENTED_EDGE('',*,*,#3690,.F.);
#4934=ORIENTED_EDGE('',*,*,#3689,.F.);
#4935=ORIENTED_EDGE('',*,*,#3104,.F.);
#4936=ORIENTED_EDGE('',*,*,#3691,.T.);
#4937=ORIENTED_EDGE('',*,*,#3692,.F.);
#4938=ORIENTED_EDGE('',*,*,#3691,.F.);
#4939=ORIENTED_EDGE('',*,*,#3103,.F.);
#4940=ORIENTED_EDGE('',*,*,#3693,.T.);
#4941=ORIENTED_EDGE('',*,*,#3694,.F.);
#4942=ORIENTED_EDGE('',*,*,#3693,.F.);
#4943=ORIENTED_EDGE('',*,*,#3102,.F.);
#4944=ORIENTED_EDGE('',*,*,#3695,.T.);
#4945=ORIENTED_EDGE('',*,*,#3696,.F.);
#4946=ORIENTED_EDGE('',*,*,#3695,.F.);
#4947=ORIENTED_EDGE('',*,*,#3107,.F.);
#4948=ORIENTED_EDGE('',*,*,#3697,.T.);
#4949=ORIENTED_EDGE('',*,*,#3698,.F.);
#4950=ORIENTED_EDGE('',*,*,#3697,.F.);
#4951=ORIENTED_EDGE('',*,*,#3106,.F.);
#4952=ORIENTED_EDGE('',*,*,#3688,.T.);
#4953=ORIENTED_EDGE('',*,*,#3699,.F.);
#4954=ORIENTED_EDGE('',*,*,#3700,.F.);
#4955=ORIENTED_EDGE('',*,*,#3099,.F.);
#4956=ORIENTED_EDGE('',*,*,#3701,.T.);
#4957=ORIENTED_EDGE('',*,*,#3702,.F.);
#4958=ORIENTED_EDGE('',*,*,#3701,.F.);
#4959=ORIENTED_EDGE('',*,*,#3098,.F.);
#4960=ORIENTED_EDGE('',*,*,#3703,.T.);
#4961=ORIENTED_EDGE('',*,*,#3704,.F.);
#4962=ORIENTED_EDGE('',*,*,#3703,.F.);
#4963=ORIENTED_EDGE('',*,*,#3097,.F.);
#4964=ORIENTED_EDGE('',*,*,#3705,.T.);
#4965=ORIENTED_EDGE('',*,*,#3706,.F.);
#4966=ORIENTED_EDGE('',*,*,#3705,.F.);
#4967=ORIENTED_EDGE('',*,*,#3096,.F.);
#4968=ORIENTED_EDGE('',*,*,#3707,.T.);
#4969=ORIENTED_EDGE('',*,*,#3708,.F.);
#4970=ORIENTED_EDGE('',*,*,#3707,.F.);
#4971=ORIENTED_EDGE('',*,*,#3101,.F.);
#4972=ORIENTED_EDGE('',*,*,#3709,.T.);
#4973=ORIENTED_EDGE('',*,*,#3710,.F.);
#4974=ORIENTED_EDGE('',*,*,#3709,.F.);
#4975=ORIENTED_EDGE('',*,*,#3100,.F.);
#4976=ORIENTED_EDGE('',*,*,#3700,.T.);
#4977=ORIENTED_EDGE('',*,*,#3711,.F.);
#4978=ORIENTED_EDGE('',*,*,#3712,.F.);
#4979=ORIENTED_EDGE('',*,*,#3093,.F.);
#4980=ORIENTED_EDGE('',*,*,#3713,.T.);
#4981=ORIENTED_EDGE('',*,*,#3714,.F.);
#4982=ORIENTED_EDGE('',*,*,#3713,.F.);
#4983=ORIENTED_EDGE('',*,*,#3092,.F.);
#4984=ORIENTED_EDGE('',*,*,#3715,.T.);
#4985=ORIENTED_EDGE('',*,*,#3716,.F.);
#4986=ORIENTED_EDGE('',*,*,#3715,.F.);
#4987=ORIENTED_EDGE('',*,*,#3091,.F.);
#4988=ORIENTED_EDGE('',*,*,#3717,.T.);
#4989=ORIENTED_EDGE('',*,*,#3718,.F.);
#4990=ORIENTED_EDGE('',*,*,#3717,.F.);
#4991=ORIENTED_EDGE('',*,*,#3090,.F.);
#4992=ORIENTED_EDGE('',*,*,#3719,.T.);
#4993=ORIENTED_EDGE('',*,*,#3720,.F.);
#4994=ORIENTED_EDGE('',*,*,#3719,.F.);
#4995=ORIENTED_EDGE('',*,*,#3095,.F.);
#4996=ORIENTED_EDGE('',*,*,#3721,.T.);
#4997=ORIENTED_EDGE('',*,*,#3722,.F.);
#4998=ORIENTED_EDGE('',*,*,#3721,.F.);
#4999=ORIENTED_EDGE('',*,*,#3094,.F.);
#5000=ORIENTED_EDGE('',*,*,#3712,.T.);
#5001=ORIENTED_EDGE('',*,*,#3723,.F.);
#5002=ORIENTED_EDGE('',*,*,#3724,.F.);
#5003=ORIENTED_EDGE('',*,*,#3087,.F.);
#5004=ORIENTED_EDGE('',*,*,#3725,.T.);
#5005=ORIENTED_EDGE('',*,*,#3726,.F.);
#5006=ORIENTED_EDGE('',*,*,#3725,.F.);
#5007=ORIENTED_EDGE('',*,*,#3086,.F.);
#5008=ORIENTED_EDGE('',*,*,#3727,.T.);
#5009=ORIENTED_EDGE('',*,*,#3728,.F.);
#5010=ORIENTED_EDGE('',*,*,#3727,.F.);
#5011=ORIENTED_EDGE('',*,*,#3085,.F.);
#5012=ORIENTED_EDGE('',*,*,#3729,.T.);
#5013=ORIENTED_EDGE('',*,*,#3730,.F.);
#5014=ORIENTED_EDGE('',*,*,#3729,.F.);
#5015=ORIENTED_EDGE('',*,*,#3084,.F.);
#5016=ORIENTED_EDGE('',*,*,#3731,.T.);
#5017=ORIENTED_EDGE('',*,*,#3732,.F.);
#5018=ORIENTED_EDGE('',*,*,#3731,.F.);
#5019=ORIENTED_EDGE('',*,*,#3089,.F.);
#5020=ORIENTED_EDGE('',*,*,#3733,.T.);
#5021=ORIENTED_EDGE('',*,*,#3734,.F.);
#5022=ORIENTED_EDGE('',*,*,#3733,.F.);
#5023=ORIENTED_EDGE('',*,*,#3088,.F.);
#5024=ORIENTED_EDGE('',*,*,#3724,.T.);
#5025=ORIENTED_EDGE('',*,*,#3735,.F.);
#5026=ORIENTED_EDGE('',*,*,#3736,.F.);
#5027=ORIENTED_EDGE('',*,*,#3081,.F.);
#5028=ORIENTED_EDGE('',*,*,#3737,.T.);
#5029=ORIENTED_EDGE('',*,*,#3738,.F.);
#5030=ORIENTED_EDGE('',*,*,#3739,.F.);
#5031=ORIENTED_EDGE('',*,*,#3079,.F.);
#5032=ORIENTED_EDGE('',*,*,#3740,.T.);
#5033=ORIENTED_EDGE('',*,*,#3741,.F.);
#5034=ORIENTED_EDGE('',*,*,#3740,.F.);
#5035=ORIENTED_EDGE('',*,*,#3078,.F.);
#5036=ORIENTED_EDGE('',*,*,#3742,.T.);
#5037=ORIENTED_EDGE('',*,*,#3743,.F.);
#5038=ORIENTED_EDGE('',*,*,#3742,.F.);
#5039=ORIENTED_EDGE('',*,*,#3083,.F.);
#5040=ORIENTED_EDGE('',*,*,#3744,.T.);
#5041=ORIENTED_EDGE('',*,*,#3745,.F.);
#5042=ORIENTED_EDGE('',*,*,#3744,.F.);
#5043=ORIENTED_EDGE('',*,*,#3082,.F.);
#5044=ORIENTED_EDGE('',*,*,#3736,.T.);
#5045=ORIENTED_EDGE('',*,*,#3746,.F.);
#5046=ORIENTED_EDGE('',*,*,#3747,.F.);
#5047=ORIENTED_EDGE('',*,*,#3075,.F.);
#5048=ORIENTED_EDGE('',*,*,#3748,.T.);
#5049=ORIENTED_EDGE('',*,*,#3749,.F.);
#5050=ORIENTED_EDGE('',*,*,#3750,.F.);
#5051=ORIENTED_EDGE('',*,*,#3073,.F.);
#5052=ORIENTED_EDGE('',*,*,#3751,.T.);
#5053=ORIENTED_EDGE('',*,*,#3752,.F.);
#5054=ORIENTED_EDGE('',*,*,#3751,.F.);
#5055=ORIENTED_EDGE('',*,*,#3072,.F.);
#5056=ORIENTED_EDGE('',*,*,#3753,.T.);
#5057=ORIENTED_EDGE('',*,*,#3754,.F.);
#5058=ORIENTED_EDGE('',*,*,#3753,.F.);
#5059=ORIENTED_EDGE('',*,*,#3077,.F.);
#5060=ORIENTED_EDGE('',*,*,#3755,.T.);
#5061=ORIENTED_EDGE('',*,*,#3756,.F.);
#5062=ORIENTED_EDGE('',*,*,#3755,.F.);
#5063=ORIENTED_EDGE('',*,*,#3076,.F.);
#5064=ORIENTED_EDGE('',*,*,#3747,.T.);
#5065=ORIENTED_EDGE('',*,*,#3757,.F.);
#5066=ORIENTED_EDGE('',*,*,#3758,.F.);
#5067=ORIENTED_EDGE('',*,*,#3069,.F.);
#5068=ORIENTED_EDGE('',*,*,#3759,.T.);
#5069=ORIENTED_EDGE('',*,*,#3760,.F.);
#5070=ORIENTED_EDGE('',*,*,#3759,.F.);
#5071=ORIENTED_EDGE('',*,*,#3068,.F.);
#5072=ORIENTED_EDGE('',*,*,#3761,.T.);
#5073=ORIENTED_EDGE('',*,*,#3762,.F.);
#5074=ORIENTED_EDGE('',*,*,#3761,.F.);
#5075=ORIENTED_EDGE('',*,*,#3067,.F.);
#5076=ORIENTED_EDGE('',*,*,#3763,.T.);
#5077=ORIENTED_EDGE('',*,*,#3764,.F.);
#5078=ORIENTED_EDGE('',*,*,#3763,.F.);
#5079=ORIENTED_EDGE('',*,*,#3066,.F.);
#5080=ORIENTED_EDGE('',*,*,#3765,.T.);
#5081=ORIENTED_EDGE('',*,*,#3766,.F.);
#5082=ORIENTED_EDGE('',*,*,#3765,.F.);
#5083=ORIENTED_EDGE('',*,*,#3071,.F.);
#5084=ORIENTED_EDGE('',*,*,#3767,.T.);
#5085=ORIENTED_EDGE('',*,*,#3768,.F.);
#5086=ORIENTED_EDGE('',*,*,#3767,.F.);
#5087=ORIENTED_EDGE('',*,*,#3070,.F.);
#5088=ORIENTED_EDGE('',*,*,#3758,.T.);
#5089=ORIENTED_EDGE('',*,*,#3769,.F.);
#5090=ORIENTED_EDGE('',*,*,#3770,.F.);
#5091=ORIENTED_EDGE('',*,*,#3063,.F.);
#5092=ORIENTED_EDGE('',*,*,#3771,.T.);
#5093=ORIENTED_EDGE('',*,*,#3772,.F.);
#5094=ORIENTED_EDGE('',*,*,#3771,.F.);
#5095=ORIENTED_EDGE('',*,*,#3062,.F.);
#5096=ORIENTED_EDGE('',*,*,#3773,.T.);
#5097=ORIENTED_EDGE('',*,*,#3774,.F.);
#5098=ORIENTED_EDGE('',*,*,#3773,.F.);
#5099=ORIENTED_EDGE('',*,*,#3061,.F.);
#5100=ORIENTED_EDGE('',*,*,#3775,.T.);
#5101=ORIENTED_EDGE('',*,*,#3776,.F.);
#5102=ORIENTED_EDGE('',*,*,#3775,.F.);
#5103=ORIENTED_EDGE('',*,*,#3060,.F.);
#5104=ORIENTED_EDGE('',*,*,#3777,.T.);
#5105=ORIENTED_EDGE('',*,*,#3778,.F.);
#5106=ORIENTED_EDGE('',*,*,#3777,.F.);
#5107=ORIENTED_EDGE('',*,*,#3065,.F.);
#5108=ORIENTED_EDGE('',*,*,#3779,.T.);
#5109=ORIENTED_EDGE('',*,*,#3780,.F.);
#5110=ORIENTED_EDGE('',*,*,#3779,.F.);
#5111=ORIENTED_EDGE('',*,*,#3064,.F.);
#5112=ORIENTED_EDGE('',*,*,#3770,.T.);
#5113=ORIENTED_EDGE('',*,*,#3781,.F.);
#5114=ORIENTED_EDGE('',*,*,#3782,.F.);
#5115=ORIENTED_EDGE('',*,*,#3057,.F.);
#5116=ORIENTED_EDGE('',*,*,#3783,.T.);
#5117=ORIENTED_EDGE('',*,*,#3784,.F.);
#5118=ORIENTED_EDGE('',*,*,#3783,.F.);
#5119=ORIENTED_EDGE('',*,*,#3056,.F.);
#5120=ORIENTED_EDGE('',*,*,#3785,.T.);
#5121=ORIENTED_EDGE('',*,*,#3786,.F.);
#5122=ORIENTED_EDGE('',*,*,#3785,.F.);
#5123=ORIENTED_EDGE('',*,*,#3055,.F.);
#5124=ORIENTED_EDGE('',*,*,#3787,.T.);
#5125=ORIENTED_EDGE('',*,*,#3788,.F.);
#5126=ORIENTED_EDGE('',*,*,#3787,.F.);
#5127=ORIENTED_EDGE('',*,*,#3054,.F.);
#5128=ORIENTED_EDGE('',*,*,#3789,.T.);
#5129=ORIENTED_EDGE('',*,*,#3790,.F.);
#5130=ORIENTED_EDGE('',*,*,#3791,.F.);
#5131=ORIENTED_EDGE('',*,*,#3058,.F.);
#5132=ORIENTED_EDGE('',*,*,#3782,.T.);
#5133=ORIENTED_EDGE('',*,*,#3792,.F.);
#5134=ORIENTED_EDGE('',*,*,#3793,.F.);
#5135=ORIENTED_EDGE('',*,*,#3051,.F.);
#5136=ORIENTED_EDGE('',*,*,#3794,.T.);
#5137=ORIENTED_EDGE('',*,*,#3795,.F.);
#5138=ORIENTED_EDGE('',*,*,#3794,.F.);
#5139=ORIENTED_EDGE('',*,*,#3050,.F.);
#5140=ORIENTED_EDGE('',*,*,#3796,.T.);
#5141=ORIENTED_EDGE('',*,*,#3797,.F.);
#5142=ORIENTED_EDGE('',*,*,#3796,.F.);
#5143=ORIENTED_EDGE('',*,*,#3049,.F.);
#5144=ORIENTED_EDGE('',*,*,#3798,.T.);
#5145=ORIENTED_EDGE('',*,*,#3799,.F.);
#5146=ORIENTED_EDGE('',*,*,#3798,.F.);
#5147=ORIENTED_EDGE('',*,*,#3048,.F.);
#5148=ORIENTED_EDGE('',*,*,#3800,.T.);
#5149=ORIENTED_EDGE('',*,*,#3801,.F.);
#5150=ORIENTED_EDGE('',*,*,#3800,.F.);
#5151=ORIENTED_EDGE('',*,*,#3053,.F.);
#5152=ORIENTED_EDGE('',*,*,#3802,.T.);
#5153=ORIENTED_EDGE('',*,*,#3803,.F.);
#5154=ORIENTED_EDGE('',*,*,#3802,.F.);
#5155=ORIENTED_EDGE('',*,*,#3052,.F.);
#5156=ORIENTED_EDGE('',*,*,#3793,.T.);
#5157=ORIENTED_EDGE('',*,*,#3804,.F.);
#5158=ORIENTED_EDGE('',*,*,#3805,.F.);
#5159=ORIENTED_EDGE('',*,*,#3045,.F.);
#5160=ORIENTED_EDGE('',*,*,#3806,.T.);
#5161=ORIENTED_EDGE('',*,*,#3807,.F.);
#5162=ORIENTED_EDGE('',*,*,#3806,.F.);
#5163=ORIENTED_EDGE('',*,*,#3044,.F.);
#5164=ORIENTED_EDGE('',*,*,#3808,.T.);
#5165=ORIENTED_EDGE('',*,*,#3809,.F.);
#5166=ORIENTED_EDGE('',*,*,#3808,.F.);
#5167=ORIENTED_EDGE('',*,*,#3043,.F.);
#5168=ORIENTED_EDGE('',*,*,#3810,.T.);
#5169=ORIENTED_EDGE('',*,*,#3811,.F.);
#5170=ORIENTED_EDGE('',*,*,#3810,.F.);
#5171=ORIENTED_EDGE('',*,*,#3042,.F.);
#5172=ORIENTED_EDGE('',*,*,#3812,.T.);
#5173=ORIENTED_EDGE('',*,*,#3813,.F.);
#5174=ORIENTED_EDGE('',*,*,#3814,.F.);
#5175=ORIENTED_EDGE('',*,*,#3046,.F.);
#5176=ORIENTED_EDGE('',*,*,#3805,.T.);
#5177=ORIENTED_EDGE('',*,*,#3815,.T.);
#5178=ORIENTED_EDGE('',*,*,#3614,.F.);
#5179=ORIENTED_EDGE('',*,*,#3153,.F.);
#5180=ORIENTED_EDGE('',*,*,#3816,.F.);
#5181=ORIENTED_EDGE('',*,*,#3817,.T.);
#5182=ORIENTED_EDGE('',*,*,#3818,.F.);
#5183=ORIENTED_EDGE('',*,*,#3147,.F.);
#5184=ORIENTED_EDGE('',*,*,#3616,.T.);
#5185=ORIENTED_EDGE('',*,*,#3819,.T.);
#5186=ORIENTED_EDGE('',*,*,#3633,.F.);
#5187=ORIENTED_EDGE('',*,*,#3140,.F.);
#5188=ORIENTED_EDGE('',*,*,#3626,.T.);
#5189=ORIENTED_EDGE('',*,*,#3820,.T.);
#5190=ORIENTED_EDGE('',*,*,#3604,.F.);
#5191=ORIENTED_EDGE('',*,*,#3161,.F.);
#5192=ORIENTED_EDGE('',*,*,#3597,.T.);
#5193=ORIENTED_EDGE('',*,*,#3821,.T.);
#5194=ORIENTED_EDGE('',*,*,#3642,.F.);
#5195=ORIENTED_EDGE('',*,*,#3135,.F.);
#5196=ORIENTED_EDGE('',*,*,#3635,.T.);
#5197=ORIENTED_EDGE('',*,*,#3822,.T.);
#5198=ORIENTED_EDGE('',*,*,#3595,.F.);
#5199=ORIENTED_EDGE('',*,*,#3166,.F.);
#5200=ORIENTED_EDGE('',*,*,#3588,.T.);
#5201=ORIENTED_EDGE('',*,*,#3823,.T.);
#5202=ORIENTED_EDGE('',*,*,#3824,.T.);
#5203=ORIENTED_EDGE('',*,*,#3156,.F.);
#5204=ORIENTED_EDGE('',*,*,#3606,.T.);
#5205=ORIENTED_EDGE('',*,*,#3825,.T.);
#5206=ORIENTED_EDGE('',*,*,#3660,.F.);
#5207=ORIENTED_EDGE('',*,*,#3125,.F.);
#5208=ORIENTED_EDGE('',*,*,#3653,.T.);
#5209=ORIENTED_EDGE('',*,*,#3826,.T.);
#5210=ORIENTED_EDGE('',*,*,#3575,.F.);
#5211=ORIENTED_EDGE('',*,*,#3177,.F.);
#5212=ORIENTED_EDGE('',*,*,#3577,.T.);
#5213=ORIENTED_EDGE('',*,*,#3827,.T.);
#5214=ORIENTED_EDGE('',*,*,#3586,.F.);
#5215=ORIENTED_EDGE('',*,*,#3171,.F.);
#5216=ORIENTED_EDGE('',*,*,#3579,.T.);
#5217=ORIENTED_EDGE('',*,*,#3828,.T.);
#5218=ORIENTED_EDGE('',*,*,#3651,.F.);
#5219=ORIENTED_EDGE('',*,*,#3130,.F.);
#5220=ORIENTED_EDGE('',*,*,#3644,.T.);
#5221=ORIENTED_EDGE('',*,*,#3829,.T.);
#5222=ORIENTED_EDGE('',*,*,#3624,.F.);
#5223=ORIENTED_EDGE('',*,*,#3145,.F.);
#5224=ORIENTED_EDGE('',*,*,#3830,.T.);
#5225=ORIENTED_EDGE('',*,*,#3831,.T.);
#5226=ORIENTED_EDGE('',*,*,#3830,.F.);
#5227=ORIENTED_EDGE('',*,*,#3144,.F.);
#5228=ORIENTED_EDGE('',*,*,#3621,.T.);
#5229=ORIENTED_EDGE('',*,*,#3832,.T.);
#5230=ORIENTED_EDGE('',*,*,#3468,.F.);
#5231=ORIENTED_EDGE('',*,*,#3233,.F.);
#5232=ORIENTED_EDGE('',*,*,#3470,.T.);
#5233=ORIENTED_EDGE('',*,*,#3833,.T.);
#5234=ORIENTED_EDGE('',*,*,#3667,.F.);
#5235=ORIENTED_EDGE('',*,*,#3121,.F.);
#5236=ORIENTED_EDGE('',*,*,#3662,.T.);
#5237=ORIENTED_EDGE('',*,*,#3834,.T.);
#5238=ORIENTED_EDGE('',*,*,#3812,.F.);
#5239=ORIENTED_EDGE('',*,*,#3047,.F.);
#5240=ORIENTED_EDGE('',*,*,#3814,.T.);
#5241=ORIENTED_EDGE('',*,*,#3835,.T.);
#5242=ORIENTED_EDGE('',*,*,#3568,.F.);
#5243=ORIENTED_EDGE('',*,*,#3181,.F.);
#5244=ORIENTED_EDGE('',*,*,#3563,.T.);
#5245=ORIENTED_EDGE('',*,*,#3836,.T.);
#5246=ORIENTED_EDGE('',*,*,#3789,.F.);
#5247=ORIENTED_EDGE('',*,*,#3059,.F.);
#5248=ORIENTED_EDGE('',*,*,#3791,.T.);
#5249=ORIENTED_EDGE('',*,*,#3837,.T.);
#5250=ORIENTED_EDGE('',*,*,#3619,.F.);
#5251=ORIENTED_EDGE('',*,*,#3148,.F.);
#5252=ORIENTED_EDGE('',*,*,#3818,.T.);
#5253=ORIENTED_EDGE('',*,*,#3425,.T.);
#5254=ORIENTED_EDGE('',*,*,#3838,.F.);
#5255=ORIENTED_EDGE('',*,*,#3668,.T.);
#5256=ORIENTED_EDGE('',*,*,#3671,.T.);
#5257=ORIENTED_EDGE('',*,*,#3673,.T.);
#5258=ORIENTED_EDGE('',*,*,#3839,.F.);
#5259=ORIENTED_EDGE('',*,*,#3749,.T.);
#5260=ORIENTED_EDGE('',*,*,#3752,.T.);
#5261=ORIENTED_EDGE('',*,*,#3754,.T.);
#5262=ORIENTED_EDGE('',*,*,#3756,.T.);
#5263=ORIENTED_EDGE('',*,*,#3746,.T.);
#5264=ORIENTED_EDGE('',*,*,#3840,.F.);
#5265=ORIENTED_EDGE('',*,*,#3610,.T.);
#5266=ORIENTED_EDGE('',*,*,#3613,.T.);
#5267=ORIENTED_EDGE('',*,*,#3815,.F.);
#5268=ORIENTED_EDGE('',*,*,#3587,.T.);
#5269=ORIENTED_EDGE('',*,*,#3590,.T.);
#5270=ORIENTED_EDGE('',*,*,#3592,.T.);
#5271=ORIENTED_EDGE('',*,*,#3594,.T.);
#5272=ORIENTED_EDGE('',*,*,#3822,.F.);
#5273=ORIENTED_EDGE('',*,*,#3634,.T.);
#5274=ORIENTED_EDGE('',*,*,#3637,.T.);
#5275=ORIENTED_EDGE('',*,*,#3639,.T.);
#5276=ORIENTED_EDGE('',*,*,#3641,.T.);
#5277=ORIENTED_EDGE('',*,*,#3821,.F.);
#5278=ORIENTED_EDGE('',*,*,#3596,.T.);
#5279=ORIENTED_EDGE('',*,*,#3599,.T.);
#5280=ORIENTED_EDGE('',*,*,#3601,.T.);
#5281=ORIENTED_EDGE('',*,*,#3603,.T.);
#5282=ORIENTED_EDGE('',*,*,#3820,.F.);
#5283=ORIENTED_EDGE('',*,*,#3625,.T.);
#5284=ORIENTED_EDGE('',*,*,#3628,.T.);
#5285=ORIENTED_EDGE('',*,*,#3630,.T.);
#5286=ORIENTED_EDGE('',*,*,#3632,.T.);
#5287=ORIENTED_EDGE('',*,*,#3819,.F.);
#5288=ORIENTED_EDGE('',*,*,#3615,.T.);
#5289=ORIENTED_EDGE('',*,*,#3618,.T.);
#5290=ORIENTED_EDGE('',*,*,#3837,.F.);
#5291=ORIENTED_EDGE('',*,*,#3790,.T.);
#5292=ORIENTED_EDGE('',*,*,#3781,.T.);
#5293=ORIENTED_EDGE('',*,*,#3784,.T.);
#5294=ORIENTED_EDGE('',*,*,#3786,.T.);
#5295=ORIENTED_EDGE('',*,*,#3788,.T.);
#5296=ORIENTED_EDGE('',*,*,#3836,.F.);
#5297=ORIENTED_EDGE('',*,*,#3562,.T.);
#5298=ORIENTED_EDGE('',*,*,#3565,.T.);
#5299=ORIENTED_EDGE('',*,*,#3567,.T.);
#5300=ORIENTED_EDGE('',*,*,#3835,.F.);
#5301=ORIENTED_EDGE('',*,*,#3813,.T.);
#5302=ORIENTED_EDGE('',*,*,#3804,.T.);
#5303=ORIENTED_EDGE('',*,*,#3807,.T.);
#5304=ORIENTED_EDGE('',*,*,#3809,.T.);
#5305=ORIENTED_EDGE('',*,*,#3811,.T.);
#5306=ORIENTED_EDGE('',*,*,#3834,.F.);
#5307=ORIENTED_EDGE('',*,*,#3661,.T.);
#5308=ORIENTED_EDGE('',*,*,#3664,.T.);
#5309=ORIENTED_EDGE('',*,*,#3666,.T.);
#5310=ORIENTED_EDGE('',*,*,#3833,.F.);
#5311=ORIENTED_EDGE('',*,*,#3469,.T.);
#5312=ORIENTED_EDGE('',*,*,#3460,.T.);
#5313=ORIENTED_EDGE('',*,*,#3463,.T.);
#5314=ORIENTED_EDGE('',*,*,#3465,.T.);
#5315=ORIENTED_EDGE('',*,*,#3467,.T.);
#5316=ORIENTED_EDGE('',*,*,#3832,.F.);
#5317=ORIENTED_EDGE('',*,*,#3620,.T.);
#5318=ORIENTED_EDGE('',*,*,#3623,.T.);
#5319=ORIENTED_EDGE('',*,*,#3829,.F.);
#5320=ORIENTED_EDGE('',*,*,#3643,.T.);
#5321=ORIENTED_EDGE('',*,*,#3646,.T.);
#5322=ORIENTED_EDGE('',*,*,#3648,.T.);
#5323=ORIENTED_EDGE('',*,*,#3650,.T.);
#5324=ORIENTED_EDGE('',*,*,#3828,.F.);
#5325=ORIENTED_EDGE('',*,*,#3578,.T.);
#5326=ORIENTED_EDGE('',*,*,#3581,.T.);
#5327=ORIENTED_EDGE('',*,*,#3583,.T.);
#5328=ORIENTED_EDGE('',*,*,#3585,.T.);
#5329=ORIENTED_EDGE('',*,*,#3827,.F.);
#5330=ORIENTED_EDGE('',*,*,#3576,.T.);
#5331=ORIENTED_EDGE('',*,*,#3569,.T.);
#5332=ORIENTED_EDGE('',*,*,#3572,.T.);
#5333=ORIENTED_EDGE('',*,*,#3574,.T.);
#5334=ORIENTED_EDGE('',*,*,#3826,.F.);
#5335=ORIENTED_EDGE('',*,*,#3652,.T.);
#5336=ORIENTED_EDGE('',*,*,#3655,.T.);
#5337=ORIENTED_EDGE('',*,*,#3657,.T.);
#5338=ORIENTED_EDGE('',*,*,#3659,.T.);
#5339=ORIENTED_EDGE('',*,*,#3825,.F.);
#5340=ORIENTED_EDGE('',*,*,#3605,.T.);
#5341=ORIENTED_EDGE('',*,*,#3608,.T.);
#5342=ORIENTED_EDGE('',*,*,#3841,.F.);
#5343=ORIENTED_EDGE('',*,*,#3738,.T.);
#5344=ORIENTED_EDGE('',*,*,#3741,.T.);
#5345=ORIENTED_EDGE('',*,*,#3743,.T.);
#5346=ORIENTED_EDGE('',*,*,#3745,.T.);
#5347=ORIENTED_EDGE('',*,*,#3735,.T.);
#5348=ORIENTED_EDGE('',*,*,#3842,.F.);
#5349=ORIENTED_EDGE('',*,*,#3555,.T.);
#5350=ORIENTED_EDGE('',*,*,#3558,.T.);
#5351=ORIENTED_EDGE('',*,*,#3560,.T.);
#5352=ORIENTED_EDGE('',*,*,#3843,.F.);
#5353=ORIENTED_EDGE('',*,*,#3428,.T.);
#5354=ORIENTED_EDGE('',*,*,#3431,.T.);
#5355=ORIENTED_EDGE('',*,*,#3433,.T.);
#5356=ORIENTED_EDGE('',*,*,#3435,.T.);
#5357=ORIENTED_EDGE('',*,*,#3443,.T.);
#5358=ORIENTED_EDGE('',*,*,#3445,.T.);
#5359=ORIENTED_EDGE('',*,*,#3447,.T.);
#5360=ORIENTED_EDGE('',*,*,#3436,.T.);
#5361=ORIENTED_EDGE('',*,*,#3439,.T.);
#5362=ORIENTED_EDGE('',*,*,#3441,.T.);
#5363=ORIENTED_EDGE('',*,*,#3455,.T.);
#5364=ORIENTED_EDGE('',*,*,#3457,.T.);
#5365=ORIENTED_EDGE('',*,*,#3459,.T.);
#5366=ORIENTED_EDGE('',*,*,#3448,.T.);
#5367=ORIENTED_EDGE('',*,*,#3451,.T.);
#5368=ORIENTED_EDGE('',*,*,#3453,.T.);
#5369=ORIENTED_EDGE('',*,*,#3478,.T.);
#5370=ORIENTED_EDGE('',*,*,#3480,.T.);
#5371=ORIENTED_EDGE('',*,*,#3482,.T.);
#5372=ORIENTED_EDGE('',*,*,#3471,.T.);
#5373=ORIENTED_EDGE('',*,*,#3474,.T.);
#5374=ORIENTED_EDGE('',*,*,#3476,.T.);
#5375=ORIENTED_EDGE('',*,*,#3490,.T.);
#5376=ORIENTED_EDGE('',*,*,#3492,.T.);
#5377=ORIENTED_EDGE('',*,*,#3494,.T.);
#5378=ORIENTED_EDGE('',*,*,#3483,.T.);
#5379=ORIENTED_EDGE('',*,*,#3486,.T.);
#5380=ORIENTED_EDGE('',*,*,#3488,.T.);
#5381=ORIENTED_EDGE('',*,*,#3502,.T.);
#5382=ORIENTED_EDGE('',*,*,#3504,.T.);
#5383=ORIENTED_EDGE('',*,*,#3506,.T.);
#5384=ORIENTED_EDGE('',*,*,#3495,.T.);
#5385=ORIENTED_EDGE('',*,*,#3498,.T.);
#5386=ORIENTED_EDGE('',*,*,#3500,.T.);
#5387=ORIENTED_EDGE('',*,*,#3514,.T.);
#5388=ORIENTED_EDGE('',*,*,#3516,.T.);
#5389=ORIENTED_EDGE('',*,*,#3518,.T.);
#5390=ORIENTED_EDGE('',*,*,#3507,.T.);
#5391=ORIENTED_EDGE('',*,*,#3510,.T.);
#5392=ORIENTED_EDGE('',*,*,#3512,.T.);
#5393=ORIENTED_EDGE('',*,*,#3526,.T.);
#5394=ORIENTED_EDGE('',*,*,#3528,.T.);
#5395=ORIENTED_EDGE('',*,*,#3530,.T.);
#5396=ORIENTED_EDGE('',*,*,#3519,.T.);
#5397=ORIENTED_EDGE('',*,*,#3522,.T.);
#5398=ORIENTED_EDGE('',*,*,#3524,.T.);
#5399=ORIENTED_EDGE('',*,*,#3538,.T.);
#5400=ORIENTED_EDGE('',*,*,#3540,.T.);
#5401=ORIENTED_EDGE('',*,*,#3542,.T.);
#5402=ORIENTED_EDGE('',*,*,#3531,.T.);
#5403=ORIENTED_EDGE('',*,*,#3534,.T.);
#5404=ORIENTED_EDGE('',*,*,#3536,.T.);
#5405=ORIENTED_EDGE('',*,*,#3550,.T.);
#5406=ORIENTED_EDGE('',*,*,#3552,.T.);
#5407=ORIENTED_EDGE('',*,*,#3554,.T.);
#5408=ORIENTED_EDGE('',*,*,#3543,.T.);
#5409=ORIENTED_EDGE('',*,*,#3546,.T.);
#5410=ORIENTED_EDGE('',*,*,#3548,.T.);
#5411=ORIENTED_EDGE('',*,*,#3682,.T.);
#5412=ORIENTED_EDGE('',*,*,#3684,.T.);
#5413=ORIENTED_EDGE('',*,*,#3686,.T.);
#5414=ORIENTED_EDGE('',*,*,#3675,.T.);
#5415=ORIENTED_EDGE('',*,*,#3678,.T.);
#5416=ORIENTED_EDGE('',*,*,#3680,.T.);
#5417=ORIENTED_EDGE('',*,*,#3694,.T.);
#5418=ORIENTED_EDGE('',*,*,#3696,.T.);
#5419=ORIENTED_EDGE('',*,*,#3698,.T.);
#5420=ORIENTED_EDGE('',*,*,#3687,.T.);
#5421=ORIENTED_EDGE('',*,*,#3690,.T.);
#5422=ORIENTED_EDGE('',*,*,#3692,.T.);
#5423=ORIENTED_EDGE('',*,*,#3706,.T.);
#5424=ORIENTED_EDGE('',*,*,#3708,.T.);
#5425=ORIENTED_EDGE('',*,*,#3710,.T.);
#5426=ORIENTED_EDGE('',*,*,#3699,.T.);
#5427=ORIENTED_EDGE('',*,*,#3702,.T.);
#5428=ORIENTED_EDGE('',*,*,#3704,.T.);
#5429=ORIENTED_EDGE('',*,*,#3718,.T.);
#5430=ORIENTED_EDGE('',*,*,#3720,.T.);
#5431=ORIENTED_EDGE('',*,*,#3722,.T.);
#5432=ORIENTED_EDGE('',*,*,#3711,.T.);
#5433=ORIENTED_EDGE('',*,*,#3714,.T.);
#5434=ORIENTED_EDGE('',*,*,#3716,.T.);
#5435=ORIENTED_EDGE('',*,*,#3730,.T.);
#5436=ORIENTED_EDGE('',*,*,#3732,.T.);
#5437=ORIENTED_EDGE('',*,*,#3734,.T.);
#5438=ORIENTED_EDGE('',*,*,#3723,.T.);
#5439=ORIENTED_EDGE('',*,*,#3726,.T.);
#5440=ORIENTED_EDGE('',*,*,#3728,.T.);
#5441=ORIENTED_EDGE('',*,*,#3764,.T.);
#5442=ORIENTED_EDGE('',*,*,#3766,.T.);
#5443=ORIENTED_EDGE('',*,*,#3768,.T.);
#5444=ORIENTED_EDGE('',*,*,#3757,.T.);
#5445=ORIENTED_EDGE('',*,*,#3760,.T.);
#5446=ORIENTED_EDGE('',*,*,#3762,.T.);
#5447=ORIENTED_EDGE('',*,*,#3776,.T.);
#5448=ORIENTED_EDGE('',*,*,#3778,.T.);
#5449=ORIENTED_EDGE('',*,*,#3780,.T.);
#5450=ORIENTED_EDGE('',*,*,#3769,.T.);
#5451=ORIENTED_EDGE('',*,*,#3772,.T.);
#5452=ORIENTED_EDGE('',*,*,#3774,.T.);
#5453=ORIENTED_EDGE('',*,*,#3799,.T.);
#5454=ORIENTED_EDGE('',*,*,#3801,.T.);
#5455=ORIENTED_EDGE('',*,*,#3803,.T.);
#5456=ORIENTED_EDGE('',*,*,#3792,.T.);
#5457=ORIENTED_EDGE('',*,*,#3795,.T.);
#5458=ORIENTED_EDGE('',*,*,#3797,.T.);
#5459=ORIENTED_EDGE('',*,*,#3041,.F.);
#5460=ORIENTED_EDGE('',*,*,#3040,.F.);
#5461=ORIENTED_EDGE('',*,*,#3844,.F.);
#5462=ORIENTED_EDGE('',*,*,#3845,.F.);
#5463=ORIENTED_EDGE('',*,*,#3846,.F.);
#5464=ORIENTED_EDGE('',*,*,#3847,.F.);
#5465=ORIENTED_EDGE('',*,*,#3848,.T.);
#5466=ORIENTED_EDGE('',*,*,#3849,.T.);
#5467=ORIENTED_EDGE('',*,*,#3848,.F.);
#5468=ORIENTED_EDGE('',*,*,#3849,.F.);
#5469=ORIENTED_EDGE('',*,*,#3850,.T.);
#5470=ORIENTED_EDGE('',*,*,#3845,.T.);
#5471=ORIENTED_EDGE('',*,*,#3844,.T.);
#5472=ORIENTED_EDGE('',*,*,#3850,.F.);
#5473=ORIENTED_EDGE('',*,*,#3846,.T.);
#5474=ORIENTED_EDGE('',*,*,#3851,.T.);
#5475=ORIENTED_EDGE('',*,*,#3384,.F.);
#5476=ORIENTED_EDGE('',*,*,#3851,.F.);
#5477=ORIENTED_EDGE('',*,*,#3847,.T.);
#5478=ORIENTED_EDGE('',*,*,#3033,.F.);
#5479=ORIENTED_EDGE('',*,*,#3831,.F.);
#5480=ORIENTED_EDGE('',*,*,#3817,.F.);
#5481=ORIENTED_EDGE('',*,*,#3852,.F.);
#5482=ORIENTED_EDGE('',*,*,#3823,.F.);
#5483=ORIENTED_EDGE('',*,*,#3852,.T.);
#5484=ORIENTED_EDGE('',*,*,#3816,.T.);
#5485=ORIENTED_EDGE('',*,*,#3152,.F.);
#5486=ORIENTED_EDGE('',*,*,#3611,.T.);
#5487=ORIENTED_EDGE('',*,*,#3840,.T.);
#5488=ORIENTED_EDGE('',*,*,#3748,.F.);
#5489=ORIENTED_EDGE('',*,*,#3074,.F.);
#5490=ORIENTED_EDGE('',*,*,#3750,.T.);
#5491=ORIENTED_EDGE('',*,*,#3839,.T.);
#5492=ORIENTED_EDGE('',*,*,#3674,.F.);
#5493=ORIENTED_EDGE('',*,*,#3117,.F.);
#5494=ORIENTED_EDGE('',*,*,#3669,.T.);
#5495=ORIENTED_EDGE('',*,*,#3838,.T.);
#5496=ORIENTED_EDGE('',*,*,#3427,.F.);
#5497=ORIENTED_EDGE('',*,*,#3248,.F.);
#5498=ORIENTED_EDGE('',*,*,#3429,.T.);
#5499=ORIENTED_EDGE('',*,*,#3843,.T.);
#5500=ORIENTED_EDGE('',*,*,#3561,.F.);
#5501=ORIENTED_EDGE('',*,*,#3185,.F.);
#5502=ORIENTED_EDGE('',*,*,#3556,.T.);
#5503=ORIENTED_EDGE('',*,*,#3842,.T.);
#5504=ORIENTED_EDGE('',*,*,#3737,.F.);
#5505=ORIENTED_EDGE('',*,*,#3080,.F.);
#5506=ORIENTED_EDGE('',*,*,#3739,.T.);
#5507=ORIENTED_EDGE('',*,*,#3841,.T.);
#5508=ORIENTED_EDGE('',*,*,#3609,.F.);
#5509=ORIENTED_EDGE('',*,*,#3157,.F.);
#5510=ORIENTED_EDGE('',*,*,#3824,.F.);
#5511=TOROIDAL_SURFACE('',#5837,14.5,0.5);
#5512=TOROIDAL_SURFACE('',#5848,13.35,0.5);
#5513=TOROIDAL_SURFACE('',#5858,1.5,0.5);
#5514=TOROIDAL_SURFACE('',#5865,1.5,0.5);
#5515=TOROIDAL_SURFACE('',#5871,1.5,0.5);
#5516=TOROIDAL_SURFACE('',#5877,1.5,0.5);
#5517=TOROIDAL_SURFACE('',#5892,1.5,0.5);
#5518=TOROIDAL_SURFACE('',#5898,1.5,0.5);
#5519=TOROIDAL_SURFACE('',#5903,1.5,0.5);
#5520=TOROIDAL_SURFACE('',#5909,1.5,0.5);
#5521=TOROIDAL_SURFACE('',#5922,1.5,0.5);
#5522=TOROIDAL_SURFACE('',#5929,1.5,0.5);
#5523=TOROIDAL_SURFACE('',#5935,1.5,0.5);
#5524=TOROIDAL_SURFACE('',#5941,1.5,0.5);
#5525=TOROIDAL_SURFACE('',#5957,1.5,0.5);
#5526=TOROIDAL_SURFACE('',#5963,1.5,0.5);
#5527=TOROIDAL_SURFACE('',#5968,1.5,0.5);
#5528=TOROIDAL_SURFACE('',#5974,1.5,0.5);
#5529=TOROIDAL_SURFACE('',#5986,4.,2.);
#5530=TOROIDAL_SURFACE('',#5990,4.,2.);
#5531=TOROIDAL_SURFACE('',#5994,4.,2.);
#5532=TOROIDAL_SURFACE('',#5998,4.,2.);
#5533=TOROIDAL_SURFACE('',#6002,4.,2.);
#5534=TOROIDAL_SURFACE('',#6006,4.,2.);
#5535=TOROIDAL_SURFACE('',#6010,4.,2.);
#5536=TOROIDAL_SURFACE('',#6016,4.,2.);
#5537=TOROIDAL_SURFACE('',#6230,13.3500000000002,0.85);
#5538=ADVANCED_FACE('',(#1749),#5511,.T.);
#5539=ADVANCED_FACE('',(#1750),#1748,.F.);
#5540=ADVANCED_FACE('',(#1751),#289,.F.);
#5541=ADVANCED_FACE('',(#1752),#5512,.T.);
#5542=ADVANCED_FACE('',(#1753),#290,.T.);
#5543=ADVANCED_FACE('',(#1754,#15,#16,#17,#18,#19,#20,#21,#22,#23,#24,#25,
#26,#27,#28,#29,#30,#31,#32,#33,#34,#35,#36,#37,#38,#39,#40,#41,#42,#43,
#44,#45,#46,#47,#48,#49,#50,#51,#52,#53),#77,.T.);
#5544=ADVANCED_FACE('',(#1755),#5513,.T.);
#5545=ADVANCED_FACE('',(#1756),#291,.T.);
#5546=ADVANCED_FACE('',(#1757),#5514,.T.);
#5547=ADVANCED_FACE('',(#1758),#292,.T.);
#5548=ADVANCED_FACE('',(#1759),#5515,.T.);
#5549=ADVANCED_FACE('',(#1760),#293,.T.);
#5550=ADVANCED_FACE('',(#1761),#5516,.T.);
#5551=ADVANCED_FACE('',(#1762),#294,.T.);
#5552=ADVANCED_FACE('',(#1763),#78,.T.);
#5553=ADVANCED_FACE('',(#1764),#295,.T.);
#5554=ADVANCED_FACE('',(#1765),#79,.T.);
#5555=ADVANCED_FACE('',(#1766),#296,.T.);
#5556=ADVANCED_FACE('',(#1767),#80,.F.);
#5557=ADVANCED_FACE('',(#1768),#81,.F.);
#5558=ADVANCED_FACE('',(#1769),#82,.F.);
#5559=ADVANCED_FACE('',(#1770),#83,.F.);
#5560=ADVANCED_FACE('',(#1771),#5517,.T.);
#5561=ADVANCED_FACE('',(#1772),#297,.T.);
#5562=ADVANCED_FACE('',(#1773),#5518,.T.);
#5563=ADVANCED_FACE('',(#1774),#298,.T.);
#5564=ADVANCED_FACE('',(#1775),#5519,.T.);
#5565=ADVANCED_FACE('',(#1776),#299,.T.);
#5566=ADVANCED_FACE('',(#1777),#5520,.T.);
#5567=ADVANCED_FACE('',(#1778),#300,.T.);
#5568=ADVANCED_FACE('',(#1779),#84,.T.);
#5569=ADVANCED_FACE('',(#1780),#301,.T.);
#5570=ADVANCED_FACE('',(#1781),#85,.T.);
#5571=ADVANCED_FACE('',(#1782,#54),#86,.T.);
#5572=ADVANCED_FACE('',(#1783),#5521,.T.);
#5573=ADVANCED_FACE('',(#1784),#302,.T.);
#5574=ADVANCED_FACE('',(#1785),#5522,.T.);
#5575=ADVANCED_FACE('',(#1786),#303,.T.);
#5576=ADVANCED_FACE('',(#1787),#5523,.T.);
#5577=ADVANCED_FACE('',(#1788),#304,.T.);
#5578=ADVANCED_FACE('',(#1789),#5524,.T.);
#5579=ADVANCED_FACE('',(#1790),#305,.T.);
#5580=ADVANCED_FACE('',(#1791),#87,.T.);
#5581=ADVANCED_FACE('',(#1792),#306,.T.);
#5582=ADVANCED_FACE('',(#1793),#88,.T.);
#5583=ADVANCED_FACE('',(#1794),#307,.T.);
#5584=ADVANCED_FACE('',(#1795,#55),#89,.F.);
#5585=ADVANCED_FACE('',(#1796),#5525,.T.);
#5586=ADVANCED_FACE('',(#1797),#308,.T.);
#5587=ADVANCED_FACE('',(#1798),#5526,.T.);
#5588=ADVANCED_FACE('',(#1799),#309,.T.);
#5589=ADVANCED_FACE('',(#1800),#5527,.T.);
#5590=ADVANCED_FACE('',(#1801),#310,.T.);
#5591=ADVANCED_FACE('',(#1802),#5528,.T.);
#5592=ADVANCED_FACE('',(#1803),#311,.T.);
#5593=ADVANCED_FACE('',(#1804),#90,.T.);
#5594=ADVANCED_FACE('',(#1805),#312,.T.);
#5595=ADVANCED_FACE('',(#1806),#91,.T.);
#5596=ADVANCED_FACE('',(#1807,#56),#92,.T.);
#5597=ADVANCED_FACE('',(#1808),#313,.T.);
#5598=ADVANCED_FACE('',(#1809),#314,.T.);
#5599=ADVANCED_FACE('',(#1810),#5529,.F.);
#5600=ADVANCED_FACE('',(#1811),#5530,.F.);
#5601=ADVANCED_FACE('',(#1812),#5531,.F.);
#5602=ADVANCED_FACE('',(#1813),#5532,.F.);
#5603=ADVANCED_FACE('',(#1814),#5533,.F.);
#5604=ADVANCED_FACE('',(#1815),#5534,.F.);
#5605=ADVANCED_FACE('',(#1816),#5535,.F.);
#5606=ADVANCED_FACE('',(#1817),#315,.F.);
#5607=ADVANCED_FACE('',(#1818),#316,.F.);
#5608=ADVANCED_FACE('',(#1819),#5536,.F.);
#5609=ADVANCED_FACE('',(#1820),#317,.F.);
#5610=ADVANCED_FACE('',(#1821),#318,.T.);
#5611=ADVANCED_FACE('',(#1822),#319,.F.);
#5612=ADVANCED_FACE('',(#1823),#320,.F.);
#5613=ADVANCED_FACE('',(#1824),#321,.T.);
#5614=ADVANCED_FACE('',(#1825),#322,.T.);
#5615=ADVANCED_FACE('',(#1826),#323,.F.);
#5616=ADVANCED_FACE('',(#1827),#324,.F.);
#5617=ADVANCED_FACE('',(#1828),#325,.F.);
#5618=ADVANCED_FACE('',(#1829),#326,.T.);
#5619=ADVANCED_FACE('',(#1830),#93,.T.);
#5620=ADVANCED_FACE('',(#1831),#94,.T.);
#5621=ADVANCED_FACE('',(#1832),#95,.T.);
#5622=ADVANCED_FACE('',(#1833),#96,.T.);
#5623=ADVANCED_FACE('',(#1834),#97,.F.);
#5624=ADVANCED_FACE('',(#1835),#98,.F.);
#5625=ADVANCED_FACE('',(#1836),#99,.F.);
#5626=ADVANCED_FACE('',(#1837),#100,.F.);
#5627=ADVANCED_FACE('',(#1838),#101,.F.);
#5628=ADVANCED_FACE('',(#1839),#102,.F.);
#5629=ADVANCED_FACE('',(#1840),#103,.F.);
#5630=ADVANCED_FACE('',(#1841),#104,.F.);
#5631=ADVANCED_FACE('',(#1842),#105,.F.);
#5632=ADVANCED_FACE('',(#1843),#106,.F.);
#5633=ADVANCED_FACE('',(#1844),#107,.F.);
#5634=ADVANCED_FACE('',(#1845),#108,.F.);
#5635=ADVANCED_FACE('',(#1846),#109,.F.);
#5636=ADVANCED_FACE('',(#1847),#110,.F.);
#5637=ADVANCED_FACE('',(#1848),#111,.F.);
#5638=ADVANCED_FACE('',(#1849),#112,.F.);
#5639=ADVANCED_FACE('',(#1850),#113,.F.);
#5640=ADVANCED_FACE('',(#1851),#114,.F.);
#5641=ADVANCED_FACE('',(#1852),#115,.F.);
#5642=ADVANCED_FACE('',(#1853),#116,.F.);
#5643=ADVANCED_FACE('',(#1854),#117,.F.);
#5644=ADVANCED_FACE('',(#1855),#118,.F.);
#5645=ADVANCED_FACE('',(#1856),#119,.F.);
#5646=ADVANCED_FACE('',(#1857),#120,.F.);
#5647=ADVANCED_FACE('',(#1858),#121,.F.);
#5648=ADVANCED_FACE('',(#1859),#122,.F.);
#5649=ADVANCED_FACE('',(#1860),#123,.F.);
#5650=ADVANCED_FACE('',(#1861),#124,.F.);
#5651=ADVANCED_FACE('',(#1862),#125,.F.);
#5652=ADVANCED_FACE('',(#1863),#126,.F.);
#5653=ADVANCED_FACE('',(#1864),#127,.F.);
#5654=ADVANCED_FACE('',(#1865),#128,.F.);
#5655=ADVANCED_FACE('',(#1866),#129,.F.);
#5656=ADVANCED_FACE('',(#1867),#130,.F.);
#5657=ADVANCED_FACE('',(#1868),#131,.F.);
#5658=ADVANCED_FACE('',(#1869),#132,.F.);
#5659=ADVANCED_FACE('',(#1870),#133,.F.);
#5660=ADVANCED_FACE('',(#1871),#134,.F.);
#5661=ADVANCED_FACE('',(#1872),#135,.F.);
#5662=ADVANCED_FACE('',(#1873),#136,.F.);
#5663=ADVANCED_FACE('',(#1874),#137,.F.);
#5664=ADVANCED_FACE('',(#1875),#138,.F.);
#5665=ADVANCED_FACE('',(#1876),#139,.F.);
#5666=ADVANCED_FACE('',(#1877),#140,.F.);
#5667=ADVANCED_FACE('',(#1878),#141,.F.);
#5668=ADVANCED_FACE('',(#1879),#142,.F.);
#5669=ADVANCED_FACE('',(#1880),#143,.F.);
#5670=ADVANCED_FACE('',(#1881),#144,.F.);
#5671=ADVANCED_FACE('',(#1882),#145,.F.);
#5672=ADVANCED_FACE('',(#1883),#146,.F.);
#5673=ADVANCED_FACE('',(#1884),#147,.F.);
#5674=ADVANCED_FACE('',(#1885),#148,.F.);
#5675=ADVANCED_FACE('',(#1886),#149,.F.);
#5676=ADVANCED_FACE('',(#1887),#150,.F.);
#5677=ADVANCED_FACE('',(#1888),#151,.F.);
#5678=ADVANCED_FACE('',(#1889),#152,.F.);
#5679=ADVANCED_FACE('',(#1890),#153,.F.);
#5680=ADVANCED_FACE('',(#1891),#154,.F.);
#5681=ADVANCED_FACE('',(#1892),#155,.F.);
#5682=ADVANCED_FACE('',(#1893),#156,.F.);
#5683=ADVANCED_FACE('',(#1894),#157,.F.);
#5684=ADVANCED_FACE('',(#1895),#158,.F.);
#5685=ADVANCED_FACE('',(#1896),#159,.F.);
#5686=ADVANCED_FACE('',(#1897),#160,.F.);
#5687=ADVANCED_FACE('',(#1898),#161,.F.);
#5688=ADVANCED_FACE('',(#1899),#162,.F.);
#5689=ADVANCED_FACE('',(#1900),#163,.F.);
#5690=ADVANCED_FACE('',(#1901),#164,.F.);
#5691=ADVANCED_FACE('',(#1902),#165,.F.);
#5692=ADVANCED_FACE('',(#1903),#166,.F.);
#5693=ADVANCED_FACE('',(#1904),#167,.F.);
#5694=ADVANCED_FACE('',(#1905),#168,.F.);
#5695=ADVANCED_FACE('',(#1906),#169,.F.);
#5696=ADVANCED_FACE('',(#1907),#170,.F.);
#5697=ADVANCED_FACE('',(#1908),#171,.F.);
#5698=ADVANCED_FACE('',(#1909),#172,.F.);
#5699=ADVANCED_FACE('',(#1910),#173,.F.);
#5700=ADVANCED_FACE('',(#1911),#174,.F.);
#5701=ADVANCED_FACE('',(#1912),#175,.F.);
#5702=ADVANCED_FACE('',(#1913),#176,.F.);
#5703=ADVANCED_FACE('',(#1914),#177,.F.);
#5704=ADVANCED_FACE('',(#1915),#178,.F.);
#5705=ADVANCED_FACE('',(#1916),#179,.F.);
#5706=ADVANCED_FACE('',(#1917),#180,.F.);
#5707=ADVANCED_FACE('',(#1918),#181,.F.);
#5708=ADVANCED_FACE('',(#1919),#182,.F.);
#5709=ADVANCED_FACE('',(#1920),#183,.F.);
#5710=ADVANCED_FACE('',(#1921),#184,.F.);
#5711=ADVANCED_FACE('',(#1922),#185,.F.);
#5712=ADVANCED_FACE('',(#1923),#186,.F.);
#5713=ADVANCED_FACE('',(#1924),#187,.F.);
#5714=ADVANCED_FACE('',(#1925),#188,.F.);
#5715=ADVANCED_FACE('',(#1926),#189,.F.);
#5716=ADVANCED_FACE('',(#1927),#190,.F.);
#5717=ADVANCED_FACE('',(#1928),#191,.F.);
#5718=ADVANCED_FACE('',(#1929),#192,.F.);
#5719=ADVANCED_FACE('',(#1930),#193,.F.);
#5720=ADVANCED_FACE('',(#1931),#194,.F.);
#5721=ADVANCED_FACE('',(#1932),#195,.F.);
#5722=ADVANCED_FACE('',(#1933),#196,.F.);
#5723=ADVANCED_FACE('',(#1934),#197,.F.);
#5724=ADVANCED_FACE('',(#1935),#198,.F.);
#5725=ADVANCED_FACE('',(#1936),#199,.F.);
#5726=ADVANCED_FACE('',(#1937),#200,.F.);
#5727=ADVANCED_FACE('',(#1938),#201,.F.);
#5728=ADVANCED_FACE('',(#1939),#202,.F.);
#5729=ADVANCED_FACE('',(#1940),#203,.F.);
#5730=ADVANCED_FACE('',(#1941),#204,.F.);
#5731=ADVANCED_FACE('',(#1942),#205,.F.);
#5732=ADVANCED_FACE('',(#1943),#206,.F.);
#5733=ADVANCED_FACE('',(#1944),#207,.F.);
#5734=ADVANCED_FACE('',(#1945),#208,.F.);
#5735=ADVANCED_FACE('',(#1946),#209,.F.);
#5736=ADVANCED_FACE('',(#1947),#210,.F.);
#5737=ADVANCED_FACE('',(#1948),#211,.F.);
#5738=ADVANCED_FACE('',(#1949),#212,.F.);
#5739=ADVANCED_FACE('',(#1950),#213,.F.);
#5740=ADVANCED_FACE('',(#1951),#214,.F.);
#5741=ADVANCED_FACE('',(#1952),#215,.F.);
#5742=ADVANCED_FACE('',(#1953),#216,.F.);
#5743=ADVANCED_FACE('',(#1954),#217,.F.);
#5744=ADVANCED_FACE('',(#1955),#218,.F.);
#5745=ADVANCED_FACE('',(#1956),#219,.F.);
#5746=ADVANCED_FACE('',(#1957),#220,.F.);
#5747=ADVANCED_FACE('',(#1958),#221,.F.);
#5748=ADVANCED_FACE('',(#1959),#222,.F.);
#5749=ADVANCED_FACE('',(#1960),#223,.F.);
#5750=ADVANCED_FACE('',(#1961),#224,.F.);
#5751=ADVANCED_FACE('',(#1962),#225,.F.);
#5752=ADVANCED_FACE('',(#1963),#226,.F.);
#5753=ADVANCED_FACE('',(#1964),#227,.F.);
#5754=ADVANCED_FACE('',(#1965),#228,.F.);
#5755=ADVANCED_FACE('',(#1966),#229,.F.);
#5756=ADVANCED_FACE('',(#1967),#230,.F.);
#5757=ADVANCED_FACE('',(#1968),#231,.F.);
#5758=ADVANCED_FACE('',(#1969),#232,.F.);
#5759=ADVANCED_FACE('',(#1970),#233,.F.);
#5760=ADVANCED_FACE('',(#1971),#234,.F.);
#5761=ADVANCED_FACE('',(#1972),#235,.F.);
#5762=ADVANCED_FACE('',(#1973),#236,.F.);
#5763=ADVANCED_FACE('',(#1974),#237,.F.);
#5764=ADVANCED_FACE('',(#1975),#238,.F.);
#5765=ADVANCED_FACE('',(#1976),#239,.F.);
#5766=ADVANCED_FACE('',(#1977),#240,.F.);
#5767=ADVANCED_FACE('',(#1978),#241,.F.);
#5768=ADVANCED_FACE('',(#1979),#242,.F.);
#5769=ADVANCED_FACE('',(#1980),#243,.F.);
#5770=ADVANCED_FACE('',(#1981),#244,.F.);
#5771=ADVANCED_FACE('',(#1982),#245,.F.);
#5772=ADVANCED_FACE('',(#1983),#246,.F.);
#5773=ADVANCED_FACE('',(#1984),#247,.F.);
#5774=ADVANCED_FACE('',(#1985),#248,.F.);
#5775=ADVANCED_FACE('',(#1986),#249,.F.);
#5776=ADVANCED_FACE('',(#1987),#250,.F.);
#5777=ADVANCED_FACE('',(#1988),#251,.F.);
#5778=ADVANCED_FACE('',(#1989),#252,.F.);
#5779=ADVANCED_FACE('',(#1990),#253,.F.);
#5780=ADVANCED_FACE('',(#1991),#254,.F.);
#5781=ADVANCED_FACE('',(#1992),#255,.F.);
#5782=ADVANCED_FACE('',(#1993),#256,.F.);
#5783=ADVANCED_FACE('',(#1994),#257,.F.);
#5784=ADVANCED_FACE('',(#1995),#258,.F.);
#5785=ADVANCED_FACE('',(#1996),#259,.F.);
#5786=ADVANCED_FACE('',(#1997),#260,.F.);
#5787=ADVANCED_FACE('',(#1998),#261,.F.);
#5788=ADVANCED_FACE('',(#1999),#262,.F.);
#5789=ADVANCED_FACE('',(#2000),#263,.F.);
#5790=ADVANCED_FACE('',(#2001),#264,.F.);
#5791=ADVANCED_FACE('',(#2002),#265,.F.);
#5792=ADVANCED_FACE('',(#2003),#266,.F.);
#5793=ADVANCED_FACE('',(#2004),#267,.F.);
#5794=ADVANCED_FACE('',(#2005),#268,.F.);
#5795=ADVANCED_FACE('',(#2006),#269,.F.);
#5796=ADVANCED_FACE('',(#2007),#270,.F.);
#5797=ADVANCED_FACE('',(#2008),#271,.F.);
#5798=ADVANCED_FACE('',(#2009),#272,.F.);
#5799=ADVANCED_FACE('',(#2010),#273,.F.);
#5800=ADVANCED_FACE('',(#2011),#274,.F.);
#5801=ADVANCED_FACE('',(#2012),#275,.F.);
#5802=ADVANCED_FACE('',(#2013),#276,.F.);
#5803=ADVANCED_FACE('',(#2014),#277,.F.);
#5804=ADVANCED_FACE('',(#2015),#278,.F.);
#5805=ADVANCED_FACE('',(#2016),#279,.F.);
#5806=ADVANCED_FACE('',(#2017),#280,.F.);
#5807=ADVANCED_FACE('',(#2018),#281,.F.);
#5808=ADVANCED_FACE('',(#2019),#282,.F.);
#5809=ADVANCED_FACE('',(#2020),#283,.F.);
#5810=ADVANCED_FACE('',(#2021,#57,#58,#59,#60,#61,#62,#63,#64,#65,#66,#67,
#68,#69,#70,#71,#72,#73),#284,.T.);
#5811=ADVANCED_FACE('',(#2022,#74),#285,.F.);
#5812=ADVANCED_FACE('',(#2023,#75),#286,.F.);
#5813=ADVANCED_FACE('',(#2024),#5537,.F.);
#5814=ADVANCED_FACE('',(#2025),#327,.T.);
#5815=ADVANCED_FACE('',(#2026,#76),#287,.F.);
#5816=ADVANCED_FACE('',(#2027),#288,.F.);
#5817=CLOSED_SHELL('',(#5538,#5539,#5540,#5541,#5542,#5543,#5544,#5545,
#5546,#5547,#5548,#5549,#5550,#5551,#5552,#5553,#5554,#5555,#5556,#5557,
#5558,#5559,#5560,#5561,#5562,#5563,#5564,#5565,#5566,#5567,#5568,#5569,
#5570,#5571,#5572,#5573,#5574,#5575,#5576,#5577,#5578,#5579,#5580,#5581,
#5582,#5583,#5584,#5585,#5586,#5587,#5588,#5589,#5590,#5591,#5592,#5593,
#5594,#5595,#5596,#5597,#5598,#5599,#5600,#5601,#5602,#5603,#5604,#5605,
#5606,#5607,#5608,#5609,#5610,#5611,#5612,#5613,#5614,#5615,#5616,#5617,
#5618,#5619,#5620,#5621,#5622,#5623,#5624,#5625,#5626,#5627,#5628,#5629,
#5630,#5631,#5632,#5633,#5634,#5635,#5636,#5637,#5638,#5639,#5640,#5641,
#5642,#5643,#5644,#5645,#5646,#5647,#5648,#5649,#5650,#5651,#5652,#5653,
#5654,#5655,#5656,#5657,#5658,#5659,#5660,#5661,#5662,#5663,#5664,#5665,
#5666,#5667,#5668,#5669,#5670,#5671,#5672,#5673,#5674,#5675,#5676,#5677,
#5678,#5679,#5680,#5681,#5682,#5683,#5684,#5685,#5686,#5687,#5688,#5689,
#5690,#5691,#5692,#5693,#5694,#5695,#5696,#5697,#5698,#5699,#5700,#5701,
#5702,#5703,#5704,#5705,#5706,#5707,#5708,#5709,#5710,#5711,#5712,#5713,
#5714,#5715,#5716,#5717,#5718,#5719,#5720,#5721,#5722,#5723,#5724,#5725,
#5726,#5727,#5728,#5729,#5730,#5731,#5732,#5733,#5734,#5735,#5736,#5737,
#5738,#5739,#5740,#5741,#5742,#5743,#5744,#5745,#5746,#5747,#5748,#5749,
#5750,#5751,#5752,#5753,#5754,#5755,#5756,#5757,#5758,#5759,#5760,#5761,
#5762,#5763,#5764,#5765,#5766,#5767,#5768,#5769,#5770,#5771,#5772,#5773,
#5774,#5775,#5776,#5777,#5778,#5779,#5780,#5781,#5782,#5783,#5784,#5785,
#5786,#5787,#5788,#5789,#5790,#5791,#5792,#5793,#5794,#5795,#5796,#5797,
#5798,#5799,#5800,#5801,#5802,#5803,#5804,#5805,#5806,#5807,#5808,#5809,
#5810,#5811,#5812,#5813,#5814,#5815,#5816));
#5818=DERIVED_UNIT_ELEMENT(#5820,1.);
#5819=DERIVED_UNIT_ELEMENT(#9393,3.);
#5820=(
MASS_UNIT()
NAMED_UNIT(*)
SI_UNIT($,.GRAM.)
);
#5821=DERIVED_UNIT((#5818,#5819));
#5822=MEASURE_REPRESENTATION_ITEM('density measure',
POSITIVE_RATIO_MEASURE(1.),#5821);
#5823=PROPERTY_DEFINITION_REPRESENTATION(#5828,#5825);
#5824=PROPERTY_DEFINITION_REPRESENTATION(#5829,#5826);
#5825=REPRESENTATION('material name',(#5827),#9390);
#5826=REPRESENTATION('density',(#5822),#9390);
#5827=DESCRIPTIVE_REPRESENTATION_ITEM('Generic','Generic');
#5828=PROPERTY_DEFINITION('material property','material name',#9400);
#5829=PROPERTY_DEFINITION('material property','density of part',#9400);
#5830=DATE_TIME_ROLE('creation_date');
#5831=APPLIED_DATE_AND_TIME_ASSIGNMENT(#5832,#5830,(#9400));
#5832=DATE_AND_TIME(#5833,#5834);
#5833=CALENDAR_DATE(2021,23,6);
#5834=LOCAL_TIME(11,34,41.,#5835);
#5835=COORDINATED_UNIVERSAL_TIME_OFFSET(0,0,.BEHIND.);
#5836=AXIS2_PLACEMENT_3D('placement',#7743,#6235,#6236);
#5837=AXIS2_PLACEMENT_3D('',#7744,#6237,#6238);
#5838=AXIS2_PLACEMENT_3D('',#7746,#6239,#6240);
#5839=AXIS2_PLACEMENT_3D('',#7748,#6241,#6242);
#5840=AXIS2_PLACEMENT_3D('',#7749,#6243,#6244);
#5841=AXIS2_PLACEMENT_3D('',#7750,#6245,#6246);
#5842=AXIS2_PLACEMENT_3D('',#7753,#6247,#6248);
#5843=AXIS2_PLACEMENT_3D('',#7755,#6249,#6250);
#5844=AXIS2_PLACEMENT_3D('',#7757,#6251,#6252);
#5845=AXIS2_PLACEMENT_3D('',#7758,#6253,#6254);
#5846=AXIS2_PLACEMENT_3D('',#7760,#6256,#6257);
#5847=AXIS2_PLACEMENT_3D('',#7763,#6259,#6260);
#5848=AXIS2_PLACEMENT_3D('',#7764,#6261,#6262);
#5849=AXIS2_PLACEMENT_3D('',#7767,#6263,#6264);
#5850=AXIS2_PLACEMENT_3D('',#7769,#6265,#6266);
#5851=AXIS2_PLACEMENT_3D('',#7771,#6267,#6268);
#5852=AXIS2_PLACEMENT_3D('',#7772,#6269,#6270);
#5853=AXIS2_PLACEMENT_3D('',#7773,#6271,#6272);
#5854=AXIS2_PLACEMENT_3D('',#7774,#6273,#6274);
#5855=AXIS2_PLACEMENT_3D('',#7778,#6276,#6277);
#5856=AXIS2_PLACEMENT_3D('',#7779,#6278,#6279);
#5857=AXIS2_PLACEMENT_3D('',#7780,#6280,#6281);
#5858=AXIS2_PLACEMENT_3D('',#8201,#6492,#6493);
#5859=AXIS2_PLACEMENT_3D('',#8204,#6494,#6495);
#5860=AXIS2_PLACEMENT_3D('',#8206,#6496,#6497);
#5861=AXIS2_PLACEMENT_3D('',#8208,#6498,#6499);
#5862=AXIS2_PLACEMENT_3D('',#8209,#6500,#6501);
#5863=AXIS2_PLACEMENT_3D('',#8210,#6502,#6503);
#5864=AXIS2_PLACEMENT_3D('',#8213,#6504,#6505);
#5865=AXIS2_PLACEMENT_3D('',#8217,#6509,#6510);
#5866=AXIS2_PLACEMENT_3D('',#8220,#6511,#6512);
#5867=AXIS2_PLACEMENT_3D('',#8221,#6513,#6514);
#5868=AXIS2_PLACEMENT_3D('',#8222,#6515,#6516);
#5869=AXIS2_PLACEMENT_3D('',#8223,#6517,#6518);
#5870=AXIS2_PLACEMENT_3D('',#8226,#6519,#6520);
#5871=AXIS2_PLACEMENT_3D('',#8230,#6524,#6525);
#5872=AXIS2_PLACEMENT_3D('',#8233,#6526,#6527);
#5873=AXIS2_PLACEMENT_3D('',#8234,#6528,#6529);
#5874=AXIS2_PLACEMENT_3D('',#8235,#6530,#6531);
#5875=AXIS2_PLACEMENT_3D('',#8236,#6532,#6533);
#5876=AXIS2_PLACEMENT_3D('',#8239,#6534,#6535);
#5877=AXIS2_PLACEMENT_3D('',#8243,#6539,#6540);
#5878=AXIS2_PLACEMENT_3D('',#8246,#6541,#6542);
#5879=AXIS2_PLACEMENT_3D('',#8247,#6543,#6544);
#5880=AXIS2_PLACEMENT_3D('',#8248,#6545,#6546);
#5881=AXIS2_PLACEMENT_3D('',#8249,#6547,#6548);
#5882=AXIS2_PLACEMENT_3D('',#8253,#6552,#6553);
#5883=AXIS2_PLACEMENT_3D('',#8259,#6557,#6558);
#5884=AXIS2_PLACEMENT_3D('',#8262,#6560,#6561);
#5885=AXIS2_PLACEMENT_3D('',#8263,#6562,#6563);
#5886=AXIS2_PLACEMENT_3D('',#8267,#6566,#6567);
#5887=AXIS2_PLACEMENT_3D('',#8270,#6569,#6570);
#5888=AXIS2_PLACEMENT_3D('',#8271,#6571,#6572);
#5889=AXIS2_PLACEMENT_3D('',#8272,#6573,#6574);
#5890=AXIS2_PLACEMENT_3D('',#8273,#6575,#6576);
#5891=AXIS2_PLACEMENT_3D('',#8274,#6577,#6578);
#5892=AXIS2_PLACEMENT_3D('',#8275,#6579,#6580);
#5893=AXIS2_PLACEMENT_3D('',#8277,#6581,#6582);
#5894=AXIS2_PLACEMENT_3D('',#8279,#6583,#6584);
#5895=AXIS2_PLACEMENT_3D('',#8280,#6585,#6586);
#5896=AXIS2_PLACEMENT_3D('',#8281,#6587,#6588);
#5897=AXIS2_PLACEMENT_3D('',#8283,#6589,#6590);
#5898=AXIS2_PLACEMENT_3D('',#8285,#6592,#6593);
#5899=AXIS2_PLACEMENT_3D('',#8287,#6594,#6595);
#5900=AXIS2_PLACEMENT_3D('',#8288,#6596,#6597);
#5901=AXIS2_PLACEMENT_3D('',#8289,#6598,#6599);
#5902=AXIS2_PLACEMENT_3D('',#8291,#6600,#6601);
#5903=AXIS2_PLACEMENT_3D('',#8293,#6603,#6604);
#5904=AXIS2_PLACEMENT_3D('',#8296,#6605,#6606);
#5905=AXIS2_PLACEMENT_3D('',#8297,#6607,#6608);
#5906=AXIS2_PLACEMENT_3D('',#8298,#6609,#6610);
#5907=AXIS2_PLACEMENT_3D('',#8299,#6611,#6612);
#5908=AXIS2_PLACEMENT_3D('',#8302,#6613,#6614);
#5909=AXIS2_PLACEMENT_3D('',#8305,#6617,#6618);
#5910=AXIS2_PLACEMENT_3D('',#8308,#6619,#6620);
#5911=AXIS2_PLACEMENT_3D('',#8309,#6621,#6622);
#5912=AXIS2_PLACEMENT_3D('',#8310,#6623,#6624);
#5913=AXIS2_PLACEMENT_3D('',#8311,#6625,#6626);
#5914=AXIS2_PLACEMENT_3D('',#8314,#6629,#6630);
#5915=AXIS2_PLACEMENT_3D('',#8317,#6633,#6634);
#5916=AXIS2_PLACEMENT_3D('',#8319,#6636,#6637);
#5917=AXIS2_PLACEMENT_3D('',#8320,#6638,#6639);
#5918=AXIS2_PLACEMENT_3D('',#8323,#6640,#6641);
#5919=AXIS2_PLACEMENT_3D('',#8327,#6643,#6644);
#5920=AXIS2_PLACEMENT_3D('',#8331,#6646,#6647);
#5921=AXIS2_PLACEMENT_3D('',#8335,#6649,#6650);
#5922=AXIS2_PLACEMENT_3D('',#8337,#6652,#6653);
#5923=AXIS2_PLACEMENT_3D('',#8340,#6654,#6655);
#5924=AXIS2_PLACEMENT_3D('',#8342,#6656,#6657);
#5925=AXIS2_PLACEMENT_3D('',#8344,#6658,#6659);
#5926=AXIS2_PLACEMENT_3D('',#8345,#6660,#6661);
#5927=AXIS2_PLACEMENT_3D('',#8346,#6662,#6663);
#5928=AXIS2_PLACEMENT_3D('',#8349,#6664,#6665);
#5929=AXIS2_PLACEMENT_3D('',#8352,#6668,#6669);
#5930=AXIS2_PLACEMENT_3D('',#8355,#6670,#6671);
#5931=AXIS2_PLACEMENT_3D('',#8356,#6672,#6673);
#5932=AXIS2_PLACEMENT_3D('',#8357,#6674,#6675);
#5933=AXIS2_PLACEMENT_3D('',#8358,#6676,#6677);
#5934=AXIS2_PLACEMENT_3D('',#8361,#6678,#6679);
#5935=AXIS2_PLACEMENT_3D('',#8364,#6682,#6683);
#5936=AXIS2_PLACEMENT_3D('',#8367,#6684,#6685);
#5937=AXIS2_PLACEMENT_3D('',#8368,#6686,#6687);
#5938=AXIS2_PLACEMENT_3D('',#8369,#6688,#6689);
#5939=AXIS2_PLACEMENT_3D('',#8370,#6690,#6691);
#5940=AXIS2_PLACEMENT_3D('',#8373,#6692,#6693);
#5941=AXIS2_PLACEMENT_3D('',#8376,#6696,#6697);
#5942=AXIS2_PLACEMENT_3D('',#8379,#6698,#6699);
#5943=AXIS2_PLACEMENT_3D('',#8380,#6700,#6701);
#5944=AXIS2_PLACEMENT_3D('',#8381,#6702,#6703);
#5945=AXIS2_PLACEMENT_3D('',#8382,#6704,#6705);
#5946=AXIS2_PLACEMENT_3D('',#8385,#6708,#6709);
#5947=AXIS2_PLACEMENT_3D('',#8391,#6713,#6714);
#5948=AXIS2_PLACEMENT_3D('',#8394,#6716,#6717);
#5949=AXIS2_PLACEMENT_3D('',#8395,#6718,#6719);
#5950=AXIS2_PLACEMENT_3D('',#8399,#6722,#6723);
#5951=AXIS2_PLACEMENT_3D('',#8402,#6725,#6726);
#5952=AXIS2_PLACEMENT_3D('',#8403,#6727,#6728);
#5953=AXIS2_PLACEMENT_3D('',#8406,#6729,#6730);
#5954=AXIS2_PLACEMENT_3D('',#8410,#6732,#6733);
#5955=AXIS2_PLACEMENT_3D('',#8414,#6735,#6736);
#5956=AXIS2_PLACEMENT_3D('',#8418,#6738,#6739);
#5957=AXIS2_PLACEMENT_3D('',#8420,#6741,#6742);
#5958=AXIS2_PLACEMENT_3D('',#8422,#6743,#6744);
#5959=AXIS2_PLACEMENT_3D('',#8424,#6745,#6746);
#5960=AXIS2_PLACEMENT_3D('',#8425,#6747,#6748);
#5961=AXIS2_PLACEMENT_3D('',#8426,#6749,#6750);
#5962=AXIS2_PLACEMENT_3D('',#8428,#6751,#6752);
#5963=AXIS2_PLACEMENT_3D('',#8430,#6754,#6755);
#5964=AXIS2_PLACEMENT_3D('',#8432,#6756,#6757);
#5965=AXIS2_PLACEMENT_3D('',#8433,#6758,#6759);
#5966=AXIS2_PLACEMENT_3D('',#8434,#6760,#6761);
#5967=AXIS2_PLACEMENT_3D('',#8436,#6762,#6763);
#5968=AXIS2_PLACEMENT_3D('',#8438,#6765,#6766);
#5969=AXIS2_PLACEMENT_3D('',#8441,#6767,#6768);
#5970=AXIS2_PLACEMENT_3D('',#8442,#6769,#6770);
#5971=AXIS2_PLACEMENT_3D('',#8443,#6771,#6772);
#5972=AXIS2_PLACEMENT_3D('',#8444,#6773,#6774);
#5973=AXIS2_PLACEMENT_3D('',#8447,#6775,#6776);
#5974=AXIS2_PLACEMENT_3D('',#8450,#6779,#6780);
#5975=AXIS2_PLACEMENT_3D('',#8453,#6781,#6782);
#5976=AXIS2_PLACEMENT_3D('',#8454,#6783,#6784);
#5977=AXIS2_PLACEMENT_3D('',#8455,#6785,#6786);
#5978=AXIS2_PLACEMENT_3D('',#8456,#6787,#6788);
#5979=AXIS2_PLACEMENT_3D('',#8459,#6791,#6792);
#5980=AXIS2_PLACEMENT_3D('',#8462,#6795,#6796);
#5981=AXIS2_PLACEMENT_3D('',#8464,#6798,#6799);
#5982=AXIS2_PLACEMENT_3D('',#8465,#6800,#6801);
#5983=AXIS2_PLACEMENT_3D('',#8467,#6802,#6803);
#5984=AXIS2_PLACEMENT_3D('',#8468,#6804,#6805);
#5985=AXIS2_PLACEMENT_3D('',#8469,#6806,#6807);
#5986=AXIS2_PLACEMENT_3D('',#8470,#6808,#6809);
#5987=AXIS2_PLACEMENT_3D('',#8473,#6810,#6811);
#5988=AXIS2_PLACEMENT_3D('',#8474,#6812,#6813);
#5989=AXIS2_PLACEMENT_3D('',#8475,#6814,#6815);
#5990=AXIS2_PLACEMENT_3D('',#8476,#6816,#6817);
#5991=AXIS2_PLACEMENT_3D('',#8478,#6818,#6819);
#5992=AXIS2_PLACEMENT_3D('',#8480,#6820,#6821);
#5993=AXIS2_PLACEMENT_3D('',#8481,#6822,#6823);
#5994=AXIS2_PLACEMENT_3D('',#8482,#6824,#6825);
#5995=AXIS2_PLACEMENT_3D('',#8484,#6826,#6827);
#5996=AXIS2_PLACEMENT_3D('',#8486,#6828,#6829);
#5997=AXIS2_PLACEMENT_3D('',#8487,#6830,#6831);
#5998=AXIS2_PLACEMENT_3D('',#8488,#6832,#6833);
#5999=AXIS2_PLACEMENT_3D('',#8491,#6834,#6835);
#6000=AXIS2_PLACEMENT_3D('',#8492,#6836,#6837);
#6001=AXIS2_PLACEMENT_3D('',#8493,#6838,#6839);
#6002=AXIS2_PLACEMENT_3D('',#8494,#6840,#6841);
#6003=AXIS2_PLACEMENT_3D('',#8496,#6842,#6843);
#6004=AXIS2_PLACEMENT_3D('',#8498,#6844,#6845);
#6005=AXIS2_PLACEMENT_3D('',#8499,#6846,#6847);
#6006=AXIS2_PLACEMENT_3D('',#8500,#6848,#6849);
#6007=AXIS2_PLACEMENT_3D('',#8503,#6850,#6851);
#6008=AXIS2_PLACEMENT_3D('',#8504,#6852,#6853);
#6009=AXIS2_PLACEMENT_3D('',#8505,#6854,#6855);
#6010=AXIS2_PLACEMENT_3D('',#8506,#6856,#6857);
#6011=AXIS2_PLACEMENT_3D('',#8509,#6858,#6859);
#6012=AXIS2_PLACEMENT_3D('',#8510,#6860,#6861);
#6013=AXIS2_PLACEMENT_3D('',#8511,#6862,#6863);
#6014=AXIS2_PLACEMENT_3D('',#8512,#6864,#6865);
#6015=AXIS2_PLACEMENT_3D('',#8514,#6867,#6868);
#6016=AXIS2_PLACEMENT_3D('',#8516,#6870,#6871);
#6017=AXIS2_PLACEMENT_3D('',#8518,#6872,#6873);
#6018=AXIS2_PLACEMENT_3D('',#8520,#6874,#6875);
#6019=AXIS2_PLACEMENT_3D('',#8521,#6876,#6877);
#6020=AXIS2_PLACEMENT_3D('',#8522,#6878,#6879);
#6021=AXIS2_PLACEMENT_3D('',#8524,#6881,#6882);
#6022=AXIS2_PLACEMENT_3D('',#8527,#6885,#6886);
#6023=AXIS2_PLACEMENT_3D('',#8529,#6888,#6889);
#6024=AXIS2_PLACEMENT_3D('',#8531,#6891,#6892);
#6025=AXIS2_PLACEMENT_3D('',#8534,#6895,#6896);
#6026=AXIS2_PLACEMENT_3D('',#8537,#6899,#6900);
#6027=AXIS2_PLACEMENT_3D('',#8539,#6902,#6903);
#6028=AXIS2_PLACEMENT_3D('',#8541,#6905,#6906);
#6029=AXIS2_PLACEMENT_3D('',#8543,#6908,#6909);
#6030=AXIS2_PLACEMENT_3D('',#8546,#6912,#6913);
#6031=AXIS2_PLACEMENT_3D('',#8547,#6914,#6915);
#6032=AXIS2_PLACEMENT_3D('',#8548,#6916,#6917);
#6033=AXIS2_PLACEMENT_3D('',#8549,#6918,#6919);
#6034=AXIS2_PLACEMENT_3D('',#8550,#6920,#6921);
#6035=AXIS2_PLACEMENT_3D('',#8556,#6925,#6926);
#6036=AXIS2_PLACEMENT_3D('',#8562,#6930,#6931);
#6037=AXIS2_PLACEMENT_3D('',#8566,#6934,#6935);
#6038=AXIS2_PLACEMENT_3D('',#8570,#6938,#6939);
#6039=AXIS2_PLACEMENT_3D('',#8572,#6941,#6942);
#6040=AXIS2_PLACEMENT_3D('',#8578,#6946,#6947);
#6041=AXIS2_PLACEMENT_3D('',#8582,#6950,#6951);
#6042=AXIS2_PLACEMENT_3D('',#8586,#6954,#6955);
#6043=AXIS2_PLACEMENT_3D('',#8590,#6958,#6959);
#6044=AXIS2_PLACEMENT_3D('',#8594,#6962,#6963);
#6045=AXIS2_PLACEMENT_3D('',#8596,#6965,#6966);
#6046=AXIS2_PLACEMENT_3D('',#8602,#6970,#6971);
#6047=AXIS2_PLACEMENT_3D('',#8606,#6974,#6975);
#6048=AXIS2_PLACEMENT_3D('',#8610,#6978,#6979);
#6049=AXIS2_PLACEMENT_3D('',#8614,#6982,#6983);
#6050=AXIS2_PLACEMENT_3D('',#8618,#6986,#6987);
#6051=AXIS2_PLACEMENT_3D('',#8620,#6989,#6990);
#6052=AXIS2_PLACEMENT_3D('',#8626,#6994,#6995);
#6053=AXIS2_PLACEMENT_3D('',#8630,#6998,#6999);
#6054=AXIS2_PLACEMENT_3D('',#8634,#7002,#7003);
#6055=AXIS2_PLACEMENT_3D('',#8638,#7006,#7007);
#6056=AXIS2_PLACEMENT_3D('',#8642,#7010,#7011);
#6057=AXIS2_PLACEMENT_3D('',#8648,#7015,#7016);
#6058=AXIS2_PLACEMENT_3D('',#8652,#7019,#7020);
#6059=AXIS2_PLACEMENT_3D('',#8656,#7023,#7024);
#6060=AXIS2_PLACEMENT_3D('',#8660,#7027,#7028);
#6061=AXIS2_PLACEMENT_3D('',#8664,#7031,#7032);
#6062=AXIS2_PLACEMENT_3D('',#8666,#7034,#7035);
#6063=AXIS2_PLACEMENT_3D('',#8672,#7039,#7040);
#6064=AXIS2_PLACEMENT_3D('',#8676,#7043,#7044);
#6065=AXIS2_PLACEMENT_3D('',#8680,#7047,#7048);
#6066=AXIS2_PLACEMENT_3D('',#8684,#7051,#7052);
#6067=AXIS2_PLACEMENT_3D('',#8688,#7055,#7056);
#6068=AXIS2_PLACEMENT_3D('',#8690,#7058,#7059);
#6069=AXIS2_PLACEMENT_3D('',#8696,#7063,#7064);
#6070=AXIS2_PLACEMENT_3D('',#8700,#7067,#7068);
#6071=AXIS2_PLACEMENT_3D('',#8704,#7071,#7072);
#6072=AXIS2_PLACEMENT_3D('',#8708,#7075,#7076);
#6073=AXIS2_PLACEMENT_3D('',#8712,#7079,#7080);
#6074=AXIS2_PLACEMENT_3D('',#8714,#7082,#7083);
#6075=AXIS2_PLACEMENT_3D('',#8720,#7087,#7088);
#6076=AXIS2_PLACEMENT_3D('',#8724,#7091,#7092);
#6077=AXIS2_PLACEMENT_3D('',#8728,#7095,#7096);
#6078=AXIS2_PLACEMENT_3D('',#8732,#7099,#7100);
#6079=AXIS2_PLACEMENT_3D('',#8736,#7103,#7104);
#6080=AXIS2_PLACEMENT_3D('',#8738,#7106,#7107);
#6081=AXIS2_PLACEMENT_3D('',#8744,#7111,#7112);
#6082=AXIS2_PLACEMENT_3D('',#8748,#7115,#7116);
#6083=AXIS2_PLACEMENT_3D('',#8752,#7119,#7120);
#6084=AXIS2_PLACEMENT_3D('',#8756,#7123,#7124);
#6085=AXIS2_PLACEMENT_3D('',#8760,#7127,#7128);
#6086=AXIS2_PLACEMENT_3D('',#8762,#7130,#7131);
#6087=AXIS2_PLACEMENT_3D('',#8768,#7135,#7136);
#6088=AXIS2_PLACEMENT_3D('',#8772,#7139,#7140);
#6089=AXIS2_PLACEMENT_3D('',#8776,#7143,#7144);
#6090=AXIS2_PLACEMENT_3D('',#8780,#7147,#7148);
#6091=AXIS2_PLACEMENT_3D('',#8784,#7151,#7152);
#6092=AXIS2_PLACEMENT_3D('',#8786,#7154,#7155);
#6093=AXIS2_PLACEMENT_3D('',#8792,#7159,#7160);
#6094=AXIS2_PLACEMENT_3D('',#8796,#7163,#7164);
#6095=AXIS2_PLACEMENT_3D('',#8800,#7167,#7168);
#6096=AXIS2_PLACEMENT_3D('',#8804,#7171,#7172);
#6097=AXIS2_PLACEMENT_3D('',#8808,#7175,#7176);
#6098=AXIS2_PLACEMENT_3D('',#8810,#7178,#7179);
#6099=AXIS2_PLACEMENT_3D('',#8816,#7183,#7184);
#6100=AXIS2_PLACEMENT_3D('',#8820,#7187,#7188);
#6101=AXIS2_PLACEMENT_3D('',#8824,#7191,#7192);
#6102=AXIS2_PLACEMENT_3D('',#8830,#7196,#7197);
#6103=AXIS2_PLACEMENT_3D('',#8834,#7200,#7201);
#6104=AXIS2_PLACEMENT_3D('',#8838,#7204,#7205);
#6105=AXIS2_PLACEMENT_3D('',#8844,#7209,#7210);
#6106=AXIS2_PLACEMENT_3D('',#8848,#7213,#7214);
#6107=AXIS2_PLACEMENT_3D('',#8852,#7217,#7218);
#6108=AXIS2_PLACEMENT_3D('',#8856,#7221,#7222);
#6109=AXIS2_PLACEMENT_3D('',#8862,#7226,#7227);
#6110=AXIS2_PLACEMENT_3D('',#8866,#7230,#7231);
#6111=AXIS2_PLACEMENT_3D('',#8870,#7234,#7235);
#6112=AXIS2_PLACEMENT_3D('',#8874,#7238,#7239);
#6113=AXIS2_PLACEMENT_3D('',#8880,#7243,#7244);
#6114=AXIS2_PLACEMENT_3D('',#8884,#7247,#7248);
#6115=AXIS2_PLACEMENT_3D('',#8888,#7251,#7252);
#6116=AXIS2_PLACEMENT_3D('',#8892,#7255,#7256);
#6117=AXIS2_PLACEMENT_3D('',#8898,#7260,#7261);
#6118=AXIS2_PLACEMENT_3D('',#8902,#7264,#7265);
#6119=AXIS2_PLACEMENT_3D('',#8906,#7268,#7269);
#6120=AXIS2_PLACEMENT_3D('',#8910,#7272,#7273);
#6121=AXIS2_PLACEMENT_3D('',#8916,#7277,#7278);
#6122=AXIS2_PLACEMENT_3D('',#8920,#7281,#7282);
#6123=AXIS2_PLACEMENT_3D('',#8926,#7286,#7287);
#6124=AXIS2_PLACEMENT_3D('',#8930,#7290,#7291);
#6125=AXIS2_PLACEMENT_3D('',#8936,#7295,#7296);
#6126=AXIS2_PLACEMENT_3D('',#8940,#7299,#7300);
#6127=AXIS2_PLACEMENT_3D('',#8946,#7304,#7305);
#6128=AXIS2_PLACEMENT_3D('',#8950,#7308,#7309);
#6129=AXIS2_PLACEMENT_3D('',#8956,#7313,#7314);
#6130=AXIS2_PLACEMENT_3D('',#8960,#7317,#7318);
#6131=AXIS2_PLACEMENT_3D('',#8964,#7321,#7322);
#6132=AXIS2_PLACEMENT_3D('',#8968,#7325,#7326);
#6133=AXIS2_PLACEMENT_3D('',#8974,#7330,#7331);
#6134=AXIS2_PLACEMENT_3D('',#8978,#7334,#7335);
#6135=AXIS2_PLACEMENT_3D('',#8982,#7338,#7339);
#6136=AXIS2_PLACEMENT_3D('',#8986,#7342,#7343);
#6137=AXIS2_PLACEMENT_3D('',#8992,#7347,#7348);
#6138=AXIS2_PLACEMENT_3D('',#8996,#7351,#7352);
#6139=AXIS2_PLACEMENT_3D('',#9000,#7355,#7356);
#6140=AXIS2_PLACEMENT_3D('',#9004,#7359,#7360);
#6141=AXIS2_PLACEMENT_3D('',#9010,#7364,#7365);
#6142=AXIS2_PLACEMENT_3D('',#9014,#7368,#7369);
#6143=AXIS2_PLACEMENT_3D('',#9018,#7372,#7373);
#6144=AXIS2_PLACEMENT_3D('',#9022,#7376,#7377);
#6145=AXIS2_PLACEMENT_3D('',#9028,#7381,#7382);
#6146=AXIS2_PLACEMENT_3D('',#9032,#7385,#7386);
#6147=AXIS2_PLACEMENT_3D('',#9036,#7389,#7390);
#6148=AXIS2_PLACEMENT_3D('',#9042,#7394,#7395);
#6149=AXIS2_PLACEMENT_3D('',#9046,#7398,#7399);
#6150=AXIS2_PLACEMENT_3D('',#9050,#7402,#7403);
#6151=AXIS2_PLACEMENT_3D('',#9056,#7407,#7408);
#6152=AXIS2_PLACEMENT_3D('',#9060,#7411,#7412);
#6153=AXIS2_PLACEMENT_3D('',#9064,#7415,#7416);
#6154=AXIS2_PLACEMENT_3D('',#9068,#7419,#7420);
#6155=AXIS2_PLACEMENT_3D('',#9072,#7423,#7424);
#6156=AXIS2_PLACEMENT_3D('',#9074,#7426,#7427);
#6157=AXIS2_PLACEMENT_3D('',#9080,#7431,#7432);
#6158=AXIS2_PLACEMENT_3D('',#9084,#7435,#7436);
#6159=AXIS2_PLACEMENT_3D('',#9088,#7439,#7440);
#6160=AXIS2_PLACEMENT_3D('',#9092,#7443,#7444);
#6161=AXIS2_PLACEMENT_3D('',#9096,#7447,#7448);
#6162=AXIS2_PLACEMENT_3D('',#9098,#7450,#7451);
#6163=AXIS2_PLACEMENT_3D('',#9104,#7455,#7456);
#6164=AXIS2_PLACEMENT_3D('',#9108,#7459,#7460);
#6165=AXIS2_PLACEMENT_3D('',#9112,#7463,#7464);
#6166=AXIS2_PLACEMENT_3D('',#9116,#7467,#7468);
#6167=AXIS2_PLACEMENT_3D('',#9120,#7471,#7472);
#6168=AXIS2_PLACEMENT_3D('',#9122,#7474,#7475);
#6169=AXIS2_PLACEMENT_3D('',#9128,#7479,#7480);
#6170=AXIS2_PLACEMENT_3D('',#9132,#7483,#7484);
#6171=AXIS2_PLACEMENT_3D('',#9136,#7487,#7488);
#6172=AXIS2_PLACEMENT_3D('',#9140,#7491,#7492);
#6173=AXIS2_PLACEMENT_3D('',#9144,#7495,#7496);
#6174=AXIS2_PLACEMENT_3D('',#9146,#7498,#7499);
#6175=AXIS2_PLACEMENT_3D('',#9152,#7503,#7504);
#6176=AXIS2_PLACEMENT_3D('',#9156,#7507,#7508);
#6177=AXIS2_PLACEMENT_3D('',#9160,#7511,#7512);
#6178=AXIS2_PLACEMENT_3D('',#9164,#7515,#7516);
#6179=AXIS2_PLACEMENT_3D('',#9168,#7519,#7520);
#6180=AXIS2_PLACEMENT_3D('',#9170,#7522,#7523);
#6181=AXIS2_PLACEMENT_3D('',#9176,#7527,#7528);
#6182=AXIS2_PLACEMENT_3D('',#9182,#7532,#7533);
#6183=AXIS2_PLACEMENT_3D('',#9186,#7536,#7537);
#6184=AXIS2_PLACEMENT_3D('',#9190,#7540,#7541);
#6185=AXIS2_PLACEMENT_3D('',#9192,#7543,#7544);
#6186=AXIS2_PLACEMENT_3D('',#9198,#7548,#7549);
#6187=AXIS2_PLACEMENT_3D('',#9204,#7553,#7554);
#6188=AXIS2_PLACEMENT_3D('',#9208,#7557,#7558);
#6189=AXIS2_PLACEMENT_3D('',#9212,#7561,#7562);
#6190=AXIS2_PLACEMENT_3D('',#9214,#7564,#7565);
#6191=AXIS2_PLACEMENT_3D('',#9220,#7569,#7570);
#6192=AXIS2_PLACEMENT_3D('',#9224,#7573,#7574);
#6193=AXIS2_PLACEMENT_3D('',#9228,#7577,#7578);
#6194=AXIS2_PLACEMENT_3D('',#9232,#7581,#7582);
#6195=AXIS2_PLACEMENT_3D('',#9236,#7585,#7586);
#6196=AXIS2_PLACEMENT_3D('',#9238,#7588,#7589);
#6197=AXIS2_PLACEMENT_3D('',#9244,#7593,#7594);
#6198=AXIS2_PLACEMENT_3D('',#9248,#7597,#7598);
#6199=AXIS2_PLACEMENT_3D('',#9252,#7601,#7602);
#6200=AXIS2_PLACEMENT_3D('',#9256,#7605,#7606);
#6201=AXIS2_PLACEMENT_3D('',#9260,#7609,#7610);
#6202=AXIS2_PLACEMENT_3D('',#9262,#7612,#7613);
#6203=AXIS2_PLACEMENT_3D('',#9268,#7617,#7618);
#6204=AXIS2_PLACEMENT_3D('',#9272,#7621,#7622);
#6205=AXIS2_PLACEMENT_3D('',#9276,#7625,#7626);
#6206=AXIS2_PLACEMENT_3D('',#9280,#7629,#7630);
#6207=AXIS2_PLACEMENT_3D('',#9284,#7633,#7634);
#6208=AXIS2_PLACEMENT_3D('',#9290,#7638,#7639);
#6209=AXIS2_PLACEMENT_3D('',#9294,#7642,#7643);
#6210=AXIS2_PLACEMENT_3D('',#9298,#7646,#7647);
#6211=AXIS2_PLACEMENT_3D('',#9302,#7650,#7651);
#6212=AXIS2_PLACEMENT_3D('',#9306,#7654,#7655);
#6213=AXIS2_PLACEMENT_3D('',#9308,#7657,#7658);
#6214=AXIS2_PLACEMENT_3D('',#9314,#7662,#7663);
#6215=AXIS2_PLACEMENT_3D('',#9318,#7666,#7667);
#6216=AXIS2_PLACEMENT_3D('',#9322,#7670,#7671);
#6217=AXIS2_PLACEMENT_3D('',#9326,#7674,#7675);
#6218=AXIS2_PLACEMENT_3D('',#9330,#7678,#7679);
#6219=AXIS2_PLACEMENT_3D('',#9341,#7688,#7689);
#6220=AXIS2_PLACEMENT_3D('',#9352,#7698,#7699);
#6221=AXIS2_PLACEMENT_3D('',#9360,#7707,#7708);
#6222=AXIS2_PLACEMENT_3D('',#9367,#7715,#7716);
#6223=AXIS2_PLACEMENT_3D('',#9370,#7717,#7718);
#6224=AXIS2_PLACEMENT_3D('',#9371,#7719,#7720);
#6225=AXIS2_PLACEMENT_3D('',#9372,#7721,#7722);
#6226=AXIS2_PLACEMENT_3D('',#9375,#7723,#7724);
#6227=AXIS2_PLACEMENT_3D('',#9376,#7725,#7726);
#6228=AXIS2_PLACEMENT_3D('',#9379,#7727,#7728);
#6229=AXIS2_PLACEMENT_3D('',#9380,#7729,#7730);
#6230=AXIS2_PLACEMENT_3D('',#9381,#7731,#7732);
#6231=AXIS2_PLACEMENT_3D('',#9382,#7733,#7734);
#6232=AXIS2_PLACEMENT_3D('',#9383,#7735,#7736);
#6233=AXIS2_PLACEMENT_3D('',#9385,#7738,#7739);
#6234=AXIS2_PLACEMENT_3D('',#9387,#7741,#7742);
#6235=DIRECTION('axis',(0.,0.,1.));
#6236=DIRECTION('refdir',(1.,0.,0.));
#6237=DIRECTION('center_axis',(0.,0.,1.));
#6238=DIRECTION('ref_axis',(1.,0.,0.));
#6239=DIRECTION('center_axis',(0.,0.,-1.));
#6240=DIRECTION('ref_axis',(1.,-6.12323399573676E-17,0.));
#6241=DIRECTION('center_axis',(1.22464679914735E-16,-1.,0.));
#6242=DIRECTION('ref_axis',(-1.,-1.22464679914735E-16,0.));
#6243=DIRECTION('center_axis',(0.,0.,1.));
#6244=DIRECTION('ref_axis',(1.,0.,0.));
#6245=DIRECTION('center_axis',(0.,0.,-1.));
#6246=DIRECTION('ref_axis',(1.,0.,0.));
#6247=DIRECTION('center_axis',(0.,0.,-1.));
#6248=DIRECTION('ref_axis',(1.,0.,0.));
#6249=DIRECTION('center_axis',(0.,0.,-1.));
#6250=DIRECTION('ref_axis',(1.,0.,0.));
#6251=DIRECTION('center_axis',(0.,0.,-1.));
#6252=DIRECTION('ref_axis',(1.,0.,0.));
#6253=DIRECTION('center_axis',(0.,0.,-1.));
#6254=DIRECTION('ref_axis',(1.,0.,0.));
#6255=DIRECTION('',(0.707106781186548,-8.65956056235494E-17,0.707106781186547));
#6256=DIRECTION('center_axis',(0.,0.,1.));
#6257=DIRECTION('ref_axis',(1.,0.,0.));
#6258=DIRECTION('',(0.,0.,1.));
#6259=DIRECTION('center_axis',(0.,0.,1.));
#6260=DIRECTION('ref_axis',(1.,0.,0.));
#6261=DIRECTION('center_axis',(0.,0.,1.));
#6262=DIRECTION('ref_axis',(1.,0.,0.));
#6263=DIRECTION('center_axis',(0.,0.,-1.));
#6264=DIRECTION('ref_axis',(-1.,0.,0.));
#6265=DIRECTION('center_axis',(1.22464679914735E-16,-1.,0.));
#6266=DIRECTION('ref_axis',(-1.,-1.22464679914735E-16,0.));
#6267=DIRECTION('center_axis',(0.,0.,1.));
#6268=DIRECTION('ref_axis',(-1.,0.,0.));
#6269=DIRECTION('center_axis',(0.,0.,1.));
#6270=DIRECTION('ref_axis',(-1.,0.,0.));
#6271=DIRECTION('center_axis',(0.,0.,-1.));
#6272=DIRECTION('ref_axis',(-1.,0.,0.));
#6273=DIRECTION('center_axis',(0.,0.,1.));
#6274=DIRECTION('ref_axis',(-1.,0.,0.));
#6275=DIRECTION('',(0.,0.,-1.));
#6276=DIRECTION('center_axis',(0.,0.,1.));
#6277=DIRECTION('ref_axis',(-1.,0.,0.));
#6278=DIRECTION('center_axis',(0.,0.,1.));
#6279=DIRECTION('ref_axis',(-1.,0.,0.));
#6280=DIRECTION('center_axis',(0.,0.,1.));
#6281=DIRECTION('ref_axis',(1.,0.,0.));
#6282=DIRECTION('',(0.866025403784439,0.5,0.));
#6283=DIRECTION('',(0.866025403784438,-0.5,0.));
#6284=DIRECTION('',(0.,-1.,0.));
#6285=DIRECTION('',(-0.866025403784438,-0.500000000000001,0.));
#6286=DIRECTION('',(-0.866025403784439,0.5,0.));
#6287=DIRECTION('',(-6.96725611008537E-16,1.,0.));
#6288=DIRECTION('',(0.866025403784439,0.499999999999999,0.));
#6289=DIRECTION('',(0.866025403784438,-0.500000000000001,0.));
#6290=DIRECTION('',(-1.74181402752134E-16,-1.,0.));
#6291=DIRECTION('',(-0.866025403784439,-0.5,0.));
#6292=DIRECTION('',(-0.866025403784439,0.5,0.));
#6293=DIRECTION('',(0.,1.,0.));
#6294=DIRECTION('',(0.866025403784439,0.499999999999999,0.));
#6295=DIRECTION('',(0.866025403784438,-0.500000000000001,0.));
#6296=DIRECTION('',(-3.48362805504269E-16,-1.,0.));
#6297=DIRECTION('',(-0.866025403784439,-0.5,0.));
#6298=DIRECTION('',(-0.866025403784439,0.5,0.));
#6299=DIRECTION('',(0.,1.,0.));
#6300=DIRECTION('',(0.866025403784439,0.5,0.));
#6301=DIRECTION('',(0.866025403784439,-0.5,0.));
#6302=DIRECTION('',(1.74181402752134E-16,-1.,0.));
#6303=DIRECTION('',(-0.866025403784438,-0.500000000000001,0.));
#6304=DIRECTION('',(-0.866025403784439,0.5,0.));
#6305=DIRECTION('',(-3.48362805504268E-16,1.,0.));
#6306=DIRECTION('',(0.866025403784438,0.5,0.));
#6307=DIRECTION('',(0.866025403784438,-0.5,0.));
#6308=DIRECTION('',(0.,-1.,0.));
#6309=DIRECTION('',(-0.866025403784438,-0.500000000000001,0.));
#6310=DIRECTION('',(-0.866025403784439,0.499999999999999,0.));
#6311=DIRECTION('',(-8.70907013760673E-16,1.,0.));
#6312=DIRECTION('',(0.866025403784438,0.5,0.));
#6313=DIRECTION('',(0.866025403784438,-0.500000000000001,0.));
#6314=DIRECTION('',(0.,-1.,0.));
#6315=DIRECTION('',(-0.866025403784438,-0.500000000000001,0.));
#6316=DIRECTION('',(-0.866025403784438,0.5,0.));
#6317=DIRECTION('',(0.,1.,0.));
#6318=DIRECTION('',(0.866025403784439,0.5,0.));
#6319=DIRECTION('',(0.866025403784438,-0.500000000000001,0.));
#6320=DIRECTION('',(0.,-1.,0.));
#6321=DIRECTION('',(-0.866025403784439,-0.5,0.));
#6322=DIRECTION('',(-0.866025403784439,0.5,0.));
#6323=DIRECTION('',(0.,1.,0.));
#6324=DIRECTION('',(0.866025403784438,0.5,0.));
#6325=DIRECTION('',(0.866025403784439,-0.5,0.));
#6326=DIRECTION('',(3.48362805504269E-16,-1.,0.));
#6327=DIRECTION('',(-0.866025403784438,-0.500000000000001,0.));
#6328=DIRECTION('',(-0.866025403784439,0.499999999999999,0.));
#6329=DIRECTION('',(-8.38248000744647E-16,1.,0.));
#6330=DIRECTION('',(0.866025403784438,0.500000000000001,0.));
#6331=DIRECTION('',(0.866025403784439,-0.5,0.));
#6332=DIRECTION('',(1.08863376720084E-17,-1.,0.));
#6333=DIRECTION('',(-0.866025403784439,-0.5,0.));
#6334=DIRECTION('',(-0.866025403784439,0.5,0.));
#6335=DIRECTION('',(-3.48362805504269E-16,1.,0.));
#6336=DIRECTION('',(0.866025403784439,0.5,0.));
#6337=DIRECTION('',(0.866025403784438,-0.5,0.));
#6338=DIRECTION('',(-5.22544208256404E-16,-1.,0.));
#6339=DIRECTION('',(-0.866025403784439,-0.5,0.));
#6340=DIRECTION('',(-0.866025403784439,0.5,0.));
#6341=DIRECTION('',(-6.96725611008538E-16,1.,0.));
#6342=DIRECTION('',(0.866025403784439,0.5,0.));
#6343=DIRECTION('',(0.866025403784439,-0.5,0.));
#6344=DIRECTION('',(3.48362805504269E-16,-1.,0.));
#6345=DIRECTION('',(-0.866025403784438,-0.5,0.));
#6346=DIRECTION('',(-0.866025403784439,0.499999999999999,0.));
#6347=DIRECTION('',(-3.48362805504269E-16,1.,0.));
#6348=DIRECTION('',(0.866025403784439,-0.5,0.));
#6349=DIRECTION('',(-5.22544208256403E-16,-1.,0.));
#6350=DIRECTION('',(-0.866025403784439,-0.5,0.));
#6351=DIRECTION('',(-0.866025403784439,0.5,0.));
#6352=DIRECTION('',(0.,1.,0.));
#6353=DIRECTION('',(0.866025403784439,0.5,0.));
#6354=DIRECTION('',(-0.866025403784439,0.5,0.));
#6355=DIRECTION('',(6.96725611008537E-16,1.,0.));
#6356=DIRECTION('',(0.866025403784438,0.500000000000001,0.));
#6357=DIRECTION('',(0.,-1.,0.));
#6358=DIRECTION('',(0.866025403784438,-0.5,0.));
#6359=DIRECTION('',(-6.96725611008537E-16,-1.,0.));
#6360=DIRECTION('',(-0.866025403784438,-0.5,0.));
#6361=DIRECTION('',(0.,1.,0.));
#6362=DIRECTION('',(-0.866025403784439,-0.5,0.));
#6363=DIRECTION('',(-0.866025403784439,0.499999999999999,0.));
#6364=DIRECTION('',(1.44130664870232E-14,1.,0.));
#6365=DIRECTION('',(1.,0.,0.));
#6366=DIRECTION('',(1.28116146551318E-14,-1.,0.));
#6367=DIRECTION('',(-0.866025403784438,-0.5,0.));
#6368=DIRECTION('',(-0.866025403784438,0.5,0.));
#6369=DIRECTION('',(9.60871099134891E-15,1.,0.));
#6370=DIRECTION('',(1.,-8.04509438134174E-16,0.));
#6371=DIRECTION('',(9.60871099134901E-15,-1.,0.));
#6372=DIRECTION('',(0.866025403784439,0.5,0.));
#6373=DIRECTION('',(0.866025403784438,-0.5,0.));
#6374=DIRECTION('',(9.60871099134885E-15,-1.,0.));
#6375=DIRECTION('',(-1.,0.,0.));
#6376=DIRECTION('',(0.,1.,0.));
#6377=DIRECTION('',(0.866025403784439,0.5,0.));
#6378=DIRECTION('',(0.866025403784439,-0.5,0.));
#6379=DIRECTION('',(-3.20290366378291E-15,-1.,0.));
#6380=DIRECTION('',(-1.,0.,0.));
#6381=DIRECTION('',(0.,1.,0.));
#6382=DIRECTION('',(0.,-1.,0.));
#6383=DIRECTION('',(-0.866025403784439,-0.5,0.));
#6384=DIRECTION('',(1.05058052216762E-15,1.,0.));
#6385=DIRECTION('',(1.,0.,0.));
#6386=DIRECTION('',(0.,-1.,0.));
#6387=DIRECTION('',(-1.,0.,0.));
#6388=DIRECTION('',(0.,1.,0.));
#6389=DIRECTION('',(0.866025403784438,-0.5,0.));
#6390=DIRECTION('',(0.,1.,0.));
#6391=DIRECTION('',(0.866025403784438,0.5,0.));
#6392=DIRECTION('',(0.,-1.,0.));
#6393=DIRECTION('',(-1.,0.,0.));
#6394=DIRECTION('',(-0.866025403784438,0.500000000000001,0.));
#6395=DIRECTION('',(0.,1.,0.));
#6396=DIRECTION('',(1.,0.,0.));
#6397=DIRECTION('',(-1.05058052216762E-15,-1.,0.));
#6398=DIRECTION('',(0.866025403784438,0.500000000000001,0.));
#6399=DIRECTION('',(0.866025403784439,-0.5,0.));
#6400=DIRECTION('',(-1.13102535627334E-14,-1.,0.));
#6401=DIRECTION('',(-1.,0.,0.));
#6402=DIRECTION('',(0.,1.,0.));
#6403=DIRECTION('',(0.866025403784439,0.5,0.));
#6404=DIRECTION('',(0.866025403784438,-0.500000000000001,0.));
#6405=DIRECTION('',(1.60145183189149E-14,-1.,0.));
#6406=DIRECTION('',(-1.,0.,0.));
#6407=DIRECTION('',(1.28116146551319E-14,1.,0.));
#6408=DIRECTION('',(-0.866025403784439,-0.5,0.));
#6409=DIRECTION('',(-0.866025403784438,0.500000000000001,0.));
#6410=DIRECTION('',(1.6014518318915E-14,1.,0.));
#6411=DIRECTION('',(1.,4.02254719067087E-16,0.));
#6412=DIRECTION('',(6.90626102503205E-15,-1.,0.));
#6413=DIRECTION('',(-3.20290366378295E-15,-1.,0.));
#6414=DIRECTION('',(-0.866025403784438,-0.5,0.));
#6415=DIRECTION('',(-0.866025403784439,0.5,0.));
#6416=DIRECTION('',(-6.50589806705914E-16,1.,0.));
#6417=DIRECTION('',(1.,4.02254719067086E-16,0.));
#6418=DIRECTION('',(0.866025403784437,-0.500000000000002,0.));
#6419=DIRECTION('',(0.,-1.,0.));
#6420=DIRECTION('',(-0.866025403784438,-0.500000000000001,0.));
#6421=DIRECTION('',(-3.68383656395319E-16,1.,0.));
#6422=DIRECTION('',(-0.866025403784438,0.5,0.));
#6423=DIRECTION('',(-6.96725611008537E-16,1.,0.));
#6424=DIRECTION('',(0.866025403784439,0.5,0.));
#6425=DIRECTION('',(0.,-1.,0.));
#6426=DIRECTION('',(0.866025403784439,0.5,0.));
#6427=DIRECTION('',(0.866025403784439,-0.5,0.));
#6428=DIRECTION('',(3.48362805504269E-16,-1.,0.));
#6429=DIRECTION('',(-0.866025403784438,-0.5,0.));
#6430=DIRECTION('',(-0.866025403784439,0.5,0.));
#6431=DIRECTION('',(-5.22544208256403E-16,1.,0.));
#6432=DIRECTION('',(-0.866025403784438,-0.5,0.));
#6433=DIRECTION('',(-0.866025403784439,0.5,0.));
#6434=DIRECTION('',(0.,1.,0.));
#6435=DIRECTION('',(0.866025403784438,0.5,0.));
#6436=DIRECTION('',(0.866025403784439,-0.5,0.));
#6437=DIRECTION('',(0.,-1.,0.));
#6438=DIRECTION('',(0.866025403784438,0.500000000000001,0.));
#6439=DIRECTION('',(0.866025403784439,-0.5,0.));
#6440=DIRECTION('',(1.74181402752134E-16,-1.,0.));
#6441=DIRECTION('',(-0.866025403784439,-0.5,0.));
#6442=DIRECTION('',(-0.866025403784439,0.499999999999999,0.));
#6443=DIRECTION('',(-1.04508841651281E-15,1.,0.));
#6444=DIRECTION('',(0.866025403784439,0.5,0.));
#6445=DIRECTION('',(0.866025403784438,-0.500000000000001,0.));
#6446=DIRECTION('',(0.,-1.,0.));
#6447=DIRECTION('',(-0.866025403784438,-0.5,0.));
#6448=DIRECTION('',(-0.866025403784438,0.5,0.));
#6449=DIRECTION('',(-1.74181402752134E-16,1.,0.));
#6450=DIRECTION('',(0.866025403784439,0.5,0.));
#6451=DIRECTION('',(0.866025403784438,-0.5,0.));
#6452=DIRECTION('',(0.,-1.,0.));
#6453=DIRECTION('',(-0.866025403784439,-0.5,0.));
#6454=DIRECTION('',(-0.866025403784439,0.5,0.));
#6455=DIRECTION('',(0.,1.,0.));
#6456=DIRECTION('',(-0.866025403784439,-0.5,0.));
#6457=DIRECTION('',(-0.866025403784439,0.5,0.));
#6458=DIRECTION('',(-3.48362805504269E-16,1.,0.));
#6459=DIRECTION('',(0.866025403784439,0.5,0.));
#6460=DIRECTION('',(0.866025403784439,-0.5,0.));
#6461=DIRECTION('',(1.39345122201708E-15,-1.,0.));
#6462=DIRECTION('',(0.866025403784439,0.5,0.));
#6463=DIRECTION('',(0.866025403784438,-0.500000000000001,0.));
#6464=DIRECTION('',(0.,-1.,0.));
#6465=DIRECTION('',(-0.866025403784439,-0.5,0.));
#6466=DIRECTION('',(-0.866025403784439,0.5,0.));
#6467=DIRECTION('',(0.,1.,0.));
#6468=DIRECTION('',(0.866025403784438,0.5,0.));
#6469=DIRECTION('',(0.866025403784439,-0.499999999999999,0.));
#6470=DIRECTION('',(6.96725611008537E-16,-1.,0.));
#6471=DIRECTION('',(-0.866025403784438,-0.5,0.));
#6472=DIRECTION('',(-0.866025403784439,0.499999999999999,0.));
#6473=DIRECTION('',(0.,1.,0.));
#6474=DIRECTION('',(-0.866025403784439,-0.5,0.));
#6475=DIRECTION('',(-0.866025403784438,0.500000000000001,0.));
#6476=DIRECTION('',(0.,1.,0.));
#6477=DIRECTION('',(0.866025403784438,0.5,0.));
#6478=DIRECTION('',(0.866025403784439,-0.5,0.));
#6479=DIRECTION('',(6.96725611008537E-16,-1.,0.));
#6480=DIRECTION('',(0.866025403784439,0.5,0.));
#6481=DIRECTION('',(0.866025403784438,-0.500000000000001,0.));
#6482=DIRECTION('',(-3.48362805504269E-16,-1.,0.));
#6483=DIRECTION('',(-0.866025403784439,-0.5,0.));
#6484=DIRECTION('',(-0.866025403784439,0.5,0.));
#6485=DIRECTION('',(0.,1.,0.));
#6486=DIRECTION('',(0.866025403784439,0.5,0.));
#6487=DIRECTION('',(0.866025403784438,-0.5,0.));
#6488=DIRECTION('',(1.39345122201708E-15,-1.,0.));
#6489=DIRECTION('',(-0.866025403784438,-0.5,0.));
#6490=DIRECTION('',(-0.866025403784439,0.499999999999999,0.));
#6491=DIRECTION('',(-3.48362805504269E-16,1.,0.));
#6492=DIRECTION('center_axis',(0.,0.,1.));
#6493=DIRECTION('ref_axis',(1.,0.,0.));
#6494=DIRECTION('center_axis',(1.,0.,0.));
#6495=DIRECTION('ref_axis',(0.,-1.,0.));
#6496=DIRECTION('center_axis',(0.,0.,1.));
#6497=DIRECTION('ref_axis',(0.707106781186547,-0.707106781186547,0.));
#6498=DIRECTION('center_axis',(0.,-1.,0.));
#6499=DIRECTION('ref_axis',(0.,0.,-1.));
#6500=DIRECTION('center_axis',(0.,0.,-1.));
#6501=DIRECTION('ref_axis',(0.707106781186548,-0.707106781186548,0.));
#6502=DIRECTION('center_axis',(0.,-1.,0.));
#6503=DIRECTION('ref_axis',(0.707106781186549,0.,-0.707106781186546));
#6504=DIRECTION('center_axis',(0.,-1.,0.));
#6505=DIRECTION('ref_axis',(0.,0.,-1.));
#6506=DIRECTION('',(0.,-1.,0.));
#6507=DIRECTION('',(0.,1.,0.));
#6508=DIRECTION('',(0.,1.,0.));
#6509=DIRECTION('center_axis',(0.,0.,1.));
#6510=DIRECTION('ref_axis',(1.,0.,0.));
#6511=DIRECTION('center_axis',(1.,0.,0.));
#6512=DIRECTION('ref_axis',(0.,0.,-1.));
#6513=DIRECTION('center_axis',(0.,0.,-1.));
#6514=DIRECTION('ref_axis',(0.707106781186548,0.707106781186548,0.));
#6515=DIRECTION('center_axis',(0.,0.,1.));
#6516=DIRECTION('ref_axis',(0.707106781186547,0.707106781186547,0.));
#6517=DIRECTION('center_axis',(1.,0.,0.));
#6518=DIRECTION('ref_axis',(0.,0.707106781186549,-0.707106781186546));
#6519=DIRECTION('center_axis',(1.,0.,0.));
#6520=DIRECTION('ref_axis',(0.,0.,-1.));
#6521=DIRECTION('',(1.,0.,0.));
#6522=DIRECTION('',(-1.,0.,0.));
#6523=DIRECTION('',(-1.,0.,0.));
#6524=DIRECTION('center_axis',(0.,0.,1.));
#6525=DIRECTION('ref_axis',(1.,0.,0.));
#6526=DIRECTION('center_axis',(0.,1.,0.));
#6527=DIRECTION('ref_axis',(0.,0.,-1.));
#6528=DIRECTION('center_axis',(0.,0.,-1.));
#6529=DIRECTION('ref_axis',(-0.707106781186548,0.707106781186548,0.));
#6530=DIRECTION('center_axis',(0.,0.,1.));
#6531=DIRECTION('ref_axis',(-0.707106781186547,0.707106781186547,0.));
#6532=DIRECTION('center_axis',(0.,1.,0.));
#6533=DIRECTION('ref_axis',(-0.707106781186549,0.,-0.707106781186546));
#6534=DIRECTION('center_axis',(0.,1.,0.));
#6535=DIRECTION('ref_axis',(0.,0.,-1.));
#6536=DIRECTION('',(0.,1.,0.));
#6537=DIRECTION('',(0.,-1.,0.));
#6538=DIRECTION('',(0.,-1.,0.));
#6539=DIRECTION('center_axis',(0.,0.,1.));
#6540=DIRECTION('ref_axis',(1.,0.,0.));
#6541=DIRECTION('center_axis',(-1.,0.,0.));
#6542=DIRECTION('ref_axis',(0.,0.,-1.));
#6543=DIRECTION('center_axis',(0.,0.,-1.));
#6544=DIRECTION('ref_axis',(-0.707106781186548,-0.707106781186548,0.));
#6545=DIRECTION('center_axis',(0.,0.,1.));
#6546=DIRECTION('ref_axis',(-0.707106781186547,-0.707106781186547,0.));
#6547=DIRECTION('center_axis',(-1.,0.,0.));
#6548=DIRECTION('ref_axis',(0.,-0.707106781186549,-0.707106781186546));
#6549=DIRECTION('',(1.,0.,0.));
#6550=DIRECTION('',(1.,0.,0.));
#6551=DIRECTION('',(-1.,0.,0.));
#6552=DIRECTION('center_axis',(-1.,0.,0.));
#6553=DIRECTION('ref_axis',(0.,-1.,0.));
#6554=DIRECTION('',(0.,0.,-1.));
#6555=DIRECTION('',(0.,-1.,0.));
#6556=DIRECTION('',(0.,0.,1.));
#6557=DIRECTION('center_axis',(0.,0.,1.));
#6558=DIRECTION('ref_axis',(-0.707106781186548,-0.707106781186548,0.));
#6559=DIRECTION('',(0.,0.,1.));
#6560=DIRECTION('center_axis',(0.,0.,1.));
#6561=DIRECTION('ref_axis',(-0.707106781186548,-0.707106781186548,0.));
#6562=DIRECTION('center_axis',(0.,-1.,0.));
#6563=DIRECTION('ref_axis',(1.,0.,0.));
#6564=DIRECTION('',(0.,0.,-1.));
#6565=DIRECTION('',(1.,0.,0.));
#6566=DIRECTION('center_axis',(0.,0.,1.));
#6567=DIRECTION('ref_axis',(0.707106781186548,-0.707106781186548,0.));
#6568=DIRECTION('',(0.,0.,1.));
#6569=DIRECTION('center_axis',(0.,0.,1.));
#6570=DIRECTION('ref_axis',(0.707106781186548,-0.707106781186548,0.));
#6571=DIRECTION('center_axis',(0.,0.,1.));
#6572=DIRECTION('ref_axis',(1.,0.,0.));
#6573=DIRECTION('center_axis',(0.,0.,1.));
#6574=DIRECTION('ref_axis',(1.,0.,0.));
#6575=DIRECTION('center_axis',(0.,0.,1.));
#6576=DIRECTION('ref_axis',(1.,0.,0.));
#6577=DIRECTION('center_axis',(0.,0.,1.));
#6578=DIRECTION('ref_axis',(1.,0.,0.));
#6579=DIRECTION('center_axis',(0.,0.,-1.));
#6580=DIRECTION('ref_axis',(-1.,0.,0.));
#6581=DIRECTION('center_axis',(0.,-1.,0.));
#6582=DIRECTION('ref_axis',(1.,0.,0.));
#6583=DIRECTION('center_axis',(0.,0.,-1.));
#6584=DIRECTION('ref_axis',(0.707106781186547,-0.707106781186547,0.));
#6585=DIRECTION('center_axis',(1.,0.,0.));
#6586=DIRECTION('ref_axis',(0.,0.,1.));
#6587=DIRECTION('center_axis',(-1.,0.,0.));
#6588=DIRECTION('ref_axis',(0.,-0.707106781186549,0.707106781186546));
#6589=DIRECTION('center_axis',(1.,0.,0.));
#6590=DIRECTION('ref_axis',(0.,0.,1.));
#6591=DIRECTION('',(-1.,0.,0.));
#6592=DIRECTION('center_axis',(0.,0.,-1.));
#6593=DIRECTION('ref_axis',(-1.,0.,0.));
#6594=DIRECTION('center_axis',(0.,-1.,0.));
#6595=DIRECTION('ref_axis',(0.,0.,1.));
#6596=DIRECTION('center_axis',(0.,0.,-1.));
#6597=DIRECTION('ref_axis',(-0.707106781186547,-0.707106781186547,0.));
#6598=DIRECTION('center_axis',(0.,1.,0.));
#6599=DIRECTION('ref_axis',(-0.707106781186549,0.,0.707106781186546));
#6600=DIRECTION('center_axis',(0.,-1.,0.));
#6601=DIRECTION('ref_axis',(0.,0.,1.));
#6602=DIRECTION('',(0.,1.,0.));
#6603=DIRECTION('center_axis',(0.,0.,-1.));
#6604=DIRECTION('ref_axis',(-1.,0.,0.));
#6605=DIRECTION('center_axis',(-1.,0.,0.));
#6606=DIRECTION('ref_axis',(0.,0.,1.));
#6607=DIRECTION('center_axis',(0.,0.,1.));
#6608=DIRECTION('ref_axis',(-0.707106781186548,0.707106781186548,0.));
#6609=DIRECTION('center_axis',(0.,0.,-1.));
#6610=DIRECTION('ref_axis',(-0.707106781186547,0.707106781186547,0.));
#6611=DIRECTION('center_axis',(1.,0.,0.));
#6612=DIRECTION('ref_axis',(0.,0.707106781186549,0.707106781186546));
#6613=DIRECTION('center_axis',(-1.,0.,0.));
#6614=DIRECTION('ref_axis',(0.,0.,1.));
#6615=DIRECTION('',(-1.,0.,0.));
#6616=DIRECTION('',(1.,0.,0.));
#6617=DIRECTION('center_axis',(0.,0.,-1.));
#6618=DIRECTION('ref_axis',(-1.,0.,0.));
#6619=DIRECTION('center_axis',(0.,1.,0.));
#6620=DIRECTION('ref_axis',(0.,0.,1.));
#6621=DIRECTION('center_axis',(0.,0.,1.));
#6622=DIRECTION('ref_axis',(0.707106781186548,0.707106781186548,0.));
#6623=DIRECTION('center_axis',(0.,0.,-1.));
#6624=DIRECTION('ref_axis',(0.707106781186547,0.707106781186547,0.));
#6625=DIRECTION('center_axis',(0.,-1.,0.));
#6626=DIRECTION('ref_axis',(0.707106781186549,0.,0.707106781186546));
#6627=DIRECTION('',(0.,1.,0.));
#6628=DIRECTION('',(0.,-1.,0.));
#6629=DIRECTION('center_axis',(0.,1.,0.));
#6630=DIRECTION('ref_axis',(-1.,0.,0.));
#6631=DIRECTION('',(0.,0.,-1.));
#6632=DIRECTION('',(0.,0.,1.));
#6633=DIRECTION('center_axis',(0.,0.,1.));
#6634=DIRECTION('ref_axis',(0.707106781186548,0.707106781186548,0.));
#6635=DIRECTION('',(0.,0.,-1.));
#6636=DIRECTION('center_axis',(1.,0.,0.));
#6637=DIRECTION('ref_axis',(0.,1.,0.));
#6638=DIRECTION('center_axis',(0.,0.,1.));
#6639=DIRECTION('ref_axis',(1.,0.,0.));
#6640=DIRECTION('center_axis',(0.,0.,1.));
#6641=DIRECTION('ref_axis',(0.707106781186547,-0.707106781186548,0.));
#6642=DIRECTION('',(1.,0.,0.));
#6643=DIRECTION('center_axis',(0.,0.,1.));
#6644=DIRECTION('ref_axis',(-0.707106781186548,-0.707106781186548,0.));
#6645=DIRECTION('',(0.,-1.,0.));
#6646=DIRECTION('center_axis',(0.,0.,1.));
#6647=DIRECTION('ref_axis',(-0.707106781186547,0.707106781186548,0.));
#6648=DIRECTION('',(-1.,0.,0.));
#6649=DIRECTION('center_axis',(0.,0.,1.));
#6650=DIRECTION('ref_axis',(0.707106781186547,0.707106781186548,0.));
#6651=DIRECTION('',(0.,1.,0.));
#6652=DIRECTION('center_axis',(0.,0.,1.));
#6653=DIRECTION('ref_axis',(1.,0.,0.));
#6654=DIRECTION('center_axis',(0.,1.,0.));
#6655=DIRECTION('ref_axis',(1.,0.,0.));
#6656=DIRECTION('center_axis',(0.,0.,1.));
#6657=DIRECTION('ref_axis',(0.707106781186547,0.707106781186547,0.));
#6658=DIRECTION('center_axis',(1.,0.,0.));
#6659=DIRECTION('ref_axis',(0.,0.,-1.));
#6660=DIRECTION('center_axis',(0.,0.,-1.));
#6661=DIRECTION('ref_axis',(0.707106781186548,0.707106781186548,0.));
#6662=DIRECTION('center_axis',(-1.,0.,0.));
#6663=DIRECTION('ref_axis',(0.,0.707106781186557,-0.707106781186538));
#6664=DIRECTION('center_axis',(1.,0.,0.));
#6665=DIRECTION('ref_axis',(0.,0.,-1.));
#6666=DIRECTION('',(1.,0.,0.));
#6667=DIRECTION('',(-1.,0.,0.));
#6668=DIRECTION('center_axis',(0.,0.,1.));
#6669=DIRECTION('ref_axis',(1.,0.,0.));
#6670=DIRECTION('center_axis',(0.,1.,0.));
#6671=DIRECTION('ref_axis',(0.,0.,-1.));
#6672=DIRECTION('center_axis',(0.,0.,-1.));
#6673=DIRECTION('ref_axis',(-0.707106781186548,0.707106781186548,0.));
#6674=DIRECTION('center_axis',(0.,0.,1.));
#6675=DIRECTION('ref_axis',(-0.707106781186547,0.707106781186547,0.));
#6676=DIRECTION('center_axis',(0.,-1.,0.));
#6677=DIRECTION('ref_axis',(-0.707106781186557,0.,-0.707106781186538));
#6678=DIRECTION('center_axis',(0.,1.,0.));
#6679=DIRECTION('ref_axis',(0.,0.,-1.));
#6680=DIRECTION('',(0.,1.,0.));
#6681=DIRECTION('',(0.,-1.,0.));
#6682=DIRECTION('center_axis',(0.,0.,1.));
#6683=DIRECTION('ref_axis',(1.,0.,0.));
#6684=DIRECTION('center_axis',(-1.,0.,0.));
#6685=DIRECTION('ref_axis',(0.,0.,-1.));
#6686=DIRECTION('center_axis',(0.,0.,-1.));
#6687=DIRECTION('ref_axis',(-0.707106781186548,-0.707106781186548,0.));
#6688=DIRECTION('center_axis',(0.,0.,1.));
#6689=DIRECTION('ref_axis',(-0.707106781186547,-0.707106781186547,0.));
#6690=DIRECTION('center_axis',(1.,0.,0.));
#6691=DIRECTION('ref_axis',(0.,-0.707106781186557,-0.707106781186538));
#6692=DIRECTION('center_axis',(-1.,0.,0.));
#6693=DIRECTION('ref_axis',(0.,0.,-1.));
#6694=DIRECTION('',(-1.,0.,0.));
#6695=DIRECTION('',(1.,0.,0.));
#6696=DIRECTION('center_axis',(0.,0.,1.));
#6697=DIRECTION('ref_axis',(1.,0.,0.));
#6698=DIRECTION('center_axis',(0.,-1.,0.));
#6699=DIRECTION('ref_axis',(0.,0.,-1.));
#6700=DIRECTION('center_axis',(0.,0.,-1.));
#6701=DIRECTION('ref_axis',(0.707106781186548,-0.707106781186548,0.));
#6702=DIRECTION('center_axis',(0.,0.,1.));
#6703=DIRECTION('ref_axis',(0.707106781186547,-0.707106781186547,0.));
#6704=DIRECTION('center_axis',(0.,1.,0.));
#6705=DIRECTION('ref_axis',(0.707106781186557,0.,-0.707106781186538));
#6706=DIRECTION('',(0.,-1.,0.));
#6707=DIRECTION('',(0.,1.,0.));
#6708=DIRECTION('center_axis',(0.,-1.,0.));
#6709=DIRECTION('ref_axis',(1.,0.,0.));
#6710=DIRECTION('',(0.,0.,-1.));
#6711=DIRECTION('',(1.,0.,0.));
#6712=DIRECTION('',(0.,0.,1.));
#6713=DIRECTION('center_axis',(0.,0.,1.));
#6714=DIRECTION('ref_axis',(0.707106781186548,-0.707106781186548,0.));
#6715=DIRECTION('',(0.,0.,1.));
#6716=DIRECTION('center_axis',(0.,0.,1.));
#6717=DIRECTION('ref_axis',(0.707106781186548,-0.707106781186548,0.));
#6718=DIRECTION('center_axis',(1.,0.,0.));
#6719=DIRECTION('ref_axis',(0.,1.,0.));
#6720=DIRECTION('',(0.,0.,-1.));
#6721=DIRECTION('',(0.,1.,0.));
#6722=DIRECTION('center_axis',(0.,0.,1.));
#6723=DIRECTION('ref_axis',(0.707106781186548,0.707106781186548,0.));
#6724=DIRECTION('',(0.,0.,1.));
#6725=DIRECTION('center_axis',(0.,0.,1.));
#6726=DIRECTION('ref_axis',(0.707106781186548,0.707106781186548,0.));
#6727=DIRECTION('center_axis',(0.,0.,1.));
#6728=DIRECTION('ref_axis',(1.,0.,0.));
#6729=DIRECTION('center_axis',(0.,0.,-1.));
#6730=DIRECTION('ref_axis',(0.707106781186547,-0.707106781186548,0.));
#6731=DIRECTION('',(0.,-1.,0.));
#6732=DIRECTION('center_axis',(0.,0.,-1.));
#6733=DIRECTION('ref_axis',(0.707106781186547,0.707106781186548,0.));
#6734=DIRECTION('',(1.,0.,0.));
#6735=DIRECTION('center_axis',(0.,0.,-1.));
#6736=DIRECTION('ref_axis',(-0.707106781186547,0.707106781186548,0.));
#6737=DIRECTION('',(0.,1.,0.));
#6738=DIRECTION('center_axis',(0.,0.,-1.));
#6739=DIRECTION('ref_axis',(-0.707106781186548,-0.707106781186548,0.));
#6740=DIRECTION('',(-1.,0.,0.));
#6741=DIRECTION('center_axis',(0.,0.,-1.));
#6742=DIRECTION('ref_axis',(-1.,0.,0.));
#6743=DIRECTION('center_axis',(1.,0.,0.));
#6744=DIRECTION('ref_axis',(0.,1.,0.));
#6745=DIRECTION('center_axis',(0.,0.,-1.));
#6746=DIRECTION('ref_axis',(0.707106781186547,0.707106781186547,0.));
#6747=DIRECTION('center_axis',(0.,1.,0.));
#6748=DIRECTION('ref_axis',(0.,0.,1.));
#6749=DIRECTION('center_axis',(0.,1.,0.));
#6750=DIRECTION('ref_axis',(0.707106781186557,0.,0.707106781186538));
#6751=DIRECTION('center_axis',(0.,1.,0.));
#6752=DIRECTION('ref_axis',(0.,0.,1.));
#6753=DIRECTION('',(0.,-1.,0.));
#6754=DIRECTION('center_axis',(0.,0.,-1.));
#6755=DIRECTION('ref_axis',(-1.,0.,0.));
#6756=DIRECTION('center_axis',(1.,0.,0.));
#6757=DIRECTION('ref_axis',(0.,0.,1.));
#6758=DIRECTION('center_axis',(0.,0.,-1.));
#6759=DIRECTION('ref_axis',(0.707106781186547,-0.707106781186547,0.));
#6760=DIRECTION('center_axis',(1.,0.,0.));
#6761=DIRECTION('ref_axis',(0.,-0.707106781186557,0.707106781186538));
#6762=DIRECTION('center_axis',(1.,0.,0.));
#6763=DIRECTION('ref_axis',(0.,0.,1.));
#6764=DIRECTION('',(-1.,0.,0.));
#6765=DIRECTION('center_axis',(0.,0.,-1.));
#6766=DIRECTION('ref_axis',(-1.,0.,0.));
#6767=DIRECTION('center_axis',(0.,-1.,0.));
#6768=DIRECTION('ref_axis',(0.,0.,1.));
#6769=DIRECTION('center_axis',(0.,0.,1.));
#6770=DIRECTION('ref_axis',(-0.707106781186548,-0.707106781186548,0.));
#6771=DIRECTION('center_axis',(0.,0.,-1.));
#6772=DIRECTION('ref_axis',(-0.707106781186547,-0.707106781186547,0.));
#6773=DIRECTION('center_axis',(0.,-1.,0.));
#6774=DIRECTION('ref_axis',(-0.707106781186557,0.,0.707106781186538));
#6775=DIRECTION('center_axis',(0.,-1.,0.));
#6776=DIRECTION('ref_axis',(0.,0.,1.));
#6777=DIRECTION('',(0.,-1.,0.));
#6778=DIRECTION('',(0.,1.,0.));
#6779=DIRECTION('center_axis',(0.,0.,-1.));
#6780=DIRECTION('ref_axis',(-1.,0.,0.));
#6781=DIRECTION('center_axis',(-1.,0.,0.));
#6782=DIRECTION('ref_axis',(0.,0.,1.));
#6783=DIRECTION('center_axis',(0.,0.,1.));
#6784=DIRECTION('ref_axis',(-0.707106781186548,0.707106781186548,0.));
#6785=DIRECTION('center_axis',(0.,0.,-1.));
#6786=DIRECTION('ref_axis',(-0.707106781186547,0.707106781186547,0.));
#6787=DIRECTION('center_axis',(-1.,0.,0.));
#6788=DIRECTION('ref_axis',(0.,0.707106781186557,0.707106781186538));
#6789=DIRECTION('',(1.,0.,0.));
#6790=DIRECTION('',(-1.,0.,0.));
#6791=DIRECTION('center_axis',(-1.,0.,0.));
#6792=DIRECTION('ref_axis',(0.,-1.,0.));
#6793=DIRECTION('',(0.,0.,-1.));
#6794=DIRECTION('',(0.,0.,1.));
#6795=DIRECTION('center_axis',(0.,0.,1.));
#6796=DIRECTION('ref_axis',(-0.707106781186548,0.707106781186548,0.));
#6797=DIRECTION('',(0.,0.,-1.));
#6798=DIRECTION('center_axis',(0.,1.,0.));
#6799=DIRECTION('ref_axis',(-1.,0.,0.));
#6800=DIRECTION('center_axis',(0.,0.,1.));
#6801=DIRECTION('ref_axis',(1.,0.,0.));
#6802=DIRECTION('center_axis',(0.,0.,-1.));
#6803=DIRECTION('ref_axis',(-1.,0.,0.));
#6804=DIRECTION('center_axis',(0.,0.,1.));
#6805=DIRECTION('ref_axis',(-0.707106781186548,-0.707106781186548,0.));
#6806=DIRECTION('center_axis',(0.,0.,1.));
#6807=DIRECTION('ref_axis',(-0.707106781186548,0.707106781186548,0.));
#6808=DIRECTION('center_axis',(0.,0.,1.));
#6809=DIRECTION('ref_axis',(1.,0.,0.));
#6810=DIRECTION('center_axis',(0.,0.,1.));
#6811=DIRECTION('ref_axis',(-1.,0.,0.));
#6812=DIRECTION('center_axis',(0.,1.,0.));
#6813=DIRECTION('ref_axis',(0.,0.,1.));
#6814=DIRECTION('center_axis',(-1.,0.,0.));
#6815=DIRECTION('ref_axis',(0.,-1.,0.));
#6816=DIRECTION('center_axis',(0.,0.,1.));
#6817=DIRECTION('ref_axis',(1.,0.,0.));
#6818=DIRECTION('center_axis',(0.,1.,0.));
#6819=DIRECTION('ref_axis',(1.,0.,0.));
#6820=DIRECTION('center_axis',(0.,0.,-1.));
#6821=DIRECTION('ref_axis',(0.,1.,0.));
#6822=DIRECTION('center_axis',(-1.,0.,0.));
#6823=DIRECTION('ref_axis',(0.,0.,-1.));
#6824=DIRECTION('center_axis',(0.,0.,-1.));
#6825=DIRECTION('ref_axis',(-1.,0.,0.));
#6826=DIRECTION('center_axis',(0.,1.,0.));
#6827=DIRECTION('ref_axis',(-1.,0.,0.));
#6828=DIRECTION('center_axis',(0.,0.,1.));
#6829=DIRECTION('ref_axis',(0.,1.,0.));
#6830=DIRECTION('center_axis',(1.,0.,0.));
#6831=DIRECTION('ref_axis',(0.,0.,1.));
#6832=DIRECTION('center_axis',(0.,0.,1.));
#6833=DIRECTION('ref_axis',(1.,0.,0.));
#6834=DIRECTION('center_axis',(0.,0.,1.));
#6835=DIRECTION('ref_axis',(0.,-1.,0.));
#6836=DIRECTION('center_axis',(-1.,0.,0.));
#6837=DIRECTION('ref_axis',(0.,0.,1.));
#6838=DIRECTION('center_axis',(0.,-1.,0.));
#6839=DIRECTION('ref_axis',(1.,0.,0.));
#6840=DIRECTION('center_axis',(0.,0.,1.));
#6841=DIRECTION('ref_axis',(1.,0.,0.));
#6842=DIRECTION('center_axis',(-1.,0.,0.));
#6843=DIRECTION('ref_axis',(0.,1.,0.));
#6844=DIRECTION('center_axis',(0.,0.,-1.));
#6845=DIRECTION('ref_axis',(-1.,0.,0.));
#6846=DIRECTION('center_axis',(0.,-1.,0.));
#6847=DIRECTION('ref_axis',(0.,0.,-1.));
#6848=DIRECTION('center_axis',(0.,0.,-1.));
#6849=DIRECTION('ref_axis',(-1.,0.,0.));
#6850=DIRECTION('center_axis',(0.,0.,-1.));
#6851=DIRECTION('ref_axis',(1.,0.,0.));
#6852=DIRECTION('center_axis',(0.,1.,0.));
#6853=DIRECTION('ref_axis',(0.,0.,-1.));
#6854=DIRECTION('center_axis',(1.,0.,0.));
#6855=DIRECTION('ref_axis',(0.,-1.,0.));
#6856=DIRECTION('center_axis',(0.,0.,1.));
#6857=DIRECTION('ref_axis',(1.,0.,0.));
#6858=DIRECTION('center_axis',(0.,0.,1.));
#6859=DIRECTION('ref_axis',(1.,0.,0.));
#6860=DIRECTION('center_axis',(0.,-1.,0.));
#6861=DIRECTION('ref_axis',(0.,0.,1.));
#6862=DIRECTION('center_axis',(1.,0.,0.));
#6863=DIRECTION('ref_axis',(0.,1.,0.));
#6864=DIRECTION('center_axis',(0.,-1.,0.));
#6865=DIRECTION('ref_axis',(-0.707106781186546,0.,0.707106781186549));
#6866=DIRECTION('',(0.,1.,0.));
#6867=DIRECTION('center_axis',(-1.,0.,0.));
#6868=DIRECTION('ref_axis',(0.,0.707106781186546,0.707106781186549));
#6869=DIRECTION('',(1.,0.,0.));
#6870=DIRECTION('center_axis',(0.,0.,1.));
#6871=DIRECTION('ref_axis',(1.,0.,0.));
#6872=DIRECTION('center_axis',(0.,-1.,0.));
#6873=DIRECTION('ref_axis',(-1.,0.,0.));
#6874=DIRECTION('center_axis',(0.,0.,-1.));
#6875=DIRECTION('ref_axis',(0.,-1.,0.));
#6876=DIRECTION('center_axis',(1.,0.,0.));
#6877=DIRECTION('ref_axis',(0.,0.,-1.));
#6878=DIRECTION('center_axis',(0.,1.,0.));
#6879=DIRECTION('ref_axis',(-0.707106781186548,0.,-0.707106781186548));
#6880=DIRECTION('',(0.,-1.,0.));
#6881=DIRECTION('center_axis',(0.,0.,1.));
#6882=DIRECTION('ref_axis',(0.707106781186548,-0.707106781186548,0.));
#6883=DIRECTION('',(0.,0.,-1.));
#6884=DIRECTION('',(0.,0.,1.));
#6885=DIRECTION('center_axis',(1.,0.,0.));
#6886=DIRECTION('ref_axis',(0.,0.707106781186548,-0.707106781186548));
#6887=DIRECTION('',(-1.,0.,0.));
#6888=DIRECTION('center_axis',(-1.,0.,0.));
#6889=DIRECTION('ref_axis',(0.,-0.707106781186548,-0.707106781186548));
#6890=DIRECTION('',(1.,0.,0.));
#6891=DIRECTION('center_axis',(0.,0.,1.));
#6892=DIRECTION('ref_axis',(0.707106781186547,0.707106781186548,0.));
#6893=DIRECTION('',(0.,0.,-1.));
#6894=DIRECTION('',(0.,0.,1.));
#6895=DIRECTION('center_axis',(0.,0.,1.));
#6896=DIRECTION('ref_axis',(-0.707106781186548,-0.707106781186548,0.));
#6897=DIRECTION('',(0.,0.,-1.));
#6898=DIRECTION('',(0.,0.,1.));
#6899=DIRECTION('center_axis',(0.,-1.,0.));
#6900=DIRECTION('ref_axis',(0.707106781186548,0.,-0.707106781186548));
#6901=DIRECTION('',(0.,1.,0.));
#6902=DIRECTION('center_axis',(0.,1.,0.));
#6903=DIRECTION('ref_axis',(0.707106781186546,0.,0.707106781186549));
#6904=DIRECTION('',(0.,-1.,0.));
#6905=DIRECTION('center_axis',(1.,0.,0.));
#6906=DIRECTION('ref_axis',(0.,-0.707106781186546,0.707106781186549));
#6907=DIRECTION('',(-1.,0.,0.));
#6908=DIRECTION('center_axis',(0.,0.,1.));
#6909=DIRECTION('ref_axis',(-0.707106781186547,0.707106781186548,0.));
#6910=DIRECTION('',(0.,0.,-1.));
#6911=DIRECTION('',(0.,0.,1.));
#6912=DIRECTION('center_axis',(0.,-1.,0.));
#6913=DIRECTION('ref_axis',(1.,0.,0.));
#6914=DIRECTION('center_axis',(1.,0.,0.));
#6915=DIRECTION('ref_axis',(0.,1.,0.));
#6916=DIRECTION('center_axis',(0.,1.,0.));
#6917=DIRECTION('ref_axis',(-1.,0.,0.));
#6918=DIRECTION('center_axis',(-1.,0.,0.));
#6919=DIRECTION('ref_axis',(0.,-1.,0.));
#6920=DIRECTION('center_axis',(0.5,-0.866025403784438,0.));
#6921=DIRECTION('ref_axis',(-0.866025403784438,-0.5,0.));
#6922=DIRECTION('',(0.866025403784438,0.5,0.));
#6923=DIRECTION('',(0.,0.,-1.));
#6924=DIRECTION('',(0.,0.,-1.));
#6925=DIRECTION('center_axis',(0.5,0.866025403784438,0.));
#6926=DIRECTION('ref_axis',(0.866025403784438,-0.5,0.));
#6927=DIRECTION('',(-0.866025403784438,0.5,0.));
#6928=DIRECTION('',(0.,0.,-1.));
#6929=DIRECTION('',(0.,0.,-1.));
#6930=DIRECTION('center_axis',(-0.5,0.866025403784439,0.));
#6931=DIRECTION('ref_axis',(0.866025403784439,0.5,0.));
#6932=DIRECTION('',(-0.866025403784439,-0.5,0.));
#6933=DIRECTION('',(0.,0.,-1.));
#6934=DIRECTION('center_axis',(-1.,-3.48362805504269E-16,0.));
#6935=DIRECTION('ref_axis',(-3.48362805504269E-16,1.,0.));
#6936=DIRECTION('',(3.48362805504269E-16,-1.,0.));
#6937=DIRECTION('',(0.,0.,-1.));
#6938=DIRECTION('center_axis',(-0.5,-0.866025403784439,0.));
#6939=DIRECTION('ref_axis',(-0.866025403784439,0.499999999999999,0.));
#6940=DIRECTION('',(0.866025403784439,-0.499999999999999,0.));
#6941=DIRECTION('center_axis',(0.5,-0.866025403784439,0.));
#6942=DIRECTION('ref_axis',(-0.866025403784439,-0.5,0.));
#6943=DIRECTION('',(0.866025403784439,0.5,0.));
#6944=DIRECTION('',(0.,0.,-1.));
#6945=DIRECTION('',(0.,0.,-1.));
#6946=DIRECTION('center_axis',(1.,-3.48362805504269E-16,0.));
#6947=DIRECTION('ref_axis',(-3.48362805504269E-16,-1.,0.));
#6948=DIRECTION('',(3.48362805504269E-16,1.,0.));
#6949=DIRECTION('',(0.,0.,-1.));
#6950=DIRECTION('center_axis',(0.500000000000001,0.866025403784438,0.));
#6951=DIRECTION('ref_axis',(0.866025403784438,-0.500000000000001,0.));
#6952=DIRECTION('',(-0.866025403784438,0.500000000000001,0.));
#6953=DIRECTION('',(0.,0.,-1.));
#6954=DIRECTION('center_axis',(-0.5,0.866025403784439,0.));
#6955=DIRECTION('ref_axis',(0.866025403784439,0.5,0.));
#6956=DIRECTION('',(-0.866025403784439,-0.5,0.));
#6957=DIRECTION('',(0.,0.,-1.));
#6958=DIRECTION('center_axis',(-1.,0.,0.));
#6959=DIRECTION('ref_axis',(0.,1.,0.));
#6960=DIRECTION('',(0.,-1.,0.));
#6961=DIRECTION('',(0.,0.,-1.));
#6962=DIRECTION('center_axis',(-0.5,-0.866025403784439,0.));
#6963=DIRECTION('ref_axis',(-0.866025403784439,0.5,0.));
#6964=DIRECTION('',(0.866025403784439,-0.5,0.));
#6965=DIRECTION('center_axis',(-0.5,0.866025403784439,0.));
#6966=DIRECTION('ref_axis',(0.866025403784438,0.5,0.));
#6967=DIRECTION('',(-0.866025403784438,-0.5,0.));
#6968=DIRECTION('',(0.,0.,-1.));
#6969=DIRECTION('',(0.,0.,-1.));
#6970=DIRECTION('center_axis',(-1.,0.,0.));
#6971=DIRECTION('ref_axis',(0.,1.,0.));
#6972=DIRECTION('',(0.,-1.,0.));
#6973=DIRECTION('',(0.,0.,-1.));
#6974=DIRECTION('center_axis',(-0.500000000000001,-0.866025403784438,0.));
#6975=DIRECTION('ref_axis',(-0.866025403784438,0.500000000000001,0.));
#6976=DIRECTION('',(0.866025403784438,-0.500000000000001,0.));
#6977=DIRECTION('',(0.,0.,-1.));
#6978=DIRECTION('center_axis',(0.5,-0.866025403784439,0.));
#6979=DIRECTION('ref_axis',(-0.866025403784439,-0.5,0.));
#6980=DIRECTION('',(0.866025403784439,0.5,0.));
#6981=DIRECTION('',(0.,0.,-1.));
#6982=DIRECTION('center_axis',(1.,6.96725611008537E-16,0.));
#6983=DIRECTION('ref_axis',(6.96725611008537E-16,-1.,0.));
#6984=DIRECTION('',(-6.96725611008537E-16,1.,0.));
#6985=DIRECTION('',(0.,0.,-1.));
#6986=DIRECTION('center_axis',(0.5,0.866025403784439,0.));
#6987=DIRECTION('ref_axis',(0.866025403784439,-0.5,0.));
#6988=DIRECTION('',(-0.866025403784439,0.5,0.));
#6989=DIRECTION('center_axis',(0.500000000000001,-0.866025403784438,0.));
#6990=DIRECTION('ref_axis',(-0.866025403784438,-0.5,0.));
#6991=DIRECTION('',(0.866025403784438,0.5,0.));
#6992=DIRECTION('',(0.,0.,-1.));
#6993=DIRECTION('',(0.,0.,-1.));
#6994=DIRECTION('center_axis',(1.,6.96725611008537E-16,0.));
#6995=DIRECTION('ref_axis',(6.96725611008537E-16,-1.,0.));
#6996=DIRECTION('',(-6.96725611008537E-16,1.,0.));
#6997=DIRECTION('',(0.,0.,-1.));
#6998=DIRECTION('center_axis',(0.499999999999999,0.866025403784439,0.));
#6999=DIRECTION('ref_axis',(0.866025403784439,-0.499999999999999,0.));
#7000=DIRECTION('',(-0.866025403784439,0.499999999999999,0.));
#7001=DIRECTION('',(0.,0.,-1.));
#7002=DIRECTION('center_axis',(-0.5,0.866025403784439,0.));
#7003=DIRECTION('ref_axis',(0.866025403784438,0.5,0.));
#7004=DIRECTION('',(-0.866025403784438,-0.5,0.));
#7005=DIRECTION('',(0.,0.,-1.));
#7006=DIRECTION('center_axis',(-0.499999999999999,-0.866025403784439,0.));
#7007=DIRECTION('ref_axis',(-0.866025403784439,0.499999999999999,0.));
#7008=DIRECTION('',(0.866025403784439,-0.499999999999999,0.));
#7009=DIRECTION('',(0.,0.,-1.));
#7010=DIRECTION('center_axis',(0.5,-0.866025403784439,0.));
#7011=DIRECTION('ref_axis',(-0.866025403784439,-0.5,0.));
#7012=DIRECTION('',(0.866025403784439,0.5,0.));
#7013=DIRECTION('',(0.,0.,-1.));
#7014=DIRECTION('',(0.,0.,-1.));
#7015=DIRECTION('center_axis',(1.,0.,0.));
#7016=DIRECTION('ref_axis',(0.,-1.,0.));
#7017=DIRECTION('',(0.,1.,0.));
#7018=DIRECTION('',(0.,0.,-1.));
#7019=DIRECTION('center_axis',(0.500000000000001,0.866025403784438,0.));
#7020=DIRECTION('ref_axis',(0.866025403784438,-0.500000000000001,0.));
#7021=DIRECTION('',(-0.866025403784438,0.500000000000001,0.));
#7022=DIRECTION('',(0.,0.,-1.));
#7023=DIRECTION('center_axis',(-0.5,0.866025403784439,0.));
#7024=DIRECTION('ref_axis',(0.866025403784439,0.5,0.));
#7025=DIRECTION('',(-0.866025403784439,-0.5,0.));
#7026=DIRECTION('',(0.,0.,-1.));
#7027=DIRECTION('center_axis',(-1.,0.,0.));
#7028=DIRECTION('ref_axis',(0.,1.,0.));
#7029=DIRECTION('',(0.,-1.,0.));
#7030=DIRECTION('',(0.,0.,-1.));
#7031=DIRECTION('center_axis',(-0.5,-0.866025403784439,0.));
#7032=DIRECTION('ref_axis',(-0.866025403784439,0.5,0.));
#7033=DIRECTION('',(0.866025403784439,-0.5,0.));
#7034=DIRECTION('center_axis',(-0.5,0.866025403784439,0.));
#7035=DIRECTION('ref_axis',(0.866025403784439,0.5,0.));
#7036=DIRECTION('',(-0.866025403784439,-0.5,0.));
#7037=DIRECTION('',(0.,0.,-1.));
#7038=DIRECTION('',(0.,0.,-1.));
#7039=DIRECTION('center_axis',(-1.,-3.48362805504269E-16,0.));
#7040=DIRECTION('ref_axis',(-3.48362805504269E-16,1.,0.));
#7041=DIRECTION('',(3.48362805504269E-16,-1.,0.));
#7042=DIRECTION('',(0.,0.,-1.));
#7043=DIRECTION('center_axis',(-0.5,-0.866025403784439,0.));
#7044=DIRECTION('ref_axis',(-0.866025403784439,0.5,0.));
#7045=DIRECTION('',(0.866025403784439,-0.5,0.));
#7046=DIRECTION('',(0.,0.,-1.));
#7047=DIRECTION('center_axis',(0.5,-0.866025403784439,0.));
#7048=DIRECTION('ref_axis',(-0.866025403784439,-0.5,0.));
#7049=DIRECTION('',(0.866025403784439,0.5,0.));
#7050=DIRECTION('',(0.,0.,-1.));
#7051=DIRECTION('center_axis',(1.,1.39345122201708E-15,0.));
#7052=DIRECTION('ref_axis',(1.39345122201708E-15,-1.,0.));
#7053=DIRECTION('',(-1.39345122201708E-15,1.,0.));
#7054=DIRECTION('',(0.,0.,-1.));
#7055=DIRECTION('center_axis',(0.5,0.866025403784439,0.));
#7056=DIRECTION('ref_axis',(0.866025403784439,-0.5,0.));
#7057=DIRECTION('',(-0.866025403784439,0.5,0.));
#7058=DIRECTION('center_axis',(0.5,-0.866025403784439,0.));
#7059=DIRECTION('ref_axis',(-0.866025403784439,-0.5,0.));
#7060=DIRECTION('',(0.866025403784439,0.5,0.));
#7061=DIRECTION('',(0.,0.,-1.));
#7062=DIRECTION('',(0.,0.,-1.));
#7063=DIRECTION('center_axis',(1.,0.,0.));
#7064=DIRECTION('ref_axis',(0.,-1.,0.));
#7065=DIRECTION('',(0.,1.,0.));
#7066=DIRECTION('',(0.,0.,-1.));
#7067=DIRECTION('center_axis',(0.5,0.866025403784438,0.));
#7068=DIRECTION('ref_axis',(0.866025403784438,-0.5,0.));
#7069=DIRECTION('',(-0.866025403784438,0.5,0.));
#7070=DIRECTION('',(0.,0.,-1.));
#7071=DIRECTION('center_axis',(-0.5,0.866025403784439,0.));
#7072=DIRECTION('ref_axis',(0.866025403784439,0.5,0.));
#7073=DIRECTION('',(-0.866025403784439,-0.5,0.));
#7074=DIRECTION('',(0.,0.,-1.));
#7075=DIRECTION('center_axis',(-1.,0.,0.));
#7076=DIRECTION('ref_axis',(0.,1.,0.));
#7077=DIRECTION('',(0.,-1.,0.));
#7078=DIRECTION('',(0.,0.,-1.));
#7079=DIRECTION('center_axis',(-0.5,-0.866025403784439,0.));
#7080=DIRECTION('ref_axis',(-0.866025403784439,0.5,0.));
#7081=DIRECTION('',(0.866025403784439,-0.5,0.));
#7082=DIRECTION('center_axis',(0.5,-0.866025403784439,0.));
#7083=DIRECTION('ref_axis',(-0.866025403784438,-0.5,0.));
#7084=DIRECTION('',(0.866025403784438,0.5,0.));
#7085=DIRECTION('',(0.,0.,-1.));
#7086=DIRECTION('',(0.,0.,-1.));
#7087=DIRECTION('center_axis',(1.,0.,0.));
#7088=DIRECTION('ref_axis',(0.,-1.,0.));
#7089=DIRECTION('',(0.,1.,0.));
#7090=DIRECTION('',(0.,0.,-1.));
#7091=DIRECTION('center_axis',(0.500000000000001,0.866025403784438,0.));
#7092=DIRECTION('ref_axis',(0.866025403784438,-0.500000000000001,0.));
#7093=DIRECTION('',(-0.866025403784438,0.500000000000001,0.));
#7094=DIRECTION('',(0.,0.,-1.));
#7095=DIRECTION('center_axis',(-0.5,0.866025403784439,0.));
#7096=DIRECTION('ref_axis',(0.866025403784439,0.5,0.));
#7097=DIRECTION('',(-0.866025403784439,-0.5,0.));
#7098=DIRECTION('',(0.,0.,-1.));
#7099=DIRECTION('center_axis',(-1.,-1.74181402752134E-16,0.));
#7100=DIRECTION('ref_axis',(-1.74181402752134E-16,1.,0.));
#7101=DIRECTION('',(1.74181402752134E-16,-1.,0.));
#7102=DIRECTION('',(0.,0.,-1.));
#7103=DIRECTION('center_axis',(-0.5,-0.866025403784438,0.));
#7104=DIRECTION('ref_axis',(-0.866025403784438,0.5,0.));
#7105=DIRECTION('',(0.866025403784438,-0.5,0.));
#7106=DIRECTION('center_axis',(0.5,-0.866025403784439,0.));
#7107=DIRECTION('ref_axis',(-0.866025403784439,-0.5,0.));
#7108=DIRECTION('',(0.866025403784439,0.5,0.));
#7109=DIRECTION('',(0.,0.,-1.));
#7110=DIRECTION('',(0.,0.,-1.));
#7111=DIRECTION('center_axis',(1.,1.74181402752134E-16,0.));
#7112=DIRECTION('ref_axis',(1.74181402752134E-16,-1.,0.));
#7113=DIRECTION('',(-1.74181402752134E-16,1.,0.));
#7114=DIRECTION('',(0.,0.,-1.));
#7115=DIRECTION('center_axis',(0.5,0.866025403784439,0.));
#7116=DIRECTION('ref_axis',(0.866025403784439,-0.5,0.));
#7117=DIRECTION('',(-0.866025403784439,0.5,0.));
#7118=DIRECTION('',(0.,0.,-1.));
#7119=DIRECTION('center_axis',(-0.500000000000001,0.866025403784438,0.));
#7120=DIRECTION('ref_axis',(0.866025403784438,0.500000000000001,0.));
#7121=DIRECTION('',(-0.866025403784438,-0.500000000000001,0.));
#7122=DIRECTION('',(0.,0.,-1.));
#7123=DIRECTION('center_axis',(-1.,-1.04508841651281E-15,0.));
#7124=DIRECTION('ref_axis',(-1.04508841651281E-15,1.,0.));
#7125=DIRECTION('',(1.04508841651281E-15,-1.,0.));
#7126=DIRECTION('',(0.,0.,-1.));
#7127=DIRECTION('center_axis',(-0.499999999999999,-0.866025403784439,0.));
#7128=DIRECTION('ref_axis',(-0.866025403784439,0.499999999999999,0.));
#7129=DIRECTION('',(0.866025403784439,-0.499999999999999,0.));
#7130=DIRECTION('center_axis',(-0.5,0.866025403784439,0.));
#7131=DIRECTION('ref_axis',(0.866025403784438,0.5,0.));
#7132=DIRECTION('',(-0.866025403784438,-0.5,0.));
#7133=DIRECTION('',(0.,0.,-1.));
#7134=DIRECTION('',(0.,0.,-1.));
#7135=DIRECTION('center_axis',(-1.,0.,0.));
#7136=DIRECTION('ref_axis',(0.,1.,0.));
#7137=DIRECTION('',(0.,-1.,0.));
#7138=DIRECTION('',(0.,0.,-1.));
#7139=DIRECTION('center_axis',(-0.5,-0.866025403784439,0.));
#7140=DIRECTION('ref_axis',(-0.866025403784439,0.5,0.));
#7141=DIRECTION('',(0.866025403784439,-0.5,0.));
#7142=DIRECTION('',(0.,0.,-1.));
#7143=DIRECTION('center_axis',(0.5,-0.866025403784438,0.));
#7144=DIRECTION('ref_axis',(-0.866025403784438,-0.5,0.));
#7145=DIRECTION('',(0.866025403784438,0.5,0.));
#7146=DIRECTION('',(0.,0.,-1.));
#7147=DIRECTION('center_axis',(1.,0.,0.));
#7148=DIRECTION('ref_axis',(0.,-1.,0.));
#7149=DIRECTION('',(0.,1.,0.));
#7150=DIRECTION('',(0.,0.,-1.));
#7151=DIRECTION('center_axis',(0.5,0.866025403784439,0.));
#7152=DIRECTION('ref_axis',(0.866025403784439,-0.5,0.));
#7153=DIRECTION('',(-0.866025403784439,0.5,0.));
#7154=DIRECTION('center_axis',(0.5,-0.866025403784438,0.));
#7155=DIRECTION('ref_axis',(-0.866025403784438,-0.5,0.));
#7156=DIRECTION('',(0.866025403784438,0.5,0.));
#7157=DIRECTION('',(0.,0.,-1.));
#7158=DIRECTION('',(0.,0.,-1.));
#7159=DIRECTION('center_axis',(1.,3.48362805504269E-16,0.));
#7160=DIRECTION('ref_axis',(3.48362805504269E-16,-1.,0.));
#7161=DIRECTION('',(-3.48362805504269E-16,1.,0.));
#7162=DIRECTION('',(0.,0.,-1.));
#7163=DIRECTION('center_axis',(0.5,0.866025403784439,0.));
#7164=DIRECTION('ref_axis',(0.866025403784439,-0.5,0.));
#7165=DIRECTION('',(-0.866025403784439,0.5,0.));
#7166=DIRECTION('',(0.,0.,-1.));
#7167=DIRECTION('center_axis',(-0.5,0.866025403784439,0.));
#7168=DIRECTION('ref_axis',(0.866025403784439,0.5,0.));
#7169=DIRECTION('',(-0.866025403784439,-0.5,0.));
#7170=DIRECTION('',(0.,0.,-1.));
#7171=DIRECTION('center_axis',(-1.,-5.22544208256403E-16,0.));
#7172=DIRECTION('ref_axis',(-5.22544208256403E-16,1.,0.));
#7173=DIRECTION('',(5.22544208256403E-16,-1.,0.));
#7174=DIRECTION('',(0.,0.,-1.));
#7175=DIRECTION('center_axis',(-0.5,-0.866025403784439,0.));
#7176=DIRECTION('ref_axis',(-0.866025403784439,0.5,0.));
#7177=DIRECTION('',(0.866025403784439,-0.5,0.));
#7178=DIRECTION('center_axis',(-0.5,0.866025403784439,0.));
#7179=DIRECTION('ref_axis',(0.866025403784439,0.5,0.));
#7180=DIRECTION('',(-0.866025403784439,-0.5,0.));
#7181=DIRECTION('',(0.,0.,-1.));
#7182=DIRECTION('',(0.,0.,-1.));
#7183=DIRECTION('center_axis',(-1.,-6.96725611008537E-16,0.));
#7184=DIRECTION('ref_axis',(-6.96725611008537E-16,1.,0.));
#7185=DIRECTION('',(6.96725611008537E-16,-1.,0.));
#7186=DIRECTION('',(0.,0.,-1.));
#7187=DIRECTION('center_axis',(-0.5,-0.866025403784439,0.));
#7188=DIRECTION('ref_axis',(-0.866025403784438,0.5,0.));
#7189=DIRECTION('',(0.866025403784438,-0.5,0.));
#7190=DIRECTION('',(0.,0.,-1.));
#7191=DIRECTION('center_axis',(0.500000000000001,-0.866025403784438,0.));
#7192=DIRECTION('ref_axis',(-0.866025403784438,-0.500000000000001,0.));
#7193=DIRECTION('',(0.866025403784438,0.500000000000001,0.));
#7194=DIRECTION('',(0.,0.,-1.));
#7195=DIRECTION('',(0.,0.,-1.));
#7196=DIRECTION('center_axis',(1.,0.,0.));
#7197=DIRECTION('ref_axis',(0.,-1.,0.));
#7198=DIRECTION('',(0.,1.,0.));
#7199=DIRECTION('',(0.,0.,-1.));
#7200=DIRECTION('center_axis',(0.500000000000002,0.866025403784438,0.));
#7201=DIRECTION('ref_axis',(0.866025403784437,-0.500000000000002,0.));
#7202=DIRECTION('',(-0.866025403784437,0.500000000000002,0.));
#7203=DIRECTION('',(0.,0.,-1.));
#7204=DIRECTION('center_axis',(-0.5,-0.866025403784439,0.));
#7205=DIRECTION('ref_axis',(-0.866025403784439,0.5,0.));
#7206=DIRECTION('',(0.866025403784439,-0.5,0.));
#7207=DIRECTION('',(0.,0.,-1.));
#7208=DIRECTION('',(0.,0.,-1.));
#7209=DIRECTION('center_axis',(0.5,-0.866025403784438,0.));
#7210=DIRECTION('ref_axis',(-0.866025403784438,-0.5,0.));
#7211=DIRECTION('',(0.866025403784438,0.5,0.));
#7212=DIRECTION('',(0.,0.,-1.));
#7213=DIRECTION('center_axis',(1.,-3.20290366378295E-15,0.));
#7214=DIRECTION('ref_axis',(-3.20290366378295E-15,-1.,0.));
#7215=DIRECTION('',(3.20290366378295E-15,1.,0.));
#7216=DIRECTION('',(0.,0.,-1.));
#7217=DIRECTION('center_axis',(-1.,-6.50589806705914E-16,0.));
#7218=DIRECTION('ref_axis',(-6.50589806705914E-16,1.,0.));
#7219=DIRECTION('',(6.50589806705914E-16,-1.,0.));
#7220=DIRECTION('',(0.,0.,-1.));
#7221=DIRECTION('center_axis',(-1.,1.6014518318915E-14,0.));
#7222=DIRECTION('ref_axis',(1.6014518318915E-14,1.,0.));
#7223=DIRECTION('',(-1.6014518318915E-14,-1.,0.));
#7224=DIRECTION('',(0.,0.,-1.));
#7225=DIRECTION('',(0.,0.,-1.));
#7226=DIRECTION('center_axis',(-0.500000000000001,-0.866025403784438,0.));
#7227=DIRECTION('ref_axis',(-0.866025403784438,0.500000000000001,0.));
#7228=DIRECTION('',(0.866025403784438,-0.500000000000001,0.));
#7229=DIRECTION('',(0.,0.,-1.));
#7230=DIRECTION('center_axis',(0.5,-0.866025403784439,0.));
#7231=DIRECTION('ref_axis',(-0.866025403784439,-0.5,0.));
#7232=DIRECTION('',(0.866025403784439,0.5,0.));
#7233=DIRECTION('',(0.,0.,-1.));
#7234=DIRECTION('center_axis',(1.,6.90626102503205E-15,0.));
#7235=DIRECTION('ref_axis',(6.90626102503205E-15,-1.,0.));
#7236=DIRECTION('',(-6.90626102503205E-15,1.,0.));
#7237=DIRECTION('',(0.,0.,-1.));
#7238=DIRECTION('center_axis',(1.,1.60145183189149E-14,0.));
#7239=DIRECTION('ref_axis',(1.60145183189149E-14,-1.,0.));
#7240=DIRECTION('',(-1.60145183189149E-14,1.,0.));
#7241=DIRECTION('',(0.,0.,-1.));
#7242=DIRECTION('',(0.,0.,-1.));
#7243=DIRECTION('center_axis',(0.500000000000001,0.866025403784438,0.));
#7244=DIRECTION('ref_axis',(0.866025403784438,-0.500000000000001,0.));
#7245=DIRECTION('',(-0.866025403784438,0.500000000000001,0.));
#7246=DIRECTION('',(0.,0.,-1.));
#7247=DIRECTION('center_axis',(-0.5,0.866025403784439,0.));
#7248=DIRECTION('ref_axis',(0.866025403784439,0.5,0.));
#7249=DIRECTION('',(-0.866025403784439,-0.5,0.));
#7250=DIRECTION('',(0.,0.,-1.));
#7251=DIRECTION('center_axis',(-1.,1.28116146551319E-14,0.));
#7252=DIRECTION('ref_axis',(1.28116146551319E-14,1.,0.));
#7253=DIRECTION('',(-1.28116146551319E-14,-1.,0.));
#7254=DIRECTION('',(0.,0.,-1.));
#7255=DIRECTION('center_axis',(1.,-1.13102535627334E-14,0.));
#7256=DIRECTION('ref_axis',(-1.13102535627334E-14,-1.,0.));
#7257=DIRECTION('',(1.13102535627334E-14,1.,0.));
#7258=DIRECTION('',(0.,0.,-1.));
#7259=DIRECTION('',(0.,0.,-1.));
#7260=DIRECTION('center_axis',(0.5,0.866025403784439,0.));
#7261=DIRECTION('ref_axis',(0.866025403784439,-0.5,0.));
#7262=DIRECTION('',(-0.866025403784439,0.5,0.));
#7263=DIRECTION('',(0.,0.,-1.));
#7264=DIRECTION('center_axis',(-0.500000000000001,0.866025403784438,0.));
#7265=DIRECTION('ref_axis',(0.866025403784438,0.500000000000001,0.));
#7266=DIRECTION('',(-0.866025403784438,-0.500000000000001,0.));
#7267=DIRECTION('',(0.,0.,-1.));
#7268=DIRECTION('center_axis',(-1.,0.,0.));
#7269=DIRECTION('ref_axis',(0.,1.,0.));
#7270=DIRECTION('',(0.,-1.,0.));
#7271=DIRECTION('',(0.,0.,-1.));
#7272=DIRECTION('center_axis',(-1.,0.,0.));
#7273=DIRECTION('ref_axis',(0.,1.,0.));
#7274=DIRECTION('',(0.,-1.,0.));
#7275=DIRECTION('',(0.,0.,-1.));
#7276=DIRECTION('',(0.,0.,-1.));
#7277=DIRECTION('center_axis',(-0.500000000000001,-0.866025403784438,0.));
#7278=DIRECTION('ref_axis',(-0.866025403784438,0.500000000000001,0.));
#7279=DIRECTION('',(0.866025403784438,-0.500000000000001,0.));
#7280=DIRECTION('',(0.,0.,-1.));
#7281=DIRECTION('center_axis',(-0.5,0.866025403784439,0.));
#7282=DIRECTION('ref_axis',(0.866025403784438,0.5,0.));
#7283=DIRECTION('',(-0.866025403784438,-0.5,0.));
#7284=DIRECTION('',(0.,0.,-1.));
#7285=DIRECTION('',(0.,0.,-1.));
#7286=DIRECTION('center_axis',(-1.,0.,0.));
#7287=DIRECTION('ref_axis',(0.,1.,0.));
#7288=DIRECTION('',(0.,-1.,0.));
#7289=DIRECTION('',(0.,0.,-1.));
#7290=DIRECTION('center_axis',(1.,0.,0.));
#7291=DIRECTION('ref_axis',(0.,-1.,0.));
#7292=DIRECTION('',(0.,1.,0.));
#7293=DIRECTION('',(0.,0.,-1.));
#7294=DIRECTION('',(0.,0.,-1.));
#7295=DIRECTION('center_axis',(0.5,0.866025403784439,0.));
#7296=DIRECTION('ref_axis',(0.866025403784438,-0.5,0.));
#7297=DIRECTION('',(-0.866025403784438,0.5,0.));
#7298=DIRECTION('',(0.,0.,-1.));
#7299=DIRECTION('center_axis',(0.5,-0.866025403784439,0.));
#7300=DIRECTION('ref_axis',(-0.866025403784439,-0.5,0.));
#7301=DIRECTION('',(0.866025403784439,0.5,0.));
#7302=DIRECTION('',(0.,0.,-1.));
#7303=DIRECTION('',(0.,0.,-1.));
#7304=DIRECTION('center_axis',(1.,0.,0.));
#7305=DIRECTION('ref_axis',(0.,-1.,0.));
#7306=DIRECTION('',(0.,1.,0.));
#7307=DIRECTION('',(0.,0.,-1.));
#7308=DIRECTION('center_axis',(1.,-3.20290366378291E-15,0.));
#7309=DIRECTION('ref_axis',(-3.20290366378291E-15,-1.,0.));
#7310=DIRECTION('',(3.20290366378291E-15,1.,0.));
#7311=DIRECTION('',(0.,0.,-1.));
#7312=DIRECTION('',(0.,0.,-1.));
#7313=DIRECTION('center_axis',(0.5,0.866025403784439,0.));
#7314=DIRECTION('ref_axis',(0.866025403784439,-0.5,0.));
#7315=DIRECTION('',(-0.866025403784439,0.5,0.));
#7316=DIRECTION('',(0.,0.,-1.));
#7317=DIRECTION('center_axis',(-0.5,0.866025403784439,0.));
#7318=DIRECTION('ref_axis',(0.866025403784439,0.5,0.));
#7319=DIRECTION('',(-0.866025403784439,-0.5,0.));
#7320=DIRECTION('',(0.,0.,-1.));
#7321=DIRECTION('center_axis',(-1.,0.,0.));
#7322=DIRECTION('ref_axis',(0.,1.,0.));
#7323=DIRECTION('',(0.,-1.,0.));
#7324=DIRECTION('',(0.,0.,-1.));
#7325=DIRECTION('center_axis',(1.,9.60871099134885E-15,0.));
#7326=DIRECTION('ref_axis',(9.60871099134885E-15,-1.,0.));
#7327=DIRECTION('',(-9.60871099134885E-15,1.,0.));
#7328=DIRECTION('',(0.,0.,-1.));
#7329=DIRECTION('',(0.,0.,-1.));
#7330=DIRECTION('center_axis',(0.5,0.866025403784438,0.));
#7331=DIRECTION('ref_axis',(0.866025403784438,-0.5,0.));
#7332=DIRECTION('',(-0.866025403784438,0.5,0.));
#7333=DIRECTION('',(0.,0.,-1.));
#7334=DIRECTION('center_axis',(-0.5,0.866025403784439,0.));
#7335=DIRECTION('ref_axis',(0.866025403784439,0.5,0.));
#7336=DIRECTION('',(-0.866025403784439,-0.5,0.));
#7337=DIRECTION('',(0.,0.,-1.));
#7338=DIRECTION('center_axis',(-1.,0.,0.));
#7339=DIRECTION('ref_axis',(0.,1.,0.));
#7340=DIRECTION('',(0.,-1.,0.));
#7341=DIRECTION('',(0.,0.,-1.));
#7342=DIRECTION('center_axis',(-1.,9.60871099134891E-15,0.));
#7343=DIRECTION('ref_axis',(9.60871099134891E-15,1.,0.));
#7344=DIRECTION('',(-9.60871099134891E-15,-1.,0.));
#7345=DIRECTION('',(0.,0.,-1.));
#7346=DIRECTION('',(0.,0.,-1.));
#7347=DIRECTION('center_axis',(-0.5,-0.866025403784438,0.));
#7348=DIRECTION('ref_axis',(-0.866025403784438,0.5,0.));
#7349=DIRECTION('',(0.866025403784438,-0.5,0.));
#7350=DIRECTION('',(0.,0.,-1.));
#7351=DIRECTION('center_axis',(0.5,-0.866025403784439,0.));
#7352=DIRECTION('ref_axis',(-0.866025403784438,-0.5,0.));
#7353=DIRECTION('',(0.866025403784438,0.5,0.));
#7354=DIRECTION('',(0.,0.,-1.));
#7355=DIRECTION('center_axis',(1.,9.60871099134901E-15,0.));
#7356=DIRECTION('ref_axis',(9.60871099134901E-15,-1.,0.));
#7357=DIRECTION('',(-9.60871099134901E-15,1.,0.));
#7358=DIRECTION('',(0.,0.,-1.));
#7359=DIRECTION('center_axis',(-1.,1.44130664870232E-14,0.));
#7360=DIRECTION('ref_axis',(1.44130664870232E-14,1.,0.));
#7361=DIRECTION('',(-1.44130664870232E-14,-1.,0.));
#7362=DIRECTION('',(0.,0.,-1.));
#7363=DIRECTION('',(0.,0.,-1.));
#7364=DIRECTION('center_axis',(-0.499999999999999,-0.866025403784439,0.));
#7365=DIRECTION('ref_axis',(-0.866025403784439,0.499999999999999,0.));
#7366=DIRECTION('',(0.866025403784439,-0.499999999999999,0.));
#7367=DIRECTION('',(0.,0.,-1.));
#7368=DIRECTION('center_axis',(0.5,-0.866025403784439,0.));
#7369=DIRECTION('ref_axis',(-0.866025403784439,-0.5,0.));
#7370=DIRECTION('',(0.866025403784439,0.5,0.));
#7371=DIRECTION('',(0.,0.,-1.));
#7372=DIRECTION('center_axis',(1.,1.28116146551318E-14,0.));
#7373=DIRECTION('ref_axis',(1.28116146551318E-14,-1.,0.));
#7374=DIRECTION('',(-1.28116146551318E-14,1.,0.));
#7375=DIRECTION('',(0.,0.,-1.));
#7376=DIRECTION('center_axis',(0.5,-0.866025403784438,0.));
#7377=DIRECTION('ref_axis',(-0.866025403784438,-0.5,0.));
#7378=DIRECTION('',(0.866025403784438,0.5,0.));
#7379=DIRECTION('',(0.,0.,-1.));
#7380=DIRECTION('',(0.,0.,-1.));
#7381=DIRECTION('center_axis',(1.,-6.96725611008537E-16,0.));
#7382=DIRECTION('ref_axis',(-6.96725611008537E-16,-1.,0.));
#7383=DIRECTION('',(6.96725611008537E-16,1.,0.));
#7384=DIRECTION('',(0.,0.,-1.));
#7385=DIRECTION('center_axis',(0.5,0.866025403784439,0.));
#7386=DIRECTION('ref_axis',(0.866025403784438,-0.5,0.));
#7387=DIRECTION('',(-0.866025403784438,0.5,0.));
#7388=DIRECTION('',(0.,0.,-1.));
#7389=DIRECTION('center_axis',(-0.500000000000001,0.866025403784438,0.));
#7390=DIRECTION('ref_axis',(0.866025403784438,0.500000000000001,0.));
#7391=DIRECTION('',(-0.866025403784438,-0.500000000000001,0.));
#7392=DIRECTION('',(0.,0.,-1.));
#7393=DIRECTION('',(0.,0.,-1.));
#7394=DIRECTION('center_axis',(-1.,6.96725611008537E-16,0.));
#7395=DIRECTION('ref_axis',(6.96725611008537E-16,1.,0.));
#7396=DIRECTION('',(-6.96725611008537E-16,-1.,0.));
#7397=DIRECTION('',(0.,0.,-1.));
#7398=DIRECTION('center_axis',(-0.5,-0.866025403784439,0.));
#7399=DIRECTION('ref_axis',(-0.866025403784439,0.5,0.));
#7400=DIRECTION('',(0.866025403784439,-0.5,0.));
#7401=DIRECTION('',(0.,0.,-1.));
#7402=DIRECTION('center_axis',(-0.5,-0.866025403784439,0.));
#7403=DIRECTION('ref_axis',(-0.866025403784439,0.5,0.));
#7404=DIRECTION('',(0.866025403784439,-0.5,0.));
#7405=DIRECTION('',(0.,0.,-1.));
#7406=DIRECTION('',(0.,0.,-1.));
#7407=DIRECTION('center_axis',(0.5,-0.866025403784439,0.));
#7408=DIRECTION('ref_axis',(-0.866025403784439,-0.5,0.));
#7409=DIRECTION('',(0.866025403784439,0.5,0.));
#7410=DIRECTION('',(0.,0.,-1.));
#7411=DIRECTION('center_axis',(1.,-5.22544208256403E-16,0.));
#7412=DIRECTION('ref_axis',(-5.22544208256403E-16,-1.,0.));
#7413=DIRECTION('',(5.22544208256403E-16,1.,0.));
#7414=DIRECTION('',(0.,0.,-1.));
#7415=DIRECTION('center_axis',(0.5,0.866025403784439,0.));
#7416=DIRECTION('ref_axis',(0.866025403784439,-0.5,0.));
#7417=DIRECTION('',(-0.866025403784439,0.5,0.));
#7418=DIRECTION('',(0.,0.,-1.));
#7419=DIRECTION('center_axis',(-0.5,0.866025403784439,0.));
#7420=DIRECTION('ref_axis',(0.866025403784439,0.5,0.));
#7421=DIRECTION('',(-0.866025403784439,-0.5,0.));
#7422=DIRECTION('',(0.,0.,-1.));
#7423=DIRECTION('center_axis',(-1.,0.,0.));
#7424=DIRECTION('ref_axis',(0.,1.,0.));
#7425=DIRECTION('',(0.,-1.,0.));
#7426=DIRECTION('center_axis',(0.5,-0.866025403784438,0.));
#7427=DIRECTION('ref_axis',(-0.866025403784438,-0.5,0.));
#7428=DIRECTION('',(0.866025403784438,0.5,0.));
#7429=DIRECTION('',(0.,0.,-1.));
#7430=DIRECTION('',(0.,0.,-1.));
#7431=DIRECTION('center_axis',(1.,3.48362805504269E-16,0.));
#7432=DIRECTION('ref_axis',(3.48362805504269E-16,-1.,0.));
#7433=DIRECTION('',(-3.48362805504269E-16,1.,0.));
#7434=DIRECTION('',(0.,0.,-1.));
#7435=DIRECTION('center_axis',(0.5,0.866025403784439,0.));
#7436=DIRECTION('ref_axis',(0.866025403784439,-0.5,0.));
#7437=DIRECTION('',(-0.866025403784439,0.5,0.));
#7438=DIRECTION('',(0.,0.,-1.));
#7439=DIRECTION('center_axis',(-0.5,0.866025403784439,0.));
#7440=DIRECTION('ref_axis',(0.866025403784439,0.5,0.));
#7441=DIRECTION('',(-0.866025403784439,-0.5,0.));
#7442=DIRECTION('',(0.,0.,-1.));
#7443=DIRECTION('center_axis',(-1.,-3.48362805504269E-16,0.));
#7444=DIRECTION('ref_axis',(-3.48362805504269E-16,1.,0.));
#7445=DIRECTION('',(3.48362805504269E-16,-1.,0.));
#7446=DIRECTION('',(0.,0.,-1.));
#7447=DIRECTION('center_axis',(-0.499999999999999,-0.866025403784439,0.));
#7448=DIRECTION('ref_axis',(-0.866025403784439,0.499999999999999,0.));
#7449=DIRECTION('',(0.866025403784439,-0.499999999999999,0.));
#7450=DIRECTION('center_axis',(0.5,-0.866025403784439,0.));
#7451=DIRECTION('ref_axis',(-0.866025403784439,-0.5,0.));
#7452=DIRECTION('',(0.866025403784439,0.5,0.));
#7453=DIRECTION('',(0.,0.,-1.));
#7454=DIRECTION('',(0.,0.,-1.));
#7455=DIRECTION('center_axis',(1.,-5.22544208256404E-16,0.));
#7456=DIRECTION('ref_axis',(-5.22544208256404E-16,-1.,0.));
#7457=DIRECTION('',(5.22544208256404E-16,1.,0.));
#7458=DIRECTION('',(0.,0.,-1.));
#7459=DIRECTION('center_axis',(0.5,0.866025403784438,0.));
#7460=DIRECTION('ref_axis',(0.866025403784438,-0.5,0.));
#7461=DIRECTION('',(-0.866025403784438,0.5,0.));
#7462=DIRECTION('',(0.,0.,-1.));
#7463=DIRECTION('center_axis',(-0.5,0.866025403784439,0.));
#7464=DIRECTION('ref_axis',(0.866025403784439,0.5,0.));
#7465=DIRECTION('',(-0.866025403784439,-0.5,0.));
#7466=DIRECTION('',(0.,0.,-1.));
#7467=DIRECTION('center_axis',(-1.,-6.96725611008538E-16,0.));
#7468=DIRECTION('ref_axis',(-6.96725611008538E-16,1.,0.));
#7469=DIRECTION('',(6.96725611008538E-16,-1.,0.));
#7470=DIRECTION('',(0.,0.,-1.));
#7471=DIRECTION('center_axis',(-0.5,-0.866025403784439,0.));
#7472=DIRECTION('ref_axis',(-0.866025403784439,0.5,0.));
#7473=DIRECTION('',(0.866025403784439,-0.5,0.));
#7474=DIRECTION('center_axis',(0.5,-0.866025403784439,0.));
#7475=DIRECTION('ref_axis',(-0.866025403784439,-0.5,0.));
#7476=DIRECTION('',(0.866025403784439,0.5,0.));
#7477=DIRECTION('',(0.,0.,-1.));
#7478=DIRECTION('',(0.,0.,-1.));
#7479=DIRECTION('center_axis',(1.,1.08863376720084E-17,0.));
#7480=DIRECTION('ref_axis',(1.08863376720084E-17,-1.,0.));
#7481=DIRECTION('',(-1.08863376720084E-17,1.,0.));
#7482=DIRECTION('',(0.,0.,-1.));
#7483=DIRECTION('center_axis',(0.5,0.866025403784439,0.));
#7484=DIRECTION('ref_axis',(0.866025403784439,-0.5,0.));
#7485=DIRECTION('',(-0.866025403784439,0.5,0.));
#7486=DIRECTION('',(0.,0.,-1.));
#7487=DIRECTION('center_axis',(-0.500000000000001,0.866025403784438,0.));
#7488=DIRECTION('ref_axis',(0.866025403784438,0.500000000000001,0.));
#7489=DIRECTION('',(-0.866025403784438,-0.500000000000001,0.));
#7490=DIRECTION('',(0.,0.,-1.));
#7491=DIRECTION('center_axis',(-1.,-3.48362805504269E-16,0.));
#7492=DIRECTION('ref_axis',(-3.48362805504269E-16,1.,0.));
#7493=DIRECTION('',(3.48362805504269E-16,-1.,0.));
#7494=DIRECTION('',(0.,0.,-1.));
#7495=DIRECTION('center_axis',(-0.5,-0.866025403784439,0.));
#7496=DIRECTION('ref_axis',(-0.866025403784439,0.5,0.));
#7497=DIRECTION('',(0.866025403784439,-0.5,0.));
#7498=DIRECTION('center_axis',(0.500000000000001,-0.866025403784438,0.));
#7499=DIRECTION('ref_axis',(-0.866025403784438,-0.500000000000001,0.));
#7500=DIRECTION('',(0.866025403784438,0.500000000000001,0.));
#7501=DIRECTION('',(0.,0.,-1.));
#7502=DIRECTION('',(0.,0.,-1.));
#7503=DIRECTION('center_axis',(1.,3.48362805504269E-16,0.));
#7504=DIRECTION('ref_axis',(3.48362805504269E-16,-1.,0.));
#7505=DIRECTION('',(-3.48362805504269E-16,1.,0.));
#7506=DIRECTION('',(0.,0.,-1.));
#7507=DIRECTION('center_axis',(0.5,0.866025403784439,0.));
#7508=DIRECTION('ref_axis',(0.866025403784439,-0.5,0.));
#7509=DIRECTION('',(-0.866025403784439,0.5,0.));
#7510=DIRECTION('',(0.,0.,-1.));
#7511=DIRECTION('center_axis',(-0.5,0.866025403784438,0.));
#7512=DIRECTION('ref_axis',(0.866025403784438,0.5,0.));
#7513=DIRECTION('',(-0.866025403784438,-0.5,0.));
#7514=DIRECTION('',(0.,0.,-1.));
#7515=DIRECTION('center_axis',(-1.,-8.38248000744647E-16,0.));
#7516=DIRECTION('ref_axis',(-8.38248000744647E-16,1.,0.));
#7517=DIRECTION('',(8.38248000744647E-16,-1.,0.));
#7518=DIRECTION('',(0.,0.,-1.));
#7519=DIRECTION('center_axis',(-0.499999999999999,-0.866025403784439,0.));
#7520=DIRECTION('ref_axis',(-0.866025403784439,0.499999999999999,0.));
#7521=DIRECTION('',(0.866025403784439,-0.499999999999999,0.));
#7522=DIRECTION('center_axis',(0.5,-0.866025403784439,0.));
#7523=DIRECTION('ref_axis',(-0.866025403784439,-0.5,0.));
#7524=DIRECTION('',(0.866025403784439,0.5,0.));
#7525=DIRECTION('',(0.,0.,-1.));
#7526=DIRECTION('',(0.,0.,-1.));
#7527=DIRECTION('center_axis',(0.500000000000001,0.866025403784438,0.));
#7528=DIRECTION('ref_axis',(0.866025403784438,-0.500000000000001,0.));
#7529=DIRECTION('',(-0.866025403784438,0.500000000000001,0.));
#7530=DIRECTION('',(0.,0.,-1.));
#7531=DIRECTION('',(0.,0.,-1.));
#7532=DIRECTION('center_axis',(-0.5,0.866025403784439,0.));
#7533=DIRECTION('ref_axis',(0.866025403784439,0.5,0.));
#7534=DIRECTION('',(-0.866025403784439,-0.5,0.));
#7535=DIRECTION('',(0.,0.,-1.));
#7536=DIRECTION('center_axis',(-1.,0.,0.));
#7537=DIRECTION('ref_axis',(0.,1.,0.));
#7538=DIRECTION('',(0.,-1.,0.));
#7539=DIRECTION('',(0.,0.,-1.));
#7540=DIRECTION('center_axis',(-0.5,-0.866025403784439,0.));
#7541=DIRECTION('ref_axis',(-0.866025403784439,0.5,0.));
#7542=DIRECTION('',(0.866025403784439,-0.5,0.));
#7543=DIRECTION('center_axis',(0.500000000000001,-0.866025403784438,0.));
#7544=DIRECTION('ref_axis',(-0.866025403784438,-0.500000000000001,0.));
#7545=DIRECTION('',(0.866025403784438,0.500000000000001,0.));
#7546=DIRECTION('',(0.,0.,-1.));
#7547=DIRECTION('',(0.,0.,-1.));
#7548=DIRECTION('center_axis',(0.500000000000001,0.866025403784438,0.));
#7549=DIRECTION('ref_axis',(0.866025403784438,-0.500000000000001,0.));
#7550=DIRECTION('',(-0.866025403784438,0.500000000000001,0.));
#7551=DIRECTION('',(0.,0.,-1.));
#7552=DIRECTION('',(0.,0.,-1.));
#7553=DIRECTION('center_axis',(-0.5,0.866025403784439,0.));
#7554=DIRECTION('ref_axis',(0.866025403784438,0.5,0.));
#7555=DIRECTION('',(-0.866025403784438,-0.5,0.));
#7556=DIRECTION('',(0.,0.,-1.));
#7557=DIRECTION('center_axis',(-1.,0.,0.));
#7558=DIRECTION('ref_axis',(0.,1.,0.));
#7559=DIRECTION('',(0.,-1.,0.));
#7560=DIRECTION('',(0.,0.,-1.));
#7561=DIRECTION('center_axis',(-0.5,-0.866025403784439,0.));
#7562=DIRECTION('ref_axis',(-0.866025403784438,0.5,0.));
#7563=DIRECTION('',(0.866025403784438,-0.5,0.));
#7564=DIRECTION('center_axis',(0.500000000000001,-0.866025403784438,0.));
#7565=DIRECTION('ref_axis',(-0.866025403784438,-0.500000000000001,0.));
#7566=DIRECTION('',(0.866025403784438,0.500000000000001,0.));
#7567=DIRECTION('',(0.,0.,-1.));
#7568=DIRECTION('',(0.,0.,-1.));
#7569=DIRECTION('center_axis',(1.,0.,0.));
#7570=DIRECTION('ref_axis',(0.,-1.,0.));
#7571=DIRECTION('',(0.,1.,0.));
#7572=DIRECTION('',(0.,0.,-1.));
#7573=DIRECTION('center_axis',(0.5,0.866025403784438,0.));
#7574=DIRECTION('ref_axis',(0.866025403784438,-0.5,0.));
#7575=DIRECTION('',(-0.866025403784438,0.5,0.));
#7576=DIRECTION('',(0.,0.,-1.));
#7577=DIRECTION('center_axis',(-0.5,0.866025403784439,0.));
#7578=DIRECTION('ref_axis',(0.866025403784438,0.5,0.));
#7579=DIRECTION('',(-0.866025403784438,-0.5,0.));
#7580=DIRECTION('',(0.,0.,-1.));
#7581=DIRECTION('center_axis',(-1.,-8.70907013760673E-16,0.));
#7582=DIRECTION('ref_axis',(-8.70907013760673E-16,1.,0.));
#7583=DIRECTION('',(8.70907013760673E-16,-1.,0.));
#7584=DIRECTION('',(0.,0.,-1.));
#7585=DIRECTION('center_axis',(-0.499999999999999,-0.866025403784439,0.));
#7586=DIRECTION('ref_axis',(-0.866025403784439,0.499999999999999,0.));
#7587=DIRECTION('',(0.866025403784439,-0.499999999999999,0.));
#7588=DIRECTION('center_axis',(0.500000000000001,-0.866025403784438,0.));
#7589=DIRECTION('ref_axis',(-0.866025403784438,-0.500000000000001,0.));
#7590=DIRECTION('',(0.866025403784438,0.500000000000001,0.));
#7591=DIRECTION('',(0.,0.,-1.));
#7592=DIRECTION('',(0.,0.,-1.));
#7593=DIRECTION('center_axis',(1.,1.74181402752134E-16,0.));
#7594=DIRECTION('ref_axis',(1.74181402752134E-16,-1.,0.));
#7595=DIRECTION('',(-1.74181402752134E-16,1.,0.));
#7596=DIRECTION('',(0.,0.,-1.));
#7597=DIRECTION('center_axis',(0.5,0.866025403784439,0.));
#7598=DIRECTION('ref_axis',(0.866025403784439,-0.5,0.));
#7599=DIRECTION('',(-0.866025403784439,0.5,0.));
#7600=DIRECTION('',(0.,0.,-1.));
#7601=DIRECTION('center_axis',(-0.5,0.866025403784439,0.));
#7602=DIRECTION('ref_axis',(0.866025403784439,0.5,0.));
#7603=DIRECTION('',(-0.866025403784439,-0.5,0.));
#7604=DIRECTION('',(0.,0.,-1.));
#7605=DIRECTION('center_axis',(-1.,-3.48362805504268E-16,0.));
#7606=DIRECTION('ref_axis',(-3.48362805504268E-16,1.,0.));
#7607=DIRECTION('',(3.48362805504268E-16,-1.,0.));
#7608=DIRECTION('',(0.,0.,-1.));
#7609=DIRECTION('center_axis',(-0.5,-0.866025403784439,0.));
#7610=DIRECTION('ref_axis',(-0.866025403784439,0.5,0.));
#7611=DIRECTION('',(0.866025403784439,-0.5,0.));
#7612=DIRECTION('center_axis',(0.5,-0.866025403784439,0.));
#7613=DIRECTION('ref_axis',(-0.866025403784439,-0.5,0.));
#7614=DIRECTION('',(0.866025403784439,0.5,0.));
#7615=DIRECTION('',(0.,0.,-1.));
#7616=DIRECTION('',(0.,0.,-1.));
#7617=DIRECTION('center_axis',(1.,-3.48362805504269E-16,0.));
#7618=DIRECTION('ref_axis',(-3.48362805504269E-16,-1.,0.));
#7619=DIRECTION('',(3.48362805504269E-16,1.,0.));
#7620=DIRECTION('',(0.,0.,-1.));
#7621=DIRECTION('center_axis',(0.500000000000001,0.866025403784438,0.));
#7622=DIRECTION('ref_axis',(0.866025403784438,-0.500000000000001,0.));
#7623=DIRECTION('',(-0.866025403784438,0.500000000000001,0.));
#7624=DIRECTION('',(0.,0.,-1.));
#7625=DIRECTION('center_axis',(-0.499999999999999,0.866025403784439,0.));
#7626=DIRECTION('ref_axis',(0.866025403784439,0.499999999999999,0.));
#7627=DIRECTION('',(-0.866025403784439,-0.499999999999999,0.));
#7628=DIRECTION('',(0.,0.,-1.));
#7629=DIRECTION('center_axis',(-0.5,-0.866025403784439,0.));
#7630=DIRECTION('ref_axis',(-0.866025403784439,0.5,0.));
#7631=DIRECTION('',(0.866025403784439,-0.5,0.));
#7632=DIRECTION('',(0.,0.,-1.));
#7633=DIRECTION('center_axis',(0.5,-0.866025403784439,0.));
#7634=DIRECTION('ref_axis',(-0.866025403784439,-0.5,0.));
#7635=DIRECTION('',(0.866025403784439,0.5,0.));
#7636=DIRECTION('',(0.,0.,-1.));
#7637=DIRECTION('',(0.,0.,-1.));
#7638=DIRECTION('center_axis',(1.,-1.74181402752134E-16,0.));
#7639=DIRECTION('ref_axis',(-1.74181402752134E-16,-1.,0.));
#7640=DIRECTION('',(1.74181402752134E-16,1.,0.));
#7641=DIRECTION('',(0.,0.,-1.));
#7642=DIRECTION('center_axis',(0.500000000000001,0.866025403784438,0.));
#7643=DIRECTION('ref_axis',(0.866025403784438,-0.500000000000001,0.));
#7644=DIRECTION('',(-0.866025403784438,0.500000000000001,0.));
#7645=DIRECTION('',(0.,0.,-1.));
#7646=DIRECTION('center_axis',(-0.5,0.866025403784439,0.));
#7647=DIRECTION('ref_axis',(0.866025403784439,0.499999999999999,0.));
#7648=DIRECTION('',(-0.866025403784439,-0.499999999999999,0.));
#7649=DIRECTION('',(0.,0.,-1.));
#7650=DIRECTION('center_axis',(-1.,0.,0.));
#7651=DIRECTION('ref_axis',(0.,1.,0.));
#7652=DIRECTION('',(0.,-1.,0.));
#7653=DIRECTION('',(0.,0.,-1.));
#7654=DIRECTION('center_axis',(-0.5,-0.866025403784439,0.));
#7655=DIRECTION('ref_axis',(-0.866025403784439,0.5,0.));
#7656=DIRECTION('',(0.866025403784439,-0.5,0.));
#7657=DIRECTION('center_axis',(0.500000000000001,-0.866025403784438,0.));
#7658=DIRECTION('ref_axis',(-0.866025403784438,-0.500000000000001,0.));
#7659=DIRECTION('',(0.866025403784438,0.500000000000001,0.));
#7660=DIRECTION('',(0.,0.,-1.));
#7661=DIRECTION('',(0.,0.,-1.));
#7662=DIRECTION('center_axis',(1.,0.,0.));
#7663=DIRECTION('ref_axis',(0.,-1.,0.));
#7664=DIRECTION('',(0.,1.,0.));
#7665=DIRECTION('',(0.,0.,-1.));
#7666=DIRECTION('center_axis',(0.5,0.866025403784439,0.));
#7667=DIRECTION('ref_axis',(0.866025403784438,-0.5,0.));
#7668=DIRECTION('',(-0.866025403784438,0.5,0.));
#7669=DIRECTION('',(0.,0.,-1.));
#7670=DIRECTION('center_axis',(-0.5,0.866025403784439,0.));
#7671=DIRECTION('ref_axis',(0.866025403784439,0.5,0.));
#7672=DIRECTION('',(-0.866025403784439,-0.5,0.));
#7673=DIRECTION('',(0.,0.,-1.));
#7674=DIRECTION('center_axis',(-0.5,-0.866025403784439,0.));
#7675=DIRECTION('ref_axis',(-0.866025403784439,0.5,0.));
#7676=DIRECTION('',(0.866025403784439,-0.5,0.));
#7677=DIRECTION('',(0.,0.,-1.));
#7678=DIRECTION('center_axis',(0.,-1.,0.));
#7679=DIRECTION('ref_axis',(1.,0.,0.));
#7680=DIRECTION('',(1.,0.,0.));
#7681=DIRECTION('',(0.,0.,1.));
#7682=DIRECTION('',(-1.,0.,0.));
#7683=DIRECTION('',(0.,0.,-1.));
#7684=DIRECTION('',(1.,0.,0.));
#7685=DIRECTION('',(1.,0.,0.));
#7686=DIRECTION('',(1.,0.,0.));
#7687=DIRECTION('',(1.,0.,0.));
#7688=DIRECTION('center_axis',(0.,1.,0.));
#7689=DIRECTION('ref_axis',(-1.,0.,0.));
#7690=DIRECTION('',(1.,0.,0.));
#7691=DIRECTION('',(0.,0.,1.));
#7692=DIRECTION('',(-1.,0.,0.));
#7693=DIRECTION('',(-1.,0.,0.));
#7694=DIRECTION('',(-1.,0.,0.));
#7695=DIRECTION('',(-1.,0.,0.));
#7696=DIRECTION('',(-1.,0.,0.));
#7697=DIRECTION('',(0.,0.,-1.));
#7698=DIRECTION('center_axis',(-1.,0.,0.));
#7699=DIRECTION('ref_axis',(0.,-1.,0.));
#7700=DIRECTION('',(0.,1.,0.));
#7701=DIRECTION('',(0.,-1.,0.));
#7702=DIRECTION('',(0.,-1.,0.));
#7703=DIRECTION('',(0.,-1.,0.));
#7704=DIRECTION('',(0.,-1.,0.));
#7705=DIRECTION('',(0.,-1.,0.));
#7706=DIRECTION('',(0.,-1.,0.));
#7707=DIRECTION('center_axis',(0.,0.,-1.));
#7708=DIRECTION('ref_axis',(-1.,0.,0.));
#7709=DIRECTION('',(0.,1.,0.));
#7710=DIRECTION('',(0.,1.,0.));
#7711=DIRECTION('',(0.,1.,0.));
#7712=DIRECTION('',(0.,1.,0.));
#7713=DIRECTION('',(0.,1.,0.));
#7714=DIRECTION('',(0.,1.,0.));
#7715=DIRECTION('center_axis',(0.,0.,1.));
#7716=DIRECTION('ref_axis',(1.,0.,0.));
#7717=DIRECTION('center_axis',(0.,0.,-1.));
#7718=DIRECTION('ref_axis',(1.,0.,0.));
#7719=DIRECTION('center_axis',(0.,0.,-1.));
#7720=DIRECTION('ref_axis',(1.,0.,0.));
#7721=DIRECTION('center_axis',(0.,0.,-1.));
#7722=DIRECTION('ref_axis',(-1.,0.,0.));
#7723=DIRECTION('center_axis',(0.,0.,-1.));
#7724=DIRECTION('ref_axis',(-1.,0.,0.));
#7725=DIRECTION('center_axis',(0.,0.,-1.));
#7726=DIRECTION('ref_axis',(-1.,0.,0.));
#7727=DIRECTION('center_axis',(0.,0.,-1.));
#7728=DIRECTION('ref_axis',(1.,0.,0.));
#7729=DIRECTION('center_axis',(0.,0.,-1.));
#7730=DIRECTION('ref_axis',(1.,0.,0.));
#7731=DIRECTION('center_axis',(0.,0.,-1.));
#7732=DIRECTION('ref_axis',(-1.,0.,0.));
#7733=DIRECTION('center_axis',(1.22464679914735E-16,1.,0.));
#7734=DIRECTION('ref_axis',(1.,-1.22464679914735E-16,0.));
#7735=DIRECTION('center_axis',(0.,0.,1.));
#7736=DIRECTION('ref_axis',(-1.,0.,0.));
#7737=DIRECTION('',(0.,0.,-1.));
#7738=DIRECTION('center_axis',(0.,0.,1.));
#7739=DIRECTION('ref_axis',(1.,0.,0.));
#7740=DIRECTION('',(0.,-1.,0.));
#7741=DIRECTION('center_axis',(1.,0.,0.));
#7742=DIRECTION('ref_axis',(0.,1.,0.));
#7743=CARTESIAN_POINT('',(0.,0.,0.));
#7744=CARTESIAN_POINT('Origin',(0.,0.,0.707106781186547));
#7745=CARTESIAN_POINT('',(-14.1464466094067,3.46488011190377E-15,0.353553390593272));
#7746=CARTESIAN_POINT('Origin',(0.,8.66220027975944E-16,0.353553390593272));
#7747=CARTESIAN_POINT('',(-14.,-1.71450551880629E-15,0.707106781186547));
#7748=CARTESIAN_POINT('Origin',(-14.5,-1.77573785876366E-15,0.707106781186547));
#7749=CARTESIAN_POINT('Origin',(0.,0.,0.707106781186547));
#7750=CARTESIAN_POINT('Origin',(0.,0.,0.25));
#7751=CARTESIAN_POINT('',(-14.5,1.77573785876366E-15,0.));
#7752=CARTESIAN_POINT('',(0.,14.5,0.));
#7753=CARTESIAN_POINT('Origin',(0.,0.,0.));
#7754=CARTESIAN_POINT('',(14.5,0.,0.));
#7755=CARTESIAN_POINT('Origin',(0.,0.,0.));
#7756=CARTESIAN_POINT('',(0.,-14.5,0.));
#7757=CARTESIAN_POINT('Origin',(0.,0.,0.));
#7758=CARTESIAN_POINT('Origin',(0.,0.,0.));
#7759=CARTESIAN_POINT('',(-14.25,1.74512168878498E-15,0.25));
#7760=CARTESIAN_POINT('Origin',(0.,0.,0.));
#7761=CARTESIAN_POINT('',(-14.,1.71450551880629E-15,5.));
#7762=CARTESIAN_POINT('',(-14.,-1.71450551880629E-15,0.));
#7763=CARTESIAN_POINT('Origin',(0.,0.,5.));
#7764=CARTESIAN_POINT('Origin',(0.,0.,84.5));
#7765=CARTESIAN_POINT('',(13.35,-1.63490347686172E-15,85.));
#7766=CARTESIAN_POINT('',(-13.35,-1.63490347686172E-15,85.));
#7767=CARTESIAN_POINT('Origin',(0.,0.,85.));
#7768=CARTESIAN_POINT('',(-13.85,-1.69613581681908E-15,84.5));
#7769=CARTESIAN_POINT('Origin',(-13.35,-1.63490347686172E-15,84.5));
#7770=CARTESIAN_POINT('',(13.85,1.69613581681908E-15,84.5));
#7771=CARTESIAN_POINT('Origin',(0.,0.,84.5));
#7772=CARTESIAN_POINT('Origin',(0.,0.,84.5));
#7773=CARTESIAN_POINT('Origin',(0.,0.,85.));
#7774=CARTESIAN_POINT('Origin',(0.,0.,80.));
#7775=CARTESIAN_POINT('',(13.85,1.69613581681908E-15,83.65));
#7776=CARTESIAN_POINT('',(13.85,1.69613581681908E-15,80.));
#7777=CARTESIAN_POINT('',(0.,13.85,83.65));
#7778=CARTESIAN_POINT('Origin',(0.,0.,83.65));
#7779=CARTESIAN_POINT('Origin',(0.,0.,83.65));
#7780=CARTESIAN_POINT('Origin',(-1.74455479526463E-15,2.6720169064384E-16,
85.));
#7781=CARTESIAN_POINT('',(-7.5,0.796743371481687,85.));
#7782=CARTESIAN_POINT('',(-6.12,1.59348674296337,85.));
#7783=CARTESIAN_POINT('',(-4.86,2.3209480821423,85.));
#7784=CARTESIAN_POINT('',(-4.74,0.796743371481689,85.));
#7785=CARTESIAN_POINT('',(-3.48,0.0692820323027594,85.));
#7786=CARTESIAN_POINT('',(-4.74,-0.796743371481679,85.));
#7787=CARTESIAN_POINT('',(-4.74,0.398371685740844,85.));
#7788=CARTESIAN_POINT('',(-6.12,-1.59348674296336,85.));
#7789=CARTESIAN_POINT('',(-2.79,0.329089653438092,85.));
#7790=CARTESIAN_POINT('',(-7.5,-0.796743371481681,85.));
#7791=CARTESIAN_POINT('',(-4.17,-2.71931976788313,85.));
#7792=CARTESIAN_POINT('',(-7.5,-0.398371685740843,85.));
#7793=CARTESIAN_POINT('',(-4.44,0.796743371481687,85.));
#7794=CARTESIAN_POINT('',(-3.06,1.59348674296337,85.));
#7795=CARTESIAN_POINT('',(-2.9475,1.6584386482472,85.));
#7796=CARTESIAN_POINT('',(-1.68,0.796743371481686,85.));
#7797=CARTESIAN_POINT('',(-1.5675,0.731791466197853,85.));
#7798=CARTESIAN_POINT('',(-1.68,-0.796743371481681,85.));
#7799=CARTESIAN_POINT('',(-1.68,0.398371685740843,85.));
#7800=CARTESIAN_POINT('',(-3.06,-1.59348674296336,85.));
#7801=CARTESIAN_POINT('',(-0.877500000000001,-0.333419780457007,85.));
#7802=CARTESIAN_POINT('',(-4.44,-0.79674337148168,85.));
#7803=CARTESIAN_POINT('',(-2.2575,-2.05681033398804,85.));
#7804=CARTESIAN_POINT('',(-4.44,-0.39837168574084,85.));
#7805=CARTESIAN_POINT('',(-7.5,-4.50333209967907,85.));
#7806=CARTESIAN_POINT('',(-6.12,-3.70658872819739,85.));
#7807=CARTESIAN_POINT('',(-3.7125,-2.31661795512337,85.));
#7808=CARTESIAN_POINT('',(-4.74,-4.50333209967908,85.));
#7809=CARTESIAN_POINT('',(-4.6275,-4.56828400496291,85.));
#7810=CARTESIAN_POINT('',(-4.74,-6.09681884264244,85.));
#7811=CARTESIAN_POINT('',(-4.74,-2.25166604983954,85.));
#7812=CARTESIAN_POINT('',(-6.12,-6.89356221412412,85.));
#7813=CARTESIAN_POINT('',(-1.6425,-4.30847638382757,85.));
#7814=CARTESIAN_POINT('',(-7.5,-6.09681884264244,85.));
#7815=CARTESIAN_POINT('',(-5.3175,-7.3568858051488,85.));
#7816=CARTESIAN_POINT('',(-7.5,-3.04840942132122,85.));
#7817=CARTESIAN_POINT('',(-4.44,6.09681884264245,85.));
#7818=CARTESIAN_POINT('',(-3.06,6.89356221412414,85.));
#7819=CARTESIAN_POINT('',(-4.095,6.29600468551287,85.));
#7820=CARTESIAN_POINT('',(-1.67999999999999,6.09681884264245,85.));
#7821=CARTESIAN_POINT('',(-0.419999999999996,5.36935750346353,85.));
#7822=CARTESIAN_POINT('',(-1.67999999999999,4.50333209967909,85.));
#7823=CARTESIAN_POINT('',(-1.67999999999999,3.04840942132123,85.));
#7824=CARTESIAN_POINT('',(-3.05999999999999,3.7065887281974,85.));
#7825=CARTESIAN_POINT('',(-2.025,4.30414625680866,85.));
#7826=CARTESIAN_POINT('',(-4.44,4.50333209967908,85.));
#7827=CARTESIAN_POINT('',(-1.11,2.58075570327763,85.));
#7828=CARTESIAN_POINT('',(-4.43999999999999,2.25166604983954,85.));
#7829=CARTESIAN_POINT('',(1.68,0.796743371481682,85.));
#7830=CARTESIAN_POINT('',(3.06,1.59348674296337,85.));
#7831=CARTESIAN_POINT('',(0.877499999999999,0.333419780457008,85.));
#7832=CARTESIAN_POINT('',(4.44,0.796743371481683,85.));
#7833=CARTESIAN_POINT('',(2.2575,2.05681033398804,85.));
#7834=CARTESIAN_POINT('',(4.44,-0.796743371481682,85.));
#7835=CARTESIAN_POINT('',(4.44,0.398371685740842,85.));
#7836=CARTESIAN_POINT('',(3.06,-1.59348674296337,85.));
#7837=CARTESIAN_POINT('',(2.9475,-1.6584386482472,85.));
#7838=CARTESIAN_POINT('',(1.68,-0.796743371481684,85.));
#7839=CARTESIAN_POINT('',(1.5675,-0.73179146619785,85.));
#7840=CARTESIAN_POINT('',(1.68,-0.398371685740841,85.));
#7841=CARTESIAN_POINT('',(4.74,-4.50333209967908,85.));
#7842=CARTESIAN_POINT('',(6.12,-3.70658872819739,85.));
#7843=CARTESIAN_POINT('',(3.9375,-4.96665569070375,85.));
#7844=CARTESIAN_POINT('',(7.5,-4.50333209967908,85.));
#7845=CARTESIAN_POINT('',(3.0225,-1.91824626938253,85.));
#7846=CARTESIAN_POINT('',(7.5,-6.09681884264244,85.));
#7847=CARTESIAN_POINT('',(7.5,-2.25166604983954,85.));
#7848=CARTESIAN_POINT('',(6.12,-6.89356221412413,85.));
#7849=CARTESIAN_POINT('',(6.0075,-6.95851411940796,85.));
#7850=CARTESIAN_POINT('',(4.74,-6.09681884264244,85.));
#7851=CARTESIAN_POINT('',(2.3325,-4.70684806956842,85.));
#7852=CARTESIAN_POINT('',(4.74,-3.04840942132122,85.));
#7853=CARTESIAN_POINT('',(4.74,6.09681884264245,85.));
#7854=CARTESIAN_POINT('',(6.12,6.89356221412413,85.));
#7855=CARTESIAN_POINT('',(1.6425,4.30847638382758,85.));
#7856=CARTESIAN_POINT('',(7.5,6.09681884264245,85.));
#7857=CARTESIAN_POINT('',(5.3175,7.35688580514881,85.));
#7858=CARTESIAN_POINT('',(7.5,4.50333209967908,85.));
#7859=CARTESIAN_POINT('',(7.5,3.04840942132122,85.));
#7860=CARTESIAN_POINT('',(6.12,3.7065887281974,85.));
#7861=CARTESIAN_POINT('',(3.7125,2.31661795512337,85.));
#7862=CARTESIAN_POINT('',(4.74,4.50333209967908,85.));
#7863=CARTESIAN_POINT('',(4.6275,4.56828400496291,85.));
#7864=CARTESIAN_POINT('',(4.74,2.25166604983954,85.));
#7865=CARTESIAN_POINT('',(0.15,-1.8532943640987,85.));
#7866=CARTESIAN_POINT('',(1.53,-1.05655099261702,85.));
#7867=CARTESIAN_POINT('',(0.495,-1.65410852122828,85.));
#7868=CARTESIAN_POINT('',(2.91,-1.8532943640987,85.));
#7869=CARTESIAN_POINT('',(0.7275,-0.59322740159234,85.));
#7870=CARTESIAN_POINT('',(2.91,-3.44678110706206,85.));
#7871=CARTESIAN_POINT('',(2.91,-0.926647182049348,85.));
#7872=CARTESIAN_POINT('',(1.53,-4.24352447854375,85.));
#7873=CARTESIAN_POINT('',(2.565,-3.64596694993249,85.));
#7874=CARTESIAN_POINT('',(0.150000000000002,-3.44678110706207,85.));
#7875=CARTESIAN_POINT('',(0.0375000000000011,-3.38182920177823,85.));
#7876=CARTESIAN_POINT('',(0.15,-1.72339055353103,85.));
#7877=CARTESIAN_POINT('',(-2.91,-1.8532943640987,85.));
#7878=CARTESIAN_POINT('',(-1.53,-1.05655099261701,85.));
#7879=CARTESIAN_POINT('',(-1.4175,-0.991599087333181,85.));
#7880=CARTESIAN_POINT('',(-0.150000000000002,-1.8532943640987,85.));
#7881=CARTESIAN_POINT('',(-1.185,-1.25573683548743,85.));
#7882=CARTESIAN_POINT('',(-0.150000000000002,-3.44678110706207,85.));
#7883=CARTESIAN_POINT('',(-0.150000000000002,-0.926647182049348,85.));
#7884=CARTESIAN_POINT('',(-1.53,-4.24352447854375,85.));
#7885=CARTESIAN_POINT('',(0.652499999999999,-2.98345751603739,85.));
#7886=CARTESIAN_POINT('',(-2.91,-3.44678110706207,85.));
#7887=CARTESIAN_POINT('',(-1.875,-4.04433863567333,85.));
#7888=CARTESIAN_POINT('',(-2.91,-1.72339055353103,85.));
#7889=CARTESIAN_POINT('',(-4.44000000000001,-4.50333209967908,85.));
#7890=CARTESIAN_POINT('',(-3.06000000000001,-3.70658872819739,85.));
#7891=CARTESIAN_POINT('',(-1.80000000000001,-2.97912738901847,85.));
#7892=CARTESIAN_POINT('',(-1.68000000000001,-4.50333209967908,85.));
#7893=CARTESIAN_POINT('',(-2.71500000000001,-3.90577457106782,85.));
#7894=CARTESIAN_POINT('',(-1.68000000000001,-6.09681884264244,85.));
#7895=CARTESIAN_POINT('',(-1.68000000000001,-2.25166604983954,85.));
#7896=CARTESIAN_POINT('',(-3.06000000000001,-6.89356221412413,85.));
#7897=CARTESIAN_POINT('',(0.269999999999993,-4.97098581772267,85.));
#7898=CARTESIAN_POINT('',(-4.44000000000001,-6.09681884264244,85.));
#7899=CARTESIAN_POINT('',(-3.405,-6.69437637125371,85.));
#7900=CARTESIAN_POINT('',(-4.44000000000001,-3.04840942132122,85.));
#7901=CARTESIAN_POINT('',(1.68,6.09681884264245,85.));
#7902=CARTESIAN_POINT('',(3.06,6.89356221412413,85.));
#7903=CARTESIAN_POINT('',(-0.269999999999998,4.97098581772268,85.));
#7904=CARTESIAN_POINT('',(4.44,6.09681884264245,85.));
#7905=CARTESIAN_POINT('',(3.405,6.69437637125371,85.));
#7906=CARTESIAN_POINT('',(4.44,4.50333209967908,85.));
#7907=CARTESIAN_POINT('',(4.44,3.04840942132122,85.));
#7908=CARTESIAN_POINT('',(3.06,3.7065887281974,85.));
#7909=CARTESIAN_POINT('',(1.8,2.97912738901847,85.));
#7910=CARTESIAN_POINT('',(1.68,4.50333209967908,85.));
#7911=CARTESIAN_POINT('',(2.715,3.90577457106782,85.));
#7912=CARTESIAN_POINT('',(1.68000000000001,2.25166604983954,85.));
#7913=CARTESIAN_POINT('',(-1.53,4.24352447854375,85.));
#7914=CARTESIAN_POINT('',(-0.149999999999997,3.44678110706207,85.));
#7915=CARTESIAN_POINT('',(-0.0374999999999986,3.38182920177824,85.));
#7916=CARTESIAN_POINT('',(-0.149999999999998,1.8532943640987,85.));
#7917=CARTESIAN_POINT('',(-0.149999999999998,1.72339055353103,85.));
#7918=CARTESIAN_POINT('',(-1.53,1.05655099261702,85.));
#7919=CARTESIAN_POINT('',(-0.494999999999999,1.65410852122828,85.));
#7920=CARTESIAN_POINT('',(-2.91,1.8532943640987,85.));
#7921=CARTESIAN_POINT('',(-0.727499999999999,0.593227401592343,85.));
#7922=CARTESIAN_POINT('',(-2.91,3.44678110706207,85.));
#7923=CARTESIAN_POINT('',(-2.91,0.92664718204935,85.));
#7924=CARTESIAN_POINT('',(-2.565,3.64596694993249,85.));
#7925=CARTESIAN_POINT('',(7.5,-4.1569219381653,85.));
#7926=CARTESIAN_POINT('',(6.27,-3.44678110706206,85.));
#7927=CARTESIAN_POINT('',(3.7875,-2.01350906379882,85.));
#7928=CARTESIAN_POINT('',(6.27,-1.8532943640987,85.));
#7929=CARTESIAN_POINT('',(6.27,-1.72339055353103,85.));
#7930=CARTESIAN_POINT('',(7.5,-1.14315353299546,85.));
#7931=CARTESIAN_POINT('',(4.32,-2.97912738901847,85.));
#7932=CARTESIAN_POINT('',(7.5,-0.571576766497729,85.));
#7933=CARTESIAN_POINT('',(-7.5,4.15692193816531,85.));
#7934=CARTESIAN_POINT('',(-6.27,3.44678110706207,85.));
#7935=CARTESIAN_POINT('',(-3.7875,2.01350906379883,85.));
#7936=CARTESIAN_POINT('',(-6.27,1.8532943640987,85.));
#7937=CARTESIAN_POINT('',(-6.27,1.72339055353104,85.));
#7938=CARTESIAN_POINT('',(-7.5,1.14315353299546,85.));
#7939=CARTESIAN_POINT('',(-4.32,2.97912738901847,85.));
#7940=CARTESIAN_POINT('',(-7.5,0.571576766497732,85.));
#7941=CARTESIAN_POINT('',(5.97000000000001,7.15336983525946,85.));
#7942=CARTESIAN_POINT('',(4.59,6.35662646377778,85.));
#7943=CARTESIAN_POINT('',(2.1825,4.96665569070375,85.));
#7944=CARTESIAN_POINT('',(3.21,7.15336983525946,85.));
#7945=CARTESIAN_POINT('',(4.245,6.5558123066482,85.));
#7946=CARTESIAN_POINT('',(3.21000000000001,7.5,85.));
#7947=CARTESIAN_POINT('',(3.20999999999995,3.57668491762971,85.));
#7948=CARTESIAN_POINT('',(5.97,7.5,85.));
#7949=CARTESIAN_POINT('',(1.605,7.5,85.));
#7950=CARTESIAN_POINT('',(5.97000000000005,3.75000000000004,85.));
#7951=CARTESIAN_POINT('',(-3.21,7.15336983525947,85.));
#7952=CARTESIAN_POINT('',(-4.59,6.35662646377778,85.));
#7953=CARTESIAN_POINT('',(-3.555,6.95418399238904,85.));
#7954=CARTESIAN_POINT('',(-5.97,7.15336983525946,85.));
#7955=CARTESIAN_POINT('',(-1.4925,4.56828400496291,85.));
#7956=CARTESIAN_POINT('',(-5.96999999999999,7.5,85.));
#7957=CARTESIAN_POINT('',(-5.97000000000003,3.57668491762976,85.));
#7958=CARTESIAN_POINT('',(-3.21,7.5,85.));
#7959=CARTESIAN_POINT('',(-2.98499999999999,7.5,85.));
#7960=CARTESIAN_POINT('',(-3.20999999999997,3.74999999999998,85.));
#7961=CARTESIAN_POINT('',(0.150000000000002,-7.15336983525946,85.));
#7962=CARTESIAN_POINT('',(1.53,-6.35662646377778,85.));
#7963=CARTESIAN_POINT('',(1.6425,-6.29167455849395,85.));
#7964=CARTESIAN_POINT('',(2.91,-7.15336983525946,85.));
#7965=CARTESIAN_POINT('',(-0.419999999999999,-5.23079343885801,85.));
#7966=CARTESIAN_POINT('',(2.91000000000001,-7.5,85.));
#7967=CARTESIAN_POINT('',(2.90999999999997,-3.57668491762972,85.));
#7968=CARTESIAN_POINT('',(0.150000000000002,-7.5,85.));
#7969=CARTESIAN_POINT('',(1.455,-7.5,85.));
#7970=CARTESIAN_POINT('',(0.150000000000002,-3.75,85.));
#7971=CARTESIAN_POINT('',(-5.97000000000001,-7.15336983525946,85.));
#7972=CARTESIAN_POINT('',(-4.59000000000001,-6.35662646377777,85.));
#7973=CARTESIAN_POINT('',(-2.18250000000001,-4.96665569070375,85.));
#7974=CARTESIAN_POINT('',(-3.21000000000001,-7.15336983525946,85.));
#7975=CARTESIAN_POINT('',(-4.245,-6.5558123066482,85.));
#7976=CARTESIAN_POINT('',(-3.21000000000001,-7.5,85.));
#7977=CARTESIAN_POINT('',(-3.21,-3.57668491762972,85.));
#7978=CARTESIAN_POINT('',(-5.97000000000001,-7.5,85.));
#7979=CARTESIAN_POINT('',(-1.60500000000001,-7.5,85.));
#7980=CARTESIAN_POINT('',(-5.97000000000001,-3.75,85.));
#7981=CARTESIAN_POINT('',(-6.27,7.50000000000001,85.));
#7982=CARTESIAN_POINT('',(-6.27,7.15336983525946,85.));
#7983=CARTESIAN_POINT('',(-6.27,3.75000000000001,85.));
#7984=CARTESIAN_POINT('',(-7.49999999999999,6.44322900415623,85.));
#7985=CARTESIAN_POINT('',(-5.4675,7.61669342628414,85.));
#7986=CARTESIAN_POINT('',(-7.49999999999999,7.50000000000001,85.));
#7987=CARTESIAN_POINT('',(-7.5,3.22161450207812,85.));
#7988=CARTESIAN_POINT('',(-3.75,7.50000000000001,85.));
#7989=CARTESIAN_POINT('',(-6.27000000000001,-7.15336983525945,85.));
#7990=CARTESIAN_POINT('',(-6.27000000000001,-7.5,85.));
#7991=CARTESIAN_POINT('',(-6.27000000000001,-3.57668491762973,85.));
#7992=CARTESIAN_POINT('',(-7.5,-7.5,85.));
#7993=CARTESIAN_POINT('',(-3.135,-7.5,85.));
#7994=CARTESIAN_POINT('',(-7.5,-6.44322900415621,85.));
#7995=CARTESIAN_POINT('',(-7.5,-3.75,85.));
#7996=CARTESIAN_POINT('',(-6.0825,-7.26162301073251,85.));
#7997=CARTESIAN_POINT('',(6.27000000000001,-7.5,85.));
#7998=CARTESIAN_POINT('',(6.27000000000001,-7.15336983525945,85.));
#7999=CARTESIAN_POINT('',(6.27000000000001,-3.75,85.));
#8000=CARTESIAN_POINT('',(7.5,-6.44322900415621,85.));
#8001=CARTESIAN_POINT('',(5.4675,-7.61669342628413,85.));
#8002=CARTESIAN_POINT('',(7.5,-7.5,85.));
#8003=CARTESIAN_POINT('',(7.5,-3.22161450207811,85.));
#8004=CARTESIAN_POINT('',(3.75,-7.5,85.));
#8005=CARTESIAN_POINT('',(7.50000000000001,6.44322900415621,85.));
#8006=CARTESIAN_POINT('',(6.27000000000001,7.15336983525945,85.));
#8007=CARTESIAN_POINT('',(6.0825,7.26162301073251,85.));
#8008=CARTESIAN_POINT('',(6.27000000000001,7.5,85.));
#8009=CARTESIAN_POINT('',(6.27000000000001,3.57668491762972,85.));
#8010=CARTESIAN_POINT('',(7.50000000000001,7.5,85.));
#8011=CARTESIAN_POINT('',(3.13500000000001,7.5,85.));
#8012=CARTESIAN_POINT('',(7.5,3.75,85.));
#8013=CARTESIAN_POINT('',(-2.91000000000001,-7.15336983525946,85.));
#8014=CARTESIAN_POINT('',(-1.53000000000001,-6.35662646377778,85.));
#8015=CARTESIAN_POINT('',(-0.270000000000005,-5.62916512459884,85.));
#8016=CARTESIAN_POINT('',(-0.150000000000009,-7.15336983525946,85.));
#8017=CARTESIAN_POINT('',(-2.3325,-5.8933028727531,85.));
#8018=CARTESIAN_POINT('',(-0.150000000000013,-7.5,85.));
#8019=CARTESIAN_POINT('',(-0.149999999999968,-3.57668491762973,85.));
#8020=CARTESIAN_POINT('',(-2.91000000000001,-7.5,85.));
#8021=CARTESIAN_POINT('',(-0.0750000000000072,-7.5,85.));
#8022=CARTESIAN_POINT('',(-2.91000000000001,-3.75,85.));
#8023=CARTESIAN_POINT('',(3.21000000000001,-7.15336983525947,85.));
#8024=CARTESIAN_POINT('',(4.59000000000001,-6.35662646377778,85.));
#8025=CARTESIAN_POINT('',(3.55500000000001,-6.95418399238905,85.));
#8026=CARTESIAN_POINT('',(5.97000000000001,-7.15336983525947,85.));
#8027=CARTESIAN_POINT('',(1.49250000000001,-4.56828400496291,85.));
#8028=CARTESIAN_POINT('',(5.97000000000001,-7.5,85.));
#8029=CARTESIAN_POINT('',(5.96999999999995,-3.57668491762968,85.));
#8030=CARTESIAN_POINT('',(3.21000000000001,-7.5,85.));
#8031=CARTESIAN_POINT('',(2.98500000000001,-7.5,85.));
#8032=CARTESIAN_POINT('',(3.21000000000005,-3.75000000000002,85.));
#8033=CARTESIAN_POINT('',(-0.149999999999999,7.15336983525947,85.));
#8034=CARTESIAN_POINT('',(-1.53,6.35662646377778,85.));
#8035=CARTESIAN_POINT('',(-1.6425,6.29167455849395,85.));
#8036=CARTESIAN_POINT('',(-2.91,7.15336983525947,85.));
#8037=CARTESIAN_POINT('',(0.420000000000001,5.23079343885801,85.));
#8038=CARTESIAN_POINT('',(-2.90999999999999,7.5,85.));
#8039=CARTESIAN_POINT('',(-2.91000000000006,3.57668491762976,85.));
#8040=CARTESIAN_POINT('',(-0.150000000000001,7.5,85.));
#8041=CARTESIAN_POINT('',(-1.455,7.5,85.));
#8042=CARTESIAN_POINT('',(-0.149999999999975,3.75,85.));
#8043=CARTESIAN_POINT('',(2.91,7.5,85.));
#8044=CARTESIAN_POINT('',(2.91,7.15336983525946,85.));
#8045=CARTESIAN_POINT('',(2.90999999999999,3.75,85.));
#8046=CARTESIAN_POINT('',(1.53000000000001,6.35662646377778,85.));
#8047=CARTESIAN_POINT('',(0.270000000000001,5.62916512459885,85.));
#8048=CARTESIAN_POINT('',(0.150000000000006,7.15336983525946,85.));
#8049=CARTESIAN_POINT('',(2.3325,5.89330287275311,85.));
#8050=CARTESIAN_POINT('',(0.150000000000006,7.5,85.));
#8051=CARTESIAN_POINT('',(0.150000000000009,3.57668491762973,85.));
#8052=CARTESIAN_POINT('',(0.0750000000000007,7.5,85.));
#8053=CARTESIAN_POINT('',(-7.5,-1.14315353299545,85.));
#8054=CARTESIAN_POINT('',(-6.27,-1.85329436409869,85.));
#8055=CARTESIAN_POINT('',(-4.93500000000001,-2.62405697346685,85.));
#8056=CARTESIAN_POINT('',(-6.27,-3.44678110706206,85.));
#8057=CARTESIAN_POINT('',(-6.27,-0.926647182049347,85.));
#8058=CARTESIAN_POINT('',(-7.5,-4.1569219381653,85.));
#8059=CARTESIAN_POINT('',(-3.17250000000001,-1.65843864824719,85.));
#8060=CARTESIAN_POINT('',(-7.5,-2.07846096908265,85.));
#8061=CARTESIAN_POINT('',(7.5,1.14315353299546,85.));
#8062=CARTESIAN_POINT('',(6.27,1.8532943640987,85.));
#8063=CARTESIAN_POINT('',(4.935,2.62405697346685,85.));
#8064=CARTESIAN_POINT('',(6.27,3.44678110706207,85.));
#8065=CARTESIAN_POINT('',(6.27,0.926647182049351,85.));
#8066=CARTESIAN_POINT('',(7.5,4.1569219381653,85.));
#8067=CARTESIAN_POINT('',(3.1725,1.6584386482472,85.));
#8068=CARTESIAN_POINT('',(7.5,2.07846096908265,85.));
#8069=CARTESIAN_POINT('',(-1.38,6.09681884264245,85.));
#8070=CARTESIAN_POINT('',(1.02960517361757E-15,6.89356221412413,85.));
#8071=CARTESIAN_POINT('',(-2.1825,5.63349525161778,85.));
#8072=CARTESIAN_POINT('',(1.38,6.09681884264245,85.));
#8073=CARTESIAN_POINT('',(1.4925,6.03186693735862,85.));
#8074=CARTESIAN_POINT('',(1.38,4.50333209967908,85.));
#8075=CARTESIAN_POINT('',(1.38,3.04840942132123,85.));
#8076=CARTESIAN_POINT('',(1.89667950175698E-15,3.7065887281974,85.));
#8077=CARTESIAN_POINT('',(-0.1125,3.64163682291357,85.));
#8078=CARTESIAN_POINT('',(-1.38,4.50333209967908,85.));
#8079=CARTESIAN_POINT('',(0.802500000000001,3.24326513717273,85.));
#8080=CARTESIAN_POINT('',(-1.38,2.25166604983954,85.));
#8081=CARTESIAN_POINT('',(2.91,1.8532943640987,85.));
#8082=CARTESIAN_POINT('',(1.53,1.05655099261701,85.));
#8083=CARTESIAN_POINT('',(1.4175,0.991599087333182,85.));
#8084=CARTESIAN_POINT('',(0.149999999999999,1.8532943640987,85.));
#8085=CARTESIAN_POINT('',(1.185,1.25573683548744,85.));
#8086=CARTESIAN_POINT('',(0.149999999999999,3.44678110706207,85.));
#8087=CARTESIAN_POINT('',(0.149999999999999,0.926647182049349,85.));
#8088=CARTESIAN_POINT('',(1.53,4.24352447854375,85.));
#8089=CARTESIAN_POINT('',(-0.652500000000002,2.98345751603739,85.));
#8090=CARTESIAN_POINT('',(2.91,3.44678110706207,85.));
#8091=CARTESIAN_POINT('',(1.875,4.04433863567333,85.));
#8092=CARTESIAN_POINT('',(2.91,1.72339055353103,85.));
#8093=CARTESIAN_POINT('',(-1.38,-4.50333209967908,85.));
#8094=CARTESIAN_POINT('',(-4.23884874430285E-16,-3.7065887281974,85.));
#8095=CARTESIAN_POINT('',(0.112499999999999,-3.64163682291356,85.));
#8096=CARTESIAN_POINT('',(1.38,-4.50333209967908,85.));
#8097=CARTESIAN_POINT('',(-0.8025,-3.24326513717272,85.));
#8098=CARTESIAN_POINT('',(1.38,-6.09681884264245,85.));
#8099=CARTESIAN_POINT('',(1.38,-2.25166604983954,85.));
#8100=CARTESIAN_POINT('',(1.82590843837032E-15,-6.89356221412413,85.));
#8101=CARTESIAN_POINT('',(2.1825,-5.63349525161778,85.));
#8102=CARTESIAN_POINT('',(-1.38,-6.09681884264245,85.));
#8103=CARTESIAN_POINT('',(-1.4925,-6.03186693735862,85.));
#8104=CARTESIAN_POINT('',(-1.38,-3.04840942132122,85.));
#8105=CARTESIAN_POINT('',(1.68,-4.50333209967908,85.));
#8106=CARTESIAN_POINT('',(3.06,-3.7065887281974,85.));
#8107=CARTESIAN_POINT('',(2.025,-4.30414625680866,85.));
#8108=CARTESIAN_POINT('',(4.44,-4.50333209967908,85.));
#8109=CARTESIAN_POINT('',(1.11,-2.58075570327762,85.));
#8110=CARTESIAN_POINT('',(4.44,-6.09681884264245,85.));
#8111=CARTESIAN_POINT('',(4.44,-2.25166604983954,85.));
#8112=CARTESIAN_POINT('',(3.06,-6.89356221412413,85.));
#8113=CARTESIAN_POINT('',(4.095,-6.29600468551287,85.));
#8114=CARTESIAN_POINT('',(1.68,-6.09681884264245,85.));
#8115=CARTESIAN_POINT('',(0.420000000000002,-5.36935750346352,85.));
#8116=CARTESIAN_POINT('',(1.68,-3.04840942132122,85.));
#8117=CARTESIAN_POINT('',(-1.38,0.796743371481683,85.));
#8118=CARTESIAN_POINT('',(8.18898220295517E-16,1.59348674296337,85.));
#8119=CARTESIAN_POINT('',(-1.035,0.995929214352104,85.));
#8120=CARTESIAN_POINT('',(1.38,0.796743371481683,85.));
#8121=CARTESIAN_POINT('',(0.345,1.39430090009295,85.));
#8122=CARTESIAN_POINT('',(1.38,-0.796743371481683,85.));
#8123=CARTESIAN_POINT('',(1.38,0.398371685740842,85.));
#8124=CARTESIAN_POINT('',(-8.96722276968215E-16,-1.59348674296337,85.));
#8125=CARTESIAN_POINT('',(1.035,-0.995929214352105,85.));
#8126=CARTESIAN_POINT('',(-1.38,-0.796743371481684,85.));
#8127=CARTESIAN_POINT('',(-0.345000000000001,-1.39430090009295,85.));
#8128=CARTESIAN_POINT('',(-1.38,-0.398371685740842,85.));
#8129=CARTESIAN_POINT('',(5.97000000000001,1.8532943640987,85.));
#8130=CARTESIAN_POINT('',(4.59,1.05655099261701,85.));
#8131=CARTESIAN_POINT('',(3.33,0.329089653438083,85.));
#8132=CARTESIAN_POINT('',(3.21,1.8532943640987,85.));
#8133=CARTESIAN_POINT('',(3.0975,1.91824626938253,85.));
#8134=CARTESIAN_POINT('',(3.21,3.44678110706206,85.));
#8135=CARTESIAN_POINT('',(3.21,0.926647182049348,85.));
#8136=CARTESIAN_POINT('',(4.59,4.24352447854375,85.));
#8137=CARTESIAN_POINT('',(1.26,2.32094808214229,85.));
#8138=CARTESIAN_POINT('',(5.97,3.44678110706206,85.));
#8139=CARTESIAN_POINT('',(3.7875,4.70684806956842,85.));
#8140=CARTESIAN_POINT('',(5.97000000000001,1.72339055353104,85.));
#8141=CARTESIAN_POINT('',(3.21,-1.8532943640987,85.));
#8142=CARTESIAN_POINT('',(4.59,-1.05655099261701,85.));
#8143=CARTESIAN_POINT('',(2.4075,-2.31661795512337,85.));
#8144=CARTESIAN_POINT('',(5.97,-1.8532943640987,85.));
#8145=CARTESIAN_POINT('',(2.64,0.0692820323027594,85.));
#8146=CARTESIAN_POINT('',(5.97,-3.44678110706206,85.));
#8147=CARTESIAN_POINT('',(5.97,-0.926647182049348,85.));
#8148=CARTESIAN_POINT('',(4.59,-4.24352447854375,85.));
#8149=CARTESIAN_POINT('',(4.4775,-4.30847638382758,85.));
#8150=CARTESIAN_POINT('',(3.21,-3.44678110706206,85.));
#8151=CARTESIAN_POINT('',(1.95,-2.71931976788313,85.));
#8152=CARTESIAN_POINT('',(3.21,-1.72339055353103,85.));
#8153=CARTESIAN_POINT('',(-7.5,6.09681884264245,85.));
#8154=CARTESIAN_POINT('',(-6.12,6.89356221412414,85.));
#8155=CARTESIAN_POINT('',(-6.0075,6.95851411940797,85.));
#8156=CARTESIAN_POINT('',(-4.74,6.09681884264246,85.));
#8157=CARTESIAN_POINT('',(-2.3325,4.70684806956844,85.));
#8158=CARTESIAN_POINT('',(-4.74,4.50333209967909,85.));
#8159=CARTESIAN_POINT('',(-4.74,3.04840942132123,85.));
#8160=CARTESIAN_POINT('',(-6.12,3.7065887281974,85.));
#8161=CARTESIAN_POINT('',(-3.9375,4.96665569070376,85.));
#8162=CARTESIAN_POINT('',(-7.5,4.50333209967909,85.));
#8163=CARTESIAN_POINT('',(-3.0225,1.91824626938254,85.));
#8164=CARTESIAN_POINT('',(-7.5,2.25166604983954,85.));
#8165=CARTESIAN_POINT('',(-3.21,1.8532943640987,85.));
#8166=CARTESIAN_POINT('',(-4.59,1.05655099261702,85.));
#8167=CARTESIAN_POINT('',(-2.4075,2.31661795512338,85.));
#8168=CARTESIAN_POINT('',(-5.97,1.8532943640987,85.));
#8169=CARTESIAN_POINT('',(-2.64,-0.0692820323027529,85.));
#8170=CARTESIAN_POINT('',(-5.97,3.44678110706207,85.));
#8171=CARTESIAN_POINT('',(-5.97,0.926647182049352,85.));
#8172=CARTESIAN_POINT('',(-4.59,4.24352447854376,85.));
#8173=CARTESIAN_POINT('',(-4.4775,4.30847638382759,85.));
#8174=CARTESIAN_POINT('',(-3.21,3.44678110706207,85.));
#8175=CARTESIAN_POINT('',(-1.95,2.71931976788314,85.));
#8176=CARTESIAN_POINT('',(-3.21,1.72339055353103,85.));
#8177=CARTESIAN_POINT('',(-5.97,-1.85329436409869,85.));
#8178=CARTESIAN_POINT('',(-4.59,-1.05655099261701,85.));
#8179=CARTESIAN_POINT('',(-3.33,-0.329089653438084,85.));
#8180=CARTESIAN_POINT('',(-3.21,-1.85329436409869,85.));
#8181=CARTESIAN_POINT('',(-3.0975,-1.91824626938253,85.));
#8182=CARTESIAN_POINT('',(-3.21,-3.44678110706206,85.));
#8183=CARTESIAN_POINT('',(-3.21,-0.926647182049347,85.));
#8184=CARTESIAN_POINT('',(-4.59,-4.24352447854374,85.));
#8185=CARTESIAN_POINT('',(-1.26,-2.32094808214229,85.));
#8186=CARTESIAN_POINT('',(-5.97,-3.44678110706206,85.));
#8187=CARTESIAN_POINT('',(-3.7875,-4.70684806956842,85.));
#8188=CARTESIAN_POINT('',(-5.97,-1.72339055353103,85.));
#8189=CARTESIAN_POINT('',(4.74,0.796743371481681,85.));
#8190=CARTESIAN_POINT('',(6.12,1.59348674296336,85.));
#8191=CARTESIAN_POINT('',(2.79,-0.329089653438091,85.));
#8192=CARTESIAN_POINT('',(7.5,0.796743371481681,85.));
#8193=CARTESIAN_POINT('',(4.17,2.71931976788314,85.));
#8194=CARTESIAN_POINT('',(7.5,-0.796743371481682,85.));
#8195=CARTESIAN_POINT('',(7.5,0.398371685740846,85.));
#8196=CARTESIAN_POINT('',(6.12,-1.59348674296337,85.));
#8197=CARTESIAN_POINT('',(4.86,-2.3209480821423,85.));
#8198=CARTESIAN_POINT('',(4.74000000000001,-0.796743371481684,85.));
#8199=CARTESIAN_POINT('',(3.48,-0.0692820323027538,85.));
#8200=CARTESIAN_POINT('',(4.74000000000001,-0.398371685740841,85.));
#8201=CARTESIAN_POINT('Origin',(13.,-13.,0.5));
#8202=CARTESIAN_POINT('',(13.,-15.,0.5));
#8203=CARTESIAN_POINT('',(13.,-14.5,0.));
#8204=CARTESIAN_POINT('Origin',(13.,-14.5,0.5));
#8205=CARTESIAN_POINT('',(14.5,-13.,0.));
#8206=CARTESIAN_POINT('Origin',(13.,-13.,0.));
#8207=CARTESIAN_POINT('',(15.,-13.,0.5));
#8208=CARTESIAN_POINT('Origin',(14.5,-13.,0.5));
#8209=CARTESIAN_POINT('Origin',(13.,-13.,0.5));
#8210=CARTESIAN_POINT('Origin',(14.5,-7.5,0.5));
#8211=CARTESIAN_POINT('',(14.5,13.,0.));
#8212=CARTESIAN_POINT('',(15.,13.,0.5));
#8213=CARTESIAN_POINT('Origin',(14.5,13.,0.5));
#8214=CARTESIAN_POINT('',(15.,-7.5,0.5));
#8215=CARTESIAN_POINT('',(14.5,-7.5,0.));
#8216=CARTESIAN_POINT('',(14.5,-7.5,0.));
#8217=CARTESIAN_POINT('Origin',(13.,13.,0.5));
#8218=CARTESIAN_POINT('',(13.,14.5,0.));
#8219=CARTESIAN_POINT('',(13.,15.,0.5));
#8220=CARTESIAN_POINT('Origin',(13.,14.5,0.5));
#8221=CARTESIAN_POINT('Origin',(13.,13.,0.5));
#8222=CARTESIAN_POINT('Origin',(13.,13.,0.));
#8223=CARTESIAN_POINT('Origin',(7.5,14.5,0.5));
#8224=CARTESIAN_POINT('',(-13.,14.5,0.));
#8225=CARTESIAN_POINT('',(-13.,15.,0.5));
#8226=CARTESIAN_POINT('Origin',(-13.,14.5,0.5));
#8227=CARTESIAN_POINT('',(7.5,15.,0.5));
#8228=CARTESIAN_POINT('',(7.5,14.5,0.));
#8229=CARTESIAN_POINT('',(7.5,14.5,0.));
#8230=CARTESIAN_POINT('Origin',(-13.,13.,0.5));
#8231=CARTESIAN_POINT('',(-14.5,13.,0.));
#8232=CARTESIAN_POINT('',(-15.,13.,0.5));
#8233=CARTESIAN_POINT('Origin',(-14.5,13.,0.5));
#8234=CARTESIAN_POINT('Origin',(-13.,13.,0.5));
#8235=CARTESIAN_POINT('Origin',(-13.,13.,0.));
#8236=CARTESIAN_POINT('Origin',(-14.5,7.5,0.5));
#8237=CARTESIAN_POINT('',(-14.5,-13.,0.));
#8238=CARTESIAN_POINT('',(-15.,-13.,0.5));
#8239=CARTESIAN_POINT('Origin',(-14.5,-13.,0.5));
#8240=CARTESIAN_POINT('',(-15.,7.5,0.5));
#8241=CARTESIAN_POINT('',(-14.5,7.5,0.));
#8242=CARTESIAN_POINT('',(-14.5,7.5,0.));
#8243=CARTESIAN_POINT('Origin',(-13.,-13.,0.5));
#8244=CARTESIAN_POINT('',(-13.,-14.5,0.));
#8245=CARTESIAN_POINT('',(-13.,-15.,0.5));
#8246=CARTESIAN_POINT('Origin',(-13.,-14.5,0.5));
#8247=CARTESIAN_POINT('Origin',(-13.,-13.,0.5));
#8248=CARTESIAN_POINT('Origin',(-13.,-13.,0.));
#8249=CARTESIAN_POINT('Origin',(-7.5,-14.5,0.5));
#8250=CARTESIAN_POINT('',(-7.5,-14.5,0.));
#8251=CARTESIAN_POINT('',(-7.5,-14.5,0.));
#8252=CARTESIAN_POINT('',(-7.5,-15.,0.5));
#8253=CARTESIAN_POINT('Origin',(-15.,15.,0.));
#8254=CARTESIAN_POINT('',(-15.,-13.,6.5));
#8255=CARTESIAN_POINT('',(-15.,-13.,0.));
#8256=CARTESIAN_POINT('',(-15.,13.,6.5));
#8257=CARTESIAN_POINT('',(-15.,7.5,6.5));
#8258=CARTESIAN_POINT('',(-15.,13.,0.));
#8259=CARTESIAN_POINT('Origin',(-13.,-13.,0.));
#8260=CARTESIAN_POINT('',(-13.,-15.,6.5));
#8261=CARTESIAN_POINT('',(-13.,-15.,0.));
#8262=CARTESIAN_POINT('Origin',(-13.,-13.,6.5));
#8263=CARTESIAN_POINT('Origin',(-15.,-15.,0.));
#8264=CARTESIAN_POINT('',(13.,-15.,6.5));
#8265=CARTESIAN_POINT('',(13.,-15.,0.));
#8266=CARTESIAN_POINT('',(-7.5,-15.,6.5));
#8267=CARTESIAN_POINT('Origin',(13.,-13.,0.));
#8268=CARTESIAN_POINT('',(15.,-13.,6.5));
#8269=CARTESIAN_POINT('',(15.,-13.,0.));
#8270=CARTESIAN_POINT('Origin',(13.,-13.,6.5));
#8271=CARTESIAN_POINT('Origin',(0.,0.,0.));
#8272=CARTESIAN_POINT('Origin',(0.,0.,0.));
#8273=CARTESIAN_POINT('Origin',(0.,0.,0.));
#8274=CARTESIAN_POINT('Origin',(0.,0.,0.));
#8275=CARTESIAN_POINT('Origin',(13.,-13.,6.5));
#8276=CARTESIAN_POINT('',(14.5,-13.,7.));
#8277=CARTESIAN_POINT('Origin',(14.5,-13.,6.5));
#8278=CARTESIAN_POINT('',(13.,-14.5,7.));
#8279=CARTESIAN_POINT('Origin',(13.,-13.,7.));
#8280=CARTESIAN_POINT('Origin',(13.,-14.5,6.5));
#8281=CARTESIAN_POINT('Origin',(-7.5,-14.5,6.5));
#8282=CARTESIAN_POINT('',(-13.,-14.5,7.));
#8283=CARTESIAN_POINT('Origin',(-13.,-14.5,6.5));
#8284=CARTESIAN_POINT('',(-7.5,-14.5,7.));
#8285=CARTESIAN_POINT('Origin',(-13.,-13.,6.5));
#8286=CARTESIAN_POINT('',(-14.5,-13.,7.));
#8287=CARTESIAN_POINT('Origin',(-14.5,-13.,6.5));
#8288=CARTESIAN_POINT('Origin',(-13.,-13.,7.));
#8289=CARTESIAN_POINT('Origin',(-14.5,7.5,6.5));
#8290=CARTESIAN_POINT('',(-14.5,13.,7.));
#8291=CARTESIAN_POINT('Origin',(-14.5,13.,6.5));
#8292=CARTESIAN_POINT('',(-14.5,7.5,7.));
#8293=CARTESIAN_POINT('Origin',(-13.,13.,6.5));
#8294=CARTESIAN_POINT('',(-13.,14.5,7.));
#8295=CARTESIAN_POINT('',(-13.,15.,6.5));
#8296=CARTESIAN_POINT('Origin',(-13.,14.5,6.5));
#8297=CARTESIAN_POINT('Origin',(-13.,13.,6.5));
#8298=CARTESIAN_POINT('Origin',(-13.,13.,7.));
#8299=CARTESIAN_POINT('Origin',(7.5,14.5,6.5));
#8300=CARTESIAN_POINT('',(13.,14.5,7.));
#8301=CARTESIAN_POINT('',(13.,15.,6.5));
#8302=CARTESIAN_POINT('Origin',(13.,14.5,6.5));
#8303=CARTESIAN_POINT('',(7.5,15.,6.5));
#8304=CARTESIAN_POINT('',(7.5,14.5,7.));
#8305=CARTESIAN_POINT('Origin',(13.,13.,6.5));
#8306=CARTESIAN_POINT('',(14.5,13.,7.));
#8307=CARTESIAN_POINT('',(15.,13.,6.5));
#8308=CARTESIAN_POINT('Origin',(14.5,13.,6.5));
#8309=CARTESIAN_POINT('Origin',(13.,13.,6.5));
#8310=CARTESIAN_POINT('Origin',(13.,13.,7.));
#8311=CARTESIAN_POINT('Origin',(14.5,-7.5,6.5));
#8312=CARTESIAN_POINT('',(15.,-7.5,6.5));
#8313=CARTESIAN_POINT('',(14.5,-7.5,7.));
#8314=CARTESIAN_POINT('Origin',(15.,15.,0.));
#8315=CARTESIAN_POINT('',(-13.,15.,0.));
#8316=CARTESIAN_POINT('',(13.,15.,0.));
#8317=CARTESIAN_POINT('Origin',(13.,13.,0.));
#8318=CARTESIAN_POINT('',(15.,13.,0.));
#8319=CARTESIAN_POINT('Origin',(15.,-15.,0.));
#8320=CARTESIAN_POINT('Origin',(0.,0.,7.));
#8321=CARTESIAN_POINT('',(7.5,-11.5,7.));
#8322=CARTESIAN_POINT('',(11.5,-7.5,7.));
#8323=CARTESIAN_POINT('Origin',(7.5,-7.5,7.));
#8324=CARTESIAN_POINT('',(-7.5,-11.5,7.));
#8325=CARTESIAN_POINT('',(-4.75,-11.5,7.));
#8326=CARTESIAN_POINT('',(-11.5,-7.5,7.));
#8327=CARTESIAN_POINT('Origin',(-7.5,-7.5,7.));
#8328=CARTESIAN_POINT('',(-11.5,7.5,7.));
#8329=CARTESIAN_POINT('',(-11.5,4.75,7.));
#8330=CARTESIAN_POINT('',(-7.5,11.5,7.));
#8331=CARTESIAN_POINT('Origin',(-7.5,7.5,7.));
#8332=CARTESIAN_POINT('',(7.5,11.5,7.));
#8333=CARTESIAN_POINT('',(4.75,11.5,7.));
#8334=CARTESIAN_POINT('',(11.5,7.5,7.));
#8335=CARTESIAN_POINT('Origin',(7.5,7.5,7.));
#8336=CARTESIAN_POINT('',(11.5,-4.75,7.));
#8337=CARTESIAN_POINT('Origin',(13.,13.,78.5));
#8338=CARTESIAN_POINT('',(15.,13.,78.5));
#8339=CARTESIAN_POINT('',(14.5,13.,78.));
#8340=CARTESIAN_POINT('Origin',(14.5,13.,78.5));
#8341=CARTESIAN_POINT('',(13.,14.5,78.));
#8342=CARTESIAN_POINT('Origin',(13.,13.,78.));
#8343=CARTESIAN_POINT('',(13.,15.,78.5));
#8344=CARTESIAN_POINT('Origin',(13.,14.5,78.5));
#8345=CARTESIAN_POINT('Origin',(13.,13.,78.5));
#8346=CARTESIAN_POINT('Origin',(7.5,14.5,78.5));
#8347=CARTESIAN_POINT('',(-13.,14.5,78.));
#8348=CARTESIAN_POINT('',(-13.,15.,78.5));
#8349=CARTESIAN_POINT('Origin',(-13.,14.5,78.5));
#8350=CARTESIAN_POINT('',(7.5,15.,78.5));
#8351=CARTESIAN_POINT('',(7.5,14.5,78.));
#8352=CARTESIAN_POINT('Origin',(-13.,13.,78.5));
#8353=CARTESIAN_POINT('',(-14.5,13.,78.));
#8354=CARTESIAN_POINT('',(-15.,13.,78.5));
#8355=CARTESIAN_POINT('Origin',(-14.5,13.,78.5));
#8356=CARTESIAN_POINT('Origin',(-13.,13.,78.5));
#8357=CARTESIAN_POINT('Origin',(-13.,13.,78.));
#8358=CARTESIAN_POINT('Origin',(-14.5,7.5,78.5));
#8359=CARTESIAN_POINT('',(-14.5,-13.,78.));
#8360=CARTESIAN_POINT('',(-15.,-13.,78.5));
#8361=CARTESIAN_POINT('Origin',(-14.5,-13.,78.5));
#8362=CARTESIAN_POINT('',(-15.,7.5,78.5));
#8363=CARTESIAN_POINT('',(-14.5,7.5,78.));
#8364=CARTESIAN_POINT('Origin',(-13.,-13.,78.5));
#8365=CARTESIAN_POINT('',(-13.,-14.5,78.));
#8366=CARTESIAN_POINT('',(-13.,-15.,78.5));
#8367=CARTESIAN_POINT('Origin',(-13.,-14.5,78.5));
#8368=CARTESIAN_POINT('Origin',(-13.,-13.,78.5));
#8369=CARTESIAN_POINT('Origin',(-13.,-13.,78.));
#8370=CARTESIAN_POINT('Origin',(-7.5,-14.5,78.5));
#8371=CARTESIAN_POINT('',(13.,-14.5,78.));
#8372=CARTESIAN_POINT('',(13.,-15.,78.5));
#8373=CARTESIAN_POINT('Origin',(13.,-14.5,78.5));
#8374=CARTESIAN_POINT('',(-7.5,-15.,78.5));
#8375=CARTESIAN_POINT('',(-7.5,-14.5,78.));
#8376=CARTESIAN_POINT('Origin',(13.,-13.,78.5));
#8377=CARTESIAN_POINT('',(14.5,-13.,78.));
#8378=CARTESIAN_POINT('',(15.,-13.,78.5));
#8379=CARTESIAN_POINT('Origin',(14.5,-13.,78.5));
#8380=CARTESIAN_POINT('Origin',(13.,-13.,78.5));
#8381=CARTESIAN_POINT('Origin',(13.,-13.,78.));
#8382=CARTESIAN_POINT('Origin',(14.5,-7.5,78.5));
#8383=CARTESIAN_POINT('',(15.,-7.5,78.5));
#8384=CARTESIAN_POINT('',(14.5,-7.5,78.));
#8385=CARTESIAN_POINT('Origin',(-15.,-15.,0.));
#8386=CARTESIAN_POINT('',(13.,-15.,79.5));
#8387=CARTESIAN_POINT('',(13.,-15.,0.));
#8388=CARTESIAN_POINT('',(-13.,-15.,79.5));
#8389=CARTESIAN_POINT('',(-7.5,-15.,79.5));
#8390=CARTESIAN_POINT('',(-13.,-15.,0.));
#8391=CARTESIAN_POINT('Origin',(13.,-13.,0.));
#8392=CARTESIAN_POINT('',(15.,-13.,79.5));
#8393=CARTESIAN_POINT('',(15.,-13.,0.));
#8394=CARTESIAN_POINT('Origin',(13.,-13.,79.5));
#8395=CARTESIAN_POINT('Origin',(15.,-15.,0.));
#8396=CARTESIAN_POINT('',(15.,13.,79.5));
#8397=CARTESIAN_POINT('',(15.,13.,0.));
#8398=CARTESIAN_POINT('',(15.,-7.5,79.5));
#8399=CARTESIAN_POINT('Origin',(13.,13.,0.));
#8400=CARTESIAN_POINT('',(13.,15.,79.5));
#8401=CARTESIAN_POINT('',(13.,15.,0.));
#8402=CARTESIAN_POINT('Origin',(13.,13.,79.5));
#8403=CARTESIAN_POINT('Origin',(0.,0.,78.));
#8404=CARTESIAN_POINT('',(11.5,-7.5,78.));
#8405=CARTESIAN_POINT('',(7.5,-11.5,78.));
#8406=CARTESIAN_POINT('Origin',(7.5,-7.5,78.));
#8407=CARTESIAN_POINT('',(11.5,7.5,78.));
#8408=CARTESIAN_POINT('',(11.5,-4.75,78.));
#8409=CARTESIAN_POINT('',(7.5,11.5,78.));
#8410=CARTESIAN_POINT('Origin',(7.5,7.5,78.));
#8411=CARTESIAN_POINT('',(-7.5,11.5,78.));
#8412=CARTESIAN_POINT('',(4.75,11.5,78.));
#8413=CARTESIAN_POINT('',(-11.5,7.5,78.));
#8414=CARTESIAN_POINT('Origin',(-7.5,7.5,78.));
#8415=CARTESIAN_POINT('',(-11.5,-7.5,78.));
#8416=CARTESIAN_POINT('',(-11.5,4.75,78.));
#8417=CARTESIAN_POINT('',(-7.5,-11.5,78.));
#8418=CARTESIAN_POINT('Origin',(-7.5,-7.5,78.));
#8419=CARTESIAN_POINT('',(-4.75,-11.5,78.));
#8420=CARTESIAN_POINT('Origin',(13.,13.,79.5));
#8421=CARTESIAN_POINT('',(13.,14.5,80.));
#8422=CARTESIAN_POINT('Origin',(13.,14.5,79.5));
#8423=CARTESIAN_POINT('',(14.5,13.,80.));
#8424=CARTESIAN_POINT('Origin',(13.,13.,80.));
#8425=CARTESIAN_POINT('Origin',(14.5,13.,79.5));
#8426=CARTESIAN_POINT('Origin',(14.5,-7.5,79.5));
#8427=CARTESIAN_POINT('',(14.5,-13.,80.));
#8428=CARTESIAN_POINT('Origin',(14.5,-13.,79.5));
#8429=CARTESIAN_POINT('',(14.5,-7.5,80.));
#8430=CARTESIAN_POINT('Origin',(13.,-13.,79.5));
#8431=CARTESIAN_POINT('',(13.,-14.5,80.));
#8432=CARTESIAN_POINT('Origin',(13.,-14.5,79.5));
#8433=CARTESIAN_POINT('Origin',(13.,-13.,80.));
#8434=CARTESIAN_POINT('Origin',(-7.5,-14.5,79.5));
#8435=CARTESIAN_POINT('',(-13.,-14.5,80.));
#8436=CARTESIAN_POINT('Origin',(-13.,-14.5,79.5));
#8437=CARTESIAN_POINT('',(-7.5,-14.5,80.));
#8438=CARTESIAN_POINT('Origin',(-13.,-13.,79.5));
#8439=CARTESIAN_POINT('',(-14.5,-13.,80.));
#8440=CARTESIAN_POINT('',(-15.,-13.,79.5));
#8441=CARTESIAN_POINT('Origin',(-14.5,-13.,79.5));
#8442=CARTESIAN_POINT('Origin',(-13.,-13.,79.5));
#8443=CARTESIAN_POINT('Origin',(-13.,-13.,80.));
#8444=CARTESIAN_POINT('Origin',(-14.5,7.5,79.5));
#8445=CARTESIAN_POINT('',(-14.5,13.,80.));
#8446=CARTESIAN_POINT('',(-15.,13.,79.5));
#8447=CARTESIAN_POINT('Origin',(-14.5,13.,79.5));
#8448=CARTESIAN_POINT('',(-15.,7.5,79.5));
#8449=CARTESIAN_POINT('',(-14.5,7.5,80.));
#8450=CARTESIAN_POINT('Origin',(-13.,13.,79.5));
#8451=CARTESIAN_POINT('',(-13.,14.5,80.));
#8452=CARTESIAN_POINT('',(-13.,15.,79.5));
#8453=CARTESIAN_POINT('Origin',(-13.,14.5,79.5));
#8454=CARTESIAN_POINT('Origin',(-13.,13.,79.5));
#8455=CARTESIAN_POINT('Origin',(-13.,13.,80.));
#8456=CARTESIAN_POINT('Origin',(7.5,14.5,79.5));
#8457=CARTESIAN_POINT('',(7.5,14.5,80.));
#8458=CARTESIAN_POINT('',(7.5,15.,79.5));
#8459=CARTESIAN_POINT('Origin',(-15.,15.,0.));
#8460=CARTESIAN_POINT('',(-15.,-13.,0.));
#8461=CARTESIAN_POINT('',(-15.,13.,0.));
#8462=CARTESIAN_POINT('Origin',(-13.,13.,0.));
#8463=CARTESIAN_POINT('',(-13.,15.,0.));
#8464=CARTESIAN_POINT('Origin',(15.,15.,0.));
#8465=CARTESIAN_POINT('Origin',(0.,0.,80.));
#8466=CARTESIAN_POINT('',(13.85,1.69613581681908E-15,80.));
#8467=CARTESIAN_POINT('Origin',(0.,0.,80.));
#8468=CARTESIAN_POINT('Origin',(-13.,-13.,0.));
#8469=CARTESIAN_POINT('Origin',(-13.,13.,0.));
#8470=CARTESIAN_POINT('Origin',(-7.5,7.5,76.));
#8471=CARTESIAN_POINT('',(-9.5,7.5,76.));
#8472=CARTESIAN_POINT('',(-7.5,9.5,76.));
#8473=CARTESIAN_POINT('Origin',(-7.5,7.5,76.));
#8474=CARTESIAN_POINT('Origin',(-11.5,7.5,76.));
#8475=CARTESIAN_POINT('Origin',(-7.5,11.5,76.));
#8476=CARTESIAN_POINT('Origin',(-7.5,7.5,9.));
#8477=CARTESIAN_POINT('',(-9.5,7.5,9.));
#8478=CARTESIAN_POINT('Origin',(-11.5,7.5,9.));
#8479=CARTESIAN_POINT('',(-7.5,9.5,9.));
#8480=CARTESIAN_POINT('Origin',(-7.5,7.5,9.));
#8481=CARTESIAN_POINT('Origin',(-7.5,11.5,9.));
#8482=CARTESIAN_POINT('Origin',(7.5,7.5,76.));
#8483=CARTESIAN_POINT('',(9.5,7.5,76.));
#8484=CARTESIAN_POINT('Origin',(11.5,7.5,76.));
#8485=CARTESIAN_POINT('',(7.5,9.5,76.));
#8486=CARTESIAN_POINT('Origin',(7.5,7.5,76.));
#8487=CARTESIAN_POINT('Origin',(7.5,11.5,76.));
#8488=CARTESIAN_POINT('Origin',(-7.5,-7.5,76.));
#8489=CARTESIAN_POINT('',(-7.5,-9.5,76.));
#8490=CARTESIAN_POINT('',(-9.5,-7.5,76.));
#8491=CARTESIAN_POINT('Origin',(-7.5,-7.5,76.));
#8492=CARTESIAN_POINT('Origin',(-7.5,-11.5,76.));
#8493=CARTESIAN_POINT('Origin',(-11.5,-7.5,76.));
#8494=CARTESIAN_POINT('Origin',(-7.5,-7.5,9.));
#8495=CARTESIAN_POINT('',(-7.5,-9.5,9.));
#8496=CARTESIAN_POINT('Origin',(-7.5,-11.5,9.));
#8497=CARTESIAN_POINT('',(-9.5,-7.5,9.));
#8498=CARTESIAN_POINT('Origin',(-7.5,-7.5,9.));
#8499=CARTESIAN_POINT('Origin',(-11.5,-7.5,9.));
#8500=CARTESIAN_POINT('Origin',(7.5,7.5,9.));
#8501=CARTESIAN_POINT('',(9.5,7.5,9.));
#8502=CARTESIAN_POINT('',(7.5,9.5,9.));
#8503=CARTESIAN_POINT('Origin',(7.5,7.5,9.));
#8504=CARTESIAN_POINT('Origin',(11.5,7.5,9.));
#8505=CARTESIAN_POINT('Origin',(7.5,11.5,9.));
#8506=CARTESIAN_POINT('Origin',(7.5,-7.5,76.));
#8507=CARTESIAN_POINT('',(9.5,-7.5,76.));
#8508=CARTESIAN_POINT('',(7.5,-9.5,76.));
#8509=CARTESIAN_POINT('Origin',(7.5,-7.5,76.));
#8510=CARTESIAN_POINT('Origin',(11.5,-7.5,76.));
#8511=CARTESIAN_POINT('Origin',(7.5,-11.5,76.));
#8512=CARTESIAN_POINT('Origin',(11.5,-4.75,76.));
#8513=CARTESIAN_POINT('',(9.5,-4.75,76.));
#8514=CARTESIAN_POINT('Origin',(-4.75,-11.5,76.));
#8515=CARTESIAN_POINT('',(-4.75,-9.5,76.));
#8516=CARTESIAN_POINT('Origin',(7.5,-7.5,9.));
#8517=CARTESIAN_POINT('',(9.5,-7.5,9.));
#8518=CARTESIAN_POINT('Origin',(11.5,-7.5,9.));
#8519=CARTESIAN_POINT('',(7.5,-9.5,9.));
#8520=CARTESIAN_POINT('Origin',(7.5,-7.5,9.));
#8521=CARTESIAN_POINT('Origin',(7.5,-11.5,9.));
#8522=CARTESIAN_POINT('Origin',(11.5,-4.75,9.));
#8523=CARTESIAN_POINT('',(9.5,-4.75,9.));
#8524=CARTESIAN_POINT('Origin',(7.5,-7.5,7.));
#8525=CARTESIAN_POINT('',(7.5,-9.5,7.));
#8526=CARTESIAN_POINT('',(9.5,-7.5,7.));
#8527=CARTESIAN_POINT('Origin',(-4.75,-11.5,9.));
#8528=CARTESIAN_POINT('',(-4.75,-9.5,9.));
#8529=CARTESIAN_POINT('Origin',(4.75,11.5,9.));
#8530=CARTESIAN_POINT('',(4.75,9.5,9.));
#8531=CARTESIAN_POINT('Origin',(7.5,7.5,7.));
#8532=CARTESIAN_POINT('',(9.5,7.5,7.));
#8533=CARTESIAN_POINT('',(7.5,9.5,7.));
#8534=CARTESIAN_POINT('Origin',(-7.5,-7.5,7.));
#8535=CARTESIAN_POINT('',(-9.5,-7.5,7.));
#8536=CARTESIAN_POINT('',(-7.5,-9.5,7.));
#8537=CARTESIAN_POINT('Origin',(-11.5,4.75,9.));
#8538=CARTESIAN_POINT('',(-9.5,4.75,9.));
#8539=CARTESIAN_POINT('Origin',(-11.5,4.75,76.));
#8540=CARTESIAN_POINT('',(-9.5,4.75,76.));
#8541=CARTESIAN_POINT('Origin',(4.75,11.5,76.));
#8542=CARTESIAN_POINT('',(4.75,9.5,76.));
#8543=CARTESIAN_POINT('Origin',(-7.5,7.5,7.));
#8544=CARTESIAN_POINT('',(-7.5,9.5,7.));
#8545=CARTESIAN_POINT('',(-9.5,7.5,7.));
#8546=CARTESIAN_POINT('Origin',(-9.5,-9.5,7.));
#8547=CARTESIAN_POINT('Origin',(9.5,-9.5,7.));
#8548=CARTESIAN_POINT('Origin',(9.5,9.5,7.));
#8549=CARTESIAN_POINT('Origin',(-9.5,9.5,7.));
#8550=CARTESIAN_POINT('Origin',(7.5,-0.796743371481682,85.));
#8551=CARTESIAN_POINT('',(6.12,-1.59348674296337,70.));
#8552=CARTESIAN_POINT('',(7.5,-0.796743371481682,70.));
#8553=CARTESIAN_POINT('',(4.86,-2.3209480821423,70.));
#8554=CARTESIAN_POINT('',(6.12,-1.59348674296337,85.));
#8555=CARTESIAN_POINT('',(7.5,-0.796743371481682,85.));
#8556=CARTESIAN_POINT('Origin',(6.12,1.59348674296336,85.));
#8557=CARTESIAN_POINT('',(7.5,0.796743371481681,70.));
#8558=CARTESIAN_POINT('',(6.12,1.59348674296336,70.));
#8559=CARTESIAN_POINT('',(4.17,2.71931976788313,70.));
#8560=CARTESIAN_POINT('',(7.5,0.796743371481681,85.));
#8561=CARTESIAN_POINT('',(6.12,1.59348674296336,85.));
#8562=CARTESIAN_POINT('Origin',(4.74,0.796743371481681,85.));
#8563=CARTESIAN_POINT('',(4.74,0.796743371481681,70.));
#8564=CARTESIAN_POINT('',(2.79,-0.329089653438091,70.));
#8565=CARTESIAN_POINT('',(4.74,0.796743371481681,85.));
#8566=CARTESIAN_POINT('Origin',(4.74000000000001,-0.796743371481684,85.));
#8567=CARTESIAN_POINT('',(4.74000000000001,-0.796743371481684,70.));
#8568=CARTESIAN_POINT('',(4.74000000000001,-0.398371685740841,70.));
#8569=CARTESIAN_POINT('',(4.74000000000001,-0.796743371481684,85.));
#8570=CARTESIAN_POINT('Origin',(6.12,-1.59348674296337,85.));
#8571=CARTESIAN_POINT('',(3.48,-0.0692820323027543,70.));
#8572=CARTESIAN_POINT('Origin',(-3.21,-3.44678110706206,85.));
#8573=CARTESIAN_POINT('',(-4.59,-4.24352447854374,70.));
#8574=CARTESIAN_POINT('',(-3.21,-3.44678110706206,70.));
#8575=CARTESIAN_POINT('',(-1.26,-2.32094808214229,70.));
#8576=CARTESIAN_POINT('',(-4.59,-4.24352447854374,85.));
#8577=CARTESIAN_POINT('',(-3.21,-3.44678110706206,85.));
#8578=CARTESIAN_POINT('Origin',(-3.21,-1.85329436409869,85.));
#8579=CARTESIAN_POINT('',(-3.21,-1.85329436409869,70.));
#8580=CARTESIAN_POINT('',(-3.21,-0.926647182049347,70.));
#8581=CARTESIAN_POINT('',(-3.21,-1.85329436409869,85.));
#8582=CARTESIAN_POINT('Origin',(-4.59,-1.05655099261701,85.));
#8583=CARTESIAN_POINT('',(-4.59,-1.05655099261701,70.));
#8584=CARTESIAN_POINT('',(-3.0975,-1.91824626938253,70.));
#8585=CARTESIAN_POINT('',(-4.59,-1.05655099261701,85.));
#8586=CARTESIAN_POINT('Origin',(-5.97,-1.85329436409869,85.));
#8587=CARTESIAN_POINT('',(-5.97,-1.85329436409869,70.));
#8588=CARTESIAN_POINT('',(-3.33,-0.329089653438083,70.));
#8589=CARTESIAN_POINT('',(-5.97,-1.85329436409869,85.));
#8590=CARTESIAN_POINT('Origin',(-5.97,-3.44678110706206,85.));
#8591=CARTESIAN_POINT('',(-5.97,-3.44678110706206,70.));
#8592=CARTESIAN_POINT('',(-5.97,-1.72339055353103,70.));
#8593=CARTESIAN_POINT('',(-5.97,-3.44678110706206,85.));
#8594=CARTESIAN_POINT('Origin',(-4.59,-4.24352447854374,85.));
#8595=CARTESIAN_POINT('',(-3.7875,-4.70684806956842,70.));
#8596=CARTESIAN_POINT('Origin',(-5.97,3.44678110706207,85.));
#8597=CARTESIAN_POINT('',(-4.59,4.24352447854376,70.));
#8598=CARTESIAN_POINT('',(-5.97,3.44678110706207,70.));
#8599=CARTESIAN_POINT('',(-4.4775,4.30847638382759,70.));
#8600=CARTESIAN_POINT('',(-4.59,4.24352447854376,85.));
#8601=CARTESIAN_POINT('',(-5.97,3.44678110706207,85.));
#8602=CARTESIAN_POINT('Origin',(-5.97,1.8532943640987,85.));
#8603=CARTESIAN_POINT('',(-5.97,1.8532943640987,70.));
#8604=CARTESIAN_POINT('',(-5.97,0.926647182049352,70.));
#8605=CARTESIAN_POINT('',(-5.97,1.8532943640987,85.));
#8606=CARTESIAN_POINT('Origin',(-4.59,1.05655099261702,85.));
#8607=CARTESIAN_POINT('',(-4.59,1.05655099261702,70.));
#8608=CARTESIAN_POINT('',(-2.64,-0.0692820323027533,70.));
#8609=CARTESIAN_POINT('',(-4.59,1.05655099261702,85.));
#8610=CARTESIAN_POINT('Origin',(-3.21,1.8532943640987,85.));
#8611=CARTESIAN_POINT('',(-3.21,1.8532943640987,70.));
#8612=CARTESIAN_POINT('',(-2.4075,2.31661795512338,70.));
#8613=CARTESIAN_POINT('',(-3.21,1.8532943640987,85.));
#8614=CARTESIAN_POINT('Origin',(-3.21,3.44678110706207,85.));
#8615=CARTESIAN_POINT('',(-3.21,3.44678110706207,70.));
#8616=CARTESIAN_POINT('',(-3.21,1.72339055353103,70.));
#8617=CARTESIAN_POINT('',(-3.21,3.44678110706207,85.));
#8618=CARTESIAN_POINT('Origin',(-4.59,4.24352447854376,85.));
#8619=CARTESIAN_POINT('',(-1.95,2.71931976788314,70.));
#8620=CARTESIAN_POINT('Origin',(-4.74,4.50333209967909,85.));
#8621=CARTESIAN_POINT('',(-6.12,3.7065887281974,70.));
#8622=CARTESIAN_POINT('',(-4.74,4.50333209967909,70.));
#8623=CARTESIAN_POINT('',(-3.9375,4.96665569070376,70.));
#8624=CARTESIAN_POINT('',(-6.12,3.7065887281974,85.));
#8625=CARTESIAN_POINT('',(-4.74,4.50333209967909,85.));
#8626=CARTESIAN_POINT('Origin',(-4.74,6.09681884264246,85.));
#8627=CARTESIAN_POINT('',(-4.74,6.09681884264246,70.));
#8628=CARTESIAN_POINT('',(-4.74,3.04840942132123,70.));
#8629=CARTESIAN_POINT('',(-4.74,6.09681884264246,85.));
#8630=CARTESIAN_POINT('Origin',(-6.12,6.89356221412414,85.));
#8631=CARTESIAN_POINT('',(-6.12,6.89356221412414,70.));
#8632=CARTESIAN_POINT('',(-2.3325,4.70684806956844,70.));
#8633=CARTESIAN_POINT('',(-6.12,6.89356221412414,85.));
#8634=CARTESIAN_POINT('Origin',(-7.5,6.09681884264245,85.));
#8635=CARTESIAN_POINT('',(-7.5,6.09681884264245,70.));
#8636=CARTESIAN_POINT('',(-6.0075,6.95851411940797,70.));
#8637=CARTESIAN_POINT('',(-7.5,6.09681884264245,85.));
#8638=CARTESIAN_POINT('Origin',(-6.12,3.7065887281974,85.));
#8639=CARTESIAN_POINT('',(-7.5,4.50333209967909,70.));
#8640=CARTESIAN_POINT('',(-3.0225,1.91824626938254,70.));
#8641=CARTESIAN_POINT('',(-7.5,4.50333209967909,85.));
#8642=CARTESIAN_POINT('Origin',(5.97,-3.44678110706206,85.));
#8643=CARTESIAN_POINT('',(4.59,-4.24352447854375,70.));
#8644=CARTESIAN_POINT('',(5.97,-3.44678110706206,70.));
#8645=CARTESIAN_POINT('',(4.4775,-4.30847638382758,70.));
#8646=CARTESIAN_POINT('',(4.59,-4.24352447854375,85.));
#8647=CARTESIAN_POINT('',(5.97,-3.44678110706206,85.));
#8648=CARTESIAN_POINT('Origin',(5.97,-1.8532943640987,85.));
#8649=CARTESIAN_POINT('',(5.97,-1.8532943640987,70.));
#8650=CARTESIAN_POINT('',(5.97,-0.926647182049348,70.));
#8651=CARTESIAN_POINT('',(5.97,-1.8532943640987,85.));
#8652=CARTESIAN_POINT('Origin',(4.59,-1.05655099261701,85.));
#8653=CARTESIAN_POINT('',(4.59,-1.05655099261701,70.));
#8654=CARTESIAN_POINT('',(2.64,0.069282032302759,70.));
#8655=CARTESIAN_POINT('',(4.59,-1.05655099261701,85.));
#8656=CARTESIAN_POINT('Origin',(3.21,-1.8532943640987,85.));
#8657=CARTESIAN_POINT('',(3.21,-1.8532943640987,70.));
#8658=CARTESIAN_POINT('',(2.4075,-2.31661795512337,70.));
#8659=CARTESIAN_POINT('',(3.21,-1.8532943640987,85.));
#8660=CARTESIAN_POINT('Origin',(3.21,-3.44678110706206,85.));
#8661=CARTESIAN_POINT('',(3.21,-3.44678110706206,70.));
#8662=CARTESIAN_POINT('',(3.21,-1.72339055353103,70.));
#8663=CARTESIAN_POINT('',(3.21,-3.44678110706206,85.));
#8664=CARTESIAN_POINT('Origin',(4.59,-4.24352447854375,85.));
#8665=CARTESIAN_POINT('',(1.95,-2.71931976788313,70.));
#8666=CARTESIAN_POINT('Origin',(3.21,3.44678110706206,85.));
#8667=CARTESIAN_POINT('',(4.59,4.24352447854375,70.));
#8668=CARTESIAN_POINT('',(3.21,3.44678110706206,70.));
#8669=CARTESIAN_POINT('',(1.26,2.32094808214229,70.));
#8670=CARTESIAN_POINT('',(4.59,4.24352447854375,85.));
#8671=CARTESIAN_POINT('',(3.21,3.44678110706206,85.));
#8672=CARTESIAN_POINT('Origin',(3.21,1.8532943640987,85.));
#8673=CARTESIAN_POINT('',(3.21,1.8532943640987,70.));
#8674=CARTESIAN_POINT('',(3.21,0.926647182049348,70.));
#8675=CARTESIAN_POINT('',(3.21,1.8532943640987,85.));
#8676=CARTESIAN_POINT('Origin',(4.59,1.05655099261701,85.));
#8677=CARTESIAN_POINT('',(4.59,1.05655099261701,70.));
#8678=CARTESIAN_POINT('',(3.0975,1.91824626938253,70.));
#8679=CARTESIAN_POINT('',(4.59,1.05655099261701,85.));
#8680=CARTESIAN_POINT('Origin',(5.97000000000001,1.8532943640987,85.));
#8681=CARTESIAN_POINT('',(5.97000000000001,1.8532943640987,70.));
#8682=CARTESIAN_POINT('',(3.33,0.329089653438084,70.));
#8683=CARTESIAN_POINT('',(5.97000000000001,1.8532943640987,85.));
#8684=CARTESIAN_POINT('Origin',(5.97,3.44678110706206,85.));
#8685=CARTESIAN_POINT('',(5.97,3.44678110706206,70.));
#8686=CARTESIAN_POINT('',(5.97000000000001,1.72339055353104,70.));
#8687=CARTESIAN_POINT('',(5.97,3.44678110706206,85.));
#8688=CARTESIAN_POINT('Origin',(4.59,4.24352447854375,85.));
#8689=CARTESIAN_POINT('',(3.7875,4.70684806956842,70.));
#8690=CARTESIAN_POINT('Origin',(1.38,-0.796743371481683,85.));
#8691=CARTESIAN_POINT('',(-8.96722276968215E-16,-1.59348674296337,70.));
#8692=CARTESIAN_POINT('',(1.38,-0.796743371481683,70.));
#8693=CARTESIAN_POINT('',(1.035,-0.995929214352104,70.));
#8694=CARTESIAN_POINT('',(-8.96722276968215E-16,-1.59348674296337,85.));
#8695=CARTESIAN_POINT('',(1.38,-0.796743371481683,85.));
#8696=CARTESIAN_POINT('Origin',(1.38,0.796743371481683,85.));
#8697=CARTESIAN_POINT('',(1.38,0.796743371481683,70.));
#8698=CARTESIAN_POINT('',(1.38,0.398371685740841,70.));
#8699=CARTESIAN_POINT('',(1.38,0.796743371481683,85.));
#8700=CARTESIAN_POINT('Origin',(8.18898220295517E-16,1.59348674296337,85.));
#8701=CARTESIAN_POINT('',(8.18898220295517E-16,1.59348674296337,70.));
#8702=CARTESIAN_POINT('',(0.345000000000001,1.39430090009295,70.));
#8703=CARTESIAN_POINT('',(8.18898220295517E-16,1.59348674296337,85.));
#8704=CARTESIAN_POINT('Origin',(-1.38,0.796743371481683,85.));
#8705=CARTESIAN_POINT('',(-1.38,0.796743371481683,70.));
#8706=CARTESIAN_POINT('',(-1.035,0.995929214352104,70.));
#8707=CARTESIAN_POINT('',(-1.38,0.796743371481683,85.));
#8708=CARTESIAN_POINT('Origin',(-1.38,-0.796743371481684,85.));
#8709=CARTESIAN_POINT('',(-1.38,-0.796743371481684,70.));
#8710=CARTESIAN_POINT('',(-1.38,-0.398371685740842,70.));
#8711=CARTESIAN_POINT('',(-1.38,-0.796743371481684,85.));
#8712=CARTESIAN_POINT('Origin',(-8.96722276968215E-16,-1.59348674296337,
85.));
#8713=CARTESIAN_POINT('',(-0.345000000000001,-1.39430090009295,70.));
#8714=CARTESIAN_POINT('Origin',(4.44,-6.09681884264245,85.));
#8715=CARTESIAN_POINT('',(3.06,-6.89356221412413,70.));
#8716=CARTESIAN_POINT('',(4.44,-6.09681884264245,70.));
#8717=CARTESIAN_POINT('',(4.095,-6.29600468551287,70.));
#8718=CARTESIAN_POINT('',(3.06,-6.89356221412413,85.));
#8719=CARTESIAN_POINT('',(4.44,-6.09681884264245,85.));
#8720=CARTESIAN_POINT('Origin',(4.44,-4.50333209967908,85.));
#8721=CARTESIAN_POINT('',(4.44,-4.50333209967908,70.));
#8722=CARTESIAN_POINT('',(4.44,-2.25166604983954,70.));
#8723=CARTESIAN_POINT('',(4.44,-4.50333209967908,85.));
#8724=CARTESIAN_POINT('Origin',(3.06,-3.7065887281974,85.));
#8725=CARTESIAN_POINT('',(3.06,-3.7065887281974,70.));
#8726=CARTESIAN_POINT('',(1.11,-2.58075570327762,70.));
#8727=CARTESIAN_POINT('',(3.06,-3.7065887281974,85.));
#8728=CARTESIAN_POINT('Origin',(1.68,-4.50333209967908,85.));
#8729=CARTESIAN_POINT('',(1.68,-4.50333209967908,70.));
#8730=CARTESIAN_POINT('',(2.025,-4.30414625680866,70.));
#8731=CARTESIAN_POINT('',(1.68,-4.50333209967908,85.));
#8732=CARTESIAN_POINT('Origin',(1.68,-6.09681884264245,85.));
#8733=CARTESIAN_POINT('',(1.68,-6.09681884264245,70.));
#8734=CARTESIAN_POINT('',(1.68,-3.04840942132122,70.));
#8735=CARTESIAN_POINT('',(1.68,-6.09681884264245,85.));
#8736=CARTESIAN_POINT('Origin',(3.06,-6.89356221412413,85.));
#8737=CARTESIAN_POINT('',(0.420000000000003,-5.36935750346352,70.));
#8738=CARTESIAN_POINT('Origin',(1.38,-6.09681884264245,85.));
#8739=CARTESIAN_POINT('',(1.82590843837032E-15,-6.89356221412413,70.));
#8740=CARTESIAN_POINT('',(1.38,-6.09681884264245,70.));
#8741=CARTESIAN_POINT('',(2.1825,-5.63349525161778,70.));
#8742=CARTESIAN_POINT('',(1.82590843837032E-15,-6.89356221412413,85.));
#8743=CARTESIAN_POINT('',(1.38,-6.09681884264245,85.));
#8744=CARTESIAN_POINT('Origin',(1.38,-4.50333209967908,85.));
#8745=CARTESIAN_POINT('',(1.38,-4.50333209967908,70.));
#8746=CARTESIAN_POINT('',(1.38,-2.25166604983954,70.));
#8747=CARTESIAN_POINT('',(1.38,-4.50333209967908,85.));
#8748=CARTESIAN_POINT('Origin',(-4.23884874430285E-16,-3.7065887281974,
85.));
#8749=CARTESIAN_POINT('',(-4.23884874430285E-16,-3.7065887281974,70.));
#8750=CARTESIAN_POINT('',(-0.8025,-3.24326513717272,70.));
#8751=CARTESIAN_POINT('',(-4.23884874430285E-16,-3.7065887281974,85.));
#8752=CARTESIAN_POINT('Origin',(-1.38,-4.50333209967908,85.));
#8753=CARTESIAN_POINT('',(-1.38,-4.50333209967908,70.));
#8754=CARTESIAN_POINT('',(0.1125,-3.64163682291356,70.));
#8755=CARTESIAN_POINT('',(-1.38,-4.50333209967908,85.));
#8756=CARTESIAN_POINT('Origin',(-1.38,-6.09681884264245,85.));
#8757=CARTESIAN_POINT('',(-1.38,-6.09681884264245,70.));
#8758=CARTESIAN_POINT('',(-1.38,-3.04840942132122,70.));
#8759=CARTESIAN_POINT('',(-1.38,-6.09681884264245,85.));
#8760=CARTESIAN_POINT('Origin',(1.82590843837032E-15,-6.89356221412413,
85.));
#8761=CARTESIAN_POINT('',(-1.4925,-6.03186693735862,70.));
#8762=CARTESIAN_POINT('Origin',(0.149999999999999,3.44678110706207,85.));
#8763=CARTESIAN_POINT('',(1.53,4.24352447854375,70.));
#8764=CARTESIAN_POINT('',(0.149999999999999,3.44678110706207,70.));
#8765=CARTESIAN_POINT('',(-0.652500000000001,2.98345751603739,70.));
#8766=CARTESIAN_POINT('',(1.53,4.24352447854375,85.));
#8767=CARTESIAN_POINT('',(0.149999999999999,3.44678110706207,85.));
#8768=CARTESIAN_POINT('Origin',(0.149999999999999,1.8532943640987,85.));
#8769=CARTESIAN_POINT('',(0.149999999999999,1.8532943640987,70.));
#8770=CARTESIAN_POINT('',(0.149999999999999,0.926647182049349,70.));
#8771=CARTESIAN_POINT('',(0.149999999999999,1.8532943640987,85.));
#8772=CARTESIAN_POINT('Origin',(1.53,1.05655099261701,85.));
#8773=CARTESIAN_POINT('',(1.53,1.05655099261701,70.));
#8774=CARTESIAN_POINT('',(1.185,1.25573683548744,70.));
#8775=CARTESIAN_POINT('',(1.53,1.05655099261701,85.));
#8776=CARTESIAN_POINT('Origin',(2.91,1.8532943640987,85.));
#8777=CARTESIAN_POINT('',(2.91,1.8532943640987,70.));
#8778=CARTESIAN_POINT('',(1.4175,0.991599087333182,70.));
#8779=CARTESIAN_POINT('',(2.91,1.8532943640987,85.));
#8780=CARTESIAN_POINT('Origin',(2.91,3.44678110706207,85.));
#8781=CARTESIAN_POINT('',(2.91,3.44678110706207,70.));
#8782=CARTESIAN_POINT('',(2.91,1.72339055353103,70.));
#8783=CARTESIAN_POINT('',(2.91,3.44678110706207,85.));
#8784=CARTESIAN_POINT('Origin',(1.53,4.24352447854375,85.));
#8785=CARTESIAN_POINT('',(1.875,4.04433863567333,70.));
#8786=CARTESIAN_POINT('Origin',(1.38,4.50333209967908,85.));
#8787=CARTESIAN_POINT('',(1.89667950175698E-15,3.7065887281974,70.));
#8788=CARTESIAN_POINT('',(1.38,4.50333209967908,70.));
#8789=CARTESIAN_POINT('',(-0.1125,3.64163682291357,70.));
#8790=CARTESIAN_POINT('',(1.89667950175698E-15,3.7065887281974,85.));
#8791=CARTESIAN_POINT('',(1.38,4.50333209967908,85.));
#8792=CARTESIAN_POINT('Origin',(1.38,6.09681884264245,85.));
#8793=CARTESIAN_POINT('',(1.38,6.09681884264245,70.));
#8794=CARTESIAN_POINT('',(1.38,3.04840942132123,70.));
#8795=CARTESIAN_POINT('',(1.38,6.09681884264245,85.));
#8796=CARTESIAN_POINT('Origin',(1.02960517361757E-15,6.89356221412413,85.));
#8797=CARTESIAN_POINT('',(1.02960517361757E-15,6.89356221412413,70.));
#8798=CARTESIAN_POINT('',(1.4925,6.03186693735862,70.));
#8799=CARTESIAN_POINT('',(1.02960517361757E-15,6.89356221412413,85.));
#8800=CARTESIAN_POINT('Origin',(-1.38,6.09681884264245,85.));
#8801=CARTESIAN_POINT('',(-1.38,6.09681884264245,70.));
#8802=CARTESIAN_POINT('',(-2.1825,5.63349525161778,70.));
#8803=CARTESIAN_POINT('',(-1.38,6.09681884264245,85.));
#8804=CARTESIAN_POINT('Origin',(-1.38,4.50333209967908,85.));
#8805=CARTESIAN_POINT('',(-1.38,4.50333209967908,70.));
#8806=CARTESIAN_POINT('',(-1.38,2.25166604983954,70.));
#8807=CARTESIAN_POINT('',(-1.38,4.50333209967908,85.));
#8808=CARTESIAN_POINT('Origin',(1.89667950175698E-15,3.7065887281974,85.));
#8809=CARTESIAN_POINT('',(0.802500000000001,3.24326513717273,70.));
#8810=CARTESIAN_POINT('Origin',(6.27,3.44678110706207,85.));
#8811=CARTESIAN_POINT('',(7.5,4.1569219381653,70.));
#8812=CARTESIAN_POINT('',(6.27,3.44678110706207,70.));
#8813=CARTESIAN_POINT('',(3.1725,1.6584386482472,70.));
#8814=CARTESIAN_POINT('',(7.5,4.1569219381653,85.));
#8815=CARTESIAN_POINT('',(6.27,3.44678110706207,85.));
#8816=CARTESIAN_POINT('Origin',(6.27,1.8532943640987,85.));
#8817=CARTESIAN_POINT('',(6.27,1.8532943640987,70.));
#8818=CARTESIAN_POINT('',(6.27,0.926647182049351,70.));
#8819=CARTESIAN_POINT('',(6.27,1.8532943640987,85.));
#8820=CARTESIAN_POINT('Origin',(7.5,1.14315353299546,85.));
#8821=CARTESIAN_POINT('',(7.5,1.14315353299546,70.));
#8822=CARTESIAN_POINT('',(4.935,2.62405697346685,70.));
#8823=CARTESIAN_POINT('',(7.5,1.14315353299546,85.));
#8824=CARTESIAN_POINT('Origin',(-6.27,-3.44678110706206,85.));
#8825=CARTESIAN_POINT('',(-7.5,-4.1569219381653,70.));
#8826=CARTESIAN_POINT('',(-6.27,-3.44678110706206,70.));
#8827=CARTESIAN_POINT('',(-3.17250000000001,-1.65843864824719,70.));
#8828=CARTESIAN_POINT('',(-7.5,-4.1569219381653,85.));
#8829=CARTESIAN_POINT('',(-6.27,-3.44678110706206,85.));
#8830=CARTESIAN_POINT('Origin',(-6.27,-1.85329436409869,85.));
#8831=CARTESIAN_POINT('',(-6.27,-1.85329436409869,70.));
#8832=CARTESIAN_POINT('',(-6.27,-0.926647182049347,70.));
#8833=CARTESIAN_POINT('',(-6.27,-1.85329436409869,85.));
#8834=CARTESIAN_POINT('Origin',(-7.5,-1.14315353299545,85.));
#8835=CARTESIAN_POINT('',(-7.5,-1.14315353299545,70.));
#8836=CARTESIAN_POINT('',(-4.93500000000001,-2.62405697346685,70.));
#8837=CARTESIAN_POINT('',(-7.5,-1.14315353299545,85.));
#8838=CARTESIAN_POINT('Origin',(1.53000000000001,6.35662646377778,85.));
#8839=CARTESIAN_POINT('',(0.150000000000006,7.15336983525946,70.));
#8840=CARTESIAN_POINT('',(1.53000000000001,6.35662646377778,70.));
#8841=CARTESIAN_POINT('',(2.3325,5.89330287275311,70.));
#8842=CARTESIAN_POINT('',(0.150000000000006,7.15336983525946,85.));
#8843=CARTESIAN_POINT('',(1.53000000000001,6.35662646377778,85.));
#8844=CARTESIAN_POINT('Origin',(2.91,7.15336983525946,85.));
#8845=CARTESIAN_POINT('',(2.91,7.15336983525946,70.));
#8846=CARTESIAN_POINT('',(0.270000000000002,5.62916512459885,70.));
#8847=CARTESIAN_POINT('',(2.91,7.15336983525946,85.));
#8848=CARTESIAN_POINT('Origin',(2.91,7.5,85.));
#8849=CARTESIAN_POINT('',(2.91,7.5,70.));
#8850=CARTESIAN_POINT('',(2.90999999999999,3.75,70.));
#8851=CARTESIAN_POINT('',(2.91,7.5,85.));
#8852=CARTESIAN_POINT('Origin',(0.150000000000006,7.15336983525946,85.));
#8853=CARTESIAN_POINT('',(0.150000000000006,7.5,70.));
#8854=CARTESIAN_POINT('',(0.150000000000009,3.57668491762973,70.));
#8855=CARTESIAN_POINT('',(0.150000000000006,7.5,85.));
#8856=CARTESIAN_POINT('Origin',(-2.91,7.15336983525947,85.));
#8857=CARTESIAN_POINT('',(-2.90999999999999,7.5,70.));
#8858=CARTESIAN_POINT('',(-2.91,7.15336983525947,70.));
#8859=CARTESIAN_POINT('',(-2.91000000000006,3.57668491762976,70.));
#8860=CARTESIAN_POINT('',(-2.90999999999999,7.5,85.));
#8861=CARTESIAN_POINT('',(-2.91,7.15336983525947,85.));
#8862=CARTESIAN_POINT('Origin',(-1.53,6.35662646377778,85.));
#8863=CARTESIAN_POINT('',(-1.53,6.35662646377778,70.));
#8864=CARTESIAN_POINT('',(0.420000000000002,5.23079343885801,70.));
#8865=CARTESIAN_POINT('',(-1.53,6.35662646377778,85.));
#8866=CARTESIAN_POINT('Origin',(-0.149999999999999,7.15336983525947,85.));
#8867=CARTESIAN_POINT('',(-0.149999999999999,7.15336983525947,70.));
#8868=CARTESIAN_POINT('',(-1.6425,6.29167455849395,70.));
#8869=CARTESIAN_POINT('',(-0.149999999999999,7.15336983525947,85.));
#8870=CARTESIAN_POINT('Origin',(-0.150000000000001,7.5,85.));
#8871=CARTESIAN_POINT('',(-0.150000000000001,7.5,70.));
#8872=CARTESIAN_POINT('',(-0.149999999999975,3.75,70.));
#8873=CARTESIAN_POINT('',(-0.150000000000001,7.5,85.));
#8874=CARTESIAN_POINT('Origin',(5.97000000000001,-7.15336983525947,85.));
#8875=CARTESIAN_POINT('',(5.97000000000001,-7.5,70.));
#8876=CARTESIAN_POINT('',(5.97000000000001,-7.15336983525947,70.));
#8877=CARTESIAN_POINT('',(5.96999999999995,-3.57668491762968,70.));
#8878=CARTESIAN_POINT('',(5.97000000000001,-7.5,85.));
#8879=CARTESIAN_POINT('',(5.97000000000001,-7.15336983525947,85.));
#8880=CARTESIAN_POINT('Origin',(4.59000000000001,-6.35662646377778,85.));
#8881=CARTESIAN_POINT('',(4.59000000000001,-6.35662646377778,70.));
#8882=CARTESIAN_POINT('',(1.49250000000001,-4.56828400496291,70.));
#8883=CARTESIAN_POINT('',(4.59000000000001,-6.35662646377778,85.));
#8884=CARTESIAN_POINT('Origin',(3.21000000000001,-7.15336983525947,85.));
#8885=CARTESIAN_POINT('',(3.21000000000001,-7.15336983525947,70.));
#8886=CARTESIAN_POINT('',(3.55500000000001,-6.95418399238905,70.));
#8887=CARTESIAN_POINT('',(3.21000000000001,-7.15336983525947,85.));
#8888=CARTESIAN_POINT('Origin',(3.21000000000001,-7.5,85.));
#8889=CARTESIAN_POINT('',(3.21000000000001,-7.5,70.));
#8890=CARTESIAN_POINT('',(3.21000000000005,-3.75000000000002,70.));
#8891=CARTESIAN_POINT('',(3.21000000000001,-7.5,85.));
#8892=CARTESIAN_POINT('Origin',(-0.150000000000009,-7.15336983525946,85.));
#8893=CARTESIAN_POINT('',(-0.150000000000013,-7.5,70.));
#8894=CARTESIAN_POINT('',(-0.150000000000009,-7.15336983525946,70.));
#8895=CARTESIAN_POINT('',(-0.149999999999968,-3.57668491762973,70.));
#8896=CARTESIAN_POINT('',(-0.150000000000013,-7.5,85.));
#8897=CARTESIAN_POINT('',(-0.150000000000009,-7.15336983525946,85.));
#8898=CARTESIAN_POINT('Origin',(-1.53000000000001,-6.35662646377778,85.));
#8899=CARTESIAN_POINT('',(-1.53000000000001,-6.35662646377778,70.));
#8900=CARTESIAN_POINT('',(-2.3325,-5.89330287275311,70.));
#8901=CARTESIAN_POINT('',(-1.53000000000001,-6.35662646377778,85.));
#8902=CARTESIAN_POINT('Origin',(-2.91000000000001,-7.15336983525946,85.));
#8903=CARTESIAN_POINT('',(-2.91000000000001,-7.15336983525946,70.));
#8904=CARTESIAN_POINT('',(-0.270000000000004,-5.62916512459884,70.));
#8905=CARTESIAN_POINT('',(-2.91000000000001,-7.15336983525946,85.));
#8906=CARTESIAN_POINT('Origin',(-2.91000000000001,-7.5,85.));
#8907=CARTESIAN_POINT('',(-2.91000000000001,-7.5,70.));
#8908=CARTESIAN_POINT('',(-2.91000000000001,-3.75,70.));
#8909=CARTESIAN_POINT('',(-2.91000000000001,-7.5,85.));
#8910=CARTESIAN_POINT('Origin',(6.27000000000001,7.15336983525945,85.));
#8911=CARTESIAN_POINT('',(6.27000000000001,7.5,70.));
#8912=CARTESIAN_POINT('',(6.27000000000001,7.15336983525945,70.));
#8913=CARTESIAN_POINT('',(6.27000000000001,3.57668491762972,70.));
#8914=CARTESIAN_POINT('',(6.27000000000001,7.5,85.));
#8915=CARTESIAN_POINT('',(6.27000000000001,7.15336983525945,85.));
#8916=CARTESIAN_POINT('Origin',(7.50000000000001,6.44322900415621,85.));
#8917=CARTESIAN_POINT('',(7.50000000000001,6.44322900415621,70.));
#8918=CARTESIAN_POINT('',(6.0825,7.26162301073251,70.));
#8919=CARTESIAN_POINT('',(7.50000000000001,6.44322900415621,85.));
#8920=CARTESIAN_POINT('Origin',(6.27000000000001,-7.15336983525945,85.));
#8921=CARTESIAN_POINT('',(7.5,-6.44322900415621,70.));
#8922=CARTESIAN_POINT('',(6.27000000000001,-7.15336983525945,70.));
#8923=CARTESIAN_POINT('',(5.4675,-7.61669342628413,70.));
#8924=CARTESIAN_POINT('',(7.5,-6.44322900415621,85.));
#8925=CARTESIAN_POINT('',(6.27000000000001,-7.15336983525945,85.));
#8926=CARTESIAN_POINT('Origin',(6.27000000000001,-7.5,85.));
#8927=CARTESIAN_POINT('',(6.27000000000001,-7.5,70.));
#8928=CARTESIAN_POINT('',(6.27000000000001,-3.75,70.));
#8929=CARTESIAN_POINT('',(6.27000000000001,-7.5,85.));
#8930=CARTESIAN_POINT('Origin',(-6.27000000000001,-7.15336983525945,85.));
#8931=CARTESIAN_POINT('',(-6.27000000000001,-7.5,70.));
#8932=CARTESIAN_POINT('',(-6.27000000000001,-7.15336983525945,70.));
#8933=CARTESIAN_POINT('',(-6.27000000000001,-3.57668491762973,70.));
#8934=CARTESIAN_POINT('',(-6.27000000000001,-7.5,85.));
#8935=CARTESIAN_POINT('',(-6.27000000000001,-7.15336983525945,85.));
#8936=CARTESIAN_POINT('Origin',(-7.5,-6.44322900415621,85.));
#8937=CARTESIAN_POINT('',(-7.5,-6.44322900415621,70.));
#8938=CARTESIAN_POINT('',(-6.0825,-7.26162301073251,70.));
#8939=CARTESIAN_POINT('',(-7.5,-6.44322900415621,85.));
#8940=CARTESIAN_POINT('Origin',(-6.27,7.15336983525946,85.));
#8941=CARTESIAN_POINT('',(-7.49999999999999,6.44322900415623,70.));
#8942=CARTESIAN_POINT('',(-6.27,7.15336983525946,70.));
#8943=CARTESIAN_POINT('',(-5.4675,7.61669342628414,70.));
#8944=CARTESIAN_POINT('',(-7.49999999999999,6.44322900415623,85.));
#8945=CARTESIAN_POINT('',(-6.27,7.15336983525946,85.));
#8946=CARTESIAN_POINT('Origin',(-6.27,7.50000000000001,85.));
#8947=CARTESIAN_POINT('',(-6.27,7.50000000000001,70.));
#8948=CARTESIAN_POINT('',(-6.27,3.75000000000001,70.));
#8949=CARTESIAN_POINT('',(-6.27,7.50000000000001,85.));
#8950=CARTESIAN_POINT('Origin',(-3.21000000000001,-7.15336983525946,85.));
#8951=CARTESIAN_POINT('',(-3.21000000000001,-7.5,70.));
#8952=CARTESIAN_POINT('',(-3.21000000000001,-7.15336983525946,70.));
#8953=CARTESIAN_POINT('',(-3.21,-3.57668491762972,70.));
#8954=CARTESIAN_POINT('',(-3.21000000000001,-7.5,85.));
#8955=CARTESIAN_POINT('',(-3.21000000000001,-7.15336983525946,85.));
#8956=CARTESIAN_POINT('Origin',(-4.59000000000001,-6.35662646377777,85.));
#8957=CARTESIAN_POINT('',(-4.59000000000001,-6.35662646377777,70.));
#8958=CARTESIAN_POINT('',(-4.245,-6.5558123066482,70.));
#8959=CARTESIAN_POINT('',(-4.59000000000001,-6.35662646377777,85.));
#8960=CARTESIAN_POINT('Origin',(-5.97000000000001,-7.15336983525946,85.));
#8961=CARTESIAN_POINT('',(-5.97000000000001,-7.15336983525946,70.));
#8962=CARTESIAN_POINT('',(-2.1825,-4.96665569070375,70.));
#8963=CARTESIAN_POINT('',(-5.97000000000001,-7.15336983525946,85.));
#8964=CARTESIAN_POINT('Origin',(-5.97000000000001,-7.5,85.));
#8965=CARTESIAN_POINT('',(-5.97000000000001,-7.5,70.));
#8966=CARTESIAN_POINT('',(-5.97000000000001,-3.75,70.));
#8967=CARTESIAN_POINT('',(-5.97000000000001,-7.5,85.));
#8968=CARTESIAN_POINT('Origin',(2.91,-7.15336983525946,85.));
#8969=CARTESIAN_POINT('',(2.91000000000001,-7.5,70.));
#8970=CARTESIAN_POINT('',(2.91,-7.15336983525946,70.));
#8971=CARTESIAN_POINT('',(2.90999999999997,-3.57668491762972,70.));
#8972=CARTESIAN_POINT('',(2.91000000000001,-7.5,85.));
#8973=CARTESIAN_POINT('',(2.91,-7.15336983525946,85.));
#8974=CARTESIAN_POINT('Origin',(1.53,-6.35662646377778,85.));
#8975=CARTESIAN_POINT('',(1.53,-6.35662646377778,70.));
#8976=CARTESIAN_POINT('',(-0.419999999999998,-5.23079343885801,70.));
#8977=CARTESIAN_POINT('',(1.53,-6.35662646377778,85.));
#8978=CARTESIAN_POINT('Origin',(0.150000000000002,-7.15336983525946,85.));
#8979=CARTESIAN_POINT('',(0.150000000000002,-7.15336983525946,70.));
#8980=CARTESIAN_POINT('',(1.6425,-6.29167455849395,70.));
#8981=CARTESIAN_POINT('',(0.150000000000002,-7.15336983525946,85.));
#8982=CARTESIAN_POINT('Origin',(0.150000000000002,-7.5,85.));
#8983=CARTESIAN_POINT('',(0.150000000000002,-7.5,70.));
#8984=CARTESIAN_POINT('',(0.150000000000002,-3.75,70.));
#8985=CARTESIAN_POINT('',(0.150000000000002,-7.5,85.));
#8986=CARTESIAN_POINT('Origin',(-5.97,7.15336983525946,85.));
#8987=CARTESIAN_POINT('',(-5.96999999999999,7.5,70.));
#8988=CARTESIAN_POINT('',(-5.97,7.15336983525946,70.));
#8989=CARTESIAN_POINT('',(-5.97000000000003,3.57668491762976,70.));
#8990=CARTESIAN_POINT('',(-5.96999999999999,7.5,85.));
#8991=CARTESIAN_POINT('',(-5.97,7.15336983525946,85.));
#8992=CARTESIAN_POINT('Origin',(-4.59,6.35662646377778,85.));
#8993=CARTESIAN_POINT('',(-4.59,6.35662646377778,70.));
#8994=CARTESIAN_POINT('',(-1.4925,4.56828400496291,70.));
#8995=CARTESIAN_POINT('',(-4.59,6.35662646377778,85.));
#8996=CARTESIAN_POINT('Origin',(-3.21,7.15336983525947,85.));
#8997=CARTESIAN_POINT('',(-3.21,7.15336983525947,70.));
#8998=CARTESIAN_POINT('',(-3.555,6.95418399238904,70.));
#8999=CARTESIAN_POINT('',(-3.21,7.15336983525947,85.));
#9000=CARTESIAN_POINT('Origin',(-3.21,7.5,85.));
#9001=CARTESIAN_POINT('',(-3.21,7.5,70.));
#9002=CARTESIAN_POINT('',(-3.20999999999997,3.74999999999998,70.));
#9003=CARTESIAN_POINT('',(-3.21,7.5,85.));
#9004=CARTESIAN_POINT('Origin',(3.21,7.15336983525946,85.));
#9005=CARTESIAN_POINT('',(3.21000000000001,7.5,70.));
#9006=CARTESIAN_POINT('',(3.21,7.15336983525946,70.));
#9007=CARTESIAN_POINT('',(3.20999999999995,3.57668491762971,70.));
#9008=CARTESIAN_POINT('',(3.21000000000001,7.5,85.));
#9009=CARTESIAN_POINT('',(3.21,7.15336983525946,85.));
#9010=CARTESIAN_POINT('Origin',(4.59,6.35662646377778,85.));
#9011=CARTESIAN_POINT('',(4.59,6.35662646377778,70.));
#9012=CARTESIAN_POINT('',(4.245,6.5558123066482,70.));
#9013=CARTESIAN_POINT('',(4.59,6.35662646377778,85.));
#9014=CARTESIAN_POINT('Origin',(5.97000000000001,7.15336983525946,85.));
#9015=CARTESIAN_POINT('',(5.97000000000001,7.15336983525946,70.));
#9016=CARTESIAN_POINT('',(2.1825,4.96665569070376,70.));
#9017=CARTESIAN_POINT('',(5.97000000000001,7.15336983525946,85.));
#9018=CARTESIAN_POINT('Origin',(5.97,7.5,85.));
#9019=CARTESIAN_POINT('',(5.97,7.5,70.));
#9020=CARTESIAN_POINT('',(5.97000000000005,3.75000000000004,70.));
#9021=CARTESIAN_POINT('',(5.97,7.5,85.));
#9022=CARTESIAN_POINT('Origin',(-6.27,1.8532943640987,85.));
#9023=CARTESIAN_POINT('',(-7.5,1.14315353299546,70.));
#9024=CARTESIAN_POINT('',(-6.27,1.8532943640987,70.));
#9025=CARTESIAN_POINT('',(-4.32,2.97912738901847,70.));
#9026=CARTESIAN_POINT('',(-7.5,1.14315353299546,85.));
#9027=CARTESIAN_POINT('',(-6.27,1.8532943640987,85.));
#9028=CARTESIAN_POINT('Origin',(-6.27,3.44678110706207,85.));
#9029=CARTESIAN_POINT('',(-6.27,3.44678110706207,70.));
#9030=CARTESIAN_POINT('',(-6.27,1.72339055353104,70.));
#9031=CARTESIAN_POINT('',(-6.27,3.44678110706207,85.));
#9032=CARTESIAN_POINT('Origin',(-7.5,4.15692193816531,85.));
#9033=CARTESIAN_POINT('',(-7.5,4.15692193816531,70.));
#9034=CARTESIAN_POINT('',(-3.7875,2.01350906379883,70.));
#9035=CARTESIAN_POINT('',(-7.5,4.15692193816531,85.));
#9036=CARTESIAN_POINT('Origin',(6.27,-1.8532943640987,85.));
#9037=CARTESIAN_POINT('',(7.5,-1.14315353299546,70.));
#9038=CARTESIAN_POINT('',(6.27,-1.8532943640987,70.));
#9039=CARTESIAN_POINT('',(4.32,-2.97912738901847,70.));
#9040=CARTESIAN_POINT('',(7.5,-1.14315353299546,85.));
#9041=CARTESIAN_POINT('',(6.27,-1.8532943640987,85.));
#9042=CARTESIAN_POINT('Origin',(6.27,-3.44678110706206,85.));
#9043=CARTESIAN_POINT('',(6.27,-3.44678110706206,70.));
#9044=CARTESIAN_POINT('',(6.27,-1.72339055353103,70.));
#9045=CARTESIAN_POINT('',(6.27,-3.44678110706206,85.));
#9046=CARTESIAN_POINT('Origin',(7.5,-4.1569219381653,85.));
#9047=CARTESIAN_POINT('',(7.5,-4.1569219381653,70.));
#9048=CARTESIAN_POINT('',(3.7875,-2.01350906379882,70.));
#9049=CARTESIAN_POINT('',(7.5,-4.1569219381653,85.));
#9050=CARTESIAN_POINT('Origin',(-1.53,1.05655099261702,85.));
#9051=CARTESIAN_POINT('',(-2.91,1.8532943640987,70.));
#9052=CARTESIAN_POINT('',(-1.53,1.05655099261702,70.));
#9053=CARTESIAN_POINT('',(-0.727499999999998,0.593227401592342,70.));
#9054=CARTESIAN_POINT('',(-2.91,1.8532943640987,85.));
#9055=CARTESIAN_POINT('',(-1.53,1.05655099261702,85.));
#9056=CARTESIAN_POINT('Origin',(-0.149999999999998,1.8532943640987,85.));
#9057=CARTESIAN_POINT('',(-0.149999999999998,1.8532943640987,70.));
#9058=CARTESIAN_POINT('',(-0.494999999999999,1.65410852122828,70.));
#9059=CARTESIAN_POINT('',(-0.149999999999998,1.8532943640987,85.));
#9060=CARTESIAN_POINT('Origin',(-0.149999999999997,3.44678110706207,85.));
#9061=CARTESIAN_POINT('',(-0.149999999999997,3.44678110706207,70.));
#9062=CARTESIAN_POINT('',(-0.149999999999998,1.72339055353103,70.));
#9063=CARTESIAN_POINT('',(-0.149999999999997,3.44678110706207,85.));
#9064=CARTESIAN_POINT('Origin',(-1.53,4.24352447854375,85.));
#9065=CARTESIAN_POINT('',(-1.53,4.24352447854375,70.));
#9066=CARTESIAN_POINT('',(-0.0374999999999981,3.38182920177823,70.));
#9067=CARTESIAN_POINT('',(-1.53,4.24352447854375,85.));
#9068=CARTESIAN_POINT('Origin',(-2.91,3.44678110706207,85.));
#9069=CARTESIAN_POINT('',(-2.91,3.44678110706207,70.));
#9070=CARTESIAN_POINT('',(-2.565,3.64596694993249,70.));
#9071=CARTESIAN_POINT('',(-2.91,3.44678110706207,85.));
#9072=CARTESIAN_POINT('Origin',(-2.91,1.8532943640987,85.));
#9073=CARTESIAN_POINT('',(-2.91,0.92664718204935,70.));
#9074=CARTESIAN_POINT('Origin',(4.44,4.50333209967908,85.));
#9075=CARTESIAN_POINT('',(3.06,3.7065887281974,70.));
#9076=CARTESIAN_POINT('',(4.44,4.50333209967908,70.));
#9077=CARTESIAN_POINT('',(1.8,2.97912738901847,70.));
#9078=CARTESIAN_POINT('',(3.06,3.7065887281974,85.));
#9079=CARTESIAN_POINT('',(4.44,4.50333209967908,85.));
#9080=CARTESIAN_POINT('Origin',(4.44,6.09681884264245,85.));
#9081=CARTESIAN_POINT('',(4.44,6.09681884264245,70.));
#9082=CARTESIAN_POINT('',(4.44,3.04840942132122,70.));
#9083=CARTESIAN_POINT('',(4.44,6.09681884264245,85.));
#9084=CARTESIAN_POINT('Origin',(3.06,6.89356221412413,85.));
#9085=CARTESIAN_POINT('',(3.06,6.89356221412413,70.));
#9086=CARTESIAN_POINT('',(3.405,6.69437637125371,70.));
#9087=CARTESIAN_POINT('',(3.06,6.89356221412413,85.));
#9088=CARTESIAN_POINT('Origin',(1.68,6.09681884264245,85.));
#9089=CARTESIAN_POINT('',(1.68,6.09681884264245,70.));
#9090=CARTESIAN_POINT('',(-0.269999999999997,4.97098581772268,70.));
#9091=CARTESIAN_POINT('',(1.68,6.09681884264245,85.));
#9092=CARTESIAN_POINT('Origin',(1.68,4.50333209967908,85.));
#9093=CARTESIAN_POINT('',(1.68,4.50333209967908,70.));
#9094=CARTESIAN_POINT('',(1.68000000000001,2.25166604983954,70.));
#9095=CARTESIAN_POINT('',(1.68,4.50333209967908,85.));
#9096=CARTESIAN_POINT('Origin',(3.06,3.7065887281974,85.));
#9097=CARTESIAN_POINT('',(2.715,3.90577457106782,70.));
#9098=CARTESIAN_POINT('Origin',(-1.68000000000001,-6.09681884264244,85.));
#9099=CARTESIAN_POINT('',(-3.06000000000001,-6.89356221412413,70.));
#9100=CARTESIAN_POINT('',(-1.68000000000001,-6.09681884264244,70.));
#9101=CARTESIAN_POINT('',(0.269999999999994,-4.97098581772267,70.));
#9102=CARTESIAN_POINT('',(-3.06000000000001,-6.89356221412413,85.));
#9103=CARTESIAN_POINT('',(-1.68000000000001,-6.09681884264244,85.));
#9104=CARTESIAN_POINT('Origin',(-1.68000000000001,-4.50333209967908,85.));
#9105=CARTESIAN_POINT('',(-1.68000000000001,-4.50333209967908,70.));
#9106=CARTESIAN_POINT('',(-1.68000000000001,-2.25166604983954,70.));
#9107=CARTESIAN_POINT('',(-1.68000000000001,-4.50333209967908,85.));
#9108=CARTESIAN_POINT('Origin',(-3.06000000000001,-3.70658872819739,85.));
#9109=CARTESIAN_POINT('',(-3.06000000000001,-3.70658872819739,70.));
#9110=CARTESIAN_POINT('',(-2.715,-3.90577457106782,70.));
#9111=CARTESIAN_POINT('',(-3.06000000000001,-3.70658872819739,85.));
#9112=CARTESIAN_POINT('Origin',(-4.44000000000001,-4.50333209967908,85.));
#9113=CARTESIAN_POINT('',(-4.44000000000001,-4.50333209967908,70.));
#9114=CARTESIAN_POINT('',(-1.8,-2.97912738901847,70.));
#9115=CARTESIAN_POINT('',(-4.44000000000001,-4.50333209967908,85.));
#9116=CARTESIAN_POINT('Origin',(-4.44000000000001,-6.09681884264244,85.));
#9117=CARTESIAN_POINT('',(-4.44000000000001,-6.09681884264244,70.));
#9118=CARTESIAN_POINT('',(-4.44000000000001,-3.04840942132122,70.));
#9119=CARTESIAN_POINT('',(-4.44000000000001,-6.09681884264244,85.));
#9120=CARTESIAN_POINT('Origin',(-3.06000000000001,-6.89356221412413,85.));
#9121=CARTESIAN_POINT('',(-3.405,-6.69437637125371,70.));
#9122=CARTESIAN_POINT('Origin',(-0.150000000000002,-3.44678110706207,85.));
#9123=CARTESIAN_POINT('',(-1.53,-4.24352447854375,70.));
#9124=CARTESIAN_POINT('',(-0.150000000000002,-3.44678110706207,70.));
#9125=CARTESIAN_POINT('',(0.652499999999999,-2.98345751603739,70.));
#9126=CARTESIAN_POINT('',(-1.53,-4.24352447854375,85.));
#9127=CARTESIAN_POINT('',(-0.150000000000002,-3.44678110706207,85.));
#9128=CARTESIAN_POINT('Origin',(-0.150000000000002,-1.8532943640987,85.));
#9129=CARTESIAN_POINT('',(-0.150000000000002,-1.8532943640987,70.));
#9130=CARTESIAN_POINT('',(-0.150000000000002,-0.926647182049349,70.));
#9131=CARTESIAN_POINT('',(-0.150000000000002,-1.8532943640987,85.));
#9132=CARTESIAN_POINT('Origin',(-1.53,-1.05655099261701,85.));
#9133=CARTESIAN_POINT('',(-1.53,-1.05655099261701,70.));
#9134=CARTESIAN_POINT('',(-1.185,-1.25573683548744,70.));
#9135=CARTESIAN_POINT('',(-1.53,-1.05655099261701,85.));
#9136=CARTESIAN_POINT('Origin',(-2.91,-1.8532943640987,85.));
#9137=CARTESIAN_POINT('',(-2.91,-1.8532943640987,70.));
#9138=CARTESIAN_POINT('',(-1.4175,-0.99159908733318,70.));
#9139=CARTESIAN_POINT('',(-2.91,-1.8532943640987,85.));
#9140=CARTESIAN_POINT('Origin',(-2.91,-3.44678110706207,85.));
#9141=CARTESIAN_POINT('',(-2.91,-3.44678110706207,70.));
#9142=CARTESIAN_POINT('',(-2.91,-1.72339055353103,70.));
#9143=CARTESIAN_POINT('',(-2.91,-3.44678110706207,85.));
#9144=CARTESIAN_POINT('Origin',(-1.53,-4.24352447854375,85.));
#9145=CARTESIAN_POINT('',(-1.875,-4.04433863567333,70.));
#9146=CARTESIAN_POINT('Origin',(2.91,-3.44678110706206,85.));
#9147=CARTESIAN_POINT('',(1.53,-4.24352447854375,70.));
#9148=CARTESIAN_POINT('',(2.91,-3.44678110706206,70.));
#9149=CARTESIAN_POINT('',(2.565,-3.64596694993248,70.));
#9150=CARTESIAN_POINT('',(1.53,-4.24352447854375,85.));
#9151=CARTESIAN_POINT('',(2.91,-3.44678110706206,85.));
#9152=CARTESIAN_POINT('Origin',(2.91,-1.8532943640987,85.));
#9153=CARTESIAN_POINT('',(2.91,-1.8532943640987,70.));
#9154=CARTESIAN_POINT('',(2.91,-0.926647182049349,70.));
#9155=CARTESIAN_POINT('',(2.91,-1.8532943640987,85.));
#9156=CARTESIAN_POINT('Origin',(1.53,-1.05655099261702,85.));
#9157=CARTESIAN_POINT('',(1.53,-1.05655099261702,70.));
#9158=CARTESIAN_POINT('',(0.7275,-0.593227401592341,70.));
#9159=CARTESIAN_POINT('',(1.53,-1.05655099261702,85.));
#9160=CARTESIAN_POINT('Origin',(0.15,-1.8532943640987,85.));
#9161=CARTESIAN_POINT('',(0.15,-1.8532943640987,70.));
#9162=CARTESIAN_POINT('',(0.495000000000001,-1.65410852122828,70.));
#9163=CARTESIAN_POINT('',(0.15,-1.8532943640987,85.));
#9164=CARTESIAN_POINT('Origin',(0.150000000000002,-3.44678110706207,85.));
#9165=CARTESIAN_POINT('',(0.150000000000002,-3.44678110706207,70.));
#9166=CARTESIAN_POINT('',(0.15,-1.72339055353103,70.));
#9167=CARTESIAN_POINT('',(0.150000000000002,-3.44678110706207,85.));
#9168=CARTESIAN_POINT('Origin',(1.53,-4.24352447854375,85.));
#9169=CARTESIAN_POINT('',(0.0375000000000017,-3.38182920177823,70.));
#9170=CARTESIAN_POINT('Origin',(7.5,4.50333209967908,85.));
#9171=CARTESIAN_POINT('',(6.12,3.7065887281974,70.));
#9172=CARTESIAN_POINT('',(7.5,4.50333209967908,70.));
#9173=CARTESIAN_POINT('',(3.7125,2.31661795512337,70.));
#9174=CARTESIAN_POINT('',(6.12,3.7065887281974,85.));
#9175=CARTESIAN_POINT('',(7.5,4.50333209967908,85.));
#9176=CARTESIAN_POINT('Origin',(6.12,6.89356221412413,85.));
#9177=CARTESIAN_POINT('',(7.5,6.09681884264245,70.));
#9178=CARTESIAN_POINT('',(6.12,6.89356221412413,70.));
#9179=CARTESIAN_POINT('',(5.3175,7.3568858051488,70.));
#9180=CARTESIAN_POINT('',(7.5,6.09681884264245,85.));
#9181=CARTESIAN_POINT('',(6.12,6.89356221412413,85.));
#9182=CARTESIAN_POINT('Origin',(4.74,6.09681884264245,85.));
#9183=CARTESIAN_POINT('',(4.74,6.09681884264245,70.));
#9184=CARTESIAN_POINT('',(1.6425,4.30847638382758,70.));
#9185=CARTESIAN_POINT('',(4.74,6.09681884264245,85.));
#9186=CARTESIAN_POINT('Origin',(4.74,4.50333209967908,85.));
#9187=CARTESIAN_POINT('',(4.74,4.50333209967908,70.));
#9188=CARTESIAN_POINT('',(4.74,2.25166604983954,70.));
#9189=CARTESIAN_POINT('',(4.74,4.50333209967908,85.));
#9190=CARTESIAN_POINT('Origin',(6.12,3.7065887281974,85.));
#9191=CARTESIAN_POINT('',(4.6275,4.56828400496291,70.));
#9192=CARTESIAN_POINT('Origin',(7.5,-6.09681884264244,85.));
#9193=CARTESIAN_POINT('',(6.12,-6.89356221412413,70.));
#9194=CARTESIAN_POINT('',(7.5,-6.09681884264244,70.));
#9195=CARTESIAN_POINT('',(6.0075,-6.95851411940796,70.));
#9196=CARTESIAN_POINT('',(6.12,-6.89356221412413,85.));
#9197=CARTESIAN_POINT('',(7.5,-6.09681884264244,85.));
#9198=CARTESIAN_POINT('Origin',(6.12,-3.70658872819739,85.));
#9199=CARTESIAN_POINT('',(7.5,-4.50333209967908,70.));
#9200=CARTESIAN_POINT('',(6.12,-3.70658872819739,70.));
#9201=CARTESIAN_POINT('',(3.0225,-1.91824626938253,70.));
#9202=CARTESIAN_POINT('',(7.5,-4.50333209967908,85.));
#9203=CARTESIAN_POINT('',(6.12,-3.70658872819739,85.));
#9204=CARTESIAN_POINT('Origin',(4.74,-4.50333209967908,85.));
#9205=CARTESIAN_POINT('',(4.74,-4.50333209967908,70.));
#9206=CARTESIAN_POINT('',(3.9375,-4.96665569070375,70.));
#9207=CARTESIAN_POINT('',(4.74,-4.50333209967908,85.));
#9208=CARTESIAN_POINT('Origin',(4.74,-6.09681884264244,85.));
#9209=CARTESIAN_POINT('',(4.74,-6.09681884264244,70.));
#9210=CARTESIAN_POINT('',(4.74,-3.04840942132122,70.));
#9211=CARTESIAN_POINT('',(4.74,-6.09681884264244,85.));
#9212=CARTESIAN_POINT('Origin',(6.12,-6.89356221412413,85.));
#9213=CARTESIAN_POINT('',(2.3325,-4.70684806956842,70.));
#9214=CARTESIAN_POINT('Origin',(4.44,-0.796743371481682,85.));
#9215=CARTESIAN_POINT('',(3.06,-1.59348674296337,70.));
#9216=CARTESIAN_POINT('',(4.44,-0.796743371481682,70.));
#9217=CARTESIAN_POINT('',(2.9475,-1.6584386482472,70.));
#9218=CARTESIAN_POINT('',(3.06,-1.59348674296337,85.));
#9219=CARTESIAN_POINT('',(4.44,-0.796743371481682,85.));
#9220=CARTESIAN_POINT('Origin',(4.44,0.796743371481683,85.));
#9221=CARTESIAN_POINT('',(4.44,0.796743371481683,70.));
#9222=CARTESIAN_POINT('',(4.44,0.398371685740842,70.));
#9223=CARTESIAN_POINT('',(4.44,0.796743371481683,85.));
#9224=CARTESIAN_POINT('Origin',(3.06,1.59348674296337,85.));
#9225=CARTESIAN_POINT('',(3.06,1.59348674296337,70.));
#9226=CARTESIAN_POINT('',(2.2575,2.05681033398804,70.));
#9227=CARTESIAN_POINT('',(3.06,1.59348674296337,85.));
#9228=CARTESIAN_POINT('Origin',(1.68,0.796743371481682,85.));
#9229=CARTESIAN_POINT('',(1.68,0.796743371481682,70.));
#9230=CARTESIAN_POINT('',(0.8775,0.333419780457008,70.));
#9231=CARTESIAN_POINT('',(1.68,0.796743371481682,85.));
#9232=CARTESIAN_POINT('Origin',(1.68,-0.796743371481684,85.));
#9233=CARTESIAN_POINT('',(1.68,-0.796743371481684,70.));
#9234=CARTESIAN_POINT('',(1.68,-0.398371685740841,70.));
#9235=CARTESIAN_POINT('',(1.68,-0.796743371481684,85.));
#9236=CARTESIAN_POINT('Origin',(3.06,-1.59348674296337,85.));
#9237=CARTESIAN_POINT('',(1.5675,-0.731791466197851,70.));
#9238=CARTESIAN_POINT('Origin',(-1.67999999999999,4.50333209967909,85.));
#9239=CARTESIAN_POINT('',(-3.05999999999999,3.7065887281974,70.));
#9240=CARTESIAN_POINT('',(-1.67999999999999,4.50333209967909,70.));
#9241=CARTESIAN_POINT('',(-2.025,4.30414625680866,70.));
#9242=CARTESIAN_POINT('',(-3.05999999999999,3.7065887281974,85.));
#9243=CARTESIAN_POINT('',(-1.67999999999999,4.50333209967909,85.));
#9244=CARTESIAN_POINT('Origin',(-1.67999999999999,6.09681884264245,85.));
#9245=CARTESIAN_POINT('',(-1.67999999999999,6.09681884264245,70.));
#9246=CARTESIAN_POINT('',(-1.67999999999999,3.04840942132123,70.));
#9247=CARTESIAN_POINT('',(-1.67999999999999,6.09681884264245,85.));
#9248=CARTESIAN_POINT('Origin',(-3.06,6.89356221412414,85.));
#9249=CARTESIAN_POINT('',(-3.06,6.89356221412414,70.));
#9250=CARTESIAN_POINT('',(-0.419999999999995,5.36935750346353,70.));
#9251=CARTESIAN_POINT('',(-3.06,6.89356221412414,85.));
#9252=CARTESIAN_POINT('Origin',(-4.44,6.09681884264245,85.));
#9253=CARTESIAN_POINT('',(-4.44,6.09681884264245,70.));
#9254=CARTESIAN_POINT('',(-4.095,6.29600468551287,70.));
#9255=CARTESIAN_POINT('',(-4.44,6.09681884264245,85.));
#9256=CARTESIAN_POINT('Origin',(-4.44,4.50333209967908,85.));
#9257=CARTESIAN_POINT('',(-4.44,4.50333209967908,70.));
#9258=CARTESIAN_POINT('',(-4.43999999999999,2.25166604983954,70.));
#9259=CARTESIAN_POINT('',(-4.44,4.50333209967908,85.));
#9260=CARTESIAN_POINT('Origin',(-3.05999999999999,3.7065887281974,85.));
#9261=CARTESIAN_POINT('',(-1.11,2.58075570327763,70.));
#9262=CARTESIAN_POINT('Origin',(-4.74,-6.09681884264244,85.));
#9263=CARTESIAN_POINT('',(-6.12,-6.89356221412412,70.));
#9264=CARTESIAN_POINT('',(-4.74,-6.09681884264244,70.));
#9265=CARTESIAN_POINT('',(-1.6425,-4.30847638382757,70.));
#9266=CARTESIAN_POINT('',(-6.12,-6.89356221412412,85.));
#9267=CARTESIAN_POINT('',(-4.74,-6.09681884264244,85.));
#9268=CARTESIAN_POINT('Origin',(-4.74,-4.50333209967908,85.));
#9269=CARTESIAN_POINT('',(-4.74,-4.50333209967908,70.));
#9270=CARTESIAN_POINT('',(-4.74,-2.25166604983954,70.));
#9271=CARTESIAN_POINT('',(-4.74,-4.50333209967908,85.));
#9272=CARTESIAN_POINT('Origin',(-6.12,-3.70658872819739,85.));
#9273=CARTESIAN_POINT('',(-6.12,-3.70658872819739,70.));
#9274=CARTESIAN_POINT('',(-4.6275,-4.56828400496291,70.));
#9275=CARTESIAN_POINT('',(-6.12,-3.70658872819739,85.));
#9276=CARTESIAN_POINT('Origin',(-7.5,-4.50333209967907,85.));
#9277=CARTESIAN_POINT('',(-7.5,-4.50333209967907,70.));
#9278=CARTESIAN_POINT('',(-3.7125,-2.31661795512337,70.));
#9279=CARTESIAN_POINT('',(-7.5,-4.50333209967907,85.));
#9280=CARTESIAN_POINT('Origin',(-6.12,-6.89356221412412,85.));
#9281=CARTESIAN_POINT('',(-7.5,-6.09681884264244,70.));
#9282=CARTESIAN_POINT('',(-5.3175,-7.3568858051488,70.));
#9283=CARTESIAN_POINT('',(-7.5,-6.09681884264244,85.));
#9284=CARTESIAN_POINT('Origin',(-1.68,-0.796743371481681,85.));
#9285=CARTESIAN_POINT('',(-3.06,-1.59348674296336,70.));
#9286=CARTESIAN_POINT('',(-1.68,-0.796743371481681,70.));
#9287=CARTESIAN_POINT('',(-0.8775,-0.333419780457006,70.));
#9288=CARTESIAN_POINT('',(-3.06,-1.59348674296336,85.));
#9289=CARTESIAN_POINT('',(-1.68,-0.796743371481681,85.));
#9290=CARTESIAN_POINT('Origin',(-1.68,0.796743371481686,85.));
#9291=CARTESIAN_POINT('',(-1.68,0.796743371481686,70.));
#9292=CARTESIAN_POINT('',(-1.68,0.398371685740843,70.));
#9293=CARTESIAN_POINT('',(-1.68,0.796743371481686,85.));
#9294=CARTESIAN_POINT('Origin',(-3.06,1.59348674296337,85.));
#9295=CARTESIAN_POINT('',(-3.06,1.59348674296337,70.));
#9296=CARTESIAN_POINT('',(-1.5675,0.731791466197853,70.));
#9297=CARTESIAN_POINT('',(-3.06,1.59348674296337,85.));
#9298=CARTESIAN_POINT('Origin',(-4.44,0.796743371481687,85.));
#9299=CARTESIAN_POINT('',(-4.44,0.796743371481687,70.));
#9300=CARTESIAN_POINT('',(-2.9475,1.6584386482472,70.));
#9301=CARTESIAN_POINT('',(-4.44,0.796743371481687,85.));
#9302=CARTESIAN_POINT('Origin',(-4.44,-0.79674337148168,85.));
#9303=CARTESIAN_POINT('',(-4.44,-0.79674337148168,70.));
#9304=CARTESIAN_POINT('',(-4.44,-0.39837168574084,70.));
#9305=CARTESIAN_POINT('',(-4.44,-0.79674337148168,85.));
#9306=CARTESIAN_POINT('Origin',(-3.06,-1.59348674296336,85.));
#9307=CARTESIAN_POINT('',(-2.2575,-2.05681033398804,70.));
#9308=CARTESIAN_POINT('Origin',(-4.74,-0.796743371481679,85.));
#9309=CARTESIAN_POINT('',(-6.12,-1.59348674296336,70.));
#9310=CARTESIAN_POINT('',(-4.74,-0.796743371481679,70.));
#9311=CARTESIAN_POINT('',(-2.79,0.329089653438092,70.));
#9312=CARTESIAN_POINT('',(-6.12,-1.59348674296336,85.));
#9313=CARTESIAN_POINT('',(-4.74,-0.796743371481679,85.));
#9314=CARTESIAN_POINT('Origin',(-4.74,0.796743371481689,85.));
#9315=CARTESIAN_POINT('',(-4.74,0.796743371481689,70.));
#9316=CARTESIAN_POINT('',(-4.74,0.398371685740844,70.));
#9317=CARTESIAN_POINT('',(-4.74,0.796743371481689,85.));
#9318=CARTESIAN_POINT('Origin',(-6.12,1.59348674296337,85.));
#9319=CARTESIAN_POINT('',(-6.12,1.59348674296337,70.));
#9320=CARTESIAN_POINT('',(-3.48,0.0692820323027589,70.));
#9321=CARTESIAN_POINT('',(-6.12,1.59348674296337,85.));
#9322=CARTESIAN_POINT('Origin',(-7.5,0.796743371481687,85.));
#9323=CARTESIAN_POINT('',(-7.5,0.796743371481687,70.));
#9324=CARTESIAN_POINT('',(-4.86,2.3209480821423,70.));
#9325=CARTESIAN_POINT('',(-7.5,0.796743371481687,85.));
#9326=CARTESIAN_POINT('Origin',(-6.12,-1.59348674296336,85.));
#9327=CARTESIAN_POINT('',(-7.5,-0.796743371481681,70.));
#9328=CARTESIAN_POINT('',(-4.17,-2.71931976788313,70.));
#9329=CARTESIAN_POINT('',(-7.5,-0.796743371481681,85.));
#9330=CARTESIAN_POINT('Origin',(-7.5,-7.5,0.));
#9331=CARTESIAN_POINT('',(-3.75,-7.5,70.));
#9332=CARTESIAN_POINT('',(7.5,-7.5,5.));
#9333=CARTESIAN_POINT('',(7.5,-7.5,0.));
#9334=CARTESIAN_POINT('',(-7.5,-7.5,5.));
#9335=CARTESIAN_POINT('',(-3.75,-7.5,5.));
#9336=CARTESIAN_POINT('',(-7.5,-7.5,85.));
#9337=CARTESIAN_POINT('',(-3.75,-7.5,70.));
#9338=CARTESIAN_POINT('',(-3.75,-7.5,70.));
#9339=CARTESIAN_POINT('',(-3.75,-7.5,70.));
#9340=CARTESIAN_POINT('',(-3.75,-7.5,70.));
#9341=CARTESIAN_POINT('Origin',(7.5,7.5,0.));
#9342=CARTESIAN_POINT('',(-7.5,7.5,5.));
#9343=CARTESIAN_POINT('',(7.5,7.5,5.));
#9344=CARTESIAN_POINT('',(3.75,7.5,5.));
#9345=CARTESIAN_POINT('',(7.5,7.5,0.));
#9346=CARTESIAN_POINT('',(3.75,7.5,70.));
#9347=CARTESIAN_POINT('',(3.75,7.5,70.));
#9348=CARTESIAN_POINT('',(3.75,7.5,70.));
#9349=CARTESIAN_POINT('',(3.75,7.5,70.));
#9350=CARTESIAN_POINT('',(3.75,7.5,70.));
#9351=CARTESIAN_POINT('',(-7.49999999999999,7.50000000000001,85.));
#9352=CARTESIAN_POINT('Origin',(-7.5,7.5,0.));
#9353=CARTESIAN_POINT('',(-7.5,3.75,5.));
#9354=CARTESIAN_POINT('',(-7.5,3.75,70.));
#9355=CARTESIAN_POINT('',(-7.5,3.75,70.));
#9356=CARTESIAN_POINT('',(-7.5,3.75,70.));
#9357=CARTESIAN_POINT('',(-7.5,3.75,70.));
#9358=CARTESIAN_POINT('',(-7.5,3.75,70.));
#9359=CARTESIAN_POINT('',(-7.5,3.75,70.));
#9360=CARTESIAN_POINT('Origin',(0.,0.,70.));
#9361=CARTESIAN_POINT('',(7.5,-3.75,70.));
#9362=CARTESIAN_POINT('',(7.5,-3.75,70.));
#9363=CARTESIAN_POINT('',(7.5,-3.75,70.));
#9364=CARTESIAN_POINT('',(7.5,-3.75,70.));
#9365=CARTESIAN_POINT('',(7.5,-3.75,70.));
#9366=CARTESIAN_POINT('',(7.5,-3.75,70.));
#9367=CARTESIAN_POINT('Origin',(0.,13.85,83.65));
#9368=CARTESIAN_POINT('',(0.,13.3500000000002,83.65));
#9369=CARTESIAN_POINT('',(13.3500000000002,-1.63490347686174E-15,83.65));
#9370=CARTESIAN_POINT('Origin',(0.,0.,83.65));
#9371=CARTESIAN_POINT('Origin',(0.,0.,83.65));
#9372=CARTESIAN_POINT('Origin',(0.,13.3500000000002,81.95));
#9373=CARTESIAN_POINT('',(0.,13.85,81.95));
#9374=CARTESIAN_POINT('',(13.85,1.69613581681908E-15,81.95));
#9375=CARTESIAN_POINT('Origin',(0.,0.,81.95));
#9376=CARTESIAN_POINT('Origin',(0.,0.,81.95));
#9377=CARTESIAN_POINT('',(0.,13.3500000000002,81.95));
#9378=CARTESIAN_POINT('',(13.3500000000002,-1.63490347686174E-15,81.95));
#9379=CARTESIAN_POINT('Origin',(0.,0.,81.95));
#9380=CARTESIAN_POINT('Origin',(0.,0.,81.95));
#9381=CARTESIAN_POINT('Origin',(0.,0.,82.8));
#9382=CARTESIAN_POINT('Origin',(13.3500000000002,-1.63490347686174E-15,
82.8));
#9383=CARTESIAN_POINT('Origin',(0.,0.,80.));
#9384=CARTESIAN_POINT('',(13.85,1.69613581681908E-15,80.));
#9385=CARTESIAN_POINT('Origin',(1.20023072144829E-15,-2.64338815386942E-16,
5.));
#9386=CARTESIAN_POINT('',(7.5,-3.75,5.));
#9387=CARTESIAN_POINT('Origin',(7.5,-7.5,0.));
#9388=UNCERTAINTY_MEASURE_WITH_UNIT(LENGTH_MEASURE(0.01),#9392,
'DISTANCE_ACCURACY_VALUE',
'Maximum model space distance between geometric entities at asserted c
onnectivities');
#9389=UNCERTAINTY_MEASURE_WITH_UNIT(LENGTH_MEASURE(0.01),#9392,
'DISTANCE_ACCURACY_VALUE',
'Maximum model space distance between geometric entities at asserted c
onnectivities');
#9390=(
GEOMETRIC_REPRESENTATION_CONTEXT(3)
GLOBAL_UNCERTAINTY_ASSIGNED_CONTEXT((#9388))
GLOBAL_UNIT_ASSIGNED_CONTEXT((#9392,#9395,#9394))
REPRESENTATION_CONTEXT('','3D')
);
#9391=(
GEOMETRIC_REPRESENTATION_CONTEXT(3)
GLOBAL_UNCERTAINTY_ASSIGNED_CONTEXT((#9389))
GLOBAL_UNIT_ASSIGNED_CONTEXT((#9392,#9395,#9394))
REPRESENTATION_CONTEXT('','3D')
);
#9392=(
LENGTH_UNIT()
NAMED_UNIT(*)
SI_UNIT(.MILLI.,.METRE.)
);
#9393=(
LENGTH_UNIT()
NAMED_UNIT(*)
SI_UNIT(.CENTI.,.METRE.)
);
#9394=(
NAMED_UNIT(*)
SI_UNIT($,.STERADIAN.)
SOLID_ANGLE_UNIT()
);
#9395=(
NAMED_UNIT(*)
PLANE_ANGLE_UNIT()
SI_UNIT($,.RADIAN.)
);
#9396=SHAPE_DEFINITION_REPRESENTATION(#9397,#9398);
#9397=PRODUCT_DEFINITION_SHAPE('',$,#9400);
#9398=SHAPE_REPRESENTATION('',(#5836),#9390);
#9399=PRODUCT_DEFINITION_CONTEXT('part definition',#9404,'design');
#9400=PRODUCT_DEFINITION('Fiske_modul_x2','Fiske_modul_x1.5',#9401,#9399);
#9401=PRODUCT_DEFINITION_FORMATION('',$,#9406);
#9402=PRODUCT_RELATED_PRODUCT_CATEGORY('Fiske_modul_x1.5',
'Fiske_modul_x1.5',(#9406));
#9403=APPLICATION_PROTOCOL_DEFINITION('international standard',
'automotive_design',2009,#9404);
#9404=APPLICATION_CONTEXT(
'Core Data for Automotive Mechanical Design Process');
#9405=PRODUCT_CONTEXT('part definition',#9404,'mechanical');
#9406=PRODUCT('Fiske_modul_x2','Fiske_modul_x1.5',$,(#9405));
#9407=PRESENTATION_STYLE_ASSIGNMENT((#9408));
#9408=SURFACE_STYLE_USAGE(.BOTH.,#9409);
#9409=SURFACE_SIDE_STYLE('',(#9410));
#9410=SURFACE_STYLE_FILL_AREA(#9411);
#9411=FILL_AREA_STYLE('',(#9412));
#9412=FILL_AREA_STYLE_COLOUR('',#9413);
#9413=COLOUR_RGB('',0.749019607843137,0.749019607843137,0.749019607843137);
ENDSEC;
END-ISO-10303-21;
