# Supplementary material for: Assessing metabolic rates in zebrafish using a 3D-printed intermittent-flow respirometer and swim tunnel system
Source: Biol Open. 2024 Jun 18;13(6):bio060375. doi: 10.1242/bio.060375 (PMC11212631; doi:10.1242/bio.060375)
Supplement: Dataset 1. — Drawings of all five parts of the swim tunnel and respirometry setup and propeller. [file biolopen-13-060375-Daraset1.zip › 3D drawings/Motor_pulley.stp]

ISO-10303-21;
HEADER;
/* Generated by software containing ST-Developer
 * from STEP Tools, Inc. (www.steptools.com) 
 */

FILE_DESCRIPTION(
/* description */ (''),
/* implementation_level */ '2;1');

FILE_NAME(
/* name */ 
'O:\\Nat_Bio-Metal\\Ricki\\Zebrafisk bane\\Pumpe_propel_remhjul_motor_
stor.stp',
/* time_stamp */ '2024-01-22T13:52:46+01:00',
/* author */ ('au585398'),
/* organization */ (''),
/* preprocessor_version */ 'ST-DEVELOPER v17',
/* originating_system */ 'Autodesk Inventor 2018',
/* authorisation */ '');

FILE_SCHEMA (('AUTOMOTIVE_DESIGN { 1 0 10303 214 3 1 1 }'));
ENDSEC;

DATA;
#10=MECHANICAL_DESIGN_GEOMETRIC_PRESENTATION_REPRESENTATION('',(#13),#549);
#11=SHAPE_REPRESENTATION_RELATIONSHIP('SRR','None',#556,#12);
#12=ADVANCED_BREP_SHAPE_REPRESENTATION('',(#14),#548);
#13=STYLED_ITEM('',(#565),#14);
#14=MANIFOLD_SOLID_BREP('Solid1',#293);
#15=FACE_BOUND('',#53,.T.);
#16=FACE_BOUND('',#56,.T.);
#17=FACE_BOUND('',#59,.T.);
#18=FACE_BOUND('',#61,.T.);
#19=FACE_BOUND('',#64,.T.);
#20=FACE_BOUND('',#67,.T.);
#21=CONICAL_SURFACE('',#317,25.,0.785398163397448);
#22=CONICAL_SURFACE('',#328,22.375,0.785398163397451);
#23=CONICAL_SURFACE('',#347,22.375,0.785398163397447);
#24=CONICAL_SURFACE('',#356,25.,0.785398163397448);
#25=PLANE('',#316);
#26=PLANE('',#325);
#27=PLANE('',#331);
#28=PLANE('',#337);
#29=PLANE('',#338);
#30=PLANE('',#344);
#31=PLANE('',#350);
#32=FACE_OUTER_BOUND('',#48,.T.);
#33=FACE_OUTER_BOUND('',#49,.T.);
#34=FACE_OUTER_BOUND('',#50,.T.);
#35=FACE_OUTER_BOUND('',#51,.T.);
#36=FACE_OUTER_BOUND('',#52,.T.);
#37=FACE_OUTER_BOUND('',#54,.T.);
#38=FACE_OUTER_BOUND('',#55,.T.);
#39=FACE_OUTER_BOUND('',#57,.T.);
#40=FACE_OUTER_BOUND('',#58,.T.);
#41=FACE_OUTER_BOUND('',#60,.T.);
#42=FACE_OUTER_BOUND('',#62,.T.);
#43=FACE_OUTER_BOUND('',#63,.T.);
#44=FACE_OUTER_BOUND('',#65,.T.);
#45=FACE_OUTER_BOUND('',#66,.T.);
#46=FACE_OUTER_BOUND('',#68,.T.);
#47=FACE_OUTER_BOUND('',#69,.T.);
#48=EDGE_LOOP('',(#192,#193,#194,#195));
#49=EDGE_LOOP('',(#196,#197,#198,#199));
#50=EDGE_LOOP('',(#200,#201,#202,#203,#204,#205));
#51=EDGE_LOOP('',(#206,#207,#208,#209,#210,#211));
#52=EDGE_LOOP('',(#212,#213));
#53=EDGE_LOOP('',(#214,#215));
#54=EDGE_LOOP('',(#216,#217,#218,#219,#220,#221));
#55=EDGE_LOOP('',(#222,#223));
#56=EDGE_LOOP('',(#224,#225));
#57=EDGE_LOOP('',(#226,#227,#228,#229,#230,#231));
#58=EDGE_LOOP('',(#232,#233));
#59=EDGE_LOOP('',(#234,#235));
#60=EDGE_LOOP('',(#236,#237));
#61=EDGE_LOOP('',(#238,#239));
#62=EDGE_LOOP('',(#240,#241,#242,#243,#244,#245));
#63=EDGE_LOOP('',(#246,#247));
#64=EDGE_LOOP('',(#248,#249));
#65=EDGE_LOOP('',(#250,#251,#252,#253,#254,#255));
#66=EDGE_LOOP('',(#256,#257));
#67=EDGE_LOOP('',(#258,#259));
#68=EDGE_LOOP('',(#260,#261,#262,#263,#264,#265));
#69=EDGE_LOOP('',(#266,#267,#268,#269,#270,#271));
#70=LINE('',#465,#82);
#71=LINE('',#468,#83);
#72=LINE('',#470,#84);
#73=LINE('',#471,#85);
#74=LINE('',#478,#86);
#75=LINE('',#487,#87);
#76=LINE('',#495,#88);
#77=LINE('',#509,#89);
#78=LINE('',#521,#90);
#79=LINE('',#529,#91);
#80=LINE('',#543,#92);
#81=LINE('',#545,#93);
#82=VECTOR('',#363,10.);
#83=VECTOR('',#366,10.);
#84=VECTOR('',#369,10.);
#85=VECTOR('',#370,10.);
#86=VECTOR('',#377,25.);
#87=VECTOR('',#388,26.);
#88=VECTOR('',#397,22.375);
#89=VECTOR('',#414,5.);
#90=VECTOR('',#429,5.);
#91=VECTOR('',#438,22.375);
#92=VECTOR('',#455,26.);
#93=VECTOR('',#458,25.);
#94=CIRCLE('',#314,3.);
#95=CIRCLE('',#315,3.);
#96=CIRCLE('',#318,26.);
#97=CIRCLE('',#319,26.);
#98=CIRCLE('',#320,24.);
#99=CIRCLE('',#321,24.);
#100=CIRCLE('',#323,26.);
#101=CIRCLE('',#324,26.);
#102=CIRCLE('',#326,23.);
#103=CIRCLE('',#327,23.);
#104=CIRCLE('',#329,21.75);
#105=CIRCLE('',#330,21.75);
#106=CIRCLE('',#332,5.);
#107=CIRCLE('',#333,5.);
#108=CIRCLE('',#335,5.);
#109=CIRCLE('',#336,5.);
#110=CIRCLE('',#339,5.);
#111=CIRCLE('',#340,5.);
#112=CIRCLE('',#342,5.);
#113=CIRCLE('',#343,5.);
#114=CIRCLE('',#345,21.75);
#115=CIRCLE('',#346,21.75);
#116=CIRCLE('',#348,23.);
#117=CIRCLE('',#349,23.);
#118=CIRCLE('',#351,26.);
#119=CIRCLE('',#352,26.);
#120=CIRCLE('',#354,26.);
#121=CIRCLE('',#355,26.);
#122=VERTEX_POINT('',#461);
#123=VERTEX_POINT('',#462);
#124=VERTEX_POINT('',#464);
#125=VERTEX_POINT('',#466);
#126=VERTEX_POINT('',#473);
#127=VERTEX_POINT('',#474);
#128=VERTEX_POINT('',#477);
#129=VERTEX_POINT('',#479);
#130=VERTEX_POINT('',#483);
#131=VERTEX_POINT('',#484);
#132=VERTEX_POINT('',#489);
#133=VERTEX_POINT('',#490);
#134=VERTEX_POINT('',#494);
#135=VERTEX_POINT('',#496);
#136=VERTEX_POINT('',#500);
#137=VERTEX_POINT('',#501);
#138=VERTEX_POINT('',#505);
#139=VERTEX_POINT('',#506);
#140=VERTEX_POINT('',#512);
#141=VERTEX_POINT('',#513);
#142=VERTEX_POINT('',#517);
#143=VERTEX_POINT('',#518);
#144=VERTEX_POINT('',#523);
#145=VERTEX_POINT('',#524);
#146=VERTEX_POINT('',#528);
#147=VERTEX_POINT('',#530);
#148=VERTEX_POINT('',#534);
#149=VERTEX_POINT('',#535);
#150=VERTEX_POINT('',#539);
#151=VERTEX_POINT('',#540);
#152=EDGE_CURVE('',#122,#123,#94,.T.);
#153=EDGE_CURVE('',#124,#122,#70,.T.);
#154=EDGE_CURVE('',#125,#124,#95,.T.);
#155=EDGE_CURVE('',#125,#123,#71,.T.);
#156=EDGE_CURVE('',#123,#122,#72,.T.);
#157=EDGE_CURVE('',#124,#125,#73,.T.);
#158=EDGE_CURVE('',#126,#127,#96,.T.);
#159=EDGE_CURVE('',#127,#126,#97,.T.);
#160=EDGE_CURVE('',#127,#128,#74,.T.);
#161=EDGE_CURVE('',#128,#129,#98,.T.);
#162=EDGE_CURVE('',#129,#128,#99,.T.);
#163=EDGE_CURVE('',#130,#131,#100,.T.);
#164=EDGE_CURVE('',#131,#130,#101,.T.);
#165=EDGE_CURVE('',#131,#127,#75,.T.);
#166=EDGE_CURVE('',#132,#133,#102,.T.);
#167=EDGE_CURVE('',#133,#132,#103,.T.);
#168=EDGE_CURVE('',#133,#134,#76,.T.);
#169=EDGE_CURVE('',#135,#134,#104,.T.);
#170=EDGE_CURVE('',#134,#135,#105,.T.);
#171=EDGE_CURVE('',#136,#137,#106,.T.);
#172=EDGE_CURVE('',#137,#136,#107,.T.);
#173=EDGE_CURVE('',#138,#139,#108,.T.);
#174=EDGE_CURVE('',#139,#138,#109,.T.);
#175=EDGE_CURVE('',#139,#137,#77,.T.);
#176=EDGE_CURVE('',#140,#141,#110,.T.);
#177=EDGE_CURVE('',#141,#140,#111,.T.);
#178=EDGE_CURVE('',#142,#143,#112,.T.);
#179=EDGE_CURVE('',#143,#142,#113,.T.);
#180=EDGE_CURVE('',#143,#141,#78,.T.);
#181=EDGE_CURVE('',#144,#145,#114,.T.);
#182=EDGE_CURVE('',#145,#144,#115,.T.);
#183=EDGE_CURVE('',#145,#146,#79,.T.);
#184=EDGE_CURVE('',#147,#146,#116,.T.);
#185=EDGE_CURVE('',#146,#147,#117,.T.);
#186=EDGE_CURVE('',#148,#149,#118,.T.);
#187=EDGE_CURVE('',#149,#148,#119,.T.);
#188=EDGE_CURVE('',#150,#151,#120,.T.);
#189=EDGE_CURVE('',#151,#150,#121,.T.);
#190=EDGE_CURVE('',#151,#149,#80,.T.);
#191=EDGE_CURVE('',#128,#151,#81,.T.);
#192=ORIENTED_EDGE('',*,*,#152,.F.);
#193=ORIENTED_EDGE('',*,*,#153,.F.);
#194=ORIENTED_EDGE('',*,*,#154,.F.);
#195=ORIENTED_EDGE('',*,*,#155,.T.);
#196=ORIENTED_EDGE('',*,*,#156,.F.);
#197=ORIENTED_EDGE('',*,*,#155,.F.);
#198=ORIENTED_EDGE('',*,*,#157,.F.);
#199=ORIENTED_EDGE('',*,*,#153,.T.);
#200=ORIENTED_EDGE('',*,*,#158,.F.);
#201=ORIENTED_EDGE('',*,*,#159,.F.);
#202=ORIENTED_EDGE('',*,*,#160,.T.);
#203=ORIENTED_EDGE('',*,*,#161,.T.);
#204=ORIENTED_EDGE('',*,*,#162,.T.);
#205=ORIENTED_EDGE('',*,*,#160,.F.);
#206=ORIENTED_EDGE('',*,*,#163,.F.);
#207=ORIENTED_EDGE('',*,*,#164,.F.);
#208=ORIENTED_EDGE('',*,*,#165,.T.);
#209=ORIENTED_EDGE('',*,*,#159,.T.);
#210=ORIENTED_EDGE('',*,*,#158,.T.);
#211=ORIENTED_EDGE('',*,*,#165,.F.);
#212=ORIENTED_EDGE('',*,*,#163,.T.);
#213=ORIENTED_EDGE('',*,*,#164,.T.);
#214=ORIENTED_EDGE('',*,*,#166,.F.);
#215=ORIENTED_EDGE('',*,*,#167,.F.);
#216=ORIENTED_EDGE('',*,*,#166,.T.);
#217=ORIENTED_EDGE('',*,*,#168,.T.);
#218=ORIENTED_EDGE('',*,*,#169,.F.);
#219=ORIENTED_EDGE('',*,*,#170,.F.);
#220=ORIENTED_EDGE('',*,*,#168,.F.);
#221=ORIENTED_EDGE('',*,*,#167,.T.);
#222=ORIENTED_EDGE('',*,*,#169,.T.);
#223=ORIENTED_EDGE('',*,*,#170,.T.);
#224=ORIENTED_EDGE('',*,*,#171,.F.);
#225=ORIENTED_EDGE('',*,*,#172,.F.);
#226=ORIENTED_EDGE('',*,*,#173,.F.);
#227=ORIENTED_EDGE('',*,*,#174,.F.);
#228=ORIENTED_EDGE('',*,*,#175,.T.);
#229=ORIENTED_EDGE('',*,*,#172,.T.);
#230=ORIENTED_EDGE('',*,*,#171,.T.);
#231=ORIENTED_EDGE('',*,*,#175,.F.);
#232=ORIENTED_EDGE('',*,*,#173,.T.);
#233=ORIENTED_EDGE('',*,*,#174,.T.);
#234=ORIENTED_EDGE('',*,*,#157,.T.);
#235=ORIENTED_EDGE('',*,*,#154,.T.);
#236=ORIENTED_EDGE('',*,*,#176,.F.);
#237=ORIENTED_EDGE('',*,*,#177,.F.);
#238=ORIENTED_EDGE('',*,*,#156,.T.);
#239=ORIENTED_EDGE('',*,*,#152,.T.);
#240=ORIENTED_EDGE('',*,*,#178,.F.);
#241=ORIENTED_EDGE('',*,*,#179,.F.);
#242=ORIENTED_EDGE('',*,*,#180,.T.);
#243=ORIENTED_EDGE('',*,*,#177,.T.);
#244=ORIENTED_EDGE('',*,*,#176,.T.);
#245=ORIENTED_EDGE('',*,*,#180,.F.);
#246=ORIENTED_EDGE('',*,*,#181,.F.);
#247=ORIENTED_EDGE('',*,*,#182,.F.);
#248=ORIENTED_EDGE('',*,*,#178,.T.);
#249=ORIENTED_EDGE('',*,*,#179,.T.);
#250=ORIENTED_EDGE('',*,*,#181,.T.);
#251=ORIENTED_EDGE('',*,*,#183,.T.);
#252=ORIENTED_EDGE('',*,*,#184,.F.);
#253=ORIENTED_EDGE('',*,*,#185,.F.);
#254=ORIENTED_EDGE('',*,*,#183,.F.);
#255=ORIENTED_EDGE('',*,*,#182,.T.);
#256=ORIENTED_EDGE('',*,*,#186,.F.);
#257=ORIENTED_EDGE('',*,*,#187,.F.);
#258=ORIENTED_EDGE('',*,*,#184,.T.);
#259=ORIENTED_EDGE('',*,*,#185,.T.);
#260=ORIENTED_EDGE('',*,*,#188,.F.);
#261=ORIENTED_EDGE('',*,*,#189,.F.);
#262=ORIENTED_EDGE('',*,*,#190,.T.);
#263=ORIENTED_EDGE('',*,*,#187,.T.);
#264=ORIENTED_EDGE('',*,*,#186,.T.);
#265=ORIENTED_EDGE('',*,*,#190,.F.);
#266=ORIENTED_EDGE('',*,*,#162,.F.);
#267=ORIENTED_EDGE('',*,*,#161,.F.);
#268=ORIENTED_EDGE('',*,*,#191,.T.);
#269=ORIENTED_EDGE('',*,*,#189,.T.);
#270=ORIENTED_EDGE('',*,*,#188,.T.);
#271=ORIENTED_EDGE('',*,*,#191,.F.);
#272=CYLINDRICAL_SURFACE('',#313,3.);
#273=CYLINDRICAL_SURFACE('',#322,26.);
#274=CYLINDRICAL_SURFACE('',#334,5.);
#275=CYLINDRICAL_SURFACE('',#341,5.);
#276=CYLINDRICAL_SURFACE('',#353,26.);
#277=ADVANCED_FACE('',(#32),#272,.F.);
#278=ADVANCED_FACE('',(#33),#25,.F.);
#279=ADVANCED_FACE('',(#34),#21,.T.);
#280=ADVANCED_FACE('',(#35),#273,.T.);
#281=ADVANCED_FACE('',(#36,#15),#26,.T.);
#282=ADVANCED_FACE('',(#37),#22,.F.);
#283=ADVANCED_FACE('',(#38,#16),#27,.T.);
#284=ADVANCED_FACE('',(#39),#274,.T.);
#285=ADVANCED_FACE('',(#40,#17),#28,.T.);
#286=ADVANCED_FACE('',(#41,#18),#29,.T.);
#287=ADVANCED_FACE('',(#42),#275,.T.);
#288=ADVANCED_FACE('',(#43,#19),#30,.T.);
#289=ADVANCED_FACE('',(#44),#23,.F.);
#290=ADVANCED_FACE('',(#45,#20),#31,.T.);
#291=ADVANCED_FACE('',(#46),#276,.T.);
#292=ADVANCED_FACE('',(#47),#24,.T.);
#293=CLOSED_SHELL('',(#277,#278,#279,#280,#281,#282,#283,#284,#285,#286,
#287,#288,#289,#290,#291,#292));
#294=DERIVED_UNIT_ELEMENT(#296,1.);
#295=DERIVED_UNIT_ELEMENT(#551,3.);
#296=(
MASS_UNIT()
NAMED_UNIT(*)
SI_UNIT($,.GRAM.)
);
#297=DERIVED_UNIT((#294,#295));
#298=MEASURE_REPRESENTATION_ITEM('density measure',
POSITIVE_RATIO_MEASURE(1.),#297);
#299=PROPERTY_DEFINITION_REPRESENTATION(#304,#301);
#300=PROPERTY_DEFINITION_REPRESENTATION(#305,#302);
#301=REPRESENTATION('material name',(#303),#548);
#302=REPRESENTATION('density',(#298),#548);
#303=DESCRIPTIVE_REPRESENTATION_ITEM('Generic','Generic');
#304=PROPERTY_DEFINITION('material property','material name',#558);
#305=PROPERTY_DEFINITION('material property','density of part',#558);
#306=DATE_TIME_ROLE('creation_date');
#307=APPLIED_DATE_AND_TIME_ASSIGNMENT(#308,#306,(#558));
#308=DATE_AND_TIME(#309,#310);
#309=CALENDAR_DATE(2022,10,1);
#310=LOCAL_TIME(7,44,18.,#311);
#311=COORDINATED_UNIVERSAL_TIME_OFFSET(0,0,.BEHIND.);
#312=AXIS2_PLACEMENT_3D('placement',#459,#357,#358);
#313=AXIS2_PLACEMENT_3D('',#460,#359,#360);
#314=AXIS2_PLACEMENT_3D('',#463,#361,#362);
#315=AXIS2_PLACEMENT_3D('',#467,#364,#365);
#316=AXIS2_PLACEMENT_3D('',#469,#367,#368);
#317=AXIS2_PLACEMENT_3D('',#472,#371,#372);
#318=AXIS2_PLACEMENT_3D('',#475,#373,#374);
#319=AXIS2_PLACEMENT_3D('',#476,#375,#376);
#320=AXIS2_PLACEMENT_3D('',#480,#378,#379);
#321=AXIS2_PLACEMENT_3D('',#481,#380,#381);
#322=AXIS2_PLACEMENT_3D('',#482,#382,#383);
#323=AXIS2_PLACEMENT_3D('',#485,#384,#385);
#324=AXIS2_PLACEMENT_3D('',#486,#386,#387);
#325=AXIS2_PLACEMENT_3D('',#488,#389,#390);
#326=AXIS2_PLACEMENT_3D('',#491,#391,#392);
#327=AXIS2_PLACEMENT_3D('',#492,#393,#394);
#328=AXIS2_PLACEMENT_3D('',#493,#395,#396);
#329=AXIS2_PLACEMENT_3D('',#497,#398,#399);
#330=AXIS2_PLACEMENT_3D('',#498,#400,#401);
#331=AXIS2_PLACEMENT_3D('',#499,#402,#403);
#332=AXIS2_PLACEMENT_3D('',#502,#404,#405);
#333=AXIS2_PLACEMENT_3D('',#503,#406,#407);
#334=AXIS2_PLACEMENT_3D('',#504,#408,#409);
#335=AXIS2_PLACEMENT_3D('',#507,#410,#411);
#336=AXIS2_PLACEMENT_3D('',#508,#412,#413);
#337=AXIS2_PLACEMENT_3D('',#510,#415,#416);
#338=AXIS2_PLACEMENT_3D('',#511,#417,#418);
#339=AXIS2_PLACEMENT_3D('',#514,#419,#420);
#340=AXIS2_PLACEMENT_3D('',#515,#421,#422);
#341=AXIS2_PLACEMENT_3D('',#516,#423,#424);
#342=AXIS2_PLACEMENT_3D('',#519,#425,#426);
#343=AXIS2_PLACEMENT_3D('',#520,#427,#428);
#344=AXIS2_PLACEMENT_3D('',#522,#430,#431);
#345=AXIS2_PLACEMENT_3D('',#525,#432,#433);
#346=AXIS2_PLACEMENT_3D('',#526,#434,#435);
#347=AXIS2_PLACEMENT_3D('',#527,#436,#437);
#348=AXIS2_PLACEMENT_3D('',#531,#439,#440);
#349=AXIS2_PLACEMENT_3D('',#532,#441,#442);
#350=AXIS2_PLACEMENT_3D('',#533,#443,#444);
#351=AXIS2_PLACEMENT_3D('',#536,#445,#446);
#352=AXIS2_PLACEMENT_3D('',#537,#447,#448);
#353=AXIS2_PLACEMENT_3D('',#538,#449,#450);
#354=AXIS2_PLACEMENT_3D('',#541,#451,#452);
#355=AXIS2_PLACEMENT_3D('',#542,#453,#454);
#356=AXIS2_PLACEMENT_3D('',#544,#456,#457);
#357=DIRECTION('axis',(0.,0.,1.));
#358=DIRECTION('refdir',(1.,0.,0.));
#359=DIRECTION('center_axis',(-1.,0.,0.));
#360=DIRECTION('ref_axis',(0.,2.77555756156289E-16,-1.));
#361=DIRECTION('center_axis',(1.,0.,0.));
#362=DIRECTION('ref_axis',(0.,-0.552770798392567,0.833333333333333));
#363=DIRECTION('',(-1.,0.,0.));
#364=DIRECTION('center_axis',(-1.,0.,0.));
#365=DIRECTION('ref_axis',(0.,-0.552770798392567,0.833333333333333));
#366=DIRECTION('',(-1.,0.,0.));
#367=DIRECTION('center_axis',(0.,0.,1.));
#368=DIRECTION('ref_axis',(0.,1.,0.));
#369=DIRECTION('',(0.,-1.,0.));
#370=DIRECTION('',(0.,1.,0.));
#371=DIRECTION('center_axis',(1.,0.,0.));
#372=DIRECTION('ref_axis',(0.,1.,0.));
#373=DIRECTION('center_axis',(1.,0.,0.));
#374=DIRECTION('ref_axis',(0.,0.,-1.));
#375=DIRECTION('center_axis',(1.,0.,0.));
#376=DIRECTION('ref_axis',(0.,0.,-1.));
#377=DIRECTION('',(-0.707106781186548,0.707106781186547,8.65956056235493E-17));
#378=DIRECTION('center_axis',(1.,0.,0.));
#379=DIRECTION('ref_axis',(0.,0.,-1.));
#380=DIRECTION('center_axis',(1.,0.,0.));
#381=DIRECTION('ref_axis',(0.,0.,-1.));
#382=DIRECTION('center_axis',(1.,0.,0.));
#383=DIRECTION('ref_axis',(0.,1.,0.));
#384=DIRECTION('center_axis',(1.,0.,0.));
#385=DIRECTION('ref_axis',(0.,0.,-1.));
#386=DIRECTION('center_axis',(1.,0.,0.));
#387=DIRECTION('ref_axis',(0.,0.,-1.));
#388=DIRECTION('',(-1.,0.,0.));
#389=DIRECTION('center_axis',(1.,0.,0.));
#390=DIRECTION('ref_axis',(0.,0.,-1.));
#391=DIRECTION('center_axis',(1.,0.,0.));
#392=DIRECTION('ref_axis',(0.,0.,-1.));
#393=DIRECTION('center_axis',(1.,0.,0.));
#394=DIRECTION('ref_axis',(0.,0.,-1.));
#395=DIRECTION('center_axis',(1.,0.,0.));
#396=DIRECTION('ref_axis',(0.,1.,0.));
#397=DIRECTION('',(-0.707106781186546,0.70710678118655,8.65956056235496E-17));
#398=DIRECTION('center_axis',(1.,0.,0.));
#399=DIRECTION('ref_axis',(0.,0.,-1.));
#400=DIRECTION('center_axis',(1.,0.,0.));
#401=DIRECTION('ref_axis',(0.,0.,-1.));
#402=DIRECTION('center_axis',(1.,0.,0.));
#403=DIRECTION('ref_axis',(0.,0.,-1.));
#404=DIRECTION('center_axis',(1.,0.,0.));
#405=DIRECTION('ref_axis',(0.,0.,-1.));
#406=DIRECTION('center_axis',(1.,0.,0.));
#407=DIRECTION('ref_axis',(0.,0.,-1.));
#408=DIRECTION('center_axis',(1.,0.,0.));
#409=DIRECTION('ref_axis',(0.,1.,0.));
#410=DIRECTION('center_axis',(1.,0.,0.));
#411=DIRECTION('ref_axis',(0.,0.,-1.));
#412=DIRECTION('center_axis',(1.,0.,0.));
#413=DIRECTION('ref_axis',(0.,0.,-1.));
#414=DIRECTION('',(-1.,0.,0.));
#415=DIRECTION('center_axis',(1.,0.,0.));
#416=DIRECTION('ref_axis',(0.,0.,-1.));
#417=DIRECTION('center_axis',(-1.,0.,0.));
#418=DIRECTION('ref_axis',(0.,0.,1.));
#419=DIRECTION('center_axis',(1.,0.,0.));
#420=DIRECTION('ref_axis',(0.,0.,-1.));
#421=DIRECTION('center_axis',(1.,0.,0.));
#422=DIRECTION('ref_axis',(0.,0.,-1.));
#423=DIRECTION('center_axis',(1.,0.,0.));
#424=DIRECTION('ref_axis',(0.,1.,0.));
#425=DIRECTION('center_axis',(1.,0.,0.));
#426=DIRECTION('ref_axis',(0.,0.,-1.));
#427=DIRECTION('center_axis',(1.,0.,0.));
#428=DIRECTION('ref_axis',(0.,0.,-1.));
#429=DIRECTION('',(-1.,0.,0.));
#430=DIRECTION('center_axis',(-1.,0.,0.));
#431=DIRECTION('ref_axis',(0.,0.,1.));
#432=DIRECTION('center_axis',(1.,0.,0.));
#433=DIRECTION('ref_axis',(0.,0.,-1.));
#434=DIRECTION('center_axis',(1.,0.,0.));
#435=DIRECTION('ref_axis',(0.,0.,-1.));
#436=DIRECTION('center_axis',(-1.,0.,0.));
#437=DIRECTION('ref_axis',(0.,1.,0.));
#438=DIRECTION('',(-0.707106781186548,-0.707106781186547,-8.65956056235492E-17));
#439=DIRECTION('center_axis',(1.,0.,0.));
#440=DIRECTION('ref_axis',(0.,0.,-1.));
#441=DIRECTION('center_axis',(1.,0.,0.));
#442=DIRECTION('ref_axis',(0.,0.,-1.));
#443=DIRECTION('center_axis',(-1.,0.,0.));
#444=DIRECTION('ref_axis',(0.,0.,1.));
#445=DIRECTION('center_axis',(1.,0.,0.));
#446=DIRECTION('ref_axis',(0.,0.,-1.));
#447=DIRECTION('center_axis',(1.,0.,0.));
#448=DIRECTION('ref_axis',(0.,0.,-1.));
#449=DIRECTION('center_axis',(1.,0.,0.));
#450=DIRECTION('ref_axis',(0.,1.,0.));
#451=DIRECTION('center_axis',(1.,0.,0.));
#452=DIRECTION('ref_axis',(0.,0.,-1.));
#453=DIRECTION('center_axis',(1.,0.,0.));
#454=DIRECTION('ref_axis',(0.,0.,-1.));
#455=DIRECTION('',(-1.,0.,0.));
#456=DIRECTION('center_axis',(-1.,0.,0.));
#457=DIRECTION('ref_axis',(0.,1.,0.));
#458=DIRECTION('',(-0.707106781186548,-0.707106781186547,-8.65956056235493E-17));
#459=CARTESIAN_POINT('',(0.,0.,0.));
#460=CARTESIAN_POINT('Origin',(2.5,0.,0.));
#461=CARTESIAN_POINT('',(-2.5,-1.6583123951777,2.5));
#462=CARTESIAN_POINT('',(-2.5,1.6583123951777,2.5));
#463=CARTESIAN_POINT('Origin',(-2.5,0.,0.));
#464=CARTESIAN_POINT('',(2.5,-1.6583123951777,2.5));
#465=CARTESIAN_POINT('',(2.5,-1.6583123951777,2.5));
#466=CARTESIAN_POINT('',(2.5,1.6583123951777,2.5));
#467=CARTESIAN_POINT('Origin',(2.5,0.,0.));
#468=CARTESIAN_POINT('',(2.5,1.6583123951777,2.5));
#469=CARTESIAN_POINT('Origin',(2.5,-1.6583123951777,2.5));
#470=CARTESIAN_POINT('',(-2.5,1.67084380241115,2.5));
#471=CARTESIAN_POINT('',(2.5,-0.82915619758885,2.5));
#472=CARTESIAN_POINT('Origin',(0.999999999999999,0.,0.));
#473=CARTESIAN_POINT('',(2.,26.,0.));
#474=CARTESIAN_POINT('',(2.,-26.,-3.18408167778312E-15));
#475=CARTESIAN_POINT('Origin',(2.,0.,0.));
#476=CARTESIAN_POINT('Origin',(2.,0.,0.));
#477=CARTESIAN_POINT('',(-2.77555756156289E-16,-24.,-2.93915231795365E-15));
#478=CARTESIAN_POINT('',(0.999999999999999,-25.,-3.06161699786838E-15));
#479=CARTESIAN_POINT('',(-9.30292123396423E-16,24.,0.));
#480=CARTESIAN_POINT('Origin',(-9.71445146547012E-16,0.,0.));
#481=CARTESIAN_POINT('Origin',(-9.71445146547012E-16,0.,0.));
#482=CARTESIAN_POINT('Origin',(2.25,0.,0.));
#483=CARTESIAN_POINT('',(2.5,26.,0.));
#484=CARTESIAN_POINT('',(2.5,-26.,-3.18408167778312E-15));
#485=CARTESIAN_POINT('Origin',(2.5,0.,0.));
#486=CARTESIAN_POINT('Origin',(2.5,0.,0.));
#487=CARTESIAN_POINT('',(2.25,-26.,-3.18408167778312E-15));
#488=CARTESIAN_POINT('Origin',(2.5,23.,0.));
#489=CARTESIAN_POINT('',(2.5,23.,0.));
#490=CARTESIAN_POINT('',(2.5,-23.,-2.81668763803891E-15));
#491=CARTESIAN_POINT('Origin',(2.5,0.,0.));
#492=CARTESIAN_POINT('Origin',(2.5,0.,0.));
#493=CARTESIAN_POINT('Origin',(1.875,0.,0.));
#494=CARTESIAN_POINT('',(1.25000000000001,-21.75,-2.66360678814549E-15));
#495=CARTESIAN_POINT('',(1.875,-22.375,-2.7401472130922E-15));
#496=CARTESIAN_POINT('',(1.25000000000001,21.75,0.));
#497=CARTESIAN_POINT('Origin',(1.25000000000001,0.,0.));
#498=CARTESIAN_POINT('Origin',(1.25000000000001,0.,0.));
#499=CARTESIAN_POINT('Origin',(1.25000000000001,5.,0.));
#500=CARTESIAN_POINT('',(1.25000000000001,5.,0.));
#501=CARTESIAN_POINT('',(1.25000000000001,-5.,-6.12323399573677E-16));
#502=CARTESIAN_POINT('Origin',(1.25000000000001,0.,0.));
#503=CARTESIAN_POINT('Origin',(1.25000000000001,0.,0.));
#504=CARTESIAN_POINT('Origin',(1.875,0.,0.));
#505=CARTESIAN_POINT('',(2.5,5.,0.));
#506=CARTESIAN_POINT('',(2.5,-5.,-6.12323399573677E-16));
#507=CARTESIAN_POINT('Origin',(2.5,0.,0.));
#508=CARTESIAN_POINT('Origin',(2.5,0.,0.));
#509=CARTESIAN_POINT('',(1.875,-5.,-6.12323399573677E-16));
#510=CARTESIAN_POINT('Origin',(2.5,0.,0.));
#511=CARTESIAN_POINT('Origin',(-2.5,5.,0.));
#512=CARTESIAN_POINT('',(-2.5,5.,0.));
#513=CARTESIAN_POINT('',(-2.5,-5.,-6.12323399573677E-16));
#514=CARTESIAN_POINT('Origin',(-2.5,0.,0.));
#515=CARTESIAN_POINT('Origin',(-2.5,0.,0.));
#516=CARTESIAN_POINT('Origin',(-1.875,0.,0.));
#517=CARTESIAN_POINT('',(-1.25,5.,0.));
#518=CARTESIAN_POINT('',(-1.25,-5.,-6.12323399573677E-16));
#519=CARTESIAN_POINT('Origin',(-1.25,0.,0.));
#520=CARTESIAN_POINT('Origin',(-1.25,0.,0.));
#521=CARTESIAN_POINT('',(-1.875,-5.,-6.12323399573677E-16));
#522=CARTESIAN_POINT('Origin',(-1.25,21.75,0.));
#523=CARTESIAN_POINT('',(-1.25,21.75,0.));
#524=CARTESIAN_POINT('',(-1.25,-21.75,-2.66360678814549E-15));
#525=CARTESIAN_POINT('Origin',(-1.25,0.,0.));
#526=CARTESIAN_POINT('Origin',(-1.25,0.,0.));
#527=CARTESIAN_POINT('Origin',(-1.875,0.,0.));
#528=CARTESIAN_POINT('',(-2.5,-23.,-2.81668763803891E-15));
#529=CARTESIAN_POINT('',(-1.875,-22.375,-2.7401472130922E-15));
#530=CARTESIAN_POINT('',(-2.5,23.,0.));
#531=CARTESIAN_POINT('Origin',(-2.5,0.,0.));
#532=CARTESIAN_POINT('Origin',(-2.5,0.,0.));
#533=CARTESIAN_POINT('Origin',(-2.5,26.,0.));
#534=CARTESIAN_POINT('',(-2.5,26.,0.));
#535=CARTESIAN_POINT('',(-2.5,-26.,-3.18408167778312E-15));
#536=CARTESIAN_POINT('Origin',(-2.5,0.,0.));
#537=CARTESIAN_POINT('Origin',(-2.5,0.,0.));
#538=CARTESIAN_POINT('Origin',(-2.25,0.,0.));
#539=CARTESIAN_POINT('',(-2.,26.,0.));
#540=CARTESIAN_POINT('',(-2.,-26.,-3.18408167778312E-15));
#541=CARTESIAN_POINT('Origin',(-2.,0.,0.));
#542=CARTESIAN_POINT('Origin',(-2.,0.,0.));
#543=CARTESIAN_POINT('',(-2.25,-26.,-3.18408167778312E-15));
#544=CARTESIAN_POINT('Origin',(-1.,0.,0.));
#545=CARTESIAN_POINT('',(-1.,-25.,-3.06161699786838E-15));
#546=UNCERTAINTY_MEASURE_WITH_UNIT(LENGTH_MEASURE(0.01),#550,
'DISTANCE_ACCURACY_VALUE',
'Maximum model space distance between geometric entities at asserted c
onnectivities');
#547=UNCERTAINTY_MEASURE_WITH_UNIT(LENGTH_MEASURE(0.01),#550,
'DISTANCE_ACCURACY_VALUE',
'Maximum model space distance between geometric entities at asserted c
onnectivities');
#548=(
GEOMETRIC_REPRESENTATION_CONTEXT(3)
GLOBAL_UNCERTAINTY_ASSIGNED_CONTEXT((#546))
GLOBAL_UNIT_ASSIGNED_CONTEXT((#550,#553,#552))
REPRESENTATION_CONTEXT('','3D')
);
#549=(
GEOMETRIC_REPRESENTATION_CONTEXT(3)
GLOBAL_UNCERTAINTY_ASSIGNED_CONTEXT((#547))
GLOBAL_UNIT_ASSIGNED_CONTEXT((#550,#553,#552))
REPRESENTATION_CONTEXT('','3D')
);
#550=(
LENGTH_UNIT()
NAMED_UNIT(*)
SI_UNIT(.MILLI.,.METRE.)
);
#551=(
LENGTH_UNIT()
NAMED_UNIT(*)
SI_UNIT(.CENTI.,.METRE.)
);
#552=(
NAMED_UNIT(*)
SI_UNIT($,.STERADIAN.)
SOLID_ANGLE_UNIT()
);
#553=(
NAMED_UNIT(*)
PLANE_ANGLE_UNIT()
SI_UNIT($,.RADIAN.)
);
#554=SHAPE_DEFINITION_REPRESENTATION(#555,#556);
#555=PRODUCT_DEFINITION_SHAPE('',$,#558);
#556=SHAPE_REPRESENTATION('',(#312),#548);
#557=PRODUCT_DEFINITION_CONTEXT('part definition',#562,'design');
#558=PRODUCT_DEFINITION('Pumpe_propel_remhjul_motor_stor',
'Pumpe_propel_remhjul_motor_stor',#559,#557);
#559=PRODUCT_DEFINITION_FORMATION('',$,#564);
#560=PRODUCT_RELATED_PRODUCT_CATEGORY('Pumpe_propel_remhjul_motor_stor',
'Pumpe_propel_remhjul_motor_stor',(#564));
#561=APPLICATION_PROTOCOL_DEFINITION('international standard',
'automotive_design',2009,#562);
#562=APPLICATION_CONTEXT(
'Core Data for Automotive Mechanical Design Process');
#563=PRODUCT_CONTEXT('part definition',#562,'mechanical');
#564=PRODUCT('Pumpe_propel_remhjul_motor_stor',
'Pumpe_propel_remhjul_motor_stor',$,(#563));
#565=PRESENTATION_STYLE_ASSIGNMENT((#566));
#566=SURFACE_STYLE_USAGE(.BOTH.,#567);
#567=SURFACE_SIDE_STYLE('',(#568));
#568=SURFACE_STYLE_FILL_AREA(#569);
#569=FILL_AREA_STYLE('',(#570));
#570=FILL_AREA_STYLE_COLOUR('',#571);
#571=COLOUR_RGB('',0.749019607843137,0.749019607843137,0.749019607843137);
ENDSEC;
END-ISO-10303-21;
