# Supplementary material for: Assessing metabolic rates in zebrafish using a 3D-printed intermittent-flow respirometer and swim tunnel system
Source: Biol Open. 2024 Jun 18;13(6):bio060375. doi: 10.1242/bio.060375 (PMC11212631; doi:10.1242/bio.060375)
Supplement: Dataset 1. — Drawings of all five parts of the swim tunnel and respirometry setup and propeller. [file biolopen-13-060375-Daraset1.zip › 3D drawings/Propeller.stp]

ISO-10303-21;
HEADER;
/* Generated by software containing ST-Developer
 * from STEP Tools, Inc. (www.steptools.com) 
 */

FILE_DESCRIPTION(
/* description */ (''),
/* implementation_level */ '2;1');

FILE_NAME(
/* name */ 
'O:\\Nat_Bio-Metal\\Ricki\\Zebrafisk bane\\x1.5\\Pumpe_propel_x1.5.stp',

/* time_stamp */ '2024-01-22T13:48:57+01:00',
/* author */ ('au585398'),
/* organization */ (''),
/* preprocessor_version */ 'ST-DEVELOPER v17',
/* originating_system */ 'Autodesk Inventor 2018',
/* authorisation */ '');

FILE_SCHEMA (('AUTOMOTIVE_DESIGN { 1 0 10303 214 3 1 1 }'));
ENDSEC;

DATA;
#10=MECHANICAL_DESIGN_GEOMETRIC_PRESENTATION_REPRESENTATION('',(#13),#4606);
#11=SHAPE_REPRESENTATION_RELATIONSHIP('SRR','None',#4613,#12);
#12=ADVANCED_BREP_SHAPE_REPRESENTATION('',(#14),#4605);
#13=STYLED_ITEM('',(#4622),#14);
#14=MANIFOLD_SOLID_BREP('Solid1',#1012);
#15=B_SPLINE_SURFACE_WITH_KNOTS('',3,3,((#1699,#1700,#1701,#1702,#1703,
#1704),(#1705,#1706,#1707,#1708,#1709,#1710),(#1711,#1712,#1713,#1714,#1715,
#1716),(#1717,#1718,#1719,#1720,#1721,#1722),(#1723,#1724,#1725,#1726,#1727,
#1728),(#1729,#1730,#1731,#1732,#1733,#1734),(#1735,#1736,#1737,#1738,#1739,
#1740),(#1741,#1742,#1743,#1744,#1745,#1746),(#1747,#1748,#1749,#1750,#1751,
#1752)),.UNSPECIFIED.,.F.,.F.,.F.,(4,1,1,1,1,1,4),(4,1,1,4),(0.,0.0357142857142857,
0.0714285714285714,0.142857142857143,0.5,0.785714285714286,1.),(0.279096112573186,
0.641639912741281,1.00418371290938,1.0664132916266),.UNSPECIFIED.);
#16=B_SPLINE_SURFACE_WITH_KNOTS('',3,3,((#1774,#1775,#1776,#1777,#1778,
#1779,#1780,#1781,#1782,#1783,#1784,#1785,#1786,#1787,#1788,#1789,#1790),
(#1791,#1792,#1793,#1794,#1795,#1796,#1797,#1798,#1799,#1800,#1801,#1802,
#1803,#1804,#1805,#1806,#1807),(#1808,#1809,#1810,#1811,#1812,#1813,#1814,
#1815,#1816,#1817,#1818,#1819,#1820,#1821,#1822,#1823,#1824),(#1825,#1826,
#1827,#1828,#1829,#1830,#1831,#1832,#1833,#1834,#1835,#1836,#1837,#1838,
#1839,#1840,#1841),(#1842,#1843,#1844,#1845,#1846,#1847,#1848,#1849,#1850,
#1851,#1852,#1853,#1854,#1855,#1856,#1857,#1858),(#1859,#1860,#1861,#1862,
#1863,#1864,#1865,#1866,#1867,#1868,#1869,#1870,#1871,#1872,#1873,#1874,
#1875),(#1876,#1877,#1878,#1879,#1880,#1881,#1882,#1883,#1884,#1885,#1886,
#1887,#1888,#1889,#1890,#1891,#1892)),.UNSPECIFIED.,.F.,.F.,.F.,(4,1,1,
1,4),(4,1,1,1,1,1,1,1,1,1,1,1,1,1,4),(0.,0.285714285714286,0.5,0.785714285714286,
1.),(-0.279096112573186,-0.2783345184664,-0.274132622495405,-0.26993205126352,
-0.26573230923521,-0.261533427038201,-0.257334671457442,-0.253136012216498,
-0.248937952459005,-0.244740602661783,-0.24054354729029,-0.236346729976631,
-0.232150033555373,-0.227953412398696,-0.223338146841817),.UNSPECIFIED.);
#17=B_SPLINE_SURFACE_WITH_KNOTS('',3,3,((#1918,#1919,#1920,#1921,#1922,
#1923,#1924,#1925,#1926,#1927,#1928,#1929,#1930,#1931,#1932,#1933,#1934),
(#1935,#1936,#1937,#1938,#1939,#1940,#1941,#1942,#1943,#1944,#1945,#1946,
#1947,#1948,#1949,#1950,#1951),(#1952,#1953,#1954,#1955,#1956,#1957,#1958,
#1959,#1960,#1961,#1962,#1963,#1964,#1965,#1966,#1967,#1968),(#1969,#1970,
#1971,#1972,#1973,#1974,#1975,#1976,#1977,#1978,#1979,#1980,#1981,#1982,
#1983,#1984,#1985),(#1986,#1987,#1988,#1989,#1990,#1991,#1992,#1993,#1994,
#1995,#1996,#1997,#1998,#1999,#2000,#2001,#2002),(#2003,#2004,#2005,#2006,
#2007,#2008,#2009,#2010,#2011,#2012,#2013,#2014,#2015,#2016,#2017,#2018,
#2019),(#2020,#2021,#2022,#2023,#2024,#2025,#2026,#2027,#2028,#2029,#2030,
#2031,#2032,#2033,#2034,#2035,#2036)),.UNSPECIFIED.,.F.,.F.,.F.,(4,1,1,
1,4),(4,1,1,1,1,1,1,1,1,1,1,1,1,1,4),(0.,0.285714285714286,0.5,0.785714285714286,
1.),(-0.223338146841817,-0.218392951053008,-0.208933354561919,-0.200836742581875,
-0.190034485301244,-0.171132367882828,-0.152190964752446,-0.133174238811938,
-0.114089076290091,-0.0950761392097157,-0.0761160802100345,-0.0571701308886321,
-0.0381996075149813,-0.0191659400571884,-0.00124813943527068),
 .UNSPECIFIED.);
#18=B_SPLINE_SURFACE_WITH_KNOTS('',3,3,((#2065,#2066,#2067,#2068,#2069,
#2070),(#2071,#2072,#2073,#2074,#2075,#2076),(#2077,#2078,#2079,#2080,#2081,
#2082),(#2083,#2084,#2085,#2086,#2087,#2088),(#2089,#2090,#2091,#2092,#2093,
#2094),(#2095,#2096,#2097,#2098,#2099,#2100),(#2101,#2102,#2103,#2104,#2105,
#2106),(#2107,#2108,#2109,#2110,#2111,#2112),(#2113,#2114,#2115,#2116,#2117,
#2118)),.UNSPECIFIED.,.F.,.F.,.F.,(4,1,1,1,1,1,4),(4,1,1,4),(0.,0.0357142857142857,
0.0714285714285714,0.142857142857143,0.5,0.785714285714286,1.),(0.279096112509569,
0.641639912677773,1.00418371284598,1.06641329156317),.UNSPECIFIED.);
#19=B_SPLINE_SURFACE_WITH_KNOTS('',3,3,((#2140,#2141,#2142,#2143,#2144,
#2145,#2146,#2147,#2148,#2149,#2150,#2151,#2152,#2153,#2154,#2155,#2156),
(#2157,#2158,#2159,#2160,#2161,#2162,#2163,#2164,#2165,#2166,#2167,#2168,
#2169,#2170,#2171,#2172,#2173),(#2174,#2175,#2176,#2177,#2178,#2179,#2180,
#2181,#2182,#2183,#2184,#2185,#2186,#2187,#2188,#2189,#2190),(#2191,#2192,
#2193,#2194,#2195,#2196,#2197,#2198,#2199,#2200,#2201,#2202,#2203,#2204,
#2205,#2206,#2207),(#2208,#2209,#2210,#2211,#2212,#2213,#2214,#2215,#2216,
#2217,#2218,#2219,#2220,#2221,#2222,#2223,#2224),(#2225,#2226,#2227,#2228,
#2229,#2230,#2231,#2232,#2233,#2234,#2235,#2236,#2237,#2238,#2239,#2240,
#2241),(#2242,#2243,#2244,#2245,#2246,#2247,#2248,#2249,#2250,#2251,#2252,
#2253,#2254,#2255,#2256,#2257,#2258)),.UNSPECIFIED.,.F.,.F.,.F.,(4,1,1,
1,4),(4,1,1,1,1,1,1,1,1,1,1,1,1,1,4),(0.,0.285714285714286,0.5,0.785714285714286,
1.),(-0.279096112509569,-0.278334518421959,-0.274132622447774,-0.269932051213969,
-0.265732309187078,-0.26153342687615,-0.257334671230972,-0.253136011896638,
-0.248937952127557,-0.244740602359283,-0.240543547118522,-0.236346730009239,
-0.232150033841505,-0.227953412964883,-0.223338146842119),.UNSPECIFIED.);
#20=B_SPLINE_SURFACE_WITH_KNOTS('',3,3,((#2284,#2285,#2286,#2287,#2288,
#2289,#2290,#2291,#2292,#2293,#2294,#2295,#2296,#2297,#2298,#2299,#2300),
(#2301,#2302,#2303,#2304,#2305,#2306,#2307,#2308,#2309,#2310,#2311,#2312,
#2313,#2314,#2315,#2316,#2317),(#2318,#2319,#2320,#2321,#2322,#2323,#2324,
#2325,#2326,#2327,#2328,#2329,#2330,#2331,#2332,#2333,#2334),(#2335,#2336,
#2337,#2338,#2339,#2340,#2341,#2342,#2343,#2344,#2345,#2346,#2347,#2348,
#2349,#2350,#2351),(#2352,#2353,#2354,#2355,#2356,#2357,#2358,#2359,#2360,
#2361,#2362,#2363,#2364,#2365,#2366,#2367,#2368),(#2369,#2370,#2371,#2372,
#2373,#2374,#2375,#2376,#2377,#2378,#2379,#2380,#2381,#2382,#2383,#2384,
#2385),(#2386,#2387,#2388,#2389,#2390,#2391,#2392,#2393,#2394,#2395,#2396,
#2397,#2398,#2399,#2400,#2401,#2402)),.UNSPECIFIED.,.F.,.F.,.F.,(4,1,1,
1,4),(4,1,1,1,1,1,1,1,1,1,1,1,1,1,4),(0.,0.285714285714286,0.5,0.785714285714286,
1.),(-0.223338146842119,-0.218392951053009,-0.208933354561921,-0.200836742569196,
-0.190034485301243,-0.17113236788283,-0.152190964752445,-0.133174238811946,
-0.114089076290085,-0.0950761392097394,-0.0761160802100115,-0.0571701308886526,
-0.0381996075151778,-0.019165940055939,-0.00124834925799301),
 .UNSPECIFIED.);
#21=B_SPLINE_SURFACE_WITH_KNOTS('',3,3,((#2431,#2432,#2433,#2434,#2435,
#2436,#2437,#2438,#2439,#2440,#2441,#2442,#2443,#2444,#2445,#2446,#2447),
(#2448,#2449,#2450,#2451,#2452,#2453,#2454,#2455,#2456,#2457,#2458,#2459,
#2460,#2461,#2462,#2463,#2464),(#2465,#2466,#2467,#2468,#2469,#2470,#2471,
#2472,#2473,#2474,#2475,#2476,#2477,#2478,#2479,#2480,#2481),(#2482,#2483,
#2484,#2485,#2486,#2487,#2488,#2489,#2490,#2491,#2492,#2493,#2494,#2495,
#2496,#2497,#2498),(#2499,#2500,#2501,#2502,#2503,#2504,#2505,#2506,#2507,
#2508,#2509,#2510,#2511,#2512,#2513,#2514,#2515),(#2516,#2517,#2518,#2519,
#2520,#2521,#2522,#2523,#2524,#2525,#2526,#2527,#2528,#2529,#2530,#2531,
#2532)),.UNSPECIFIED.,.F.,.F.,.F.,(4,1,1,4),(4,1,1,1,1,1,1,1,1,1,1,1,1,
1,4),(0.,0.5,0.785714285714286,1.),(0.780845552040379,0.785790747811733,
0.795250344302881,0.803346959092038,0.814149213563658,0.833051330982133,
0.85199273411257,0.871009460053067,0.890094622575,0.909107559655165,0.92806761865542,
0.947013567976303,0.965984091349926,0.985017758808838,1.00293321340137),
 .UNSPECIFIED.);
#22=B_SPLINE_SURFACE_WITH_KNOTS('',3,3,((#2568,#2569,#2570,#2571,#2572,
#2573,#2574,#2575,#2576,#2577,#2578,#2579,#2580,#2581,#2582,#2583,#2584),
(#2585,#2586,#2587,#2588,#2589,#2590,#2591,#2592,#2593,#2594,#2595,#2596,
#2597,#2598,#2599,#2600,#2601),(#2602,#2603,#2604,#2605,#2606,#2607,#2608,
#2609,#2610,#2611,#2612,#2613,#2614,#2615,#2616,#2617,#2618),(#2619,#2620,
#2621,#2622,#2623,#2624,#2625,#2626,#2627,#2628,#2629,#2630,#2631,#2632,
#2633,#2634,#2635),(#2636,#2637,#2638,#2639,#2640,#2641,#2642,#2643,#2644,
#2645,#2646,#2647,#2648,#2649,#2650,#2651,#2652),(#2653,#2654,#2655,#2656,
#2657,#2658,#2659,#2660,#2661,#2662,#2663,#2664,#2665,#2666,#2667,#2668,
#2669)),.UNSPECIFIED.,.F.,.F.,.F.,(4,1,1,4),(4,1,1,1,1,1,1,1,1,1,1,1,1,
1,4),(0.,0.5,0.785714285714286,1.),(0.725087596750139,0.725848618148871,
0.730051076372925,0.734251647604953,0.738451389636037,0.742650271837932,
0.746849027419846,0.751047686663701,0.755245746421003,0.759443096216672,
0.763640151582648,0.767836968888052,0.77203366529918,0.776230324515336,
0.780845552040077),.UNSPECIFIED.);
#23=B_SPLINE_SURFACE_WITH_KNOTS('',3,3,((#2694,#2695,#2696,#2697,#2698,
#2699),(#2700,#2701,#2702,#2703,#2704,#2705),(#2706,#2707,#2708,#2709,#2710,
#2711),(#2712,#2713,#2714,#2715,#2716,#2717),(#2718,#2719,#2720,#2721,#2722,
#2723),(#2724,#2725,#2726,#2727,#2728,#2729),(#2730,#2731,#2732,#2733,#2734,
#2735),(#2736,#2737,#2738,#2739,#2740,#2741),(#2742,#2743,#2744,#2745,#2746,
#2747)),.UNSPECIFIED.,.F.,.F.,.F.,(4,1,1,1,1,1,4),(4,1,1,4),(0.,0.0357142857142857,
0.0714285714285714,0.142857142857143,0.5,0.785714285714286,1.),(-0.725087596750176,
-0.362543798375088,0.,0.06222973304684),.UNSPECIFIED.);
#24=B_SPLINE_SURFACE_WITH_KNOTS('',3,3,((#2759,#2760,#2761,#2762,#2763,
#2764,#2765),(#2766,#2767,#2768,#2769,#2770,#2771,#2772),(#2773,#2774,#2775,
#2776,#2777,#2778,#2779),(#2780,#2781,#2782,#2783,#2784,#2785,#2786)),
 .UNSPECIFIED.,.F.,.F.,.F.,(4,4),(4,1,1,1,4),(0.,0.575281297816069),(0.,
0.471238898038469,0.942477796076938,1.41371669411541,1.88495559215388),
 .UNSPECIFIED.);
#25=B_SPLINE_SURFACE_WITH_KNOTS('',3,3,((#2803,#2804,#2805,#2806,#2807,
#2808),(#2809,#2810,#2811,#2812,#2813,#2814),(#2815,#2816,#2817,#2818,#2819,
#2820),(#2821,#2822,#2823,#2824,#2825,#2826)),.UNSPECIFIED.,.F.,.F.,.F.,
(4,4),(4,1,1,4),(0.,1.),(-0.0307029285392924,0.281096834295951,0.48896334285278,
0.696829851409609),.UNSPECIFIED.);
#26=B_SPLINE_SURFACE_WITH_KNOTS('',3,3,((#2847,#2848,#2849,#2850,#2851),
(#2852,#2853,#2854,#2855,#2856),(#2857,#2858,#2859,#2860,#2861),(#2862,
#2863,#2864,#2865,#2866)),.UNSPECIFIED.,.F.,.F.,.F.,(4,4),(4,1,4),(0.,0.898356656466425),
(-0.635,-0.309113971232222,-0.0646994496563882),.UNSPECIFIED.);
#27=B_SPLINE_SURFACE_WITH_KNOTS('',3,3,((#2880,#2881,#2882,#2883,#2884,
#2885,#2886,#2887,#2888,#2889,#2890,#2891,#2892,#2893,#2894,#2895,#2896),
(#2897,#2898,#2899,#2900,#2901,#2902,#2903,#2904,#2905,#2906,#2907,#2908,
#2909,#2910,#2911,#2912,#2913),(#2914,#2915,#2916,#2917,#2918,#2919,#2920,
#2921,#2922,#2923,#2924,#2925,#2926,#2927,#2928,#2929,#2930),(#2931,#2932,
#2933,#2934,#2935,#2936,#2937,#2938,#2939,#2940,#2941,#2942,#2943,#2944,
#2945,#2946,#2947),(#2948,#2949,#2950,#2951,#2952,#2953,#2954,#2955,#2956,
#2957,#2958,#2959,#2960,#2961,#2962,#2963,#2964),(#2965,#2966,#2967,#2968,
#2969,#2970,#2971,#2972,#2973,#2974,#2975,#2976,#2977,#2978,#2979,#2980,
#2981)),.UNSPECIFIED.,.F.,.F.,.F.,(4,1,1,4),(4,1,1,1,1,1,1,1,1,1,1,1,1,
1,4),(0.,0.5,0.785714285714286,1.),(0.780845551966017,0.785790747748919,
0.795250344256677,0.803346959032831,0.814149213566643,0.833051331055162,
0.851992734275973,0.871009460326681,0.890094622828851,0.909107559808002,
0.928067618725672,0.947013567983353,0.965984091311625,0.985017758744042,
1.00293336488176),.UNSPECIFIED.);
#28=B_SPLINE_SURFACE_WITH_KNOTS('',3,3,((#3017,#3018,#3019,#3020,#3021,
#3022,#3023,#3024,#3025,#3026,#3027,#3028,#3029,#3030,#3031,#3032,#3033),
(#3034,#3035,#3036,#3037,#3038,#3039,#3040,#3041,#3042,#3043,#3044,#3045,
#3046,#3047,#3048,#3049,#3050),(#3051,#3052,#3053,#3054,#3055,#3056,#3057,
#3058,#3059,#3060,#3061,#3062,#3063,#3064,#3065,#3066,#3067),(#3068,#3069,
#3070,#3071,#3072,#3073,#3074,#3075,#3076,#3077,#3078,#3079,#3080,#3081,
#3082,#3083,#3084),(#3085,#3086,#3087,#3088,#3089,#3090,#3091,#3092,#3093,
#3094,#3095,#3096,#3097,#3098,#3099,#3100,#3101),(#3102,#3103,#3104,#3105,
#3106,#3107,#3108,#3109,#3110,#3111,#3112,#3113,#3114,#3115,#3116,#3117,
#3118)),.UNSPECIFIED.,.F.,.F.,.F.,(4,1,1,4),(4,1,1,1,1,1,1,1,1,1,1,1,1,
1,4),(0.,0.5,0.785714285714286,1.),(0.725087596750402,0.725848618145371,
0.730051076380547,0.734251647665886,0.738451389772753,0.742650272212739,
0.74684902800397,0.751047687383746,0.755245747010826,0.759443096658048,
0.7636401517861,0.76783696879724,0.772033664886662,0.77623032378384,0.780845551965715),
 .UNSPECIFIED.);
#29=B_SPLINE_SURFACE_WITH_KNOTS('',3,3,((#3143,#3144,#3145,#3146,#3147,
#3148),(#3149,#3150,#3151,#3152,#3153,#3154),(#3155,#3156,#3157,#3158,#3159,
#3160),(#3161,#3162,#3163,#3164,#3165,#3166),(#3167,#3168,#3169,#3170,#3171,
#3172),(#3173,#3174,#3175,#3176,#3177,#3178),(#3179,#3180,#3181,#3182,#3183,
#3184),(#3185,#3186,#3187,#3188,#3189,#3190),(#3191,#3192,#3193,#3194,#3195,
#3196)),.UNSPECIFIED.,.F.,.F.,.F.,(4,1,1,1,1,1,4),(4,1,1,4),(0.,0.0357142857142857,
0.0714285714285714,0.142857142857143,0.5,0.785714285714286,1.),(-0.725087596750439,
-0.36254379837522,0.,0.0622297324474858),.UNSPECIFIED.);
#30=B_SPLINE_SURFACE_WITH_KNOTS('',3,3,((#3208,#3209,#3210,#3211,#3212,
#3213,#3214),(#3215,#3216,#3217,#3218,#3219,#3220,#3221),(#3222,#3223,#3224,
#3225,#3226,#3227,#3228),(#3229,#3230,#3231,#3232,#3233,#3234,#3235)),
 .UNSPECIFIED.,.F.,.F.,.F.,(4,4),(4,1,1,1,4),(0.,0.57528129781607),(0.,
0.471238898038469,0.942477796076938,1.41371669411541,1.88495559215388),
 .UNSPECIFIED.);
#31=B_SPLINE_SURFACE_WITH_KNOTS('',3,3,((#3252,#3253,#3254,#3255,#3256,
#3257),(#3258,#3259,#3260,#3261,#3262,#3263),(#3264,#3265,#3266,#3267,#3268,
#3269),(#3270,#3271,#3272,#3273,#3274,#3275)),.UNSPECIFIED.,.F.,.F.,.F.,
(4,4),(4,1,1,4),(0.,1.),(-0.0307029272514212,0.281096827271083,0.488963330286085,
0.696829833301088),.UNSPECIFIED.);
#32=B_SPLINE_SURFACE_WITH_KNOTS('',3,3,((#3296,#3297,#3298,#3299,#3300),
(#3301,#3302,#3303,#3304,#3305),(#3306,#3307,#3308,#3309,#3310),(#3311,
#3312,#3313,#3314,#3315)),.UNSPECIFIED.,.F.,.F.,.F.,(4,4),(4,1,4),(0.,0.898356656466538),
(-0.635,-0.39058547842404,-0.0646994496560943),.UNSPECIFIED.);
#33=B_SPLINE_SURFACE_WITH_KNOTS('',3,3,((#3363,#3364,#3365,#3366,#3367,
#3368),(#3369,#3370,#3371,#3372,#3373,#3374),(#3375,#3376,#3377,#3378,#3379,
#3380),(#3381,#3382,#3383,#3384,#3385,#3386)),.UNSPECIFIED.,.F.,.F.,.F.,
(4,4),(4,1,1,4),(0.,1.),(-0.0307029285818947,0.281096834597199,0.488963343383261,
0.696829852169323),.UNSPECIFIED.);
#34=B_SPLINE_SURFACE_WITH_KNOTS('',3,3,((#3399,#3400,#3401,#3402,#3403),
(#3404,#3405,#3406,#3407,#3408),(#3409,#3410,#3411,#3412,#3413),(#3414,
#3415,#3416,#3417,#3418)),.UNSPECIFIED.,.F.,.F.,.F.,(4,4),(4,1,4),(0.,0.8983566564456),
(-2.58968463363046E-16,0.325886028737121,0.570300550289963),
 .UNSPECIFIED.);
#35=B_SPLINE_SURFACE_WITH_KNOTS('',3,3,((#3458,#3459,#3460,#3461,#3462,
#3463),(#3464,#3465,#3466,#3467,#3468,#3469),(#3470,#3471,#3472,#3473,#3474,
#3475),(#3476,#3477,#3478,#3479,#3480,#3481)),.UNSPECIFIED.,.F.,.F.,.F.,
(4,4),(4,1,1,4),(0.,1.),(-0.0307029274751185,0.281096828582107,0.488963332620257,
0.696829836658407),.UNSPECIFIED.);
#36=B_SPLINE_SURFACE_WITH_KNOTS('',3,3,((#3494,#3495,#3496,#3497,#3498),
(#3499,#3500,#3501,#3502,#3503),(#3504,#3505,#3506,#3507,#3508),(#3509,
#3510,#3511,#3512,#3513)),.UNSPECIFIED.,.F.,.F.,.F.,(4,4),(4,1,4),(0.,0.898356656445698),
(-2.22044604925031E-16,0.244414521552949,0.570300550290214),
 .UNSPECIFIED.);
#37=B_SPLINE_SURFACE_WITH_KNOTS('',3,3,((#3525,#3526,#3527,#3528,#3529,
#3530,#3531),(#3532,#3533,#3534,#3535,#3536,#3537,#3538),(#3539,#3540,#3541,
#3542,#3543,#3544,#3545),(#3546,#3547,#3548,#3549,#3550,#3551,#3552)),
 .UNSPECIFIED.,.F.,.F.,.F.,(4,4),(4,1,1,1,4),(0.0597187021839313,0.635),
(0.,0.471238898038469,0.942477796076938,1.41371669411541,1.88495559215388),
 .UNSPECIFIED.);
#38=B_SPLINE_SURFACE_WITH_KNOTS('',3,3,((#3553,#3554,#3555,#3556,#3557,
#3558,#3559),(#3560,#3561,#3562,#3563,#3564,#3565,#3566),(#3567,#3568,#3569,
#3570,#3571,#3572,#3573),(#3574,#3575,#3576,#3577,#3578,#3579,#3580)),
 .UNSPECIFIED.,.F.,.F.,.F.,(4,4),(4,1,1,1,4),(0.0597187021839312,0.635),
(0.,0.471238898038469,0.942477796076938,1.41371669411541,1.88495559215388),
 .UNSPECIFIED.);
#39=B_SPLINE_SURFACE_WITH_KNOTS('',3,3,((#3660,#3661,#3662,#3663,#3664,
#3665),(#3666,#3667,#3668,#3669,#3670,#3671),(#3672,#3673,#3674,#3675,#3676,
#3677),(#3678,#3679,#3680,#3681,#3682,#3683),(#3684,#3685,#3686,#3687,#3688,
#3689),(#3690,#3691,#3692,#3693,#3694,#3695),(#3696,#3697,#3698,#3699,#3700,
#3701),(#3702,#3703,#3704,#3705,#3706,#3707),(#3708,#3709,#3710,#3711,#3712,
#3713)),.UNSPECIFIED.,.F.,.F.,.F.,(4,1,1,1,1,1,4),(4,1,1,4),(0.,0.0357142857142857,
0.0714285714285714,0.142857142857143,0.5,0.785714285714286,1.),(0.279096112510003,
0.641639912678208,1.00418371284641,1.06641329156358),.UNSPECIFIED.);
#40=B_SPLINE_SURFACE_WITH_KNOTS('',3,3,((#3735,#3736,#3737,#3738,#3739,
#3740,#3741,#3742,#3743,#3744,#3745,#3746,#3747,#3748,#3749,#3750,#3751),
(#3752,#3753,#3754,#3755,#3756,#3757,#3758,#3759,#3760,#3761,#3762,#3763,
#3764,#3765,#3766,#3767,#3768),(#3769,#3770,#3771,#3772,#3773,#3774,#3775,
#3776,#3777,#3778,#3779,#3780,#3781,#3782,#3783,#3784,#3785),(#3786,#3787,
#3788,#3789,#3790,#3791,#3792,#3793,#3794,#3795,#3796,#3797,#3798,#3799,
#3800,#3801,#3802),(#3803,#3804,#3805,#3806,#3807,#3808,#3809,#3810,#3811,
#3812,#3813,#3814,#3815,#3816,#3817,#3818,#3819),(#3820,#3821,#3822,#3823,
#3824,#3825,#3826,#3827,#3828,#3829,#3830,#3831,#3832,#3833,#3834,#3835,
#3836),(#3837,#3838,#3839,#3840,#3841,#3842,#3843,#3844,#3845,#3846,#3847,
#3848,#3849,#3850,#3851,#3852,#3853)),.UNSPECIFIED.,.F.,.F.,.F.,(4,1,1,
1,4),(4,1,1,1,1,1,1,1,1,1,1,1,1,1,4),(0.,0.285714285714286,0.5,0.785714285714286,
1.),(-0.279096112510003,-0.278334518422263,-0.274132622431968,-0.269932051166607,
-0.265732309091864,-0.261533426716791,-0.257334670989213,-0.253136011638901,
-0.24893795195871,-0.244740602261073,-0.240543547072129,-0.236346729995853,
-0.232150033842302,-0.227953412961003,-0.223338146842118),.UNSPECIFIED.);
#41=B_SPLINE_SURFACE_WITH_KNOTS('',3,3,((#3879,#3880,#3881,#3882,#3883,
#3884,#3885,#3886,#3887,#3888,#3889,#3890,#3891,#3892,#3893,#3894,#3895),
(#3896,#3897,#3898,#3899,#3900,#3901,#3902,#3903,#3904,#3905,#3906,#3907,
#3908,#3909,#3910,#3911,#3912),(#3913,#3914,#3915,#3916,#3917,#3918,#3919,
#3920,#3921,#3922,#3923,#3924,#3925,#3926,#3927,#3928,#3929),(#3930,#3931,
#3932,#3933,#3934,#3935,#3936,#3937,#3938,#3939,#3940,#3941,#3942,#3943,
#3944,#3945,#3946),(#3947,#3948,#3949,#3950,#3951,#3952,#3953,#3954,#3955,
#3956,#3957,#3958,#3959,#3960,#3961,#3962,#3963),(#3964,#3965,#3966,#3967,
#3968,#3969,#3970,#3971,#3972,#3973,#3974,#3975,#3976,#3977,#3978,#3979,
#3980),(#3981,#3982,#3983,#3984,#3985,#3986,#3987,#3988,#3989,#3990,#3991,
#3992,#3993,#3994,#3995,#3996,#3997)),.UNSPECIFIED.,.F.,.F.,.F.,(4,1,1,
1,4),(4,1,1,1,1,1,1,1,1,1,1,1,1,1,4),(0.,0.285714285714286,0.5,0.785714285714286,
1.),(-0.223338146842119,-0.218392951047898,-0.208933354549227,-0.200836742569283,
-0.1900344852661,-0.171132367815714,-0.152190964644078,-0.133174238653273,
-0.114089076140427,-0.0950761391062287,-0.0761160801440635,-0.0571701308517071,
-0.0381996074987572,-0.0191659400524542,-0.00124811764119327),
 .UNSPECIFIED.);
#42=B_SPLINE_SURFACE_WITH_KNOTS('',3,3,((#4026,#4027,#4028,#4029,#4030,
#4031,#4032,#4033,#4034,#4035,#4036,#4037,#4038,#4039,#4040,#4041,#4042),
(#4043,#4044,#4045,#4046,#4047,#4048,#4049,#4050,#4051,#4052,#4053,#4054,
#4055,#4056,#4057,#4058,#4059),(#4060,#4061,#4062,#4063,#4064,#4065,#4066,
#4067,#4068,#4069,#4070,#4071,#4072,#4073,#4074,#4075,#4076),(#4077,#4078,
#4079,#4080,#4081,#4082,#4083,#4084,#4085,#4086,#4087,#4088,#4089,#4090,
#4091,#4092,#4093),(#4094,#4095,#4096,#4097,#4098,#4099,#4100,#4101,#4102,
#4103,#4104,#4105,#4106,#4107,#4108,#4109,#4110),(#4111,#4112,#4113,#4114,
#4115,#4116,#4117,#4118,#4119,#4120,#4121,#4122,#4123,#4124,#4125,#4126,
#4127)),.UNSPECIFIED.,.F.,.F.,.F.,(4,1,1,4),(4,1,1,1,1,1,1,1,1,1,1,1,1,
1,4),(0.,0.5,0.785714285714286,1.),(0.780845551995066,0.785790747766632,
0.795250344257796,0.803346959055959,0.814149213518567,0.833051330937049,
0.851992734067479,0.871009460007989,0.890094622529909,0.90910755961009,
0.92806761860976,0.947013567931429,0.965984091304781,0.985017758764126,
1.00293319675301),.UNSPECIFIED.);
#43=B_SPLINE_SURFACE_WITH_KNOTS('',3,3,((#4163,#4164,#4165,#4166,#4167,
#4168,#4169,#4170,#4171,#4172,#4173,#4174,#4175,#4176,#4177,#4178,#4179),
(#4180,#4181,#4182,#4183,#4184,#4185,#4186,#4187,#4188,#4189,#4190,#4191,
#4192,#4193,#4194,#4195,#4196),(#4197,#4198,#4199,#4200,#4201,#4202,#4203,
#4204,#4205,#4206,#4207,#4208,#4209,#4210,#4211,#4212,#4213),(#4214,#4215,
#4216,#4217,#4218,#4219,#4220,#4221,#4222,#4223,#4224,#4225,#4226,#4227,
#4228,#4229,#4230),(#4231,#4232,#4233,#4234,#4235,#4236,#4237,#4238,#4239,
#4240,#4241,#4242,#4243,#4244,#4245,#4246,#4247),(#4248,#4249,#4250,#4251,
#4252,#4253,#4254,#4255,#4256,#4257,#4258,#4259,#4260,#4261,#4262,#4263,
#4264)),.UNSPECIFIED.,.F.,.F.,.F.,(4,1,1,4),(4,1,1,1,1,1,1,1,1,1,1,1,1,
1,4),(0.,0.5,0.785714285714286,1.),(0.7250875967503,0.725848618146739,0.730051076361718,
0.734251647595106,0.738451389625179,0.742650271908108,0.746849027535845,
0.751047686846132,0.755245746611676,0.759443096386755,0.763640151659737,
0.76783696881976,0.772033665050544,0.776230324069596,0.780845551994764),
 .UNSPECIFIED.);
#44=B_SPLINE_SURFACE_WITH_KNOTS('',3,3,((#4289,#4290,#4291,#4292,#4293,
#4294),(#4295,#4296,#4297,#4298,#4299,#4300),(#4301,#4302,#4303,#4304,#4305,
#4306),(#4307,#4308,#4309,#4310,#4311,#4312),(#4313,#4314,#4315,#4316,#4317,
#4318),(#4319,#4320,#4321,#4322,#4323,#4324),(#4325,#4326,#4327,#4328,#4329,
#4330),(#4331,#4332,#4333,#4334,#4335,#4336),(#4337,#4338,#4339,#4340,#4341,
#4342)),.UNSPECIFIED.,.F.,.F.,.F.,(4,1,1,1,1,1,4),(4,1,1,4),(0.,0.0357142857142857,
0.0714285714285714,0.142857142857143,0.5,0.785714285714286,1.),(-0.725087596750338,
-0.362543798375169,0.,0.0622297330053891),.UNSPECIFIED.);
#45=B_SPLINE_SURFACE_WITH_KNOTS('',3,3,((#4354,#4355,#4356,#4357,#4358,
#4359,#4360),(#4361,#4362,#4363,#4364,#4365,#4366,#4367),(#4368,#4369,#4370,
#4371,#4372,#4373,#4374),(#4375,#4376,#4377,#4378,#4379,#4380,#4381)),
 .UNSPECIFIED.,.F.,.F.,.F.,(4,4),(4,1,1,1,4),(0.,0.57528129781607),(0.,
0.471238898038469,0.942477796076938,1.41371669411541,1.88495559215388),
 .UNSPECIFIED.);
#46=B_SPLINE_SURFACE_WITH_KNOTS('',3,3,((#4398,#4399,#4400,#4401,#4402,
#4403),(#4404,#4405,#4406,#4407,#4408,#4409),(#4410,#4411,#4412,#4413,#4414,
#4415),(#4416,#4417,#4418,#4419,#4420,#4421)),.UNSPECIFIED.,.F.,.F.,.F.,
(4,4),(4,1,1,4),(0.,1.),(-0.0307029277504175,0.281096830018412,0.488963335197632,
0.696829840376852),.UNSPECIFIED.);
#47=B_SPLINE_SURFACE_WITH_KNOTS('',3,3,((#4442,#4443,#4444,#4445,#4446),
(#4447,#4448,#4449,#4450,#4451),(#4452,#4453,#4454,#4455,#4456),(#4457,
#4458,#4459,#4460,#4461)),.UNSPECIFIED.,.F.,.F.,.F.,(4,4),(4,1,4),(0.,0.898356656466494),
(-0.635000000000001,-0.39058547842409,-0.064699449656209),.UNSPECIFIED.);
#48=B_SPLINE_SURFACE_WITH_KNOTS('',3,3,((#4509,#4510,#4511,#4512,#4513,
#4514),(#4515,#4516,#4517,#4518,#4519,#4520),(#4521,#4522,#4523,#4524,#4525,
#4526),(#4527,#4528,#4529,#4530,#4531,#4532)),.UNSPECIFIED.,.F.,.F.,.F.,
(4,4),(4,1,1,4),(0.,1.),(-0.0307029274833271,0.281096828622997,0.48896333269388,
0.696829836764763),.UNSPECIFIED.);
#49=B_SPLINE_SURFACE_WITH_KNOTS('',3,3,((#4545,#4546,#4547,#4548,#4549),
(#4550,#4551,#4552,#4553,#4554),(#4555,#4556,#4557,#4558,#4559),(#4560,
#4561,#4562,#4563,#4564)),.UNSPECIFIED.,.F.,.F.,.F.,(4,4),(4,1,4),(0.,0.898356656445696),
(-1.11022302462516E-16,0.244414521552948,0.570300550290212),
 .UNSPECIFIED.);
#50=B_SPLINE_SURFACE_WITH_KNOTS('',3,3,((#4573,#4574,#4575,#4576,#4577,
#4578,#4579),(#4580,#4581,#4582,#4583,#4584,#4585,#4586),(#4587,#4588,#4589,
#4590,#4591,#4592,#4593),(#4594,#4595,#4596,#4597,#4598,#4599,#4600)),
 .UNSPECIFIED.,.F.,.F.,.F.,(4,4),(4,1,1,1,4),(0.0597187021839312,0.635),
(0.,0.471238898038469,0.942477796076938,1.41371669411541,1.88495559215388),
 .UNSPECIFIED.);
#51=PLANE('',#1037);
#52=PLANE('',#1041);
#53=PLANE('',#1049);
#54=PLANE('',#1050);
#55=PLANE('',#1051);
#56=PLANE('',#1052);
#57=PLANE('',#1056);
#58=PLANE('',#1057);
#59=FACE_BOUND('',#255,.T.);
#60=FACE_BOUND('',#256,.T.);
#61=FACE_BOUND('',#258,.T.);
#62=FACE_BOUND('',#261,.T.);
#63=B_SPLINE_CURVE_WITH_KNOTS('',3,(#1157,#1158,#1159,#1160,#1161,#1162),
 .UNSPECIFIED.,.F.,.F.,(4,1,1,4),(-0.0302032281061103,0.,0.362543798375169,
0.722791085254464),.UNSPECIFIED.);
#64=B_SPLINE_CURVE_WITH_KNOTS('',3,(#1164,#1165,#1166,#1167),
 .UNSPECIFIED.,.F.,.F.,(4,4),(0.0302032281061106,0.0622297330053891),
 .UNSPECIFIED.);
#65=B_SPLINE_CURVE_WITH_KNOTS('',3,(#1171,#1172,#1173,#1174,#1175,#1176),
 .UNSPECIFIED.,.F.,.F.,(4,1,1,4),(-0.0967946762826648,-0.0950761391062287,
-0.0761160801440635,-0.0595106755310846),.UNSPECIFIED.);
#66=B_SPLINE_CURVE_WITH_KNOTS('',3,(#1178,#1179,#1180,#1181,#1182,#1183,
#1184,#1185,#1186,#1187,#1188,#1189),.UNSPECIFIED.,.F.,.F.,(4,1,1,1,1,1,
1,1,1,4),(-0.223338146842119,-0.218392951047898,-0.208933354549227,-0.200836742569283,
-0.1900344852661,-0.171132367815714,-0.152190964644078,-0.133174238653273,
-0.114089076140427,-0.0967946762826648),.UNSPECIFIED.);
#67=B_SPLINE_CURVE_WITH_KNOTS('',3,(#1191,#1192,#1193,#1194,#1195,#1196,
#1197,#1198,#1199,#1200,#1201,#1202,#1203,#1204,#1205,#1206,#1207),
 .UNSPECIFIED.,.F.,.F.,(4,1,1,1,1,1,1,1,1,1,1,1,1,1,4),(-0.279096112510003,
-0.278334518422263,-0.274132622431968,-0.269932051166607,-0.265732309091864,
-0.261533426716791,-0.257334670989213,-0.253136011638901,-0.24893795195871,
-0.244740602261073,-0.240543547072129,-0.236346729995853,-0.232150033842302,
-0.227953412961003,-0.223338146842118),.UNSPECIFIED.);
#68=B_SPLINE_CURVE_WITH_KNOTS('',3,(#1209,#1210,#1211,#1212,#1213),
 .UNSPECIFIED.,.F.,.F.,(4,1,4),(-0.878482991472061,-0.641639912678208,-0.279096112510003),
 .UNSPECIFIED.);
#69=B_SPLINE_CURVE_WITH_KNOTS('',3,(#1216,#1217,#1218,#1219,#1220),
 .UNSPECIFIED.,.F.,.F.,(4,1,4),(-1.03438688463904,-1.00418371284641,-0.878482991472061),
 .UNSPECIFIED.);
#70=B_SPLINE_CURVE_WITH_KNOTS('',3,(#1222,#1223,#1224,#1225),
 .UNSPECIFIED.,.F.,.F.,(4,4),(1.03438688463904,1.06641329156358),
 .UNSPECIFIED.);
#71=B_SPLINE_CURVE_WITH_KNOTS('',3,(#1229,#1230,#1231,#1232,#1233,#1234),
 .UNSPECIFIED.,.F.,.F.,(4,1,1,4),(0.907389025110661,0.90910755961009,0.92806761860976,
0.94467302474043),.UNSPECIFIED.);
#72=B_SPLINE_CURVE_WITH_KNOTS('',3,(#1236,#1237,#1238,#1239,#1240,#1241,
#1242,#1243,#1244,#1245,#1246,#1247),.UNSPECIFIED.,.F.,.F.,(4,1,1,1,1,1,
1,1,1,4),(0.780845551995066,0.785790747766632,0.795250344257796,0.803346959055959,
0.814149213518567,0.833051330937049,0.851992734067479,0.871009460007989,
0.890094622529909,0.907389025110661),.UNSPECIFIED.);
#73=B_SPLINE_CURVE_WITH_KNOTS('',3,(#1249,#1250,#1251,#1252,#1253,#1254,
#1255,#1256,#1257,#1258,#1259,#1260,#1261,#1262,#1263,#1264,#1265),
 .UNSPECIFIED.,.F.,.F.,(4,1,1,1,1,1,1,1,1,1,1,1,1,1,4),(0.7250875967503,
0.725848618146739,0.730051076361718,0.734251647595106,0.738451389625179,
0.742650271908108,0.746849027535845,0.751047686846132,0.755245746611676,
0.759443096386755,0.763640151659737,0.76783696881976,0.772033665050544,
0.776230324069596,0.780845551994764),.UNSPECIFIED.);
#74=B_SPLINE_CURVE_WITH_KNOTS('',3,(#1266,#1267,#1268,#1269),
 .UNSPECIFIED.,.F.,.F.,(4,4),(0.722791085254464,0.725087596750338),
 .UNSPECIFIED.);
#75=B_SPLINE_CURVE_WITH_KNOTS('',3,(#1272,#1273,#1274,#1275),
 .UNSPECIFIED.,.F.,.F.,(4,4),(0.0302032289063321,0.06222973304684),
 .UNSPECIFIED.);
#76=B_SPLINE_CURVE_WITH_KNOTS('',3,(#1279,#1280,#1281,#1282,#1283,#1284),
 .UNSPECIFIED.,.F.,.F.,(4,1,1,4),(-0.0967946762935737,-0.0950761392097157,
-0.0761160802100345,-0.0595106755368842),.UNSPECIFIED.);
#77=B_SPLINE_CURVE_WITH_KNOTS('',3,(#1286,#1287,#1288,#1289,#1290,#1291,
#1292,#1293,#1294,#1295,#1296,#1297),.UNSPECIFIED.,.F.,.F.,(4,1,1,1,1,1,
1,1,1,4),(-0.223338146841817,-0.218392951053008,-0.208933354561919,-0.200836742581875,
-0.190034485301244,-0.171132367882828,-0.152190964752446,-0.133174238811938,
-0.114089076290091,-0.0967946762755926),.UNSPECIFIED.);
#78=B_SPLINE_CURVE_WITH_KNOTS('',3,(#1299,#1300,#1301,#1302,#1303,#1304,
#1305,#1306,#1307,#1308,#1309,#1310,#1311,#1312,#1313,#1314,#1315),
 .UNSPECIFIED.,.F.,.F.,(4,1,1,1,1,1,1,1,1,1,1,1,1,1,4),(-0.279096112573186,
-0.2783345184664,-0.274132622495405,-0.26993205126352,-0.26573230923521,
-0.261533427038201,-0.257334671457442,-0.253136012216498,-0.248937952459005,
-0.244740602661783,-0.24054354729029,-0.236346729976631,-0.232150033555373,
-0.227953412398696,-0.223338146841817),.UNSPECIFIED.);
#79=B_SPLINE_CURVE_WITH_KNOTS('',3,(#1317,#1318,#1319,#1320,#1321,#1322),
 .UNSPECIFIED.,.F.,.F.,(4,1,1,4),(-1.0343868855935,-1.00418371290938,-0.641639912741281,
-0.279096112573186),.UNSPECIFIED.);
#80=B_SPLINE_CURVE_WITH_KNOTS('',3,(#1324,#1325,#1326,#1327),
 .UNSPECIFIED.,.F.,.F.,(4,4),(1.0343868855935,1.0664132916266),
 .UNSPECIFIED.);
#81=B_SPLINE_CURVE_WITH_KNOTS('',3,(#1331,#1332,#1333,#1334,#1335,#1336),
 .UNSPECIFIED.,.F.,.F.,(4,1,1,4),(0.907389024023934,0.909107559655165,0.92806761865542,
0.944673024653507),.UNSPECIFIED.);
#82=B_SPLINE_CURVE_WITH_KNOTS('',3,(#1338,#1339,#1340,#1341,#1342,#1343,
#1344,#1345,#1346,#1347,#1348,#1349),.UNSPECIFIED.,.F.,.F.,(4,1,1,1,1,1,
1,1,1,4),(0.780845552040379,0.785790747811733,0.795250344302881,0.803346959092038,
0.814149213563658,0.833051330982133,0.85199273411257,0.871009460053067,
0.890094622575,0.907389024023934),.UNSPECIFIED.);
#83=B_SPLINE_CURVE_WITH_KNOTS('',3,(#1351,#1352,#1353,#1354,#1355,#1356,
#1357,#1358,#1359,#1360,#1361,#1362,#1363,#1364,#1365,#1366,#1367),
 .UNSPECIFIED.,.F.,.F.,(4,1,1,1,1,1,1,1,1,1,1,1,1,1,4),(0.725087596750139,
0.725848618148871,0.730051076372925,0.734251647604953,0.738451389636037,
0.742650271837932,0.746849027419846,0.751047686663701,0.755245746421003,
0.759443096216672,0.763640151582648,0.767836968888052,0.77203366529918,
0.776230324515336,0.780845552040077),.UNSPECIFIED.);
#84=B_SPLINE_CURVE_WITH_KNOTS('',3,(#1368,#1369,#1370,#1371,#1372,#1373),
 .UNSPECIFIED.,.F.,.F.,(4,1,1,4),(-0.0302032289063321,0.,0.362543798375088,
0.725087596750176),.UNSPECIFIED.);
#85=B_SPLINE_CURVE_WITH_KNOTS('',3,(#1376,#1377,#1378,#1379),
 .UNSPECIFIED.,.F.,.F.,(4,4),(0.0302032284716436,0.0622297324474858),
 .UNSPECIFIED.);
#86=B_SPLINE_CURVE_WITH_KNOTS('',3,(#1383,#1384,#1385,#1386,#1387,#1388),
 .UNSPECIFIED.,.F.,.F.,(4,1,1,4),(-0.0967946762986346,-0.0950761392097394,
-0.0761160802100115,-0.0595106755387836),.UNSPECIFIED.);
#87=B_SPLINE_CURVE_WITH_KNOTS('',3,(#1390,#1391,#1392,#1393,#1394,#1395,
#1396,#1397,#1398,#1399,#1400,#1401),.UNSPECIFIED.,.F.,.F.,(4,1,1,1,1,1,
1,1,1,4),(-0.223338146842119,-0.218392951053009,-0.208933354561921,-0.200836742569196,
-0.190034485301243,-0.17113236788283,-0.152190964752445,-0.133174238811946,
-0.114089076290085,-0.0967946762986346),.UNSPECIFIED.);
#88=B_SPLINE_CURVE_WITH_KNOTS('',3,(#1403,#1404,#1405,#1406,#1407,#1408,
#1409,#1410,#1411,#1412,#1413,#1414,#1415,#1416,#1417,#1418,#1419),
 .UNSPECIFIED.,.F.,.F.,(4,1,1,1,1,1,1,1,1,1,1,1,1,1,4),(-0.279096112509569,
-0.278334518421959,-0.274132622447774,-0.269932051213969,-0.265732309187078,
-0.26153342687615,-0.257334671230972,-0.253136011896638,-0.248937952127557,
-0.244740602359283,-0.240543547118522,-0.236346730009239,-0.232150033841505,
-0.227953412964883,-0.223338146842119),.UNSPECIFIED.);
#89=B_SPLINE_CURVE_WITH_KNOTS('',3,(#1421,#1422,#1423,#1424,#1425,#1426),
 .UNSPECIFIED.,.F.,.F.,(4,1,1,4),(-1.03438688167285,-1.00418371284598,-0.641639912677773,
-0.279096112509569),.UNSPECIFIED.);
#90=B_SPLINE_CURVE_WITH_KNOTS('',3,(#1428,#1429,#1430,#1431),
 .UNSPECIFIED.,.F.,.F.,(4,4),(1.03438688167284,1.06641329156317),
 .UNSPECIFIED.);
#91=B_SPLINE_CURVE_WITH_KNOTS('',3,(#1435,#1436,#1437,#1438,#1439,#1440),
 .UNSPECIFIED.,.F.,.F.,(4,1,1,4),(0.907389023887291,0.909107559808002,0.928067618725672,
0.944673024520327),.UNSPECIFIED.);
#92=B_SPLINE_CURVE_WITH_KNOTS('',3,(#1442,#1443,#1444,#1445,#1446,#1447,
#1448,#1449,#1450,#1451,#1452,#1453),.UNSPECIFIED.,.F.,.F.,(4,1,1,1,1,1,
1,1,1,4),(0.780845551966017,0.785790747748919,0.795250344256677,0.803346959032831,
0.814149213566643,0.833051331055162,0.851992734275973,0.871009460326681,
0.890094622828851,0.907389023887291),.UNSPECIFIED.);
#93=B_SPLINE_CURVE_WITH_KNOTS('',3,(#1455,#1456,#1457,#1458,#1459,#1460,
#1461,#1462,#1463,#1464,#1465,#1466,#1467,#1468,#1469,#1470,#1471),
 .UNSPECIFIED.,.F.,.F.,(4,1,1,1,1,1,1,1,1,1,1,1,1,1,4),(0.725087596750402,
0.725848618145371,0.730051076380547,0.734251647665886,0.738451389772753,
0.742650272212739,0.74684902800397,0.751047687383746,0.755245747010826,
0.759443096658048,0.7636401517861,0.76783696879724,0.772033664886662,0.77623032378384,
0.780845551965715),.UNSPECIFIED.);
#94=B_SPLINE_CURVE_WITH_KNOTS('',3,(#1472,#1473,#1474,#1475,#1476,#1477),
 .UNSPECIFIED.,.F.,.F.,(4,1,1,4),(-0.0302032284716435,0.,0.36254379837522,
0.725087596750439),.UNSPECIFIED.);
#95=B_SPLINE_CURVE_WITH_KNOTS('',3,(#1490,#1491,#1492,#1493,#1494,#1495,
#1496,#1497,#1498,#1499,#1500,#1501,#1502,#1503,#1504,#1505,#1506,#1507,
#1508,#1509,#1510,#1511,#1512,#1513,#1514,#1515,#1516,#1517,#1518,#1519,
#1520),.UNSPECIFIED.,.F.,.F.,(4,3,3,3,3,3,3,3,3,3,4),(-0.0436426257013296,
-0.0396700913405151,-0.0325043408748309,-0.026114227118493,-0.0199562227227599,
-0.0151397559806951,-0.00889483425887408,-0.00298163531042103,-0.00264991253705307,
0.,0.000301597136446883),.UNSPECIFIED.);
#96=B_SPLINE_CURVE_WITH_KNOTS('',3,(#1522,#1523,#1524,#1525,#1526,#1527,
#1528,#1529,#1530,#1531,#1532,#1533,#1534,#1535,#1536,#1537,#1538,#1539,
#1540,#1541),.UNSPECIFIED.,.F.,.F.,(4,2,2,2,2,2,2,2,2,4),(-0.0573885640538245,
-0.0569945699405518,-0.043188930699679,-0.0414788461866984,-0.0207167733110964,
-0.00753216858064389,-0.0031411764998898,-0.00151500503906664,-0.000656718032781162,
-1.78557283504873E-6),.UNSPECIFIED.);
#97=B_SPLINE_CURVE_WITH_KNOTS('',3,(#1545,#1546,#1547,#1548,#1549,#1550,
#1551,#1552,#1553,#1554,#1555,#1556,#1557,#1558,#1559,#1560,#1561,#1562,
#1563,#1564,#1565,#1566,#1567,#1568,#1569,#1570,#1571,#1572),
 .UNSPECIFIED.,.F.,.F.,(4,3,3,3,3,3,3,3,3,4),(-0.0436426260518358,-0.039670091672352,
-0.0327043610531604,-0.0261142274380164,-0.0199562284263086,-0.0151397562604027,
-0.00863845732345789,-0.00264991269640047,0.,0.000301596963249434),
 .UNSPECIFIED.);
#98=B_SPLINE_CURVE_WITH_KNOTS('',3,(#1574,#1575,#1576,#1577,#1578,#1579,
#1580,#1581,#1582,#1583,#1584,#1585,#1586,#1587,#1588,#1589,#1590,#1591,
#1592,#1593),.UNSPECIFIED.,.F.,.F.,(4,2,2,2,2,2,2,2,2,4),(-0.0704696253902072,
-0.0699135877524796,-0.0643181634402176,-0.0637421041429114,-0.0268181348935904,
-0.00753239154428808,-0.00314109778330028,-0.00151497615491478,-0.000656715354534019,
-1.84610268421953E-6),.UNSPECIFIED.);
#99=B_SPLINE_CURVE_WITH_KNOTS('',3,(#1597,#1598,#1599,#1600,#1601,#1602,
#1603,#1604,#1605,#1606,#1607,#1608,#1609,#1610,#1611,#1612,#1613,#1614,
#1615,#1616,#1617,#1618,#1619,#1620,#1621,#1622,#1623,#1624,#1625,#1626,
#1627,#1628,#1629,#1630),.UNSPECIFIED.,.F.,.F.,(4,3,3,3,3,3,3,3,3,3,3,4),
(-0.0439512861309576,-0.03989848725757,-0.0329230616178861,-0.026208105841308,
-0.0225159060011697,-0.0163307538819032,-0.0151883977029807,-0.00891992611692072,
-0.00303703484633031,-0.00265145453086077,0.,0.000301597120918973),
 .UNSPECIFIED.);
#100=B_SPLINE_CURVE_WITH_KNOTS('',3,(#1632,#1633,#1634,#1635,#1636,#1637,
#1638,#1639,#1640,#1641,#1642,#1643,#1644,#1645,#1646,#1647),
 .UNSPECIFIED.,.F.,.F.,(4,2,2,2,2,2,2,4),(-0.0517220960095387,-0.0514258946080388,
-0.020093503119753,-0.00721345323011922,-0.00306325484780016,-0.00149612720960167,
-0.000655194309652042,-3.15609507933783E-5),.UNSPECIFIED.);
#101=B_SPLINE_CURVE_WITH_KNOTS('',3,(#1651,#1652,#1653,#1654,#1655,#1656,
#1657,#1658,#1659,#1660,#1661,#1662,#1663,#1664,#1665,#1666,#1667,#1668,
#1669,#1670,#1671,#1672,#1673,#1674,#1675,#1676,#1677,#1678),
 .UNSPECIFIED.,.F.,.F.,(4,3,3,3,3,3,3,3,3,4),(-0.0436426260292223,-0.0396700916499622,
-0.0327043279845601,-0.0261142274587119,-0.0199562280578372,-0.0151397562420664,
-0.00863834155753155,-0.0026499127874331,0.,0.000301596973478176),
 .UNSPECIFIED.);
#102=B_SPLINE_CURVE_WITH_KNOTS('',3,(#1680,#1681,#1682,#1683,#1684,#1685,
#1686,#1687,#1688,#1689,#1690,#1691,#1692,#1693,#1694,#1695,#1696,#1697),
 .UNSPECIFIED.,.F.,.F.,(4,2,2,2,2,2,2,2,4),(-0.0711914241043073,-0.070592609948752,
-0.0340090611311418,-0.030643348008688,-0.00753569518133909,-0.00314190219162017,
-0.00151517300810389,-0.000656733757725598,-1.55023660510021E-6),
 .UNSPECIFIED.);
#103=B_SPLINE_CURVE_WITH_KNOTS('',3,(#1754,#1755,#1756,#1757,#1758,#1759,
#1760,#1761,#1762),.UNSPECIFIED.,.F.,.F.,(4,1,1,1,1,1,4),(0.,0.0357142857142857,
0.0714285714285714,0.142857142857143,0.5,0.785714285714286,1.),
 .UNSPECIFIED.);
#104=B_SPLINE_CURVE_WITH_KNOTS('',3,(#1764,#1765,#1766,#1767,#1768,#1769),
 .UNSPECIFIED.,.F.,.F.,(4,1,1,4),(0.279096112573186,0.641639912741281,1.00418371290938,
1.00436220221145),.UNSPECIFIED.);
#105=B_SPLINE_CURVE_WITH_KNOTS('',3,(#1770,#1771,#1772,#1773),
 .UNSPECIFIED.,.F.,.F.,(4,4),(0.,3.15356193298415E-5),.UNSPECIFIED.);
#106=B_SPLINE_CURVE_WITH_KNOTS('',3,(#1894,#1895,#1896,#1897,#1898,#1899,
#1900),.UNSPECIFIED.,.F.,.F.,(4,1,1,1,4),(-1.,-0.785714285714286,-0.5,-0.285714285714286,
0.),.UNSPECIFIED.);
#107=B_SPLINE_CURVE_WITH_KNOTS('',3,(#1901,#1902,#1903,#1904,#1905,#1906,
#1907,#1908,#1909,#1910,#1911,#1912,#1913,#1914,#1915,#1916,#1917),
 .UNSPECIFIED.,.F.,.F.,(4,1,1,1,1,1,1,1,1,1,1,1,1,1,4),(0.223338146841817,
0.227953412398696,0.232150033555373,0.236346729976631,0.24054354729029,
0.244740602661783,0.248937952459005,0.253136012216498,0.257334671457442,
0.261533427038201,0.26573230923521,0.26993205126352,0.274132622495405,0.2783345184664,
0.279096112573186),.UNSPECIFIED.);
#108=B_SPLINE_CURVE_WITH_KNOTS('',3,(#2038,#2039,#2040,#2041,#2042,#2043,
#2044,#2045,#2046,#2047),.UNSPECIFIED.,.F.,.F.,(4,2,2,2,4),(0.0838021192958558,
0.0992444736516844,0.107778263139827,0.111095353685703,0.114059142324187),
 .UNSPECIFIED.);
#109=B_SPLINE_CURVE_WITH_KNOTS('',3,(#2048,#2049,#2050,#2051,#2052,#2053,
#2054,#2055,#2056,#2057,#2058,#2059,#2060,#2061,#2062,#2063,#2064),
 .UNSPECIFIED.,.F.,.F.,(4,1,1,1,1,1,1,1,1,1,1,1,1,1,4),(0.00129388956646408,
0.0191659400571884,0.0381996075149813,0.0571701308886321,0.0761160802100345,
0.0950761392097157,0.114089076290091,0.133174238811938,0.152190964752446,
0.171132367882828,0.190034485301244,0.200836742581875,0.208933354561919,
0.218392951053008,0.223338146841817),.UNSPECIFIED.);
#110=B_SPLINE_CURVE_WITH_KNOTS('',3,(#2120,#2121,#2122,#2123,#2124,#2125,
#2126,#2127,#2128),.UNSPECIFIED.,.F.,.F.,(4,1,1,1,1,1,4),(0.,0.0357142857142857,
0.0714285714285714,0.142857142857143,0.5,0.785714285714286,1.),
 .UNSPECIFIED.);
#111=B_SPLINE_CURVE_WITH_KNOTS('',3,(#2130,#2131,#2132,#2133,#2134,#2135),
 .UNSPECIFIED.,.F.,.F.,(4,1,1,4),(0.279096112509569,0.641639912677773,1.00418371284598,
1.00436216430668),.UNSPECIFIED.);
#112=B_SPLINE_CURVE_WITH_KNOTS('',3,(#2136,#2137,#2138,#2139),
 .UNSPECIFIED.,.F.,.F.,(4,4),(0.,3.15356193298346E-5),.UNSPECIFIED.);
#113=B_SPLINE_CURVE_WITH_KNOTS('',3,(#2260,#2261,#2262,#2263,#2264,#2265,
#2266),.UNSPECIFIED.,.F.,.F.,(4,1,1,1,4),(-1.,-0.785714285714286,-0.5,-0.285714285714286,
0.),.UNSPECIFIED.);
#114=B_SPLINE_CURVE_WITH_KNOTS('',3,(#2267,#2268,#2269,#2270,#2271,#2272,
#2273,#2274,#2275,#2276,#2277,#2278,#2279,#2280,#2281,#2282,#2283),
 .UNSPECIFIED.,.F.,.F.,(4,1,1,1,1,1,1,1,1,1,1,1,1,1,4),(0.223338146842119,
0.227953412964883,0.232150033841505,0.236346730009239,0.240543547118522,
0.244740602359283,0.248937952127557,0.253136011896638,0.257334671230972,
0.26153342687615,0.265732309187078,0.269932051213969,0.274132622447774,
0.278334518421959,0.279096112509569),.UNSPECIFIED.);
#115=B_SPLINE_CURVE_WITH_KNOTS('',3,(#2404,#2405,#2406,#2407,#2408,#2409,
#2410,#2411,#2412,#2413),.UNSPECIFIED.,.F.,.F.,(4,2,2,2,4),(0.0839328646177663,
0.0995611809604809,0.10810078715368,0.111423353535383,0.11439408344663),
 .UNSPECIFIED.);
#116=B_SPLINE_CURVE_WITH_KNOTS('',3,(#2414,#2415,#2416,#2417,#2418,#2419,
#2420,#2421,#2422,#2423,#2424,#2425,#2426,#2427,#2428,#2429,#2430),
 .UNSPECIFIED.,.F.,.F.,(4,1,1,1,1,1,1,1,1,1,1,1,1,1,4),(0.0012938895802156,
0.019165940055939,0.0381996075151778,0.0571701308886526,0.0761160802100115,
0.0950761392097394,0.114089076290085,0.133174238811946,0.152190964752445,
0.17113236788283,0.190034485301243,0.200836742569196,0.208933354561921,
0.218392951053009,0.223338146842119),.UNSPECIFIED.);
#117=B_SPLINE_CURVE_WITH_KNOTS('',3,(#2534,#2535,#2536,#2537,#2538,#2539),
 .UNSPECIFIED.,.F.,.F.,(4,1,1,4),(0.,0.5,0.785714285714286,1.),
 .UNSPECIFIED.);
#118=B_SPLINE_CURVE_WITH_KNOTS('',3,(#2541,#2542,#2543,#2544,#2545,#2546,
#2547,#2548,#2549,#2550),.UNSPECIFIED.,.F.,.F.,(4,2,2,2,4),(0.0851443649293004,
0.102699937177519,0.111241773040278,0.114599934685102,0.117623728715318),
 .UNSPECIFIED.);
#119=B_SPLINE_CURVE_WITH_KNOTS('',3,(#2551,#2552,#2553,#2554,#2555,#2556,
#2557,#2558,#2559,#2560,#2561,#2562,#2563,#2564,#2565,#2566,#2567),
 .UNSPECIFIED.,.F.,.F.,(4,1,1,1,1,1,1,1,1,1,1,1,1,1,4),(-1.00288980930174,
-0.985017758808838,-0.965984091349926,-0.947013567976303,-0.92806761865542,
-0.909107559655165,-0.890094622575,-0.871009460053067,-0.85199273411257,
-0.833051330982133,-0.814149213563658,-0.803346959092038,-0.795250344302881,
-0.785790747811733,-0.780845552040379),.UNSPECIFIED.);
#120=B_SPLINE_CURVE_WITH_KNOTS('',3,(#2671,#2672,#2673,#2674,#2675,#2676),
 .UNSPECIFIED.,.F.,.F.,(4,1,1,4),(0.,0.5,0.785714285714286,1.),
 .UNSPECIFIED.);
#121=B_SPLINE_CURVE_WITH_KNOTS('',3,(#2677,#2678,#2679,#2680,#2681,#2682,
#2683,#2684,#2685,#2686,#2687,#2688,#2689,#2690,#2691,#2692,#2693),
 .UNSPECIFIED.,.F.,.F.,(4,1,1,1,1,1,1,1,1,1,1,1,1,1,4),(-0.780845552040077,
-0.776230324515336,-0.77203366529918,-0.767836968888052,-0.763640151582648,
-0.759443096216672,-0.755245746421003,-0.751047686663701,-0.746849027419846,
-0.742650271837932,-0.738451389636037,-0.734251647604953,-0.730051076372925,
-0.725848618148871,-0.725087596750139),.UNSPECIFIED.);
#122=B_SPLINE_CURVE_WITH_KNOTS('',3,(#2749,#2750,#2751,#2752),
 .UNSPECIFIED.,.F.,.F.,(4,4),(0.,3.15356193457357E-5),.UNSPECIFIED.);
#123=B_SPLINE_CURVE_WITH_KNOTS('',3,(#2753,#2754,#2755,#2756,#2757,#2758),
 .UNSPECIFIED.,.F.,.F.,(4,1,1,4),(-0.725087596750176,-0.362543798375088,
0.,0.000178618541442436),.UNSPECIFIED.);
#124=B_SPLINE_CURVE_WITH_KNOTS('',3,(#2788,#2789,#2790,#2791,#2792,#2793),
 .UNSPECIFIED.,.F.,.F.,(4,1,1,4),(8.67618913777497E-9,0.281096834295951,
0.48896334285278,0.696829851409609),.UNSPECIFIED.);
#125=B_SPLINE_CURVE_WITH_KNOTS('',3,(#2795,#2796,#2797,#2798,#2799,#2800,
#2801),.UNSPECIFIED.,.F.,.F.,(4,1,1,1,4),(0.,0.471238898038469,0.942477796076938,
1.41371669411541,1.61049513902404),.UNSPECIFIED.);
#126=B_SPLINE_CURVE_WITH_KNOTS('',3,(#2828,#2829,#2830,#2831,#2832,#2833),
 .UNSPECIFIED.,.F.,.F.,(4,1,1,4),(-0.653754308816861,-0.48896334285278,
-0.281096834295951,0.0307029285392924),.UNSPECIFIED.);
#127=B_SPLINE_CURVE_WITH_KNOTS('',3,(#2834,#2835,#2836,#2837,#2838,#2839,
#2840,#2841,#2842,#2843,#2844,#2845,#2846),.UNSPECIFIED.,.F.,.F.,(4,3,3,
3,4),(0.,0.0322061638356839,0.0381166141352153,0.069918268356038,0.0764617331755713),
 .UNSPECIFIED.);
#128=B_SPLINE_CURVE_WITH_KNOTS('',3,(#2868,#2869,#2870,#2871,#2872),
 .UNSPECIFIED.,.F.,.F.,(4,1,4),(0.0777034516403268,0.309113971232222,0.635),
 .UNSPECIFIED.);
#129=B_SPLINE_CURVE_WITH_KNOTS('',3,(#2873,#2874,#2875,#2876,#2877,#2878,
#2879),.UNSPECIFIED.,.F.,.F.,(4,3,4),(0.,0.115689934759619,0.195144611493629),
 .UNSPECIFIED.);
#130=B_SPLINE_CURVE_WITH_KNOTS('',3,(#2983,#2984,#2985,#2986,#2987,#2988),
 .UNSPECIFIED.,.F.,.F.,(4,1,1,4),(0.,0.5,0.785714285714286,1.),
 .UNSPECIFIED.);
#131=B_SPLINE_CURVE_WITH_KNOTS('',3,(#2990,#2991,#2992,#2993,#2994,#2995,
#2996,#2997,#2998,#2999),.UNSPECIFIED.,.F.,.F.,(4,2,2,2,4),(0.0850644045831425,
0.102477349887847,0.1110202736717,0.114376280376227,0.117396619805012),
 .UNSPECIFIED.);
#132=B_SPLINE_CURVE_WITH_KNOTS('',3,(#3000,#3001,#3002,#3003,#3004,#3005,
#3006,#3007,#3008,#3009,#3010,#3011,#3012,#3013,#3014,#3015,#3016),
 .UNSPECIFIED.,.F.,.F.,(4,1,1,1,1,1,1,1,1,1,1,1,1,1,4),(-1.00288980922773,
-0.985017758744042,-0.965984091311625,-0.947013567983353,-0.928067618725672,
-0.909107559808002,-0.890094622828851,-0.871009460326681,-0.851992734275973,
-0.833051331055162,-0.814149213566643,-0.803346959032831,-0.795250344256677,
-0.785790747748919,-0.780845551966017),.UNSPECIFIED.);
#133=B_SPLINE_CURVE_WITH_KNOTS('',3,(#3120,#3121,#3122,#3123,#3124,#3125),
 .UNSPECIFIED.,.F.,.F.,(4,1,1,4),(0.,0.5,0.785714285714286,1.),
 .UNSPECIFIED.);
#134=B_SPLINE_CURVE_WITH_KNOTS('',3,(#3126,#3127,#3128,#3129,#3130,#3131,
#3132,#3133,#3134,#3135,#3136,#3137,#3138,#3139,#3140,#3141,#3142),
 .UNSPECIFIED.,.F.,.F.,(4,1,1,1,1,1,1,1,1,1,1,1,1,1,4),(-0.780845551965715,
-0.77623032378384,-0.772033664886662,-0.76783696879724,-0.7636401517861,
-0.759443096658048,-0.755245747010826,-0.751047687383746,-0.74684902800397,
-0.742650272212739,-0.738451389772753,-0.734251647665886,-0.730051076380547,
-0.725848618145371,-0.725087596750402),.UNSPECIFIED.);
#135=B_SPLINE_CURVE_WITH_KNOTS('',3,(#3198,#3199,#3200,#3201),
 .UNSPECIFIED.,.F.,.F.,(4,4),(0.,3.15356193456696E-5),.UNSPECIFIED.);
#136=B_SPLINE_CURVE_WITH_KNOTS('',3,(#3202,#3203,#3204,#3205,#3206,#3207),
 .UNSPECIFIED.,.F.,.F.,(4,1,1,4),(-0.725087596750439,-0.36254379837522,
0.,0.000178614691210913),.UNSPECIFIED.);
#137=B_SPLINE_CURVE_WITH_KNOTS('',3,(#3237,#3238,#3239,#3240,#3241,#3242),
 .UNSPECIFIED.,.F.,.F.,(4,1,1,4),(3.50600092568299E-8,0.281096827271083,
0.488963330286085,0.696829833301088),.UNSPECIFIED.);
#138=B_SPLINE_CURVE_WITH_KNOTS('',3,(#3244,#3245,#3246,#3247,#3248,#3249,
#3250),.UNSPECIFIED.,.F.,.F.,(4,1,1,1,4),(0.,0.471238898038469,0.942477796076938,
1.41371669411541,1.61049513902404),.UNSPECIFIED.);
#139=B_SPLINE_CURVE_WITH_KNOTS('',3,(#3277,#3278,#3279,#3280,#3281,#3282),
 .UNSPECIFIED.,.F.,.F.,(4,1,1,4),(-0.653754346161067,-0.488963330286085,
-0.281096827271083,0.0307029272514212),.UNSPECIFIED.);
#140=B_SPLINE_CURVE_WITH_KNOTS('',3,(#3283,#3284,#3285,#3286,#3287,#3288,
#3289,#3290,#3291,#3292,#3293,#3294,#3295),.UNSPECIFIED.,.F.,.F.,(4,3,3,
3,4),(0.,0.0322090255643897,0.0381174019226784,0.0699229399956476,0.0764617330550272),
 .UNSPECIFIED.);
#141=B_SPLINE_CURVE_WITH_KNOTS('',3,(#3317,#3318,#3319,#3320,#3321),
 .UNSPECIFIED.,.F.,.F.,(4,1,4),(0.0777034516403263,0.39058547842404,0.635),
 .UNSPECIFIED.);
#142=B_SPLINE_CURVE_WITH_KNOTS('',3,(#3322,#3323,#3324,#3325,#3326,#3327,
#3328),.UNSPECIFIED.,.F.,.F.,(4,3,4),(0.,0.115689977665938,0.195144611503289),
 .UNSPECIFIED.);
#143=B_SPLINE_CURVE_WITH_KNOTS('',3,(#3333,#3334,#3335,#3336,#3337,#3338,
#3339),.UNSPECIFIED.,.F.,.F.,(4,1,1,1,4),(0.274460453129831,0.471238898038469,
0.942477796076938,1.41371669411541,1.88495559215388),.UNSPECIFIED.);
#144=B_SPLINE_CURVE_WITH_KNOTS('',3,(#3341,#3342,#3343,#3344,#3345,#3346,
#3347,#3348,#3349,#3350,#3351,#3352,#3353),.UNSPECIFIED.,.F.,.F.,(4,3,3,
3,4),(0.,0.0322169527084023,0.0381166141351755,0.0699328102169375,0.0764617331755692),
 .UNSPECIFIED.);
#145=B_SPLINE_CURVE_WITH_KNOTS('',3,(#3355,#3356,#3357,#3358,#3359,#3360,
#3361),.UNSPECIFIED.,.F.,.F.,(4,3,4),(0.,0.115689934759628,0.19514461149365),
 .UNSPECIFIED.);
#146=B_SPLINE_CURVE_WITH_KNOTS('',3,(#3387,#3388,#3389,#3390,#3391,#3392),
 .UNSPECIFIED.,.F.,.F.,(4,1,1,4),(-0.653754508743793,-0.488963343383261,
-0.281096834597199,0.0307029285818947),.UNSPECIFIED.);
#147=B_SPLINE_CURVE_WITH_KNOTS('',3,(#3393,#3394,#3395,#3396,#3397,#3398),
 .UNSPECIFIED.,.F.,.F.,(4,1,1,4),(1.12297789996121E-7,0.281096834597199,
0.488963343383261,0.696829852169323),.UNSPECIFIED.);
#148=B_SPLINE_CURVE_WITH_KNOTS('',3,(#3419,#3420,#3421,#3422,#3423),
 .UNSPECIFIED.,.F.,.F.,(4,1,4),(-0.557296548359671,-0.325886028737121,2.58968463363046E-16),
 .UNSPECIFIED.);
#149=B_SPLINE_CURVE_WITH_KNOTS('',3,(#3428,#3429,#3430,#3431,#3432,#3433,
#3434),.UNSPECIFIED.,.F.,.F.,(4,1,1,1,4),(0.274460453129832,0.471238898038469,
0.942477796076938,1.41371669411541,1.88495559215388),.UNSPECIFIED.);
#150=B_SPLINE_CURVE_WITH_KNOTS('',3,(#3436,#3437,#3438,#3439,#3440,#3441,
#3442,#3443,#3444,#3445,#3446,#3447,#3448),.UNSPECIFIED.,.F.,.F.,(4,3,3,
3,4),(0.,0.032216327831021,0.0381166141361996,0.0699319724798261,0.0764617331755698),
 .UNSPECIFIED.);
#151=B_SPLINE_CURVE_WITH_KNOTS('',3,(#3450,#3451,#3452,#3453,#3454,#3455,
#3456),.UNSPECIFIED.,.F.,.F.,(4,3,4),(0.,0.115689934759634,0.195144611493667),
 .UNSPECIFIED.);
#152=B_SPLINE_CURVE_WITH_KNOTS('',3,(#3482,#3483,#3484,#3485,#3486,#3487),
 .UNSPECIFIED.,.F.,.F.,(4,1,1,4),(-0.653754481580112,-0.488963332620257,
-0.281096828582107,0.0307029274751185),.UNSPECIFIED.);
#153=B_SPLINE_CURVE_WITH_KNOTS('',3,(#3488,#3489,#3490,#3491,#3492,#3493),
 .UNSPECIFIED.,.F.,.F.,(4,1,1,4),(1.05323003915453E-7,0.281096828582107,
0.488963332620257,0.696829836658407),.UNSPECIFIED.);
#154=B_SPLINE_CURVE_WITH_KNOTS('',3,(#3514,#3515,#3516,#3517,#3518),
 .UNSPECIFIED.,.F.,.F.,(4,1,4),(-0.557296548359673,-0.244414521552949,2.22044604925031E-16),
 .UNSPECIFIED.);
#155=B_SPLINE_CURVE_WITH_KNOTS('',3,(#3583,#3584,#3585,#3586,#3587,#3588,
#3589,#3590,#3591,#3592,#3593,#3594,#3595,#3596,#3597,#3598,#3599,#3600,
#3601,#3602,#3603,#3604,#3605,#3606,#3607,#3608,#3609,#3610,#3611,#3612,
#3613),.UNSPECIFIED.,.F.,.F.,(4,3,3,3,3,3,3,3,3,3,4),(-0.043642626556476,
-0.0396700913686189,-0.0325041954956948,-0.0261142271503435,-0.0199562230076031,
-0.0151397559847911,-0.00889483428340995,-0.00298170439128774,-0.00264991258202875,
0.,0.000301597138066558),.UNSPECIFIED.);
#156=B_SPLINE_CURVE_WITH_KNOTS('',3,(#3615,#3616,#3617,#3618,#3619,#3620,
#3621,#3622,#3623,#3624,#3625,#3626,#3627,#3628,#3629,#3630),
 .UNSPECIFIED.,.F.,.F.,(4,2,2,2,2,2,2,4),(-0.0518630433493001,-0.051565421239505,
-0.0203098840206665,-0.00732362896962653,-0.00309025707220676,-0.0015026231736466,
-0.000655661174048965,-2.09832422427013E-5),.UNSPECIFIED.);
#157=B_SPLINE_CURVE_WITH_KNOTS('',3,(#3634,#3635,#3636,#3637,#3638,#3639,
#3640,#3641),.UNSPECIFIED.,.F.,.F.,(4,2,2,4),(-0.044116447003514,-0.0163780842847917,
0.,0.000301596962195276),.UNSPECIFIED.);
#158=B_SPLINE_CURVE_WITH_KNOTS('',3,(#3643,#3644,#3645,#3646,#3647,#3648,
#3649,#3650,#3651,#3652,#3653,#3654,#3655,#3656,#3657,#3658),
 .UNSPECIFIED.,.F.,.F.,(4,2,2,2,2,2,2,4),(-0.0653828356794032,-0.0648878747223623,
-0.0246729087404252,-0.00721424813960449,-0.00306333253803503,-0.00149613750648999,
-0.000655195173828862,-3.15609507965737E-5),.UNSPECIFIED.);
#159=B_SPLINE_CURVE_WITH_KNOTS('',3,(#3715,#3716,#3717,#3718,#3719,#3720,
#3721,#3722,#3723),.UNSPECIFIED.,.F.,.F.,(4,1,1,1,1,1,4),(0.,0.0357142857142857,
0.0714285714285714,0.142857142857143,0.5,0.785714285714286,1.),
 .UNSPECIFIED.);
#160=B_SPLINE_CURVE_WITH_KNOTS('',3,(#3725,#3726,#3727,#3728,#3729,#3730),
 .UNSPECIFIED.,.F.,.F.,(4,1,1,4),(0.279096112510003,0.641639912678208,1.00418371284641,
1.00436219300751),.UNSPECIFIED.);
#161=B_SPLINE_CURVE_WITH_KNOTS('',3,(#3731,#3732,#3733,#3734),
 .UNSPECIFIED.,.F.,.F.,(4,4),(0.,3.15356193298527E-5),.UNSPECIFIED.);
#162=B_SPLINE_CURVE_WITH_KNOTS('',3,(#3855,#3856,#3857,#3858,#3859,#3860,
#3861),.UNSPECIFIED.,.F.,.F.,(4,1,1,1,4),(-1.,-0.785714285714286,-0.5,-0.285714285714286,
0.),.UNSPECIFIED.);
#163=B_SPLINE_CURVE_WITH_KNOTS('',3,(#3862,#3863,#3864,#3865,#3866,#3867,
#3868,#3869,#3870,#3871,#3872,#3873,#3874,#3875,#3876,#3877,#3878),
 .UNSPECIFIED.,.F.,.F.,(4,1,1,1,1,1,1,1,1,1,1,1,1,1,4),(0.223338146842118,
0.227953412961003,0.232150033842302,0.236346729995853,0.240543547072129,
0.244740602261073,0.24893795195871,0.253136011638901,0.257334670989213,
0.261533426716791,0.265732309091864,0.269932051166607,0.274132622431968,
0.278334518422263,0.279096112510003),.UNSPECIFIED.);
#164=B_SPLINE_CURVE_WITH_KNOTS('',3,(#3999,#4000,#4001,#4002,#4003,#4004,
#4005,#4006,#4007,#4008),.UNSPECIFIED.,.F.,.F.,(4,2,2,2,4),(0.0837884225884857,
0.0992115012571114,0.107744623139549,0.111061122785586,0.114024171398975),
 .UNSPECIFIED.);
#165=B_SPLINE_CURVE_WITH_KNOTS('',3,(#4009,#4010,#4011,#4012,#4013,#4014,
#4015,#4016,#4017,#4018,#4019,#4020,#4021,#4022,#4023,#4024,#4025),
 .UNSPECIFIED.,.F.,.F.,(4,1,1,1,1,1,1,1,1,1,1,1,1,1,4),(0.00129388954658607,
0.0191659400524542,0.0381996074987572,0.0571701308517071,0.0761160801440635,
0.0950761391062287,0.114089076140427,0.133174238653273,0.152190964644078,
0.171132367815714,0.1900344852661,0.200836742569283,0.208933354549227,0.218392951047898,
0.223338146842119),.UNSPECIFIED.);
#166=B_SPLINE_CURVE_WITH_KNOTS('',3,(#4129,#4130,#4131,#4132,#4133,#4134),
 .UNSPECIFIED.,.F.,.F.,(4,1,1,4),(0.,0.5,0.785714285714286,1.),
 .UNSPECIFIED.);
#167=B_SPLINE_CURVE_WITH_KNOTS('',3,(#4136,#4137,#4138,#4139,#4140,#4141,
#4142,#4143,#4144,#4145),.UNSPECIFIED.,.F.,.F.,(4,2,2,2,4),(0.0851530405403307,
0.102724204904256,0.111265859569727,0.114624233962547,0.117648385632428),
 .UNSPECIFIED.);
#168=B_SPLINE_CURVE_WITH_KNOTS('',3,(#4146,#4147,#4148,#4149,#4150,#4151,
#4152,#4153,#4154,#4155,#4156,#4157,#4158,#4159,#4160,#4161,#4162),
 .UNSPECIFIED.,.F.,.F.,(4,1,1,1,1,1,1,1,1,1,1,1,1,1,4),(-1.00288980925664,
-0.985017758764126,-0.965984091304781,-0.947013567931429,-0.92806761860976,
-0.90910755961009,-0.890094622529909,-0.871009460007989,-0.851992734067479,
-0.833051330937049,-0.814149213518567,-0.803346959055959,-0.795250344257796,
-0.785790747766632,-0.780845551995066),.UNSPECIFIED.);
#169=B_SPLINE_CURVE_WITH_KNOTS('',3,(#4266,#4267,#4268,#4269,#4270,#4271),
 .UNSPECIFIED.,.F.,.F.,(4,1,1,4),(0.,0.5,0.785714285714286,1.),
 .UNSPECIFIED.);
#170=B_SPLINE_CURVE_WITH_KNOTS('',3,(#4272,#4273,#4274,#4275,#4276,#4277,
#4278,#4279,#4280,#4281,#4282,#4283,#4284,#4285,#4286,#4287,#4288),
 .UNSPECIFIED.,.F.,.F.,(4,1,1,1,1,1,1,1,1,1,1,1,1,1,4),(-0.780845551994764,
-0.776230324069596,-0.772033665050544,-0.76783696881976,-0.763640151659737,
-0.759443096386755,-0.755245746611676,-0.751047686846132,-0.746849027535845,
-0.742650271908108,-0.738451389625179,-0.734251647595106,-0.730051076361718,
-0.725848618146739,-0.7250875967503),.UNSPECIFIED.);
#171=B_SPLINE_CURVE_WITH_KNOTS('',3,(#4344,#4345,#4346,#4347),
 .UNSPECIFIED.,.F.,.F.,(4,4),(0.,3.15356193457003E-5),.UNSPECIFIED.);
#172=B_SPLINE_CURVE_WITH_KNOTS('',3,(#4348,#4349,#4350,#4351,#4352,#4353),
 .UNSPECIFIED.,.F.,.F.,(4,1,1,4),(-0.725087596750338,-0.362543798375169,
0.,0.000178599992322103),.UNSPECIFIED.);
#173=B_SPLINE_CURVE_WITH_KNOTS('',3,(#4383,#4384,#4385,#4386,#4387,#4388),
 .UNSPECIFIED.,.F.,.F.,(4,1,1,4),(-1.13783016807442E-8,0.281096830018412,
0.488963335197632,0.696829840376852),.UNSPECIFIED.);
#174=B_SPLINE_CURVE_WITH_KNOTS('',3,(#4390,#4391,#4392,#4393,#4394,#4395,
#4396),.UNSPECIFIED.,.F.,.F.,(4,1,1,1,4),(0.,0.471238898038469,0.942477796076938,
1.41371669411541,1.61049513902404),.UNSPECIFIED.);
#175=B_SPLINE_CURVE_WITH_KNOTS('',3,(#4423,#4424,#4425,#4426,#4427,#4428),
 .UNSPECIFIED.,.F.,.F.,(4,1,1,4),(-0.653754255450574,-0.488963335197632,
-0.281096830018412,0.0307029277504175),.UNSPECIFIED.);
#176=B_SPLINE_CURVE_WITH_KNOTS('',3,(#4429,#4430,#4431,#4432,#4433,#4434,
#4435,#4436,#4437,#4438,#4439,#4440,#4441),.UNSPECIFIED.,.F.,.F.,(4,3,3,
3,4),(0.,0.032204129516648,0.0381166141359464,0.0699155037090395,0.0764617331755737),
 .UNSPECIFIED.);
#177=B_SPLINE_CURVE_WITH_KNOTS('',3,(#4463,#4464,#4465,#4466,#4467),
 .UNSPECIFIED.,.F.,.F.,(4,1,4),(0.0777034516403267,0.39058547842409,0.635000000000001),
 .UNSPECIFIED.);
#178=B_SPLINE_CURVE_WITH_KNOTS('',3,(#4468,#4469,#4470,#4471,#4472,#4473,
#4474),.UNSPECIFIED.,.F.,.F.,(4,3,4),(0.,0.115689934759629,0.195144611493657),
 .UNSPECIFIED.);
#179=B_SPLINE_CURVE_WITH_KNOTS('',3,(#4479,#4480,#4481,#4482,#4483,#4484,
#4485),.UNSPECIFIED.,.F.,.F.,(4,1,1,1,4),(0.274460453129832,0.471238898038469,
0.942477796076938,1.41371669411541,1.88495559215388),.UNSPECIFIED.);
#180=B_SPLINE_CURVE_WITH_KNOTS('',3,(#4487,#4488,#4489,#4490,#4491,#4492,
#4493,#4494,#4495,#4496,#4497,#4498,#4499),.UNSPECIFIED.,.F.,.F.,(4,3,3,
3,4),(0.,0.0322203230750135,0.0381171007875133,0.0699378131027315,0.0764617331010944),
 .UNSPECIFIED.);
#181=B_SPLINE_CURVE_WITH_KNOTS('',3,(#4501,#4502,#4503,#4504,#4505,#4506,
#4507),.UNSPECIFIED.,.F.,.F.,(4,3,4),(0.,0.1156899543456,0.195144611498054),
 .UNSPECIFIED.);
#182=B_SPLINE_CURVE_WITH_KNOTS('',3,(#4533,#4534,#4535,#4536,#4537,#4538),
 .UNSPECIFIED.,.F.,.F.,(4,1,1,4),(-0.653754548718301,-0.48896333269388,
-0.281096828622997,0.0307029274833271),.UNSPECIFIED.);
#183=B_SPLINE_CURVE_WITH_KNOTS('',3,(#4539,#4540,#4541,#4542,#4543,#4544),
 .UNSPECIFIED.,.F.,.F.,(4,1,1,4),(1.43897677595907E-7,0.281096828622997,
0.48896333269388,0.696829836764763),.UNSPECIFIED.);
#184=B_SPLINE_CURVE_WITH_KNOTS('',3,(#4565,#4566,#4567,#4568,#4569),
 .UNSPECIFIED.,.F.,.F.,(4,1,4),(-0.557296548359668,-0.244414521552948,1.11022302462516E-16),
 .UNSPECIFIED.);
#185=CYLINDRICAL_SURFACE('',#1035,1.5);
#186=CYLINDRICAL_SURFACE('',#1043,0.1);
#187=CYLINDRICAL_SURFACE('',#1044,0.1);
#188=CYLINDRICAL_SURFACE('',#1045,0.1);
#189=CYLINDRICAL_SURFACE('',#1046,0.1);
#190=CYLINDRICAL_SURFACE('',#1047,7.35);
#191=CYLINDRICAL_SURFACE('',#1048,7.35);
#192=CYLINDRICAL_SURFACE('',#1053,0.1);
#193=CYLINDRICAL_SURFACE('',#1054,0.1);
#194=CYLINDRICAL_SURFACE('',#1055,7.35);
#195=CYLINDRICAL_SURFACE('',#1058,1.);
#196=FACE_OUTER_BOUND('',#253,.T.);
#197=FACE_OUTER_BOUND('',#254,.T.);
#198=FACE_OUTER_BOUND('',#257,.T.);
#199=FACE_OUTER_BOUND('',#259,.T.);
#200=FACE_OUTER_BOUND('',#260,.T.);
#201=FACE_OUTER_BOUND('',#262,.T.);
#202=FACE_OUTER_BOUND('',#263,.T.);
#203=FACE_OUTER_BOUND('',#264,.T.);
#204=FACE_OUTER_BOUND('',#265,.T.);
#205=FACE_OUTER_BOUND('',#266,.T.);
#206=FACE_OUTER_BOUND('',#267,.T.);
#207=FACE_OUTER_BOUND('',#268,.T.);
#208=FACE_OUTER_BOUND('',#269,.T.);
#209=FACE_OUTER_BOUND('',#270,.T.);
#210=FACE_OUTER_BOUND('',#271,.T.);
#211=FACE_OUTER_BOUND('',#272,.T.);
#212=FACE_OUTER_BOUND('',#273,.T.);
#213=FACE_OUTER_BOUND('',#274,.T.);
#214=FACE_OUTER_BOUND('',#275,.T.);
#215=FACE_OUTER_BOUND('',#276,.T.);
#216=FACE_OUTER_BOUND('',#277,.T.);
#217=FACE_OUTER_BOUND('',#278,.T.);
#218=FACE_OUTER_BOUND('',#279,.T.);
#219=FACE_OUTER_BOUND('',#280,.T.);
#220=FACE_OUTER_BOUND('',#281,.T.);
#221=FACE_OUTER_BOUND('',#282,.T.);
#222=FACE_OUTER_BOUND('',#283,.T.);
#223=FACE_OUTER_BOUND('',#284,.T.);
#224=FACE_OUTER_BOUND('',#285,.T.);
#225=FACE_OUTER_BOUND('',#286,.T.);
#226=FACE_OUTER_BOUND('',#287,.T.);
#227=FACE_OUTER_BOUND('',#288,.T.);
#228=FACE_OUTER_BOUND('',#289,.T.);
#229=FACE_OUTER_BOUND('',#290,.T.);
#230=FACE_OUTER_BOUND('',#291,.T.);
#231=FACE_OUTER_BOUND('',#292,.T.);
#232=FACE_OUTER_BOUND('',#293,.T.);
#233=FACE_OUTER_BOUND('',#294,.T.);
#234=FACE_OUTER_BOUND('',#295,.T.);
#235=FACE_OUTER_BOUND('',#296,.T.);
#236=FACE_OUTER_BOUND('',#297,.T.);
#237=FACE_OUTER_BOUND('',#298,.T.);
#238=FACE_OUTER_BOUND('',#299,.T.);
#239=FACE_OUTER_BOUND('',#300,.T.);
#240=FACE_OUTER_BOUND('',#301,.T.);
#241=FACE_OUTER_BOUND('',#302,.T.);
#242=FACE_OUTER_BOUND('',#303,.T.);
#243=FACE_OUTER_BOUND('',#304,.T.);
#244=FACE_OUTER_BOUND('',#305,.T.);
#245=FACE_OUTER_BOUND('',#306,.T.);
#246=FACE_OUTER_BOUND('',#307,.T.);
#247=FACE_OUTER_BOUND('',#308,.T.);
#248=FACE_OUTER_BOUND('',#309,.T.);
#249=FACE_OUTER_BOUND('',#310,.T.);
#250=FACE_OUTER_BOUND('',#311,.T.);
#251=FACE_OUTER_BOUND('',#312,.T.);
#252=FACE_OUTER_BOUND('',#313,.T.);
#253=EDGE_LOOP('',(#639,#640,#641,#642));
#254=EDGE_LOOP('',(#643,#644,#645,#646,#647,#648,#649,#650,#651,#652,#653,
#654,#655,#656,#657,#658,#659,#660,#661,#662));
#255=EDGE_LOOP('',(#663,#664,#665,#666,#667,#668,#669,#670,#671,#672,#673,
#674));
#256=EDGE_LOOP('',(#675,#676,#677,#678,#679,#680,#681,#682,#683,#684,#685,
#686));
#257=EDGE_LOOP('',(#687));
#258=EDGE_LOOP('',(#688));
#259=EDGE_LOOP('',(#689,#690,#691,#692));
#260=EDGE_LOOP('',(#693));
#261=EDGE_LOOP('',(#694));
#262=EDGE_LOOP('',(#695,#696,#697,#698));
#263=EDGE_LOOP('',(#699,#700,#701,#702));
#264=EDGE_LOOP('',(#703,#704,#705,#706));
#265=EDGE_LOOP('',(#707,#708,#709,#710));
#266=EDGE_LOOP('',(#711,#712,#713,#714,#715,#716));
#267=EDGE_LOOP('',(#717,#718,#719,#720));
#268=EDGE_LOOP('',(#721,#722,#723,#724,#725,#726));
#269=EDGE_LOOP('',(#727,#728,#729,#730,#731,#732));
#270=EDGE_LOOP('',(#733,#734,#735,#736));
#271=EDGE_LOOP('',(#737,#738,#739,#740,#741,#742));
#272=EDGE_LOOP('',(#743,#744,#745,#746,#747,#748));
#273=EDGE_LOOP('',(#749,#750,#751,#752));
#274=EDGE_LOOP('',(#753,#754,#755,#756,#757,#758));
#275=EDGE_LOOP('',(#759,#760,#761,#762));
#276=EDGE_LOOP('',(#763,#764,#765,#766));
#277=EDGE_LOOP('',(#767,#768,#769,#770));
#278=EDGE_LOOP('',(#771,#772,#773,#774,#775,#776));
#279=EDGE_LOOP('',(#777,#778,#779,#780));
#280=EDGE_LOOP('',(#781,#782,#783,#784,#785,#786));
#281=EDGE_LOOP('',(#787,#788,#789,#790));
#282=EDGE_LOOP('',(#791,#792,#793,#794));
#283=EDGE_LOOP('',(#795,#796,#797,#798));
#284=EDGE_LOOP('',(#799,#800,#801,#802,#803,#804,#805,#806));
#285=EDGE_LOOP('',(#807,#808,#809,#810));
#286=EDGE_LOOP('',(#811,#812,#813,#814));
#287=EDGE_LOOP('',(#815,#816,#817,#818,#819,#820,#821,#822));
#288=EDGE_LOOP('',(#823,#824,#825,#826));
#289=EDGE_LOOP('',(#827,#828,#829,#830));
#290=EDGE_LOOP('',(#831,#832,#833,#834,#835,#836));
#291=EDGE_LOOP('',(#837,#838,#839,#840,#841,#842));
#292=EDGE_LOOP('',(#843,#844,#845,#846,#847,#848));
#293=EDGE_LOOP('',(#849,#850,#851,#852,#853,#854));
#294=EDGE_LOOP('',(#855,#856,#857,#858));
#295=EDGE_LOOP('',(#859,#860,#861,#862));
#296=EDGE_LOOP('',(#863,#864,#865,#866));
#297=EDGE_LOOP('',(#867,#868,#869,#870));
#298=EDGE_LOOP('',(#871,#872,#873,#874,#875,#876,#877));
#299=EDGE_LOOP('',(#878,#879,#880,#881));
#300=EDGE_LOOP('',(#882,#883,#884,#885,#886,#887));
#301=EDGE_LOOP('',(#888,#889,#890,#891,#892,#893));
#302=EDGE_LOOP('',(#894,#895,#896,#897));
#303=EDGE_LOOP('',(#898,#899,#900,#901,#902,#903,#904));
#304=EDGE_LOOP('',(#905,#906,#907,#908));
#305=EDGE_LOOP('',(#909,#910,#911,#912));
#306=EDGE_LOOP('',(#913,#914,#915,#916));
#307=EDGE_LOOP('',(#917,#918,#919,#920,#921,#922,#923,#924));
#308=EDGE_LOOP('',(#925,#926,#927,#928));
#309=EDGE_LOOP('',(#929,#930,#931,#932));
#310=EDGE_LOOP('',(#933,#934,#935,#936,#937,#938));
#311=EDGE_LOOP('',(#939,#940,#941,#942,#943,#944));
#312=EDGE_LOOP('',(#945,#946,#947,#948));
#313=EDGE_LOOP('',(#949,#950,#951,#952));
#314=LINE('',#1149,#343);
#315=LINE('',#1155,#344);
#316=LINE('',#1169,#345);
#317=LINE('',#1214,#346);
#318=LINE('',#1227,#347);
#319=LINE('',#1277,#348);
#320=LINE('',#1329,#349);
#321=LINE('',#1381,#350);
#322=LINE('',#1433,#351);
#323=LINE('',#1484,#352);
#324=LINE('',#1542,#353);
#325=LINE('',#1594,#354);
#326=LINE('',#1648,#355);
#327=LINE('',#1698,#356);
#328=LINE('',#2802,#357);
#329=LINE('',#3251,#358);
#330=LINE('',#3331,#359);
#331=LINE('',#3362,#360);
#332=LINE('',#3426,#361);
#333=LINE('',#3457,#362);
#334=LINE('',#3522,#363);
#335=LINE('',#3524,#364);
#336=LINE('',#3631,#365);
#337=LINE('',#3659,#366);
#338=LINE('',#4397,#367);
#339=LINE('',#4477,#368);
#340=LINE('',#4508,#369);
#341=LINE('',#4572,#370);
#342=LINE('',#4602,#371);
#343=VECTOR('',#1065,1.4);
#344=VECTOR('',#1072,1.5);
#345=VECTOR('',#1073,10.);
#346=VECTOR('',#1074,1.5);
#347=VECTOR('',#1075,10.);
#348=VECTOR('',#1076,10.);
#349=VECTOR('',#1077,10.);
#350=VECTOR('',#1078,10.);
#351=VECTOR('',#1079,10.);
#352=VECTOR('',#1088,1.4);
#353=VECTOR('',#1095,10.);
#354=VECTOR('',#1098,10.);
#355=VECTOR('',#1101,10.);
#356=VECTOR('',#1104,10.);
#357=VECTOR('',#1105,10.);
#358=VECTOR('',#1106,10.);
#359=VECTOR('',#1109,10.);
#360=VECTOR('',#1110,10.);
#361=VECTOR('',#1113,10.);
#362=VECTOR('',#1114,10.);
#363=VECTOR('',#1121,10.);
#364=VECTOR('',#1124,10.);
#365=VECTOR('',#1127,10.);
#366=VECTOR('',#1130,10.);
#367=VECTOR('',#1131,10.);
#368=VECTOR('',#1134,10.);
#369=VECTOR('',#1135,10.);
#370=VECTOR('',#1140,10.);
#371=VECTOR('',#1143,1.);
#372=CIRCLE('',#1033,1.3);
#373=CIRCLE('',#1034,1.5);
#374=CIRCLE('',#1036,1.5);
#375=CIRCLE('',#1038,1.);
#376=CIRCLE('',#1040,1.3);
#377=CIRCLE('',#1042,1.);
#378=VERTEX_POINT('',#1146);
#379=VERTEX_POINT('',#1148);
#380=VERTEX_POINT('',#1152);
#381=VERTEX_POINT('',#1154);
#382=VERTEX_POINT('',#1156);
#383=VERTEX_POINT('',#1163);
#384=VERTEX_POINT('',#1168);
#385=VERTEX_POINT('',#1170);
#386=VERTEX_POINT('',#1177);
#387=VERTEX_POINT('',#1190);
#388=VERTEX_POINT('',#1208);
#389=VERTEX_POINT('',#1215);
#390=VERTEX_POINT('',#1221);
#391=VERTEX_POINT('',#1226);
#392=VERTEX_POINT('',#1228);
#393=VERTEX_POINT('',#1235);
#394=VERTEX_POINT('',#1248);
#395=VERTEX_POINT('',#1270);
#396=VERTEX_POINT('',#1271);
#397=VERTEX_POINT('',#1276);
#398=VERTEX_POINT('',#1278);
#399=VERTEX_POINT('',#1285);
#400=VERTEX_POINT('',#1298);
#401=VERTEX_POINT('',#1316);
#402=VERTEX_POINT('',#1323);
#403=VERTEX_POINT('',#1328);
#404=VERTEX_POINT('',#1330);
#405=VERTEX_POINT('',#1337);
#406=VERTEX_POINT('',#1350);
#407=VERTEX_POINT('',#1374);
#408=VERTEX_POINT('',#1375);
#409=VERTEX_POINT('',#1380);
#410=VERTEX_POINT('',#1382);
#411=VERTEX_POINT('',#1389);
#412=VERTEX_POINT('',#1402);
#413=VERTEX_POINT('',#1420);
#414=VERTEX_POINT('',#1427);
#415=VERTEX_POINT('',#1432);
#416=VERTEX_POINT('',#1434);
#417=VERTEX_POINT('',#1441);
#418=VERTEX_POINT('',#1454);
#419=VERTEX_POINT('',#1479);
#420=VERTEX_POINT('',#1482);
#421=VERTEX_POINT('',#1486);
#422=VERTEX_POINT('',#1489);
#423=VERTEX_POINT('',#1521);
#424=VERTEX_POINT('',#1544);
#425=VERTEX_POINT('',#1573);
#426=VERTEX_POINT('',#1596);
#427=VERTEX_POINT('',#1631);
#428=VERTEX_POINT('',#1650);
#429=VERTEX_POINT('',#1679);
#430=VERTEX_POINT('',#1753);
#431=VERTEX_POINT('',#1763);
#432=VERTEX_POINT('',#1893);
#433=VERTEX_POINT('',#2037);
#434=VERTEX_POINT('',#2119);
#435=VERTEX_POINT('',#2129);
#436=VERTEX_POINT('',#2259);
#437=VERTEX_POINT('',#2403);
#438=VERTEX_POINT('',#2533);
#439=VERTEX_POINT('',#2540);
#440=VERTEX_POINT('',#2670);
#441=VERTEX_POINT('',#2748);
#442=VERTEX_POINT('',#2787);
#443=VERTEX_POINT('',#2794);
#444=VERTEX_POINT('',#2827);
#445=VERTEX_POINT('',#2867);
#446=VERTEX_POINT('',#2982);
#447=VERTEX_POINT('',#2989);
#448=VERTEX_POINT('',#3119);
#449=VERTEX_POINT('',#3197);
#450=VERTEX_POINT('',#3236);
#451=VERTEX_POINT('',#3243);
#452=VERTEX_POINT('',#3276);
#453=VERTEX_POINT('',#3316);
#454=VERTEX_POINT('',#3330);
#455=VERTEX_POINT('',#3332);
#456=VERTEX_POINT('',#3340);
#457=VERTEX_POINT('',#3354);
#458=VERTEX_POINT('',#3425);
#459=VERTEX_POINT('',#3427);
#460=VERTEX_POINT('',#3435);
#461=VERTEX_POINT('',#3449);
#462=VERTEX_POINT('',#3582);
#463=VERTEX_POINT('',#3614);
#464=VERTEX_POINT('',#3633);
#465=VERTEX_POINT('',#3642);
#466=VERTEX_POINT('',#3714);
#467=VERTEX_POINT('',#3724);
#468=VERTEX_POINT('',#3854);
#469=VERTEX_POINT('',#3998);
#470=VERTEX_POINT('',#4128);
#471=VERTEX_POINT('',#4135);
#472=VERTEX_POINT('',#4265);
#473=VERTEX_POINT('',#4343);
#474=VERTEX_POINT('',#4382);
#475=VERTEX_POINT('',#4389);
#476=VERTEX_POINT('',#4422);
#477=VERTEX_POINT('',#4462);
#478=VERTEX_POINT('',#4476);
#479=VERTEX_POINT('',#4478);
#480=VERTEX_POINT('',#4486);
#481=VERTEX_POINT('',#4500);
#482=EDGE_CURVE('',#378,#378,#372,.T.);
#483=EDGE_CURVE('',#378,#379,#314,.T.);
#484=EDGE_CURVE('',#379,#379,#373,.T.);
#485=EDGE_CURVE('',#380,#380,#374,.T.);
#486=EDGE_CURVE('',#380,#381,#315,.T.);
#487=EDGE_CURVE('',#382,#381,#63,.T.);
#488=EDGE_CURVE('',#382,#383,#64,.T.);
#489=EDGE_CURVE('',#384,#383,#316,.T.);
#490=EDGE_CURVE('',#385,#384,#65,.T.);
#491=EDGE_CURVE('',#386,#385,#66,.T.);
#492=EDGE_CURVE('',#387,#386,#67,.T.);
#493=EDGE_CURVE('',#388,#387,#68,.T.);
#494=EDGE_CURVE('',#388,#379,#317,.T.);
#495=EDGE_CURVE('',#389,#388,#69,.T.);
#496=EDGE_CURVE('',#389,#390,#70,.T.);
#497=EDGE_CURVE('',#391,#390,#318,.T.);
#498=EDGE_CURVE('',#392,#391,#71,.T.);
#499=EDGE_CURVE('',#393,#392,#72,.T.);
#500=EDGE_CURVE('',#394,#393,#73,.T.);
#501=EDGE_CURVE('',#381,#394,#74,.T.);
#502=EDGE_CURVE('',#395,#396,#75,.T.);
#503=EDGE_CURVE('',#397,#396,#319,.T.);
#504=EDGE_CURVE('',#398,#397,#76,.T.);
#505=EDGE_CURVE('',#399,#398,#77,.T.);
#506=EDGE_CURVE('',#400,#399,#78,.T.);
#507=EDGE_CURVE('',#401,#400,#79,.T.);
#508=EDGE_CURVE('',#401,#402,#80,.T.);
#509=EDGE_CURVE('',#403,#402,#320,.T.);
#510=EDGE_CURVE('',#404,#403,#81,.T.);
#511=EDGE_CURVE('',#405,#404,#82,.T.);
#512=EDGE_CURVE('',#406,#405,#83,.T.);
#513=EDGE_CURVE('',#395,#406,#84,.T.);
#514=EDGE_CURVE('',#407,#408,#85,.T.);
#515=EDGE_CURVE('',#409,#408,#321,.T.);
#516=EDGE_CURVE('',#410,#409,#86,.T.);
#517=EDGE_CURVE('',#411,#410,#87,.T.);
#518=EDGE_CURVE('',#412,#411,#88,.T.);
#519=EDGE_CURVE('',#413,#412,#89,.T.);
#520=EDGE_CURVE('',#413,#414,#90,.T.);
#521=EDGE_CURVE('',#415,#414,#322,.T.);
#522=EDGE_CURVE('',#416,#415,#91,.T.);
#523=EDGE_CURVE('',#417,#416,#92,.T.);
#524=EDGE_CURVE('',#418,#417,#93,.T.);
#525=EDGE_CURVE('',#407,#418,#94,.T.);
#526=EDGE_CURVE('',#419,#419,#375,.T.);
#527=EDGE_CURVE('',#420,#420,#376,.T.);
#528=EDGE_CURVE('',#420,#380,#323,.T.);
#529=EDGE_CURVE('',#421,#421,#377,.T.);
#530=EDGE_CURVE('',#422,#397,#95,.T.);
#531=EDGE_CURVE('',#396,#423,#96,.T.);
#532=EDGE_CURVE('',#423,#422,#324,.T.);
#533=EDGE_CURVE('',#424,#403,#97,.T.);
#534=EDGE_CURVE('',#402,#425,#98,.T.);
#535=EDGE_CURVE('',#425,#424,#325,.T.);
#536=EDGE_CURVE('',#426,#409,#99,.T.);
#537=EDGE_CURVE('',#408,#427,#100,.T.);
#538=EDGE_CURVE('',#427,#426,#326,.T.);
#539=EDGE_CURVE('',#428,#415,#101,.T.);
#540=EDGE_CURVE('',#414,#429,#102,.T.);
#541=EDGE_CURVE('',#429,#428,#327,.T.);
#542=EDGE_CURVE('',#400,#430,#103,.T.);
#543=EDGE_CURVE('',#430,#431,#104,.T.);
#544=EDGE_CURVE('',#431,#425,#105,.T.);
#545=EDGE_CURVE('',#399,#432,#106,.T.);
#546=EDGE_CURVE('',#432,#430,#107,.T.);
#547=EDGE_CURVE('',#422,#433,#108,.T.);
#548=EDGE_CURVE('',#433,#432,#109,.T.);
#549=EDGE_CURVE('',#412,#434,#110,.T.);
#550=EDGE_CURVE('',#434,#435,#111,.T.);
#551=EDGE_CURVE('',#435,#429,#112,.T.);
#552=EDGE_CURVE('',#411,#436,#113,.T.);
#553=EDGE_CURVE('',#436,#434,#114,.T.);
#554=EDGE_CURVE('',#426,#437,#115,.T.);
#555=EDGE_CURVE('',#437,#436,#116,.T.);
#556=EDGE_CURVE('',#438,#405,#117,.T.);
#557=EDGE_CURVE('',#424,#439,#118,.T.);
#558=EDGE_CURVE('',#439,#438,#119,.T.);
#559=EDGE_CURVE('',#440,#406,#120,.T.);
#560=EDGE_CURVE('',#438,#440,#121,.T.);
#561=EDGE_CURVE('',#441,#423,#122,.T.);
#562=EDGE_CURVE('',#440,#441,#123,.T.);
#563=EDGE_CURVE('',#442,#440,#124,.T.);
#564=EDGE_CURVE('',#443,#442,#125,.T.);
#565=EDGE_CURVE('',#441,#443,#328,.T.);
#566=EDGE_CURVE('',#438,#444,#126,.T.);
#567=EDGE_CURVE('',#444,#442,#127,.T.);
#568=EDGE_CURVE('',#439,#445,#128,.T.);
#569=EDGE_CURVE('',#445,#444,#129,.T.);
#570=EDGE_CURVE('',#446,#417,#130,.T.);
#571=EDGE_CURVE('',#428,#447,#131,.T.);
#572=EDGE_CURVE('',#447,#446,#132,.T.);
#573=EDGE_CURVE('',#448,#418,#133,.T.);
#574=EDGE_CURVE('',#446,#448,#134,.T.);
#575=EDGE_CURVE('',#449,#427,#135,.T.);
#576=EDGE_CURVE('',#448,#449,#136,.T.);
#577=EDGE_CURVE('',#450,#448,#137,.T.);
#578=EDGE_CURVE('',#451,#450,#138,.T.);
#579=EDGE_CURVE('',#449,#451,#329,.T.);
#580=EDGE_CURVE('',#446,#452,#139,.T.);
#581=EDGE_CURVE('',#452,#450,#140,.T.);
#582=EDGE_CURVE('',#447,#453,#141,.T.);
#583=EDGE_CURVE('',#453,#452,#142,.T.);
#584=EDGE_CURVE('',#454,#445,#330,.T.);
#585=EDGE_CURVE('',#455,#454,#143,.T.);
#586=EDGE_CURVE('',#456,#455,#144,.T.);
#587=EDGE_CURVE('',#457,#456,#145,.T.);
#588=EDGE_CURVE('',#443,#457,#331,.T.);
#589=EDGE_CURVE('',#432,#456,#146,.T.);
#590=EDGE_CURVE('',#455,#430,#147,.T.);
#591=EDGE_CURVE('',#433,#457,#148,.T.);
#592=EDGE_CURVE('',#458,#453,#332,.T.);
#593=EDGE_CURVE('',#459,#458,#149,.T.);
#594=EDGE_CURVE('',#460,#459,#150,.T.);
#595=EDGE_CURVE('',#461,#460,#151,.T.);
#596=EDGE_CURVE('',#451,#461,#333,.T.);
#597=EDGE_CURVE('',#436,#460,#152,.T.);
#598=EDGE_CURVE('',#459,#434,#153,.T.);
#599=EDGE_CURVE('',#437,#461,#154,.T.);
#600=EDGE_CURVE('',#431,#454,#334,.T.);
#601=EDGE_CURVE('',#435,#458,#335,.T.);
#602=EDGE_CURVE('',#462,#384,#155,.T.);
#603=EDGE_CURVE('',#383,#463,#156,.T.);
#604=EDGE_CURVE('',#463,#462,#336,.T.);
#605=EDGE_CURVE('',#464,#391,#157,.T.);
#606=EDGE_CURVE('',#390,#465,#158,.T.);
#607=EDGE_CURVE('',#465,#464,#337,.T.);
#608=EDGE_CURVE('',#387,#466,#159,.T.);
#609=EDGE_CURVE('',#466,#467,#160,.T.);
#610=EDGE_CURVE('',#467,#465,#161,.T.);
#611=EDGE_CURVE('',#386,#468,#162,.T.);
#612=EDGE_CURVE('',#468,#466,#163,.T.);
#613=EDGE_CURVE('',#462,#469,#164,.T.);
#614=EDGE_CURVE('',#469,#468,#165,.T.);
#615=EDGE_CURVE('',#470,#393,#166,.T.);
#616=EDGE_CURVE('',#464,#471,#167,.T.);
#617=EDGE_CURVE('',#471,#470,#168,.T.);
#618=EDGE_CURVE('',#472,#394,#169,.T.);
#619=EDGE_CURVE('',#470,#472,#170,.T.);
#620=EDGE_CURVE('',#473,#463,#171,.T.);
#621=EDGE_CURVE('',#472,#473,#172,.T.);
#622=EDGE_CURVE('',#474,#472,#173,.T.);
#623=EDGE_CURVE('',#475,#474,#174,.T.);
#624=EDGE_CURVE('',#473,#475,#338,.T.);
#625=EDGE_CURVE('',#470,#476,#175,.T.);
#626=EDGE_CURVE('',#476,#474,#176,.T.);
#627=EDGE_CURVE('',#471,#477,#177,.T.);
#628=EDGE_CURVE('',#477,#476,#178,.T.);
#629=EDGE_CURVE('',#478,#477,#339,.T.);
#630=EDGE_CURVE('',#479,#478,#179,.T.);
#631=EDGE_CURVE('',#480,#479,#180,.T.);
#632=EDGE_CURVE('',#481,#480,#181,.T.);
#633=EDGE_CURVE('',#475,#481,#340,.T.);
#634=EDGE_CURVE('',#468,#480,#182,.T.);
#635=EDGE_CURVE('',#479,#466,#183,.T.);
#636=EDGE_CURVE('',#469,#481,#184,.T.);
#637=EDGE_CURVE('',#467,#478,#341,.T.);
#638=EDGE_CURVE('',#419,#421,#342,.T.);
#639=ORIENTED_EDGE('',*,*,#482,.T.);
#640=ORIENTED_EDGE('',*,*,#483,.T.);
#641=ORIENTED_EDGE('',*,*,#484,.T.);
#642=ORIENTED_EDGE('',*,*,#483,.F.);
#643=ORIENTED_EDGE('',*,*,#485,.F.);
#644=ORIENTED_EDGE('',*,*,#486,.T.);
#645=ORIENTED_EDGE('',*,*,#487,.F.);
#646=ORIENTED_EDGE('',*,*,#488,.T.);
#647=ORIENTED_EDGE('',*,*,#489,.F.);
#648=ORIENTED_EDGE('',*,*,#490,.F.);
#649=ORIENTED_EDGE('',*,*,#491,.F.);
#650=ORIENTED_EDGE('',*,*,#492,.F.);
#651=ORIENTED_EDGE('',*,*,#493,.F.);
#652=ORIENTED_EDGE('',*,*,#494,.T.);
#653=ORIENTED_EDGE('',*,*,#484,.F.);
#654=ORIENTED_EDGE('',*,*,#494,.F.);
#655=ORIENTED_EDGE('',*,*,#495,.F.);
#656=ORIENTED_EDGE('',*,*,#496,.T.);
#657=ORIENTED_EDGE('',*,*,#497,.F.);
#658=ORIENTED_EDGE('',*,*,#498,.F.);
#659=ORIENTED_EDGE('',*,*,#499,.F.);
#660=ORIENTED_EDGE('',*,*,#500,.F.);
#661=ORIENTED_EDGE('',*,*,#501,.F.);
#662=ORIENTED_EDGE('',*,*,#486,.F.);
#663=ORIENTED_EDGE('',*,*,#502,.T.);
#664=ORIENTED_EDGE('',*,*,#503,.F.);
#665=ORIENTED_EDGE('',*,*,#504,.F.);
#666=ORIENTED_EDGE('',*,*,#505,.F.);
#667=ORIENTED_EDGE('',*,*,#506,.F.);
#668=ORIENTED_EDGE('',*,*,#507,.F.);
#669=ORIENTED_EDGE('',*,*,#508,.T.);
#670=ORIENTED_EDGE('',*,*,#509,.F.);
#671=ORIENTED_EDGE('',*,*,#510,.F.);
#672=ORIENTED_EDGE('',*,*,#511,.F.);
#673=ORIENTED_EDGE('',*,*,#512,.F.);
#674=ORIENTED_EDGE('',*,*,#513,.F.);
#675=ORIENTED_EDGE('',*,*,#514,.T.);
#676=ORIENTED_EDGE('',*,*,#515,.F.);
#677=ORIENTED_EDGE('',*,*,#516,.F.);
#678=ORIENTED_EDGE('',*,*,#517,.F.);
#679=ORIENTED_EDGE('',*,*,#518,.F.);
#680=ORIENTED_EDGE('',*,*,#519,.F.);
#681=ORIENTED_EDGE('',*,*,#520,.T.);
#682=ORIENTED_EDGE('',*,*,#521,.F.);
#683=ORIENTED_EDGE('',*,*,#522,.F.);
#684=ORIENTED_EDGE('',*,*,#523,.F.);
#685=ORIENTED_EDGE('',*,*,#524,.F.);
#686=ORIENTED_EDGE('',*,*,#525,.F.);
#687=ORIENTED_EDGE('',*,*,#482,.F.);
#688=ORIENTED_EDGE('',*,*,#526,.T.);
#689=ORIENTED_EDGE('',*,*,#527,.T.);
#690=ORIENTED_EDGE('',*,*,#528,.T.);
#691=ORIENTED_EDGE('',*,*,#485,.T.);
#692=ORIENTED_EDGE('',*,*,#528,.F.);
#693=ORIENTED_EDGE('',*,*,#527,.F.);
#694=ORIENTED_EDGE('',*,*,#529,.T.);
#695=ORIENTED_EDGE('',*,*,#530,.T.);
#696=ORIENTED_EDGE('',*,*,#503,.T.);
#697=ORIENTED_EDGE('',*,*,#531,.T.);
#698=ORIENTED_EDGE('',*,*,#532,.T.);
#699=ORIENTED_EDGE('',*,*,#533,.T.);
#700=ORIENTED_EDGE('',*,*,#509,.T.);
#701=ORIENTED_EDGE('',*,*,#534,.T.);
#702=ORIENTED_EDGE('',*,*,#535,.T.);
#703=ORIENTED_EDGE('',*,*,#536,.T.);
#704=ORIENTED_EDGE('',*,*,#515,.T.);
#705=ORIENTED_EDGE('',*,*,#537,.T.);
#706=ORIENTED_EDGE('',*,*,#538,.T.);
#707=ORIENTED_EDGE('',*,*,#539,.T.);
#708=ORIENTED_EDGE('',*,*,#521,.T.);
#709=ORIENTED_EDGE('',*,*,#540,.T.);
#710=ORIENTED_EDGE('',*,*,#541,.T.);
#711=ORIENTED_EDGE('',*,*,#542,.T.);
#712=ORIENTED_EDGE('',*,*,#543,.T.);
#713=ORIENTED_EDGE('',*,*,#544,.T.);
#714=ORIENTED_EDGE('',*,*,#534,.F.);
#715=ORIENTED_EDGE('',*,*,#508,.F.);
#716=ORIENTED_EDGE('',*,*,#507,.T.);
#717=ORIENTED_EDGE('',*,*,#545,.T.);
#718=ORIENTED_EDGE('',*,*,#546,.T.);
#719=ORIENTED_EDGE('',*,*,#542,.F.);
#720=ORIENTED_EDGE('',*,*,#506,.T.);
#721=ORIENTED_EDGE('',*,*,#547,.T.);
#722=ORIENTED_EDGE('',*,*,#548,.T.);
#723=ORIENTED_EDGE('',*,*,#545,.F.);
#724=ORIENTED_EDGE('',*,*,#505,.T.);
#725=ORIENTED_EDGE('',*,*,#504,.T.);
#726=ORIENTED_EDGE('',*,*,#530,.F.);
#727=ORIENTED_EDGE('',*,*,#549,.T.);
#728=ORIENTED_EDGE('',*,*,#550,.T.);
#729=ORIENTED_EDGE('',*,*,#551,.T.);
#730=ORIENTED_EDGE('',*,*,#540,.F.);
#731=ORIENTED_EDGE('',*,*,#520,.F.);
#732=ORIENTED_EDGE('',*,*,#519,.T.);
#733=ORIENTED_EDGE('',*,*,#552,.T.);
#734=ORIENTED_EDGE('',*,*,#553,.T.);
#735=ORIENTED_EDGE('',*,*,#549,.F.);
#736=ORIENTED_EDGE('',*,*,#518,.T.);
#737=ORIENTED_EDGE('',*,*,#554,.T.);
#738=ORIENTED_EDGE('',*,*,#555,.T.);
#739=ORIENTED_EDGE('',*,*,#552,.F.);
#740=ORIENTED_EDGE('',*,*,#517,.T.);
#741=ORIENTED_EDGE('',*,*,#516,.T.);
#742=ORIENTED_EDGE('',*,*,#536,.F.);
#743=ORIENTED_EDGE('',*,*,#556,.T.);
#744=ORIENTED_EDGE('',*,*,#511,.T.);
#745=ORIENTED_EDGE('',*,*,#510,.T.);
#746=ORIENTED_EDGE('',*,*,#533,.F.);
#747=ORIENTED_EDGE('',*,*,#557,.T.);
#748=ORIENTED_EDGE('',*,*,#558,.T.);
#749=ORIENTED_EDGE('',*,*,#559,.T.);
#750=ORIENTED_EDGE('',*,*,#512,.T.);
#751=ORIENTED_EDGE('',*,*,#556,.F.);
#752=ORIENTED_EDGE('',*,*,#560,.T.);
#753=ORIENTED_EDGE('',*,*,#561,.T.);
#754=ORIENTED_EDGE('',*,*,#531,.F.);
#755=ORIENTED_EDGE('',*,*,#502,.F.);
#756=ORIENTED_EDGE('',*,*,#513,.T.);
#757=ORIENTED_EDGE('',*,*,#559,.F.);
#758=ORIENTED_EDGE('',*,*,#562,.T.);
#759=ORIENTED_EDGE('',*,*,#562,.F.);
#760=ORIENTED_EDGE('',*,*,#563,.F.);
#761=ORIENTED_EDGE('',*,*,#564,.F.);
#762=ORIENTED_EDGE('',*,*,#565,.F.);
#763=ORIENTED_EDGE('',*,*,#560,.F.);
#764=ORIENTED_EDGE('',*,*,#566,.T.);
#765=ORIENTED_EDGE('',*,*,#567,.T.);
#766=ORIENTED_EDGE('',*,*,#563,.T.);
#767=ORIENTED_EDGE('',*,*,#558,.F.);
#768=ORIENTED_EDGE('',*,*,#568,.T.);
#769=ORIENTED_EDGE('',*,*,#569,.T.);
#770=ORIENTED_EDGE('',*,*,#566,.F.);
#771=ORIENTED_EDGE('',*,*,#570,.T.);
#772=ORIENTED_EDGE('',*,*,#523,.T.);
#773=ORIENTED_EDGE('',*,*,#522,.T.);
#774=ORIENTED_EDGE('',*,*,#539,.F.);
#775=ORIENTED_EDGE('',*,*,#571,.T.);
#776=ORIENTED_EDGE('',*,*,#572,.T.);
#777=ORIENTED_EDGE('',*,*,#573,.T.);
#778=ORIENTED_EDGE('',*,*,#524,.T.);
#779=ORIENTED_EDGE('',*,*,#570,.F.);
#780=ORIENTED_EDGE('',*,*,#574,.T.);
#781=ORIENTED_EDGE('',*,*,#575,.T.);
#782=ORIENTED_EDGE('',*,*,#537,.F.);
#783=ORIENTED_EDGE('',*,*,#514,.F.);
#784=ORIENTED_EDGE('',*,*,#525,.T.);
#785=ORIENTED_EDGE('',*,*,#573,.F.);
#786=ORIENTED_EDGE('',*,*,#576,.T.);
#787=ORIENTED_EDGE('',*,*,#576,.F.);
#788=ORIENTED_EDGE('',*,*,#577,.F.);
#789=ORIENTED_EDGE('',*,*,#578,.F.);
#790=ORIENTED_EDGE('',*,*,#579,.F.);
#791=ORIENTED_EDGE('',*,*,#574,.F.);
#792=ORIENTED_EDGE('',*,*,#580,.T.);
#793=ORIENTED_EDGE('',*,*,#581,.T.);
#794=ORIENTED_EDGE('',*,*,#577,.T.);
#795=ORIENTED_EDGE('',*,*,#572,.F.);
#796=ORIENTED_EDGE('',*,*,#582,.T.);
#797=ORIENTED_EDGE('',*,*,#583,.T.);
#798=ORIENTED_EDGE('',*,*,#580,.F.);
#799=ORIENTED_EDGE('',*,*,#567,.F.);
#800=ORIENTED_EDGE('',*,*,#569,.F.);
#801=ORIENTED_EDGE('',*,*,#584,.F.);
#802=ORIENTED_EDGE('',*,*,#585,.F.);
#803=ORIENTED_EDGE('',*,*,#586,.F.);
#804=ORIENTED_EDGE('',*,*,#587,.F.);
#805=ORIENTED_EDGE('',*,*,#588,.F.);
#806=ORIENTED_EDGE('',*,*,#564,.T.);
#807=ORIENTED_EDGE('',*,*,#546,.F.);
#808=ORIENTED_EDGE('',*,*,#589,.T.);
#809=ORIENTED_EDGE('',*,*,#586,.T.);
#810=ORIENTED_EDGE('',*,*,#590,.T.);
#811=ORIENTED_EDGE('',*,*,#548,.F.);
#812=ORIENTED_EDGE('',*,*,#591,.T.);
#813=ORIENTED_EDGE('',*,*,#587,.T.);
#814=ORIENTED_EDGE('',*,*,#589,.F.);
#815=ORIENTED_EDGE('',*,*,#581,.F.);
#816=ORIENTED_EDGE('',*,*,#583,.F.);
#817=ORIENTED_EDGE('',*,*,#592,.F.);
#818=ORIENTED_EDGE('',*,*,#593,.F.);
#819=ORIENTED_EDGE('',*,*,#594,.F.);
#820=ORIENTED_EDGE('',*,*,#595,.F.);
#821=ORIENTED_EDGE('',*,*,#596,.F.);
#822=ORIENTED_EDGE('',*,*,#578,.T.);
#823=ORIENTED_EDGE('',*,*,#553,.F.);
#824=ORIENTED_EDGE('',*,*,#597,.T.);
#825=ORIENTED_EDGE('',*,*,#594,.T.);
#826=ORIENTED_EDGE('',*,*,#598,.T.);
#827=ORIENTED_EDGE('',*,*,#555,.F.);
#828=ORIENTED_EDGE('',*,*,#599,.T.);
#829=ORIENTED_EDGE('',*,*,#595,.T.);
#830=ORIENTED_EDGE('',*,*,#597,.F.);
#831=ORIENTED_EDGE('',*,*,#532,.F.);
#832=ORIENTED_EDGE('',*,*,#561,.F.);
#833=ORIENTED_EDGE('',*,*,#565,.T.);
#834=ORIENTED_EDGE('',*,*,#588,.T.);
#835=ORIENTED_EDGE('',*,*,#591,.F.);
#836=ORIENTED_EDGE('',*,*,#547,.F.);
#837=ORIENTED_EDGE('',*,*,#538,.F.);
#838=ORIENTED_EDGE('',*,*,#575,.F.);
#839=ORIENTED_EDGE('',*,*,#579,.T.);
#840=ORIENTED_EDGE('',*,*,#596,.T.);
#841=ORIENTED_EDGE('',*,*,#599,.F.);
#842=ORIENTED_EDGE('',*,*,#554,.F.);
#843=ORIENTED_EDGE('',*,*,#535,.F.);
#844=ORIENTED_EDGE('',*,*,#544,.F.);
#845=ORIENTED_EDGE('',*,*,#600,.T.);
#846=ORIENTED_EDGE('',*,*,#584,.T.);
#847=ORIENTED_EDGE('',*,*,#568,.F.);
#848=ORIENTED_EDGE('',*,*,#557,.F.);
#849=ORIENTED_EDGE('',*,*,#541,.F.);
#850=ORIENTED_EDGE('',*,*,#551,.F.);
#851=ORIENTED_EDGE('',*,*,#601,.T.);
#852=ORIENTED_EDGE('',*,*,#592,.T.);
#853=ORIENTED_EDGE('',*,*,#582,.F.);
#854=ORIENTED_EDGE('',*,*,#571,.F.);
#855=ORIENTED_EDGE('',*,*,#543,.F.);
#856=ORIENTED_EDGE('',*,*,#590,.F.);
#857=ORIENTED_EDGE('',*,*,#585,.T.);
#858=ORIENTED_EDGE('',*,*,#600,.F.);
#859=ORIENTED_EDGE('',*,*,#550,.F.);
#860=ORIENTED_EDGE('',*,*,#598,.F.);
#861=ORIENTED_EDGE('',*,*,#593,.T.);
#862=ORIENTED_EDGE('',*,*,#601,.F.);
#863=ORIENTED_EDGE('',*,*,#602,.T.);
#864=ORIENTED_EDGE('',*,*,#489,.T.);
#865=ORIENTED_EDGE('',*,*,#603,.T.);
#866=ORIENTED_EDGE('',*,*,#604,.T.);
#867=ORIENTED_EDGE('',*,*,#605,.T.);
#868=ORIENTED_EDGE('',*,*,#497,.T.);
#869=ORIENTED_EDGE('',*,*,#606,.T.);
#870=ORIENTED_EDGE('',*,*,#607,.T.);
#871=ORIENTED_EDGE('',*,*,#608,.T.);
#872=ORIENTED_EDGE('',*,*,#609,.T.);
#873=ORIENTED_EDGE('',*,*,#610,.T.);
#874=ORIENTED_EDGE('',*,*,#606,.F.);
#875=ORIENTED_EDGE('',*,*,#496,.F.);
#876=ORIENTED_EDGE('',*,*,#495,.T.);
#877=ORIENTED_EDGE('',*,*,#493,.T.);
#878=ORIENTED_EDGE('',*,*,#611,.T.);
#879=ORIENTED_EDGE('',*,*,#612,.T.);
#880=ORIENTED_EDGE('',*,*,#608,.F.);
#881=ORIENTED_EDGE('',*,*,#492,.T.);
#882=ORIENTED_EDGE('',*,*,#613,.T.);
#883=ORIENTED_EDGE('',*,*,#614,.T.);
#884=ORIENTED_EDGE('',*,*,#611,.F.);
#885=ORIENTED_EDGE('',*,*,#491,.T.);
#886=ORIENTED_EDGE('',*,*,#490,.T.);
#887=ORIENTED_EDGE('',*,*,#602,.F.);
#888=ORIENTED_EDGE('',*,*,#615,.T.);
#889=ORIENTED_EDGE('',*,*,#499,.T.);
#890=ORIENTED_EDGE('',*,*,#498,.T.);
#891=ORIENTED_EDGE('',*,*,#605,.F.);
#892=ORIENTED_EDGE('',*,*,#616,.T.);
#893=ORIENTED_EDGE('',*,*,#617,.T.);
#894=ORIENTED_EDGE('',*,*,#618,.T.);
#895=ORIENTED_EDGE('',*,*,#500,.T.);
#896=ORIENTED_EDGE('',*,*,#615,.F.);
#897=ORIENTED_EDGE('',*,*,#619,.T.);
#898=ORIENTED_EDGE('',*,*,#620,.T.);
#899=ORIENTED_EDGE('',*,*,#603,.F.);
#900=ORIENTED_EDGE('',*,*,#488,.F.);
#901=ORIENTED_EDGE('',*,*,#487,.T.);
#902=ORIENTED_EDGE('',*,*,#501,.T.);
#903=ORIENTED_EDGE('',*,*,#618,.F.);
#904=ORIENTED_EDGE('',*,*,#621,.T.);
#905=ORIENTED_EDGE('',*,*,#621,.F.);
#906=ORIENTED_EDGE('',*,*,#622,.F.);
#907=ORIENTED_EDGE('',*,*,#623,.F.);
#908=ORIENTED_EDGE('',*,*,#624,.F.);
#909=ORIENTED_EDGE('',*,*,#619,.F.);
#910=ORIENTED_EDGE('',*,*,#625,.T.);
#911=ORIENTED_EDGE('',*,*,#626,.T.);
#912=ORIENTED_EDGE('',*,*,#622,.T.);
#913=ORIENTED_EDGE('',*,*,#617,.F.);
#914=ORIENTED_EDGE('',*,*,#627,.T.);
#915=ORIENTED_EDGE('',*,*,#628,.T.);
#916=ORIENTED_EDGE('',*,*,#625,.F.);
#917=ORIENTED_EDGE('',*,*,#626,.F.);
#918=ORIENTED_EDGE('',*,*,#628,.F.);
#919=ORIENTED_EDGE('',*,*,#629,.F.);
#920=ORIENTED_EDGE('',*,*,#630,.F.);
#921=ORIENTED_EDGE('',*,*,#631,.F.);
#922=ORIENTED_EDGE('',*,*,#632,.F.);
#923=ORIENTED_EDGE('',*,*,#633,.F.);
#924=ORIENTED_EDGE('',*,*,#623,.T.);
#925=ORIENTED_EDGE('',*,*,#612,.F.);
#926=ORIENTED_EDGE('',*,*,#634,.T.);
#927=ORIENTED_EDGE('',*,*,#631,.T.);
#928=ORIENTED_EDGE('',*,*,#635,.T.);
#929=ORIENTED_EDGE('',*,*,#614,.F.);
#930=ORIENTED_EDGE('',*,*,#636,.T.);
#931=ORIENTED_EDGE('',*,*,#632,.T.);
#932=ORIENTED_EDGE('',*,*,#634,.F.);
#933=ORIENTED_EDGE('',*,*,#604,.F.);
#934=ORIENTED_EDGE('',*,*,#620,.F.);
#935=ORIENTED_EDGE('',*,*,#624,.T.);
#936=ORIENTED_EDGE('',*,*,#633,.T.);
#937=ORIENTED_EDGE('',*,*,#636,.F.);
#938=ORIENTED_EDGE('',*,*,#613,.F.);
#939=ORIENTED_EDGE('',*,*,#607,.F.);
#940=ORIENTED_EDGE('',*,*,#610,.F.);
#941=ORIENTED_EDGE('',*,*,#637,.T.);
#942=ORIENTED_EDGE('',*,*,#629,.T.);
#943=ORIENTED_EDGE('',*,*,#627,.F.);
#944=ORIENTED_EDGE('',*,*,#616,.F.);
#945=ORIENTED_EDGE('',*,*,#609,.F.);
#946=ORIENTED_EDGE('',*,*,#635,.F.);
#947=ORIENTED_EDGE('',*,*,#630,.T.);
#948=ORIENTED_EDGE('',*,*,#637,.F.);
#949=ORIENTED_EDGE('',*,*,#526,.F.);
#950=ORIENTED_EDGE('',*,*,#638,.T.);
#951=ORIENTED_EDGE('',*,*,#529,.F.);
#952=ORIENTED_EDGE('',*,*,#638,.F.);
#953=CONICAL_SURFACE('',#1032,1.4,0.785398163397449);
#954=CONICAL_SURFACE('',#1039,1.4,0.785398163397448);
#955=ADVANCED_FACE('',(#196),#953,.T.);
#956=ADVANCED_FACE('',(#197,#59,#60),#185,.T.);
#957=ADVANCED_FACE('',(#198,#61),#51,.F.);
#958=ADVANCED_FACE('',(#199),#954,.T.);
#959=ADVANCED_FACE('',(#200,#62),#52,.T.);
#960=ADVANCED_FACE('',(#201),#186,.F.);
#961=ADVANCED_FACE('',(#202),#187,.F.);
#962=ADVANCED_FACE('',(#203),#188,.F.);
#963=ADVANCED_FACE('',(#204),#189,.F.);
#964=ADVANCED_FACE('',(#205),#15,.T.);
#965=ADVANCED_FACE('',(#206),#16,.T.);
#966=ADVANCED_FACE('',(#207),#17,.T.);
#967=ADVANCED_FACE('',(#208),#18,.T.);
#968=ADVANCED_FACE('',(#209),#19,.T.);
#969=ADVANCED_FACE('',(#210),#20,.T.);
#970=ADVANCED_FACE('',(#211),#21,.T.);
#971=ADVANCED_FACE('',(#212),#22,.T.);
#972=ADVANCED_FACE('',(#213),#23,.T.);
#973=ADVANCED_FACE('',(#214),#24,.T.);
#974=ADVANCED_FACE('',(#215),#25,.F.);
#975=ADVANCED_FACE('',(#216),#26,.T.);
#976=ADVANCED_FACE('',(#217),#27,.T.);
#977=ADVANCED_FACE('',(#218),#28,.T.);
#978=ADVANCED_FACE('',(#219),#29,.T.);
#979=ADVANCED_FACE('',(#220),#30,.T.);
#980=ADVANCED_FACE('',(#221),#31,.F.);
#981=ADVANCED_FACE('',(#222),#32,.T.);
#982=ADVANCED_FACE('',(#223),#190,.T.);
#983=ADVANCED_FACE('',(#224),#33,.F.);
#984=ADVANCED_FACE('',(#225),#34,.T.);
#985=ADVANCED_FACE('',(#226),#191,.T.);
#986=ADVANCED_FACE('',(#227),#35,.F.);
#987=ADVANCED_FACE('',(#228),#36,.T.);
#988=ADVANCED_FACE('',(#229),#53,.F.);
#989=ADVANCED_FACE('',(#230),#54,.F.);
#990=ADVANCED_FACE('',(#231),#55,.T.);
#991=ADVANCED_FACE('',(#232),#56,.T.);
#992=ADVANCED_FACE('',(#233),#37,.T.);
#993=ADVANCED_FACE('',(#234),#38,.T.);
#994=ADVANCED_FACE('',(#235),#192,.F.);
#995=ADVANCED_FACE('',(#236),#193,.F.);
#996=ADVANCED_FACE('',(#237),#39,.T.);
#997=ADVANCED_FACE('',(#238),#40,.T.);
#998=ADVANCED_FACE('',(#239),#41,.T.);
#999=ADVANCED_FACE('',(#240),#42,.T.);
#1000=ADVANCED_FACE('',(#241),#43,.T.);
#1001=ADVANCED_FACE('',(#242),#44,.T.);
#1002=ADVANCED_FACE('',(#243),#45,.T.);
#1003=ADVANCED_FACE('',(#244),#46,.F.);
#1004=ADVANCED_FACE('',(#245),#47,.T.);
#1005=ADVANCED_FACE('',(#246),#194,.T.);
#1006=ADVANCED_FACE('',(#247),#48,.F.);
#1007=ADVANCED_FACE('',(#248),#49,.T.);
#1008=ADVANCED_FACE('',(#249),#57,.F.);
#1009=ADVANCED_FACE('',(#250),#58,.T.);
#1010=ADVANCED_FACE('',(#251),#50,.T.);
#1011=ADVANCED_FACE('',(#252),#195,.F.);
#1012=CLOSED_SHELL('',(#955,#956,#957,#958,#959,#960,#961,#962,#963,#964,
#965,#966,#967,#968,#969,#970,#971,#972,#973,#974,#975,#976,#977,#978,#979,
#980,#981,#982,#983,#984,#985,#986,#987,#988,#989,#990,#991,#992,#993,#994,
#995,#996,#997,#998,#999,#1000,#1001,#1002,#1003,#1004,#1005,#1006,#1007,
#1008,#1009,#1010,#1011));
#1013=DERIVED_UNIT_ELEMENT(#1015,1.);
#1014=DERIVED_UNIT_ELEMENT(#4608,3.);
#1015=(
MASS_UNIT()
NAMED_UNIT(*)
SI_UNIT($,.GRAM.)
);
#1016=DERIVED_UNIT((#1013,#1014));
#1017=MEASURE_REPRESENTATION_ITEM('density measure',
POSITIVE_RATIO_MEASURE(1.),#1016);
#1018=PROPERTY_DEFINITION_REPRESENTATION(#1023,#1020);
#1019=PROPERTY_DEFINITION_REPRESENTATION(#1024,#1021);
#1020=REPRESENTATION('material name',(#1022),#4605);
#1021=REPRESENTATION('density',(#1017),#4605);
#1022=DESCRIPTIVE_REPRESENTATION_ITEM('Generic','Generic');
#1023=PROPERTY_DEFINITION('material property','material name',#4615);
#1024=PROPERTY_DEFINITION('material property','density of part',#4615);
#1025=DATE_TIME_ROLE('creation_date');
#1026=APPLIED_DATE_AND_TIME_ASSIGNMENT(#1027,#1025,(#4615));
#1027=DATE_AND_TIME(#1028,#1029);
#1028=CALENDAR_DATE(2021,28,9);
#1029=LOCAL_TIME(7,55,12.,#1030);
#1030=COORDINATED_UNIVERSAL_TIME_OFFSET(0,0,.BEHIND.);
#1031=AXIS2_PLACEMENT_3D('placement',#1144,#1059,#1060);
#1032=AXIS2_PLACEMENT_3D('',#1145,#1061,#1062);
#1033=AXIS2_PLACEMENT_3D('',#1147,#1063,#1064);
#1034=AXIS2_PLACEMENT_3D('',#1150,#1066,#1067);
#1035=AXIS2_PLACEMENT_3D('',#1151,#1068,#1069);
#1036=AXIS2_PLACEMENT_3D('',#1153,#1070,#1071);
#1037=AXIS2_PLACEMENT_3D('',#1478,#1080,#1081);
#1038=AXIS2_PLACEMENT_3D('',#1480,#1082,#1083);
#1039=AXIS2_PLACEMENT_3D('',#1481,#1084,#1085);
#1040=AXIS2_PLACEMENT_3D('',#1483,#1086,#1087);
#1041=AXIS2_PLACEMENT_3D('',#1485,#1089,#1090);
#1042=AXIS2_PLACEMENT_3D('',#1487,#1091,#1092);
#1043=AXIS2_PLACEMENT_3D('',#1488,#1093,#1094);
#1044=AXIS2_PLACEMENT_3D('',#1543,#1096,#1097);
#1045=AXIS2_PLACEMENT_3D('',#1595,#1099,#1100);
#1046=AXIS2_PLACEMENT_3D('',#1649,#1102,#1103);
#1047=AXIS2_PLACEMENT_3D('',#3329,#1107,#1108);
#1048=AXIS2_PLACEMENT_3D('',#3424,#1111,#1112);
#1049=AXIS2_PLACEMENT_3D('',#3519,#1115,#1116);
#1050=AXIS2_PLACEMENT_3D('',#3520,#1117,#1118);
#1051=AXIS2_PLACEMENT_3D('',#3521,#1119,#1120);
#1052=AXIS2_PLACEMENT_3D('',#3523,#1122,#1123);
#1053=AXIS2_PLACEMENT_3D('',#3581,#1125,#1126);
#1054=AXIS2_PLACEMENT_3D('',#3632,#1128,#1129);
#1055=AXIS2_PLACEMENT_3D('',#4475,#1132,#1133);
#1056=AXIS2_PLACEMENT_3D('',#4570,#1136,#1137);
#1057=AXIS2_PLACEMENT_3D('',#4571,#1138,#1139);
#1058=AXIS2_PLACEMENT_3D('',#4601,#1141,#1142);
#1059=DIRECTION('axis',(0.,0.,1.));
#1060=DIRECTION('refdir',(1.,0.,0.));
#1061=DIRECTION('center_axis',(0.,0.,1.));
#1062=DIRECTION('ref_axis',(-1.,0.,0.));
#1063=DIRECTION('center_axis',(0.,0.,1.));
#1064=DIRECTION('ref_axis',(-1.,0.,0.));
#1065=DIRECTION('',(0.707106781186548,-8.65956056235494E-17,0.707106781186547));
#1066=DIRECTION('center_axis',(0.,0.,-1.));
#1067=DIRECTION('ref_axis',(-1.,0.,0.));
#1068=DIRECTION('center_axis',(0.,0.,1.));
#1069=DIRECTION('ref_axis',(-1.,0.,0.));
#1070=DIRECTION('center_axis',(0.,0.,1.));
#1071=DIRECTION('ref_axis',(-1.,0.,0.));
#1072=DIRECTION('',(0.,0.,-1.));
#1073=DIRECTION('',(0.,0.,1.));
#1074=DIRECTION('',(0.,0.,-1.));
#1075=DIRECTION('',(0.,0.,-1.));
#1076=DIRECTION('',(0.,0.,1.));
#1077=DIRECTION('',(0.,0.,-1.));
#1078=DIRECTION('',(0.,0.,1.));
#1079=DIRECTION('',(0.,0.,-1.));
#1080=DIRECTION('center_axis',(0.,0.,1.));
#1081=DIRECTION('ref_axis',(1.,0.,0.));
#1082=DIRECTION('center_axis',(0.,0.,1.));
#1083=DIRECTION('ref_axis',(-1.,0.,0.));
#1084=DIRECTION('center_axis',(0.,0.,-1.));
#1085=DIRECTION('ref_axis',(-1.,0.,0.));
#1086=DIRECTION('center_axis',(0.,0.,-1.));
#1087=DIRECTION('ref_axis',(-1.,0.,0.));
#1088=DIRECTION('',(0.707106781186547,8.65956056235493E-17,-0.707106781186547));
#1089=DIRECTION('center_axis',(0.,0.,1.));
#1090=DIRECTION('ref_axis',(1.,0.,0.));
#1091=DIRECTION('center_axis',(0.,0.,-1.));
#1092=DIRECTION('ref_axis',(-1.,0.,0.));
#1093=DIRECTION('center_axis',(0.,0.,-1.));
#1094=DIRECTION('ref_axis',(-0.957361554709402,-0.288892460206901,0.));
#1095=DIRECTION('',(0.,0.,-1.));
#1096=DIRECTION('center_axis',(0.,0.,1.));
#1097=DIRECTION('ref_axis',(0.996505027639907,-0.0835328072579175,0.));
#1098=DIRECTION('',(0.,0.,1.));
#1099=DIRECTION('center_axis',(0.,0.,-1.));
#1100=DIRECTION('ref_axis',(0.228492567853742,0.973545657088358,0.));
#1101=DIRECTION('',(0.,0.,-1.));
#1102=DIRECTION('center_axis',(0.,0.,1.));
#1103=DIRECTION('ref_axis',(-0.570594046954737,-0.821232265306116,0.));
#1104=DIRECTION('',(0.,0.,1.));
#1105=DIRECTION('',(0.866025403784438,-0.5,0.));
#1106=DIRECTION('',(-0.866025403784439,-0.5,0.));
#1107=DIRECTION('center_axis',(0.,0.,-1.));
#1108=DIRECTION('ref_axis',(0.866025403784438,-0.5,0.));
#1109=DIRECTION('',(0.,0.,1.));
#1110=DIRECTION('',(0.,0.,-1.));
#1111=DIRECTION('center_axis',(0.,0.,-1.));
#1112=DIRECTION('ref_axis',(-0.866025403784439,-0.5,0.));
#1113=DIRECTION('',(0.,0.,1.));
#1114=DIRECTION('',(0.,0.,-1.));
#1115=DIRECTION('center_axis',(-0.5,-0.866025403784438,0.));
#1116=DIRECTION('ref_axis',(0.,0.,-1.));
#1117=DIRECTION('center_axis',(-0.5,0.866025403784439,0.));
#1118=DIRECTION('ref_axis',(0.,0.,-1.));
#1119=DIRECTION('center_axis',(-0.669130606358858,0.743144825477395,0.));
#1120=DIRECTION('ref_axis',(0.,0.,-1.));
#1121=DIRECTION('',(-0.743144825477394,-0.669130606358858,0.));
#1122=DIRECTION('center_axis',(0.978147600733806,0.207911690817759,0.));
#1123=DIRECTION('ref_axis',(0.,0.,-1.));
#1124=DIRECTION('',(-0.207911690817759,0.978147600733806,0.));
#1125=DIRECTION('center_axis',(0.,0.,-1.));
#1126=DIRECTION('ref_axis',(0.728868986855661,-0.684653196881459,0.));
#1127=DIRECTION('',(0.,0.,-1.));
#1128=DIRECTION('center_axis',(0.,0.,1.));
#1129=DIRECTION('ref_axis',(-0.425910980685166,0.904765072564033,0.));
#1130=DIRECTION('',(0.,0.,1.));
#1131=DIRECTION('',(0.,1.,0.));
#1132=DIRECTION('center_axis',(0.,0.,-1.));
#1133=DIRECTION('ref_axis',(0.,1.,0.));
#1134=DIRECTION('',(0.,0.,1.));
#1135=DIRECTION('',(0.,0.,-1.));
#1136=DIRECTION('center_axis',(1.,0.,0.));
#1137=DIRECTION('ref_axis',(0.,0.,-1.));
#1138=DIRECTION('center_axis',(-0.309016994374947,-0.951056516295154,0.));
#1139=DIRECTION('ref_axis',(0.,0.,-1.));
#1140=DIRECTION('',(0.951056516295154,-0.309016994374947,0.));
#1141=DIRECTION('center_axis',(0.,0.,1.));
#1142=DIRECTION('ref_axis',(-1.,0.,0.));
#1143=DIRECTION('',(0.,0.,1.));
#1144=CARTESIAN_POINT('',(0.,0.,0.));
#1145=CARTESIAN_POINT('Origin',(0.,0.,0.1));
#1146=CARTESIAN_POINT('',(1.3,1.59204083889156E-16,0.));
#1147=CARTESIAN_POINT('Origin',(0.,0.,0.));
#1148=CARTESIAN_POINT('',(1.5,-1.83697019872103E-16,0.2));
#1149=CARTESIAN_POINT('',(1.4,-1.71450551880629E-16,0.1));
#1150=CARTESIAN_POINT('Origin',(0.,0.,0.2));
#1151=CARTESIAN_POINT('Origin',(0.,0.,0.));
#1152=CARTESIAN_POINT('',(1.5,1.83697019872103E-16,11.8));
#1153=CARTESIAN_POINT('Origin',(0.,0.,11.8));
#1154=CARTESIAN_POINT('',(1.5,-4.43005413968182E-9,4.20775647685012));
#1155=CARTESIAN_POINT('',(1.5,1.83697019872103E-16,0.));
#1156=CARTESIAN_POINT('',(1.2358516987554E-12,1.5,11.2666142204786));
#1157=CARTESIAN_POINT('Ctrl Pts',(-2.93465029033574E-5,1.50018925073729,
11.2666052911094));
#1158=CARTESIAN_POINT('Ctrl Pts',(0.0296241572330368,1.50027634707017,11.1709945496101));
#1159=CARTESIAN_POINT('Ctrl Pts',(0.417329514144364,1.48990373094031,9.92866481773639));
#1160=CARTESIAN_POINT('Ctrl Pts',(1.19586871658915,1.14518875999732,7.56659500342617));
#1161=CARTESIAN_POINT('Ctrl Pts',(1.49984946831323,0.373994176601723,5.32502614942564));
#1162=CARTESIAN_POINT('Ctrl Pts',(1.49999856601298,5.32114229818449E-8,
4.20775645736386));
#1163=CARTESIAN_POINT('',(-0.0937499999999999,1.49706744587544,11.5710108298476));
#1164=CARTESIAN_POINT('Ctrl Pts',(-2.93465029041727E-5,1.50018925073729,
11.2666052911094));
#1165=CARTESIAN_POINT('Ctrl Pts',(-0.0314729418478577,1.50009689666435,
11.3679877615623));
#1166=CARTESIAN_POINT('Ctrl Pts',(-0.0627343796504222,1.49900971936212,
11.4694517264918));
#1167=CARTESIAN_POINT('Ctrl Pts',(-0.0937500000040519,1.49706744587518,
11.5710108298464));
#1168=CARTESIAN_POINT('',(-0.0937499999999999,1.49706744587544,10.2061923159385));
#1169=CARTESIAN_POINT('',(-0.0937499999999999,1.49706744587544,0.));
#1170=CARTESIAN_POINT('',(-2.60710672861647E-14,1.5,9.85069513090047));
#1171=CARTESIAN_POINT('Ctrl Pts',(3.59068779961016E-9,1.50000000377726,
9.85069513184599));
#1172=CARTESIAN_POINT('Ctrl Pts',(-0.00143864235247676,1.50000000572414,
9.8561585755962));
#1173=CARTESIAN_POINT('Ctrl Pts',(-0.018751808574111,1.49997511651173,9.92189723940858));
#1174=CARTESIAN_POINT('Ctrl Pts',(-0.050015984346256,1.49938914748037,10.0404013371311));
#1175=CARTESIAN_POINT('Ctrl Pts',(-0.0798401135735481,1.49793849232962,
10.1534230582408));
#1176=CARTESIAN_POINT('Ctrl Pts',(-0.0937499986798713,1.49706744687848,
10.206192316303));
#1177=CARTESIAN_POINT('',(0.30857165674178,1.46791809466865,8.64074900501871));
#1178=CARTESIAN_POINT('Ctrl Pts',(0.30857165674178,1.46791809466865,8.64074900501871));
#1179=CARTESIAN_POINT('Ctrl Pts',(0.304742574086068,1.46872300768332,8.65656607627318));
#1180=CARTESIAN_POINT('Ctrl Pts',(0.293560234819483,1.47102808185185,8.7026314996565));
#1181=CARTESIAN_POINT('Ctrl Pts',(0.275965101400321,1.47444606894801,8.77455484224152));
#1182=CARTESIAN_POINT('Ctrl Pts',(0.253604343059481,1.47846498437203,8.86514713248932));
#1183=CARTESIAN_POINT('Ctrl Pts',(0.22354427640859,1.48339834318851,8.98583178834387));
#1184=CARTESIAN_POINT('Ctrl Pts',(0.184382092628695,1.48886533513491,9.14100179092851));
#1185=CARTESIAN_POINT('Ctrl Pts',(0.137995184218438,1.49388454359707,9.32218948827771));
#1186=CARTESIAN_POINT('Ctrl Pts',(0.0909528041455427,1.49749041039643,9.50380011086762));
#1187=CARTESIAN_POINT('Ctrl Pts',(0.0448896391952451,1.49955887785555,9.68003822178653));
#1188=CARTESIAN_POINT('Ctrl Pts',(0.0144777341489717,1.49999998418495,9.79571408045403));
#1189=CARTESIAN_POINT('Ctrl Pts',(3.59068797416671E-9,1.50000000377726,
9.85069513184598));
#1190=CARTESIAN_POINT('',(0.456719138270385,1.42877836935529,8.1136107289868));
#1191=CARTESIAN_POINT('Ctrl Pts',(0.456719138270385,1.42877836935529,8.1136107289868));
#1192=CARTESIAN_POINT('Ctrl Pts',(0.455966295318325,1.42901902094387,8.1159727218876));
#1193=CARTESIAN_POINT('Ctrl Pts',(0.451066178262842,1.43058110387012,8.13136994951232));
#1194=CARTESIAN_POINT('Ctrl Pts',(0.442095760082663,1.43338971800304,8.15984046320921));
#1195=CARTESIAN_POINT('Ctrl Pts',(0.429942498379093,1.43708115764005,8.19909111274444));
#1196=CARTESIAN_POINT('Ctrl Pts',(0.417978929357009,1.44060560486807,8.23842983129692));
#1197=CARTESIAN_POINT('Ctrl Pts',(0.406207852210871,1.44396821096831,8.2778593482605));
#1198=CARTESIAN_POINT('Ctrl Pts',(0.394632513656171,1.44717391586225,8.31738070332646));
#1199=CARTESIAN_POINT('Ctrl Pts',(0.383256483695744,1.45022749903018,8.35699358939586));
#1200=CARTESIAN_POINT('Ctrl Pts',(0.372083979954425,1.45313352053034,8.39669497155423));
#1201=CARTESIAN_POINT('Ctrl Pts',(0.361118731914552,1.455896628251,8.43648296707438));
#1202=CARTESIAN_POINT('Ctrl Pts',(0.350363866736213,1.45852155828864,8.47635747299353));
#1203=CARTESIAN_POINT('Ctrl Pts',(0.339822290093393,1.46101302476671,8.51631888826815));
#1204=CARTESIAN_POINT('Ctrl Pts',(0.32949705420223,1.46337563190676,8.5563667511855));
#1205=CARTESIAN_POINT('Ctrl Pts',(0.319055153598542,1.46568834078236,8.5978347925853));
#1206=CARTESIAN_POINT('Ctrl Pts',(0.312145273678844,1.46716688320608,8.62598720465763));
#1207=CARTESIAN_POINT('Ctrl Pts',(0.30857165674178,1.46791809466865,8.64074900501871));
#1208=CARTESIAN_POINT('',(1.5,5.7548150089255E-11,2.50919036068705));
#1209=CARTESIAN_POINT('Ctrl Pts',(1.4980669009158,0.000454081543299928,
2.50902714456625));
#1210=CARTESIAN_POINT('Ctrl Pts',(1.49661065684255,0.244644847439683,3.25392305088601));
#1211=CARTESIAN_POINT('Ctrl Pts',(1.34709608423581,0.877731135295636,5.13042126219752));
#1212=CARTESIAN_POINT('Ctrl Pts',(0.815097110425868,1.31422030903709,6.98922452902671));
#1213=CARTESIAN_POINT('Ctrl Pts',(0.456719138270385,1.42877836935529,8.1136107289868));
#1214=CARTESIAN_POINT('',(1.5,1.83697019872103E-16,0.));
#1215=CARTESIAN_POINT('',(1.42658477444321,-0.46352549156093,1.0333857863999));
#1216=CARTESIAN_POINT('Ctrl Pts',(1.42662855930637,-0.464023226549831,1.03353723719031));
#1217=CARTESIAN_POINT('Ctrl Pts',(1.43588516612512,-0.435849446261712,1.12914807478778));
#1218=CARTESIAN_POINT('Ctrl Pts',(1.4795815264042,-0.288216094314264,1.62230280880169));
#1219=CARTESIAN_POINT('Ctrl Pts',(1.4987980288237,-0.129583576166585,2.11383687978355));
#1220=CARTESIAN_POINT('Ctrl Pts',(1.49806671053559,-5.91717411445314E-6,
2.50918872389458));
#1221=CARTESIAN_POINT('',(1.39482540651052,-0.551780830903677,0.728989208524652));
#1222=CARTESIAN_POINT('Ctrl Pts',(1.42675963485762,-0.46361374016316,1.03339487674695));
#1223=CARTESIAN_POINT('Ctrl Pts',(1.41695275673872,-0.493488853193889,0.932012369037006));
#1224=CARTESIAN_POINT('Ctrl Pts',(1.40625697775169,-0.522883404406773,0.830548345234639));
#1225=CARTESIAN_POINT('Ctrl Pts',(1.39482540650948,-0.551780830906286,0.728989208525512));
#1226=CARTESIAN_POINT('',(1.39482540651052,-0.551780830903677,2.09380768390072));
#1227=CARTESIAN_POINT('',(1.39482540651052,-0.551780830903677,0.));
#1228=CARTESIAN_POINT('',(1.42658477444273,-0.463525491562431,2.44930486868979));
#1229=CARTESIAN_POINT('Ctrl Pts',(1.42658477979975,-0.463525492113033,2.44930485827328));
#1230=CARTESIAN_POINT('Ctrl Pts',(1.42614021629443,-0.464893724178842,2.44384142305386));
#1231=CARTESIAN_POINT('Ctrl Pts',(1.42076648332882,-0.481351830414304,2.37810276784971));
#1232=CARTESIAN_POINT('Ctrl Pts',(1.41054803229205,-0.510904753325198,2.25959867350502));
#1233=CARTESIAN_POINT('Ctrl Pts',(1.39995221386806,-0.538820910029811,2.14657694695607));
#1234=CARTESIAN_POINT('Ctrl Pts',(1.39482540892275,-0.551780830357184,2.09380768353214));
#1235=CARTESIAN_POINT('',(1.4914269552904,-0.160142552225193,3.65925099489279));
#1236=CARTESIAN_POINT('Ctrl Pts',(1.4914269552904,-0.160142552225193,3.65925099489279));
#1237=CARTESIAN_POINT('Ctrl Pts',(1.49100922144732,-0.164032958023399,3.64343392372004));
#1238=CARTESIAN_POINT('Ctrl Pts',(1.48974594442925,-0.175380301766455,3.59736850030712));
#1239=CARTESIAN_POINT('Ctrl Pts',(1.48755944798548,-0.193170486144038,3.52544514988568));
#1240=CARTESIAN_POINT('Ctrl Pts',(1.48447180944476,-0.215678743998791,3.43485286090299));
#1241=CARTESIAN_POINT('Ctrl Pts',(1.47987464122504,-0.24579205781821,3.31416820594799));
#1242=CARTESIAN_POINT('Ctrl Pts',(1.47297228029339,-0.284726898179082,3.15899821631976));
#1243=CARTESIAN_POINT('Ctrl Pts',(1.46341148870168,-0.330394489798363,2.97781052197008));
#1244=CARTESIAN_POINT('Ctrl Pts',(1.45230397741003,-0.376248725419427,2.79619990241371));
#1245=CARTESIAN_POINT('Ctrl Pts',(1.44003690575986,-0.420696592081555,2.61996178460894));
#1246=CARTESIAN_POINT('Ctrl Pts',(1.43105862669437,-0.449756343935986,2.50428591811819));
#1247=CARTESIAN_POINT('Ctrl Pts',(1.42658477979975,-0.463525492113033,2.44930485827328));
#1248=CARTESIAN_POINT('',(1.49998295389364,-0.00715108582820982,4.18638927156867));
#1249=CARTESIAN_POINT('Ctrl Pts',(1.49998295389364,-0.00715108582820916,
4.18638927156867));
#1250=CARTESIAN_POINT('Ctrl Pts',(1.49997918870046,-0.00794085758073101,
4.18402904063592));
#1251=CARTESIAN_POINT('Ctrl Pts',(1.4999506013495,-0.0130838744836053,4.16863177369808));
#1252=CARTESIAN_POINT('Ctrl Pts',(1.49984974520343,-0.0224831907235167,
4.14016119328723));
#1253=CARTESIAN_POINT('Ctrl Pts',(1.49960493770073,-0.0351828973802431,
4.10090884435));
#1254=CARTESIAN_POINT('Ctrl Pts',(1.49925994041871,-0.0476500281415807,
4.06157017132703));
#1255=CARTESIAN_POINT('Ctrl Pts',(1.49882050611887,-0.0598840885431649,
4.02214066072627));
#1256=CARTESIAN_POINT('Ctrl Pts',(1.49829233618914,-0.0718835097477598,
3.98261929588249));
#1257=CARTESIAN_POINT('Ctrl Pts',(1.49768107979012,-0.0836463662808071,
3.94300640994198));
#1258=CARTESIAN_POINT('Ctrl Pts',(1.49699237694289,-0.0951700587723339,
3.90330502784548));
#1259=CARTESIAN_POINT('Ctrl Pts',(1.49623180056323,-0.10645247662481,3.86351703247974));
#1260=CARTESIAN_POINT('Ctrl Pts',(1.49540482125456,-0.117492109336121,3.8236425261526));
#1261=CARTESIAN_POINT('Ctrl Pts',(1.4945168203409,-0.128287650134342,3.78368111034156));
#1262=CARTESIAN_POINT('Ctrl Pts',(1.49357311703275,-0.138837650683615,3.74363312624958));
#1263=CARTESIAN_POINT('Ctrl Pts',(1.49254590889429,-0.149483153525731,3.70216508424514));
#1264=CARTESIAN_POINT('Ctrl Pts',(1.49181681587165,-0.156511733485244,3.67401267308369));
#1265=CARTESIAN_POINT('Ctrl Pts',(1.4914269552904,-0.160142552225193,3.65925099489279));
#1266=CARTESIAN_POINT('Ctrl Pts',(1.49999856601298,5.32114229818449E-8,
4.20775645736386));
#1267=CARTESIAN_POINT('Ctrl Pts',(1.49999951648393,-0.0023840918884473,
4.20063406453743));
#1268=CARTESIAN_POINT('Ctrl Pts',(1.49999431600443,-0.00476781524308888,
4.19351166982888));
#1269=CARTESIAN_POINT('Ctrl Pts',(1.49998295389364,-0.00715108582820982,
4.18638927156867));
#1270=CARTESIAN_POINT('',(1.29903810567604,-0.75000000000107,11.2666142204808));
#1271=CARTESIAN_POINT('',(1.34337343930681,-0.667343841332928,11.5710108298572));
#1272=CARTESIAN_POINT('Ctrl Pts',(1.29921617323418,-0.750068974646399,11.2666053044082));
#1273=CARTESIAN_POINT('Ctrl Pts',(1.31485828462321,-0.722792007104196,11.3679877683321));
#1274=CARTESIAN_POINT('Ctrl Pts',(1.32954768764913,-0.695175292535659,11.4694517289702));
#1275=CARTESIAN_POINT('Ctrl Pts',(1.34337343930862,-0.66734384132929,11.5710108298559));
#1276=CARTESIAN_POINT('',(1.34337343930681,-0.667343841332928,10.2061923159371));
#1277=CARTESIAN_POINT('',(1.34337343930681,-0.667343841332928,0.));
#1278=CARTESIAN_POINT('',(1.29903810567667,-0.749999999999979,9.85069513089848));
#1279=CARTESIAN_POINT('Ctrl Pts',(1.29903810713904,-0.750000004989724,9.85069513184382));
#1280=CARTESIAN_POINT('Ctrl Pts',(1.29975743175789,-0.748754102096563,9.85615857529937));
#1281=CARTESIAN_POINT('Ctrl Pts',(1.30839246015605,-0.733748015765033,9.92189723893082));
#1282=CARTESIAN_POINT('Ctrl Pts',(1.32351708397443,-0.706379460814586,10.0404013366133));
#1283=CARTESIAN_POINT('Ctrl Pts',(1.33717284441657,-0.679825679609776,10.153423058041));
#1284=CARTESIAN_POINT('Ctrl Pts',(1.34337343950496,-0.667343842971957,10.2061923163015));
#1285=CARTESIAN_POINT('',(1.11696853228847,-1.00118994095893,8.64074900501836));
#1286=CARTESIAN_POINT('Ctrl Pts',(1.11696853228847,-1.00118994095893,8.64074900501836));
#1287=CARTESIAN_POINT('Ctrl Pts',(1.11958014873092,-0.998276314617625,8.6565660762486));
#1288=CARTESIAN_POINT('Ctrl Pts',(1.12716757114606,-0.989744661829077,8.70263149960016));
#1289=CARTESIAN_POINT('Ctrl Pts',(1.13892520150487,-0.976215822858017,8.77455484215625));
#1290=CARTESIAN_POINT('Ctrl Pts',(1.15358606351375,-0.958860295814945,8.86514713232013));
#1291=CARTESIAN_POINT('Ctrl Pts',(1.17288851087081,-0.935294193898314,8.98583178799666));
#1292=CARTESIAN_POINT('Ctrl Pts',(1.19720415662504,-0.904112243902671,9.14100179031947));
#1293=CARTESIAN_POINT('Ctrl Pts',(1.22474437280769,-0.866449607131611,9.32218948728228));
#1294=CARTESIAN_POINT('Ctrl Pts',(1.25138833506552,-0.827512644389037,9.50380010964474));
#1295=CARTESIAN_POINT('Ctrl Pts',(1.27621126296344,-0.788655007025033,9.68003822090902));
#1296=CARTESIAN_POINT('Ctrl Pts',(1.29179922485009,-0.762538077719814,9.79571408012855));
#1297=CARTESIAN_POINT('Ctrl Pts',(1.29903810716162,-0.750000004950616,9.85069513201531));
#1298=CARTESIAN_POINT('',(1.00899879509866,-1.10991956081937,8.11361072899068));
#1299=CARTESIAN_POINT('Ctrl Pts',(1.00899879509866,-1.10991956081937,8.11361072899068));
#1300=CARTESIAN_POINT('Ctrl Pts',(1.00958362697848,-1.10938790547883,8.11597272195051));
#1301=CARTESIAN_POINT('Ctrl Pts',(1.01338648900274,-1.10592532109068,8.13136994957428));
#1302=CARTESIAN_POINT('Ctrl Pts',(1.02030402925543,-1.09956101815422,8.15984046316595));
#1303=CARTESIAN_POINT('Ctrl Pts',(1.0295775405376,-1.0908817046665,8.19909111239247));
#1304=CARTESIAN_POINT('Ctrl Pts',(1.03861158569966,-1.08228317376344,8.23842983013332));
#1305=CARTESIAN_POINT('Ctrl Pts',(1.04740922632461,-1.07377042522652,8.27785934591118));
#1306=CARTESIAN_POINT('Ctrl Pts',(1.05597311719306,-1.06534874071801,8.3173806995703));
#1307=CARTESIAN_POINT('Ctrl Pts',(1.06430561266595,-1.05702360147998,8.35699358501245));
#1308=CARTESIAN_POINT('Ctrl Pts',(1.07240855303643,-1.04880094012345,8.39669496730308));
#1309=CARTESIAN_POINT('Ctrl Pts',(1.08028409876774,-1.04068631039551,8.43648296386931));
#1310=CARTESIAN_POINT('Ctrl Pts',(1.08793478776744,-1.03268478863419,8.47635747134046));
#1311=CARTESIAN_POINT('Ctrl Pts',(1.09536324974629,-1.02480124828768,8.51631888870971));
#1312=CARTESIAN_POINT('Ctrl Pts',(1.10257194591889,-1.01704063481436,8.55636675403221));
#1313=CARTESIAN_POINT('Ctrl Pts',(1.10979576081474,-1.0091540381021,8.59783479531691));
#1314=CARTESIAN_POINT('Ctrl Pts',(1.11453115590755,-1.00390917794629,8.6259872064613));
#1315=CARTESIAN_POINT('Ctrl Pts',(1.11696853228847,-1.00118994095893,8.64074900501836));
#1316=CARTESIAN_POINT('',(-1.11471723821504,-1.00369590953945,1.03338578640012));
#1317=CARTESIAN_POINT('Ctrl Pts',(-1.11488088009102,-1.00380307682512,1.03339486562213));
#1318=CARTESIAN_POINT('Ctrl Pts',(-1.09510535107179,-1.02589967210462,1.12900575758369));
#1319=CARTESIAN_POINT('Ctrl Pts',(-0.828000620402958,-1.30710820583583,
2.37133929212623));
#1320=CARTESIAN_POINT('Ctrl Pts',(-0.04847038564938,-1.65632102219391,4.74060095859682));
#1321=CARTESIAN_POINT('Ctrl Pts',(0.730599618579335,-1.36300495869909,6.98922452904912));
#1322=CARTESIAN_POINT('Ctrl Pts',(1.00899879509866,-1.10991956081937,8.11361072899068));
#1323=CARTESIAN_POINT('',(-1.17526892013913,-0.932063820430231,0.728989208525608));
#1324=CARTESIAN_POINT('Ctrl Pts',(-1.11488088009102,-1.00380307682512,1.03339486562213));
#1325=CARTESIAN_POINT('Ctrl Pts',(-1.13585017124837,-0.980372606795653,
0.93201236255957));
#1326=CARTESIAN_POINT('Ctrl Pts',(-1.1559588008469,-0.956412564100959,0.830548342408358));
#1327=CARTESIAN_POINT('Ctrl Pts',(-1.17526892014089,-0.932063820427994,
0.728989208526347));
#1328=CARTESIAN_POINT('',(-1.17526892013913,-0.932063820430231,2.09380768390123));
#1329=CARTESIAN_POINT('',(-1.17526892013913,-0.932063820430231,0.));
#1330=CARTESIAN_POINT('',(-1.1147172382161,-1.00369590953828,2.44930486869111));
#1331=CARTESIAN_POINT('Ctrl Pts',(-1.1147172396054,-1.00369591566198,2.44930486773758));
#1332=CARTESIAN_POINT('Ctrl Pts',(-1.115679882216,-1.00262679563742,2.44384142891785));
#1333=CARTESIAN_POINT('Ctrl Pts',(-1.12724615447762,-0.989743952561011,
2.37810277009094));
#1334=CARTESIAN_POINT('Ctrl Pts',(-1.14773051150161,-0.966118052293912,
2.25959867258652));
#1335=CARTESIAN_POINT('Ctrl Pts',(-1.16660870310071,-0.942983726112519,
2.14657694649012));
#1336=CARTESIAN_POINT('Ctrl Pts',(-1.17526892079123,-0.932063822727923,
2.09380768353277));
#1337=CARTESIAN_POINT('',(-0.884400996100361,-1.21154235505685,3.65925099489304));
#1338=CARTESIAN_POINT('Ctrl Pts',(-0.884400996100361,-1.21154235505685,
3.65925099489304));
#1339=CARTESIAN_POINT('Ctrl Pts',(-0.887561319430013,-1.20923538403839,
3.64343392372593));
#1340=CARTESIAN_POINT('Ctrl Pts',(-0.896756768871883,-1.20246768216963,
3.59736850028121));
#1341=CARTESIAN_POINT('Ctrl Pts',(-0.911070272263164,-1.19167902849648,
3.52544514980183));
#1342=CARTESIAN_POINT('Ctrl Pts',(-0.929019176097555,-1.17775092613808,
3.43485286075142));
#1343=CARTESIAN_POINT('Ctrl Pts',(-0.952799486757985,-1.15871300473185,
3.31416820569249));
#1344=CARTESIAN_POINT('Ctrl Pts',(-0.983066867175597,-1.13326796454661,
3.15899821572955));
#1345=CARTESIAN_POINT('Ctrl Pts',(-1.01783576587423,-1.10215428027522,2.97781052114534));
#1346=CARTESIAN_POINT('Ctrl Pts',(-1.05199294317299,-1.0696077754492,2.79619990133712));
#1347=CARTESIAN_POINT('Ctrl Pts',(-1.08435238837254,-1.03676024707521,2.6199617869865));
#1348=CARTESIAN_POINT('Ctrl Pts',(-1.10502973155661,-1.0144549540932,2.50428592400609));
#1349=CARTESIAN_POINT('Ctrl Pts',(-1.1147172396054,-1.00369591566198,2.44930486773758));
#1350=CARTESIAN_POINT('',(-0.756184498934063,-1.29544780040411,4.1863892715659));
#1351=CARTESIAN_POINT('Ctrl Pts',(-0.756184498934063,-1.29544780040411,
4.1863892715659));
#1352=CARTESIAN_POINT('Ctrl Pts',(-0.7568665787404,-1.29504965377371,4.18402904062606));
#1353=CARTESIAN_POINT('Ctrl Pts',(-0.761306268365028,-1.2924533879442,4.16863177365306));
#1354=CARTESIAN_POINT('Ctrl Pts',(-0.769395886942383,-1.28766638583453,
4.14016119321161));
#1355=CARTESIAN_POINT('Ctrl Pts',(-0.780271751783491,-1.28110452298523,
4.10090884424627));
#1356=CARTESIAN_POINT('Ctrl Pts',(-0.790896105024022,-1.27457218123692,
4.06157017148061));
#1357=CARTESIAN_POINT('Ctrl Pts',(-0.801271394868033,-1.26807458983603,
4.02214066128843));
#1358=CARTESIAN_POINT('Ctrl Pts',(-0.811399113340949,-1.26161747075927,
3.98261929707973));
#1359=CARTESIAN_POINT('Ctrl Pts',(-0.82128041762567,-1.25520667898839,3.94300641156031));
#1360=CARTESIAN_POINT('Ctrl Pts',(-0.830915876603857,-1.24884839861354,
3.90330502968875));
#1361=CARTESIAN_POINT('Ctrl Pts',(-0.840306448967604,-1.24254851117404,
3.86351703405217));
#1362=CARTESIAN_POINT('Ctrl Pts',(-0.84945356187285,-1.23631250960725,3.82364252697065));
#1363=CARTESIAN_POINT('Ctrl Pts',(-0.858358774280081,-1.23014570766154,
3.78368110989311));
#1364=CARTESIAN_POINT('Ctrl Pts',(-0.867023491452662,-1.22405343610588,
3.74363312419354));
#1365=CARTESIAN_POINT('Ctrl Pts',(-0.875729163238449,-1.21784109636547,
3.70216508230159));
#1366=CARTESIAN_POINT('Ctrl Pts',(-0.881451545382437,-1.21369539340668,
3.67401267179854));
#1367=CARTESIAN_POINT('Ctrl Pts',(-0.884400996100361,-1.21154235505685,
3.65925099489304));
#1368=CARTESIAN_POINT('Ctrl Pts',(1.29921617323418,-0.750068974646399,11.2666053044082));
#1369=CARTESIAN_POINT('Ctrl Pts',(1.28446457034963,-0.775793059015186,11.1709945642679));
#1370=CARTESIAN_POINT('Ctrl Pts',(1.08162431239283,-1.10636643956908,9.9286649064206));
#1371=CARTESIAN_POINT('Ctrl Pts',(0.391723696121471,-1.60973866098146,7.5593920650036));
#1372=CARTESIAN_POINT('Ctrl Pts',(-0.43124777022113,-1.48512129964538,5.31078221425866));
#1373=CARTESIAN_POINT('Ctrl Pts',(-0.756184498934063,-1.29544780040411,
4.1863892715659));
#1374=CARTESIAN_POINT('',(-1.29903810567727,-0.749999999998928,11.2666142204479));
#1375=CARTESIAN_POINT('',(-1.24962343930681,-0.829723604542509,11.5710108297101));
#1376=CARTESIAN_POINT('Ctrl Pts',(-1.29918696768737,-0.750119788924821,
11.2666053017362));
#1377=CARTESIAN_POINT('Ctrl Pts',(-1.28338541686379,-0.777304702625247,
11.3679877669179));
#1378=CARTESIAN_POINT('Ctrl Pts',(-1.26681330732567,-0.803834426655772,
11.4694517283919));
#1379=CARTESIAN_POINT('Ctrl Pts',(-1.24962343930457,-0.829723604545892,
11.5710108297089));
#1380=CARTESIAN_POINT('',(-1.24962343930681,-0.829723604542509,10.2061923159374));
#1381=CARTESIAN_POINT('',(-1.24962343930681,-0.829723604542509,0.));
#1382=CARTESIAN_POINT('',(-1.29903810567665,-0.750000000000022,9.85069513090022));
#1383=CARTESIAN_POINT('Ctrl Pts',(-1.2990381107213,-0.749999998767659,9.85069513184543));
#1384=CARTESIAN_POINT('Ctrl Pts',(-1.29831878947255,-0.751245903611327,
9.85615857531673));
#1385=CARTESIAN_POINT('Ctrl Pts',(-1.2896406516958,-0.766227100735008,9.92189723895976));
#1386=CARTESIAN_POINT('Ctrl Pts',(-1.27350109975781,-0.793009686653208,
10.0404013366118));
#1387=CARTESIAN_POINT('Ctrl Pts',(-1.25733273088938,-0.818112812707309,
10.1534230580417));
#1388=CARTESIAN_POINT('Ctrl Pts',(-1.24962344081977,-0.829723603891363,
10.2061923163017));
#1389=CARTESIAN_POINT('',(-1.4255401890288,-0.466728153708074,8.64074900501871));
#1390=CARTESIAN_POINT('Ctrl Pts',(-1.4255401890288,-0.466728153708074,8.64074900501871));
#1391=CARTESIAN_POINT('Ctrl Pts',(-1.42432272282074,-0.470446693064622,
8.6565660762569));
#1392=CARTESIAN_POINT('Ctrl Pts',(-1.4207278059772,-0.481283420018734,8.70263149960407));
#1393=CARTESIAN_POINT('Ctrl Pts',(-1.41489030291976,-0.498230246092988,
8.77455484220152));
#1394=CARTESIAN_POINT('Ctrl Pts',(-1.40719040660811,-0.519604688555334,
8.86514713236421));
#1395=CARTESIAN_POINT('Ctrl Pts',(-1.39643278735549,-0.548104149284151,
8.98583178805908));
#1396=CARTESIAN_POINT('Ctrl Pts',(-1.38158624939701,-0.584753091206019,
9.14100179034797));
#1397=CARTESIAN_POINT('Ctrl Pts',(-1.36273955726858,-0.627434936432749,
9.32218948731871));
#1398=CARTESIAN_POINT('Ctrl Pts',(-1.34234113951238,-0.669977765980295,
9.50380010969932));
#1399=CARTESIAN_POINT('Ctrl Pts',(-1.3211009023839,-0.710903870796725,9.68003822087143));
#1400=CARTESIAN_POINT('Ctrl Pts',(-1.30627695908754,-0.737461906423349,
9.79571408003468));
#1401=CARTESIAN_POINT('Ctrl Pts',(-1.2990381107213,-0.749999998767659,9.85069513184543));
#1402=CARTESIAN_POINT('',(-1.46571793337457,-0.318858808541002,8.11361072898678));
#1403=CARTESIAN_POINT('Ctrl Pts',(-1.46571793337457,-0.318858808541002,
8.11361072898678));
#1404=CARTESIAN_POINT('Ctrl Pts',(-1.46554992228774,-0.319631115456707,
8.11597272188717));
#1405=CARTESIAN_POINT('Ctrl Pts',(-1.46445266726054,-0.324655782754951,
8.13136994946149));
#1406=CARTESIAN_POINT('Ctrl Pts',(-1.4623997893698,-0.333828699800463,8.15984046300957));
#1407=CARTESIAN_POINT('Ctrl Pts',(-1.45952003904247,-0.34619945290116,8.19909111224642));
#1408=CARTESIAN_POINT('Ctrl Pts',(-1.45659051539941,-0.358322431074247,
8.23842983034891));
#1409=CARTESIAN_POINT('Ctrl Pts',(-1.45361707917924,-0.370197785787075,
8.27785934670114));
#1410=CARTESIAN_POINT('Ctrl Pts',(-1.45060563181764,-0.381825175341682,
8.3173807012528));
#1411=CARTESIAN_POINT('Ctrl Pts',(-1.44756209743745,-0.393203897871904,
8.3569935872871));
#1412=CARTESIAN_POINT('Ctrl Pts',(-1.44449253397601,-0.404332580825498,
8.39669496989378));
#1413=CARTESIAN_POINT('Ctrl Pts',(-1.4414028313842,-0.415210318237837,8.43648296607937));
#1414=CARTESIAN_POINT('Ctrl Pts',(-1.43829865485259,-0.425836769851077,
8.47635747248997));
#1415=CARTESIAN_POINT('Ctrl Pts',(-1.43518553976937,-0.43621177634228,8.51631888807885));
#1416=CARTESIAN_POINT('Ctrl Pts',(-1.43206899961564,-0.44633499652888,8.55636675113209));
#1417=CARTESIAN_POINT('Ctrl Pts',(-1.42885091394827,-0.45653430216397,8.59783479257499));
#1418=CARTESIAN_POINT('Ctrl Pts',(-1.42667642928809,-0.463257704922965,
8.62598720464515));
#1419=CARTESIAN_POINT('Ctrl Pts',(-1.4255401890288,-0.466728153708074,8.64074900501871));
#1420=CARTESIAN_POINT('',(-0.311867536228169,1.46722140110038,1.0333857863999));
#1421=CARTESIAN_POINT('Ctrl Pts',(-0.311878585467604,1.46741775739231,1.03339491304328));
#1422=CARTESIAN_POINT('Ctrl Pts',(-0.340902622139849,1.4613405392934,1.12900579977933));
#1423=CARTESIAN_POINT('Ctrl Pts',(-0.717990510882072,1.37063540035865,2.3713394600667));
#1424=CARTESIAN_POINT('Ctrl Pts',(-1.4102382945213,0.870165980052449,4.74060274501425));
#1425=CARTESIAN_POINT('Ctrl Pts',(-1.54569672900851,0.0487846496615785,
6.98922452902639));
#1426=CARTESIAN_POINT('Ctrl Pts',(-1.46571793337457,-0.318858808541002,
8.11361072898678));
#1427=CARTESIAN_POINT('',(-0.219556486371392,1.48384465133391,0.72898920852464));
#1428=CARTESIAN_POINT('Ctrl Pts',(-0.311878585467604,1.46741775739231,1.03339491304329));
#1429=CARTESIAN_POINT('Ctrl Pts',(-0.281102487089802,1.47386183214963,0.932012390363679));
#1430=CARTESIAN_POINT('Ctrl Pts',(-0.250298180289086,1.47929596876425,0.830548354639397));
#1431=CARTESIAN_POINT('Ctrl Pts',(-0.21955648636861,1.48384465133431,0.7289892085255));
#1432=CARTESIAN_POINT('',(-0.219556486371392,1.48384465133391,2.09380768390038));
#1433=CARTESIAN_POINT('',(-0.219556486371392,1.48384465133391,0.));
#1434=CARTESIAN_POINT('',(-0.311867536226629,1.46722140110071,2.44930486868895));
#1435=CARTESIAN_POINT('Ctrl Pts',(-0.311867540821647,1.46722140530637,2.44930486773567));
#1436=CARTESIAN_POINT('Ctrl Pts',(-0.3104603341782,1.46752051830015,2.44384142799474));
#1437=CARTESIAN_POINT('Ctrl Pts',(-0.293520328498065,1.4710957824009,2.37810276850041));
#1438=CARTESIAN_POINT('Ctrl Pts',(-0.262817520165666,1.47702280582145,2.25959867099319));
#1439=CARTESIAN_POINT('Ctrl Pts',(-0.233343510436258,1.48180463619395,2.14657694582251));
#1440=CARTESIAN_POINT('Ctrl Pts',(-0.219556488028173,1.4838446530014,2.09380768353198));
#1441=CARTESIAN_POINT('',(-0.607025959192225,1.37168490728256,3.65925099489263));
#1442=CARTESIAN_POINT('Ctrl Pts',(-0.607025959192225,1.37168490728256,3.65925099489263));
#1443=CARTESIAN_POINT('Ctrl Pts',(-0.60344790200952,1.37326834206546,3.64343392368044));
#1444=CARTESIAN_POINT('Ctrl Pts',(-0.592989175522605,1.37784798395479,3.59736850014132));
#1445=CARTESIAN_POINT('Ctrl Pts',(-0.57648917565172,1.38484951467471,3.52544514958058));
#1446=CARTESIAN_POINT('Ctrl Pts',(-0.555452633209291,1.39342967020405,3.434852860297));
#1447=CARTESIAN_POINT('Ctrl Pts',(-0.527075154194807,1.40450506267449,3.31416820479013));
#1448=CARTESIAN_POINT('Ctrl Pts',(-0.489905412572312,1.4179948629774,3.15899821399656));
#1449=CARTESIAN_POINT('Ctrl Pts',(-0.445575721987375,1.43254877042827,2.97781051843901));
#1450=CARTESIAN_POINT('Ctrl Pts',(-0.400311033168572,1.44585650129493,2.79619989794606));
#1451=CARTESIAN_POINT('Ctrl Pts',(-0.355684516759497,1.45745683861332,2.61996178448591));
#1452=CARTESIAN_POINT('Ctrl Pts',(-0.326028895129454,1.46421129651905,2.50428592277193));
#1453=CARTESIAN_POINT('Ctrl Pts',(-0.311867540821647,1.46722140530637,2.44930486773567));
#1454=CARTESIAN_POINT('',(-0.743798454951966,1.30259888623132,4.18638927157046));
#1455=CARTESIAN_POINT('Ctrl Pts',(-0.743798454951966,1.30259888623132,4.18638927157046));
#1456=CARTESIAN_POINT('Ctrl Pts',(-0.743112609955823,1.30299051135388,4.18402904064226));
#1457=CARTESIAN_POINT('Ctrl Pts',(-0.738644332973468,1.30553726244278,4.16863177364623));
#1458=CARTESIAN_POINT('Ctrl Pts',(-0.730453858195403,1.31014957661343,4.14016119301523));
#1459=CARTESIAN_POINT('Ctrl Pts',(-0.719333185728956,1.31628742049569,4.10090884361351));
#1460=CARTESIAN_POINT('Ctrl Pts',(-0.708363834890825,1.3222222095956,4.06157016969351));
#1461=CARTESIAN_POINT('Ctrl Pts',(-0.697549110306645,1.32795867870098,4.02214065783501));
#1462=CARTESIAN_POINT('Ctrl Pts',(-0.686893221428442,1.33350098088267,3.98261929174181));
#1463=CARTESIAN_POINT('Ctrl Pts',(-0.676400660585273,1.33885304559998,3.94300640546808));
#1464=CARTESIAN_POINT('Ctrl Pts',(-0.666076498891374,1.34401845758672,3.90330502394959));
#1465=CARTESIAN_POINT('Ctrl Pts',(-0.655925350562248,1.34900098787343,3.86351702983884));
#1466=CARTESIAN_POINT('Ctrl Pts',(-0.645951258865197,1.35380461897405,3.82364252480242));
#1467=CARTESIAN_POINT('Ctrl Pts',(-0.636158046162031,1.35843335786476,3.78368111033152));
#1468=CARTESIAN_POINT('Ctrl Pts',(-0.626549626325383,1.36289108696172,3.7436331275146));
#1469=CARTESIAN_POINT('Ctrl Pts',(-0.616816746347971,1.36732425004871,3.70216508550576));
#1470=CARTESIAN_POINT('Ctrl Pts',(-0.610365270934557,1.3702071269974,3.67401267390756));
#1471=CARTESIAN_POINT('Ctrl Pts',(-0.607025959192225,1.37168490728256,3.65925099489263));
#1472=CARTESIAN_POINT('Ctrl Pts',(-1.29918696768737,-0.750119788924821,
11.2666053017362));
#1473=CARTESIAN_POINT('Ctrl Pts',(-1.31408893294998,-0.724482517991496,
11.1709945612941));
#1474=CARTESIAN_POINT('Ctrl Pts',(-1.49895477153227,-0.383531525116769,
9.92866487812247));
#1475=CARTESIAN_POINT('Ctrl Pts',(-1.58994418778559,0.46562949160079,7.55939186034251));
#1476=CARTESIAN_POINT('Ctrl Pts',(-1.07052888808065,1.11603217416387,5.31078221428005));
#1477=CARTESIAN_POINT('Ctrl Pts',(-0.743798454951966,1.30259888623132,4.18638927157046));
#1478=CARTESIAN_POINT('Origin',(-1.69505727298391E-16,3.85494105772624E-17,
0.));
#1479=CARTESIAN_POINT('',(1.,1.22464679914735E-16,0.));
#1480=CARTESIAN_POINT('Origin',(0.,0.,0.));
#1481=CARTESIAN_POINT('Origin',(0.,0.,11.9));
#1482=CARTESIAN_POINT('',(1.3,-1.59204083889156E-16,12.));
#1483=CARTESIAN_POINT('Origin',(0.,0.,12.));
#1484=CARTESIAN_POINT('',(1.4,1.71450551880629E-16,11.9));
#1485=CARTESIAN_POINT('Origin',(-1.69505727298391E-16,3.85494105772624E-17,
12.));
#1486=CARTESIAN_POINT('',(1.,1.22464679914735E-16,12.));
#1487=CARTESIAN_POINT('Origin',(0.,0.,12.));
#1488=CARTESIAN_POINT('Origin',(1.43293166859393,-0.711833430755123,0.));
#1489=CARTESIAN_POINT('',(1.38293166875564,-0.79843597122693,10.6234788259492));
#1490=CARTESIAN_POINT('Ctrl Pts',(1.38288999825803,-0.798407577267935,10.6234759431779));
#1491=CARTESIAN_POINT('Ctrl Pts',(1.37895082364888,-0.7961382423111,10.6097524686304));
#1492=CARTESIAN_POINT('Ctrl Pts',(1.37519597852943,-0.793627921456432,10.5962620773461));
#1493=CARTESIAN_POINT('Ctrl Pts',(1.3716469316508,-0.790890054349456,10.5829594887615));
#1494=CARTESIAN_POINT('Ctrl Pts',(1.36524507781811,-0.785951425576268,10.5589639680972));
#1495=CARTESIAN_POINT('Ctrl Pts',(1.35951194482514,-0.780270277467506,10.5355790056869));
#1496=CARTESIAN_POINT('Ctrl Pts',(1.35452815120724,-0.773956078583994,10.5125531632206));
#1497=CARTESIAN_POINT('Ctrl Pts',(1.35008381445438,-0.768325342579579,10.4920196889669));
#1498=CARTESIAN_POINT('Ctrl Pts',(1.34623565808348,-0.762190822323089,10.4717716895424));
#1499=CARTESIAN_POINT('Ctrl Pts',(1.34305955907457,-0.755659393354006,10.4516364979624));
#1500=CARTESIAN_POINT('Ctrl Pts',(1.33999882613553,-0.749365206765836,10.4322326809122));
#1501=CARTESIAN_POINT('Ctrl Pts',(1.33756230103354,-0.742701762714696,10.4129334601231));
#1502=CARTESIAN_POINT('Ctrl Pts',(1.33583411538665,-0.73580112974551,10.3935918546683));
#1503=CARTESIAN_POINT('Ctrl Pts',(1.33448241958434,-0.730403818042012,10.3784638694601));
#1504=CARTESIAN_POINT('Ctrl Pts',(1.33358224880936,-0.724928158928719,10.3635128737221));
#1505=CARTESIAN_POINT('Ctrl Pts',(1.33315244750928,-0.71942658631751,10.3486583392397));
#1506=CARTESIAN_POINT('Ctrl Pts',(1.33259517687528,-0.712293371838138,10.3293982861709));
#1507=CARTESIAN_POINT('Ctrl Pts',(1.3328293865174,-0.705115326485988,10.3102998986467));
#1508=CARTESIAN_POINT('Ctrl Pts',(1.33384301600742,-0.697990813088864,10.2911906600219));
#1509=CARTESIAN_POINT('Ctrl Pts',(1.33480280271115,-0.69124474532297,10.2730964812996));
#1510=CARTESIAN_POINT('Ctrl Pts',(1.3364624528757,-0.684545991213419,10.254992275431));
#1511=CARTESIAN_POINT('Ctrl Pts',(1.33881547209307,-0.678020703381429,10.2367430119628));
#1512=CARTESIAN_POINT('Ctrl Pts',(1.33894747341205,-0.67765464321746,10.2357192520078));
#1513=CARTESIAN_POINT('Ctrl Pts',(1.33908165534811,-0.677289142315085,10.2346950394082));
#1514=CARTESIAN_POINT('Ctrl Pts',(1.33921801604334,-0.676924227895253,10.2336703517758));
#1515=CARTESIAN_POINT('Ctrl Pts',(1.3403073109151,-0.67400916937743,10.2254848040177));
#1516=CARTESIAN_POINT('Ctrl Pts',(1.34153569773398,-0.671131329758008,10.2172688788821));
#1517=CARTESIAN_POINT('Ctrl Pts',(1.34290186576357,-0.668305976328635,10.2090115904883));
#1518=CARTESIAN_POINT('Ctrl Pts',(1.34305735480703,-0.667984411563068,10.2080717954953));
#1519=CARTESIAN_POINT('Ctrl Pts',(1.3432145468916,-0.6676636970399,10.20713203061));
#1520=CARTESIAN_POINT('Ctrl Pts',(1.34337343501843,-0.667343852003367,10.2061922781196));
#1521=CARTESIAN_POINT('',(1.38293166859606,-0.798435971134793,10.9500015646149));
#1522=CARTESIAN_POINT('Ctrl Pts',(1.34337343930683,-0.667343841332898,11.5710108298428));
#1523=CARTESIAN_POINT('Ctrl Pts',(1.34327839127377,-0.667535174488557,11.569571750601));
#1524=CARTESIAN_POINT('Ctrl Pts',(1.3431839388414,-0.667726847562257,11.5681326639843));
#1525=CARTESIAN_POINT('Ctrl Pts',(1.33980139575116,-0.674646942899528,11.5162683637488));
#1526=CARTESIAN_POINT('Ctrl Pts',(1.33720479463772,-0.681874748820505,11.4652260082072));
#1527=CARTESIAN_POINT('Ctrl Pts',(1.335241690885,-0.690441689055583,11.4086443568556));
#1528=CARTESIAN_POINT('Ctrl Pts',(1.33503797242393,-0.691393728338389,11.4024072002769));
#1529=CARTESIAN_POINT('Ctrl Pts',(1.33253350170486,-0.704004001192066,11.3204773287467));
#1530=CARTESIAN_POINT('Ctrl Pts',(1.33196089361928,-0.717742550495594,11.238864521368));
#1531=CARTESIAN_POINT('Ctrl Pts',(1.33710520224937,-0.742000397313465,11.1171029680529));
#1532=CARTESIAN_POINT('Ctrl Pts',(1.34126127544104,-0.754979639682096,11.0572021435977));
#1533=CARTESIAN_POINT('Ctrl Pts',(1.35353870435172,-0.77287567848115,10.9971381168447));
#1534=CARTESIAN_POINT('Ctrl Pts',(1.35778972927698,-0.778302104095338,10.9807431459163));
#1535=CARTESIAN_POINT('Ctrl Pts',(1.36571107520318,-0.785929475945773,10.9640240587302));
#1536=CARTESIAN_POINT('Ctrl Pts',(1.36840655107366,-0.788341747665111,10.9593540221221));
#1537=CARTESIAN_POINT('Ctrl Pts',(1.37338715017344,-0.792202515066832,10.9539849823749));
#1538=CARTESIAN_POINT('Ctrl Pts',(1.37535328512068,-0.793636775462803,10.9523559377227));
#1539=CARTESIAN_POINT('Ctrl Pts',(1.37925363605356,-0.796229983983243,10.9504830768193));
#1540=CARTESIAN_POINT('Ctrl Pts',(1.38104147855903,-0.797344669408156,10.9500232418636));
#1541=CARTESIAN_POINT('Ctrl Pts',(1.38293166859606,-0.798435971134794,10.9500015646149));
#1542=CARTESIAN_POINT('',(1.38293166859393,-0.798435971133567,0.));
#1543=CARTESIAN_POINT('Origin',(-1.25362018148174,-0.994201408458913,0.));
#1544=CARTESIAN_POINT('',(-1.18670712096695,-1.06851589111568,1.67652117418173));
#1545=CARTESIAN_POINT('Ctrl Pts',(-1.18665486490673,-1.06853122361179,1.6765075732245));
#1546=CARTESIAN_POINT('Ctrl Pts',(-1.18325083618328,-1.06553505598593,1.69021595346191));
#1547=CARTESIAN_POINT('Ctrl Pts',(-1.18008039240015,-1.06233489192669,1.70369353064449));
#1548=CARTESIAN_POINT('Ctrl Pts',(-1.1771652196864,-1.05894234476437,1.71698776205802));
#1549=CARTESIAN_POINT('Ctrl Pts',(-1.1720535438914,-1.05299360590193,1.74029883402611));
#1550=CARTESIAN_POINT('Ctrl Pts',(-1.16772692716104,-1.04645063956,1.76304691691814));
#1551=CARTESIAN_POINT('Ctrl Pts',(-1.16423090956242,-1.03943931259348,1.78545875046437));
#1552=CARTESIAN_POINT('Ctrl Pts',(-1.16092339964633,-1.03280604121754,1.8066621224729));
#1553=CARTESIAN_POINT('Ctrl Pts',(-1.15835963846877,-1.02575277014318,1.82756474809578));
#1554=CARTESIAN_POINT('Ctrl Pts',(-1.15658768985101,-1.01842721028254,1.84835031572133));
#1555=CARTESIAN_POINT('Ctrl Pts',(-1.15493193315864,-1.01158200910508,1.86777291204043));
#1556=CARTESIAN_POINT('Ctrl Pts',(-1.15396788202014,-1.00449853124552,1.88709346106659));
#1557=CARTESIAN_POINT('Ctrl Pts',(-1.15373881643313,-0.99734315090325,1.90645177261242));
#1558=CARTESIAN_POINT('Ctrl Pts',(-1.15355965303576,-0.991746578024709,
1.92159285473376));
#1559=CARTESIAN_POINT('Ctrl Pts',(-1.15383365096733,-0.986175749365288,
1.93655388082052));
#1560=CARTESIAN_POINT('Ctrl Pts',(-1.15456117759765,-0.980697400583054,
1.9514111188297));
#1561=CARTESIAN_POINT('Ctrl Pts',(-1.15554319679042,-0.973302697180373,
1.97146549521722));
#1562=CARTESIAN_POINT('Ctrl Pts',(-1.15735186890846,-0.966075897285189,
1.99133102778487));
#1563=CARTESIAN_POINT('Ctrl Pts',(-1.15996602819301,-0.959097780739843,
2.01121157005754));
#1564=CARTESIAN_POINT('Ctrl Pts',(-1.16237400999629,-0.952670024879066,
2.02952414355473));
#1565=CARTESIAN_POINT('Ctrl Pts',(-1.16546656444711,-0.946453191906769,
2.04784964965399));
#1566=CARTESIAN_POINT('Ctrl Pts',(-1.16922673407368,-0.940548521244897,
2.06633800988032));
#1567=CARTESIAN_POINT('Ctrl Pts',(-1.17089059764231,-0.937935722521771,
2.07451905277979));
#1568=CARTESIAN_POINT('Ctrl Pts',(-1.17268508128873,-0.935384578577832,
2.08273183672887));
#1569=CARTESIAN_POINT('Ctrl Pts',(-1.17460778910265,-0.932906611452632,
2.09098852660814));
#1570=CARTESIAN_POINT('Ctrl Pts',(-1.17482662002439,-0.932624584289621,
2.09192825288571));
#1571=CARTESIAN_POINT('Ctrl Pts',(-1.17504699704046,-0.932343654007787,
2.09286798224944));
#1572=CARTESIAN_POINT('Ctrl Pts',(-1.17526891247478,-0.932063833214355,
2.09380773420734));
#1573=CARTESIAN_POINT('',(-1.18670712084768,-1.06851589100829,1.34999843538572));
#1574=CARTESIAN_POINT('Ctrl Pts',(-1.17526892014089,-0.932063820427994,
0.728989208526347));
#1575=CARTESIAN_POINT('Ctrl Pts',(-1.1751359162746,-0.932231529233855,0.730431024280224));
#1576=CARTESIAN_POINT('Ctrl Pts',(-1.17500342626932,-0.932399696099789,
0.731872847440956));
#1577=CARTESIAN_POINT('Ctrl Pts',(-1.17354339944694,-0.934265175454253,
0.747823568782105));
#1578=CARTESIAN_POINT('Ctrl Pts',(-1.17226629001058,-0.936009941294422,
0.76234539448947));
#1579=CARTESIAN_POINT('Ctrl Pts',(-1.17091730748829,-0.937985000929596,
0.778345667185185));
#1580=CARTESIAN_POINT('Ctrl Pts',(-1.17079194995432,-0.938169863800755,
0.779839166834355));
#1581=CARTESIAN_POINT('Ctrl Pts',(-1.16266814944499,-0.950236828240259,
0.877060236942155));
#1582=CARTESIAN_POINT('Ctrl Pts',(-1.15640767779524,-0.965045735971361,
0.97952266756412));
#1583=CARTESIAN_POINT('Ctrl Pts',(-1.15325510060816,-0.991238107189208,
1.12302405890101));
#1584=CARTESIAN_POINT('Ctrl Pts',(-1.15210516538118,-1.01038205634516,1.22194455083834));
#1585=CARTESIAN_POINT('Ctrl Pts',(-1.16327051323744,-1.03740256268501,1.30286075807593));
#1586=CARTESIAN_POINT('Ctrl Pts',(-1.16630063801871,-1.04359477515506,1.31925733185105));
#1587=CARTESIAN_POINT('Ctrl Pts',(-1.17246353293517,-1.05270294983928,1.33597695714614));
#1588=CARTESIAN_POINT('Ctrl Pts',(-1.17459857009021,-1.05562288652645,1.34064678056168));
#1589=CARTESIAN_POINT('Ctrl Pts',(-1.17866762867722,-1.06043473941185,1.3460154981655));
#1590=CARTESIAN_POINT('Ctrl Pts',(-1.18029258811189,-1.06224640274246,1.34764441546417));
#1591=CARTESIAN_POINT('Ctrl Pts',(-1.18356841635926,-1.06559369717609,1.34951701748456));
#1592=CARTESIAN_POINT('Ctrl Pts',(-1.18508529691335,-1.06705559417876,1.34997676036262));
#1593=CARTESIAN_POINT('Ctrl Pts',(-1.18670712084768,-1.06851589100829,1.3499984353857));
#1594=CARTESIAN_POINT('',(-1.18670712084586,-1.06851589100665,0.));
#1595=CARTESIAN_POINT('Origin',(-1.33293166859393,-0.885038511512009,0.));
#1596=CARTESIAN_POINT('',(-1.38293166876113,-0.798435971230096,10.623478825987));
#1597=CARTESIAN_POINT('Ctrl Pts',(-1.38288624368149,-0.798414080564979,
10.6234759436645));
#1598=CARTESIAN_POINT('Ctrl Pts',(-1.37896136616965,-0.796143115498764,
10.6097873856909));
#1599=CARTESIAN_POINT('Ctrl Pts',(-1.37490952797757,-0.79414657128477,10.5963022496101));
#1600=CARTESIAN_POINT('Ctrl Pts',(-1.37075225824019,-0.792439674062225,
10.5829745842146));
#1601=CARTESIAN_POINT('Ctrl Pts',(-1.36359702383968,-0.789501868604217,
10.5600358345207));
#1602=CARTESIAN_POINT('Ctrl Pts',(-1.35612727268758,-0.787422379426464,
10.5375630852884));
#1603=CARTESIAN_POINT('Ctrl Pts',(-1.34846044448877,-0.786233455281845,
10.5153346189026));
#1604=CARTESIAN_POINT('Ctrl Pts',(-1.34107990386503,-0.78508892683796,10.4939361872553));
#1605=CARTESIAN_POINT('Ctrl Pts',(-1.33351592881956,-0.784770207940676,
10.4727639002401));
#1606=CARTESIAN_POINT('Ctrl Pts',(-1.32591831219545,-0.785308888850819,
10.4516269124091));
#1607=CARTESIAN_POINT('Ctrl Pts',(-1.32174078373237,-0.785605081057662,
10.4400047981783));
#1608=CARTESIAN_POINT('Ctrl Pts',(-1.31755394702092,-0.786160506313995,
10.4283934972891));
#1609=CARTESIAN_POINT('Ctrl Pts',(-1.31339030709716,-0.786979829667564,
10.416762665097));
#1610=CARTESIAN_POINT('Ctrl Pts',(-1.30641540123797,-0.788352355477678,
10.3972787613277));
#1611=CARTESIAN_POINT('Ctrl Pts',(-1.29964169252738,-0.790436399335997,
10.378124927105));
#1612=CARTESIAN_POINT('Ctrl Pts',(-1.29317400144478,-0.793213015983959,
10.3591309093217));
#1613=CARTESIAN_POINT('Ctrl Pts',(-1.29197946221129,-0.793725838485837,
10.3556228414264));
#1614=CARTESIAN_POINT('Ctrl Pts',(-1.29079549856165,-0.794262323250405,
10.3521202392842));
#1615=CARTESIAN_POINT('Ctrl Pts',(-1.28962296961023,-0.794822394568723,
10.3486220530209));
#1616=CARTESIAN_POINT('Ctrl Pts',(-1.28318893042756,-0.797895683976894,
10.3294263926838));
#1617=CARTESIAN_POINT('Ctrl Pts',(-1.27709579595521,-0.801680056875081,
10.3103628533688));
#1618=CARTESIAN_POINT('Ctrl Pts',(-1.27142958173468,-0.806120243171006,
10.2912594686362));
#1619=CARTESIAN_POINT('Ctrl Pts',(-1.26611190234224,-0.810287308912865,
10.2733311532982));
#1620=CARTESIAN_POINT('Ctrl Pts',(-1.26117022998432,-0.815033166956134,
10.2553674711914));
#1621=CARTESIAN_POINT('Ctrl Pts',(-1.25671370624553,-0.820292474901013,
10.2372379018937));
#1622=CARTESIAN_POINT('Ctrl Pts',(-1.25642161384571,-0.820637183909435,
10.2360496417802));
#1623=CARTESIAN_POINT('Ctrl Pts',(-1.2561316199796,-0.820984087394173,10.234860674326));
#1624=CARTESIAN_POINT('Ctrl Pts',(-1.25584376155065,-0.821333161816874,
10.2336709651247));
#1625=CARTESIAN_POINT('Ctrl Pts',(-1.25386429448483,-0.823733582488124,
10.2254898943448));
#1626=CARTESIAN_POINT('Ctrl Pts',(-1.25198565599913,-0.82623681897721,10.2172736837169));
#1627=CARTESIAN_POINT('Ctrl Pts',(-1.25022088584136,-0.828834142426911,
10.2090115903818));
#1628=CARTESIAN_POINT('Ctrl Pts',(-1.25002014711759,-0.829129582256412,
10.2080717954377));
#1629=CARTESIAN_POINT('Ctrl Pts',(-1.2498209962456,-0.829426071841612,10.2071320306006));
#1630=CARTESIAN_POINT('Ctrl Pts',(-1.24962344639219,-0.829723595498865,
10.2061922781591));
#1631=CARTESIAN_POINT('',(-1.38293166859606,-0.798435971134792,10.9500015646149));
#1632=CARTESIAN_POINT('Ctrl Pts',(-1.24962343930681,-0.829723604542515,
11.5710108296956));
#1633=CARTESIAN_POINT('Ctrl Pts',(-1.24974161466368,-0.829545623953454,
11.5695717504546));
#1634=CARTESIAN_POINT('Ctrl Pts',(-1.24986038219845,-0.829367989210861,
11.5681326638397));
#1635=CARTESIAN_POINT('Ctrl Pts',(-1.26260556802271,-0.810437295729386,
11.4144680436337));
#1636=CARTESIAN_POINT('Ctrl Pts',(-1.28110733323724,-0.796424157918175,
11.2702927199175));
#1637=CARTESIAN_POINT('Ctrl Pts',(-1.31237111748082,-0.786711391733579,
11.1116312078713));
#1638=CARTESIAN_POINT('Ctrl Pts',(-1.32573515912959,-0.783968040820718,
11.0524711325585));
#1639=CARTESIAN_POINT('Ctrl Pts',(-1.34725240748685,-0.785929274547915,
10.9943896229007));
#1640=CARTESIAN_POINT('Ctrl Pts',(-1.35382450175828,-0.786940972976608,
10.9790519984146));
#1641=CARTESIAN_POINT('Ctrl Pts',(-1.36402819313029,-0.789951658972086,
10.9632892411626));
#1642=CARTESIAN_POINT('Ctrl Pts',(-1.36737928428471,-0.791072900823331,
10.9588524133664));
#1643=CARTESIAN_POINT('Ctrl Pts',(-1.37309132176937,-0.79343141795735,10.9537334897222));
#1644=CARTESIAN_POINT('Ctrl Pts',(-1.375286045211,-0.79441309664532,10.9521785893053));
#1645=CARTESIAN_POINT('Ctrl Pts',(-1.37936625953978,-0.796451825137183,
10.9504377132981));
#1646=CARTESIAN_POINT('Ctrl Pts',(-1.38113712755487,-0.797399892381533,
10.9500221449331));
#1647=CARTESIAN_POINT('Ctrl Pts',(-1.38293166859606,-0.798435971134793,
10.9500015646149));
#1648=CARTESIAN_POINT('',(-1.38293166859393,-0.798435971133565,0.));
#1649=CARTESIAN_POINT('Origin',(-0.234193585462818,1.5827676280895,0.));
#1650=CARTESIAN_POINT('',(-0.332008345571118,1.56197645917201,1.67652117415141));
#1651=CARTESIAN_POINT('Ctrl Pts',(-0.332047049741303,1.56193877474459,1.67650779056977));
#1652=CARTESIAN_POINT('Ctrl Pts',(-0.331154299612504,1.55749271326494,1.69021617292101));
#1653=CARTESIAN_POINT('Ctrl Pts',(-0.329968094787177,1.55314694407113,1.70369375099415));
#1654=CARTESIAN_POINT('Ctrl Pts',(-0.3284876509043,1.54892605452933,1.71698798167669));
#1655=CARTESIAN_POINT('Ctrl Pts',(-0.325891720643294,1.54152480479831,1.74029916295466));
#1656=CARTESIAN_POINT('Ctrl Pts',(-0.322388652086724,1.53450632588673,1.7630473447746));
#1657=CARTESIAN_POINT('Ctrl Pts',(-0.318064677615504,1.52797299247449,1.78545927098751));
#1658=CARTESIAN_POINT('Ctrl Pts',(-0.313973894780297,1.52179200126898,1.80666252361214));
#1659=CARTESIAN_POINT('Ctrl Pts',(-0.309147526847828,1.51604511232425,1.82756503009766));
#1660=CARTESIAN_POINT('Ctrl Pts',(-0.303689457898477,1.5108478052925,1.84835047735396));
#1661=CARTESIAN_POINT('Ctrl Pts',(-0.29858926478485,1.50599127640312,1.86777305994571));
#1662=CARTESIAN_POINT('Ctrl Pts',(-0.29293687208195,1.50161464556044,1.88709359312875));
#1663=CARTESIAN_POINT('Ctrl Pts',(-0.286854719061876,1.49783858326284,1.90645188843102));
#1664=CARTESIAN_POINT('Ctrl Pts',(-0.282097570401513,1.494885140684,1.92159295578993));
#1665=CARTESIAN_POINT('Ctrl Pts',(-0.277136136797675,1.49233702151909,1.93655396708526));
#1666=CARTESIAN_POINT('Ctrl Pts',(-0.272028026232992,1.49022791279483,1.95141119129515));
#1667=CARTESIAN_POINT('Ctrl Pts',(-0.265132949025914,1.48738097608355,1.97146590755724));
#1668=CARTESIAN_POINT('Ctrl Pts',(-0.257969939830397,1.48533392796639,1.99133177507959));
#1669=CARTESIAN_POINT('Ctrl Pts',(-0.250619538439268,1.48410882345694,2.01121265951038));
#1670=CARTESIAN_POINT('Ctrl Pts',(-0.243849111186395,1.48298038427151,2.02952486786459));
#1671=CARTESIAN_POINT('Ctrl Pts',(-0.236919061790017,1.48255023725177,2.04785001391217));
#1672=CARTESIAN_POINT('Ctrl Pts',(-0.229925533634917,1.48285430769143,2.06633801187237));
#1673=CARTESIAN_POINT('Ctrl Pts',(-0.226830858821382,1.48298886053947,2.07451905302517));
#1674=CARTESIAN_POINT('Ctrl Pts',(-0.22372426575368,1.48326735968431,2.08273183604381));
#1675=CARTESIAN_POINT('Ctrl Pts',(-0.220616930070996,1.48369349045517,2.09098852597774));
#1676=CARTESIAN_POINT('Ctrl Pts',(-0.22026327200273,1.48374199007048,2.09192825226113));
#1677=CARTESIAN_POINT('Ctrl Pts',(-0.219909790765883,1.48379237705545,2.0928679816549));
#1678=CARTESIAN_POINT('Ctrl Pts',(-0.219556501121036,1.4838446510641,2.09380773364438));
#1679=CARTESIAN_POINT('',(-0.332008345536709,1.56197645901013,1.34999843538573));
#1680=CARTESIAN_POINT('Ctrl Pts',(-0.219556486371379,1.4838446513339,0.728989208534648));
#1681=CARTESIAN_POINT('Ctrl Pts',(-0.219768228396274,1.48381332100902,0.730431024325535));
#1682=CARTESIAN_POINT('Ctrl Pts',(-0.219980110163233,1.48378266473365,0.731872847403115));
#1683=CARTESIAN_POINT('Ctrl Pts',(-0.233145036397142,1.48192104527012,0.821399246057097));
#1684=CARTESIAN_POINT('Ctrl Pts',(-0.247202106190723,1.48252574539037,0.913447874895972));
#1685=CARTESIAN_POINT('Ctrl Pts',(-0.262704952623871,1.48690864719715,1.00884846580224));
#1686=CARTESIAN_POINT('Ctrl Pts',(-0.264019380357925,1.48730897378898,1.01689010714915));
#1687=CARTESIAN_POINT('Ctrl Pts',(-0.274410385963575,1.49071486746914,1.08006483126015));
#1688=CARTESIAN_POINT('Ctrl Pts',(-0.296081345601332,1.49919960380953,1.20884449459474));
#1689=CARTESIAN_POINT('Ctrl Pts',(-0.316775062400883,1.52611324361572,1.30283229459785));
#1690=CARTESIAN_POINT('Ctrl Pts',(-0.320624701504383,1.5318351293421,1.31923987868311));
#1691=CARTESIAN_POINT('Ctrl Pts',(-0.325433395662628,1.54172944621832,1.33596941483266));
#1692=CARTESIAN_POINT('Ctrl Pts',(-0.32689515256418,1.54503910859121,1.34064164120799));
#1693=CARTESIAN_POINT('Ctrl Pts',(-0.329028459500936,1.55097003670697,1.34601292617297));
#1694=CARTESIAN_POINT('Ctrl Pts',(-0.329785104877143,1.55328338383516,1.34764260046924));
#1695=CARTESIAN_POINT('Ctrl Pts',(-0.331046496723788,1.55779512936913,1.34951654897606));
#1696=CARTESIAN_POINT('Ctrl Pts',(-0.331554371935332,1.55984068113593,1.34997674930795));
#1697=CARTESIAN_POINT('Ctrl Pts',(-0.332008345536708,1.56197645901013,1.3499984353857));
#1698=CARTESIAN_POINT('',(-0.332008345536199,1.56197645900773,0.));
#1699=CARTESIAN_POINT('Ctrl Pts',(1.00899879509866,-1.10991956081937,8.11361072899068));
#1700=CARTESIAN_POINT('Ctrl Pts',(0.730599618579335,-1.36300495869909,6.98922452904912));
#1701=CARTESIAN_POINT('Ctrl Pts',(-0.04847038564938,-1.65632102219391,4.74060095859682));
#1702=CARTESIAN_POINT('Ctrl Pts',(-0.861054846278719,-1.29230062199111,
2.27087608134768));
#1703=CARTESIAN_POINT('Ctrl Pts',(-1.13774798858826,-0.979375156564069,
0.926325809761976));
#1704=CARTESIAN_POINT('Ctrl Pts',(-1.17526892014089,-0.932063820427994,
0.728989208526347));
#1705=CARTESIAN_POINT('Ctrl Pts',(1.0061665723761,-1.11249426029795,8.11511530380889));
#1706=CARTESIAN_POINT('Ctrl Pts',(0.7273612060821,-1.36456937411068,6.99057570441471));
#1707=CARTESIAN_POINT('Ctrl Pts',(-0.0509924564723396,-1.65582479999274,
4.74146293873974));
#1708=CARTESIAN_POINT('Ctrl Pts',(-0.862270031850209,-1.29142546003963,
2.27138789428597));
#1709=CARTESIAN_POINT('Ctrl Pts',(-1.13878207474389,-0.978195585029306,
0.926842455236343));
#1710=CARTESIAN_POINT('Ctrl Pts',(-1.1762586544969,-0.930815832895043,0.729509911570584));
#1711=CARTESIAN_POINT('Ctrl Pts',(1.00057443821613,-1.11782278452231,8.11814612227623));
#1712=CARTESIAN_POINT('Ctrl Pts',(0.720988897259965,-1.36790437228172,6.99329669170504));
#1713=CARTESIAN_POINT('Ctrl Pts',(-0.0561273236596454,-1.65492058853265,
4.74319924214572));
#1714=CARTESIAN_POINT('Ctrl Pts',(-0.86480785645002,-1.28977633459494,2.27242201079177));
#1715=CARTESIAN_POINT('Ctrl Pts',(-1.14091328387097,-0.975849502361806,
0.927885384759382));
#1716=CARTESIAN_POINT('Ctrl Pts',(-1.17831611238419,-0.928343921531794,
0.730561662590012));
#1717=CARTESIAN_POINT('Ctrl Pts',(0.98980137718333,-1.12929717688772,8.12428159385329));
#1718=CARTESIAN_POINT('Ctrl Pts',(0.708334598492068,-1.37540599777144,6.99880161430808));
#1719=CARTESIAN_POINT('Ctrl Pts',(-0.0666760438100505,-1.65370443944323,
4.74671536860374));
#1720=CARTESIAN_POINT('Ctrl Pts',(-0.870142205907631,-1.28666752417806,
2.2745203800644));
#1721=CARTESIAN_POINT('Ctrl Pts',(-1.14553985967027,-0.971332984245863,
0.930009123421738));
#1722=CARTESIAN_POINT('Ctrl Pts',(-1.18279671265067,-0.923550864079211,
0.732704161674408));
#1723=CARTESIAN_POINT('Ctrl Pts',(0.956649047367925,-1.16980617212208,8.14443807159797));
#1724=CARTESIAN_POINT('Ctrl Pts',(0.668354457584298,-1.403333367374,7.01686596338661));
#1725=CARTESIAN_POINT('Ctrl Pts',(-0.102061415947422,-1.65198142648952,
4.75826368545619));
#1726=CARTESIAN_POINT('Ctrl Pts',(-0.888779558044076,-1.27775606455149,
2.28144574391273));
#1727=CARTESIAN_POINT('Ctrl Pts',(-1.16187476826147,-0.957339062086189,
0.937028086439969));
#1728=CARTESIAN_POINT('Ctrl Pts',(-1.19876529232387,-0.908653036894329,
0.739792298965567));
#1729=CARTESIAN_POINT('Ctrl Pts',(0.923889094450534,-1.25583587731265,8.17564330909469));
#1730=CARTESIAN_POINT('Ctrl Pts',(0.618150142353099,-1.47255527213916,7.04468653691343));
#1731=CARTESIAN_POINT('Ctrl Pts',(-0.162543741926696,-1.66949209504709,
4.7760591722383));
#1732=CARTESIAN_POINT('Ctrl Pts',(-0.925549972440376,-1.27430404358436,
2.29229649616212));
#1733=CARTESIAN_POINT('Ctrl Pts',(-1.19730031915471,-0.943273053449713,
0.948234148823832));
#1734=CARTESIAN_POINT('Ctrl Pts',(-1.23416034975751,-0.89301438031443,0.75114566705898));
#1735=CARTESIAN_POINT('Ctrl Pts',(0.939323001488262,-1.3680074970315,8.19841123818951));
#1736=CARTESIAN_POINT('Ctrl Pts',(0.603879710931019,-1.57773252587136,7.06431678074568));
#1737=CARTESIAN_POINT('Ctrl Pts',(-0.215469732277621,-1.72465454623185,
4.78804974453887));
#1738=CARTESIAN_POINT('Ctrl Pts',(-0.966761779359531,-1.29218575237661,
2.2998760694553));
#1739=CARTESIAN_POINT('Ctrl Pts',(-1.24312920441603,-0.950744566934995,
0.956485929094571));
#1740=CARTESIAN_POINT('Ctrl Pts',(-1.28096402220604,-0.898493413456386,
0.759600763989573));
#1741=CARTESIAN_POINT('Ctrl Pts',(0.967729220699552,-1.42209826619392,8.20292985772771));
#1742=CARTESIAN_POINT('Ctrl Pts',(0.617004129013585,-1.63297846001312,7.06779593163452));
#1743=CARTESIAN_POINT('Ctrl Pts',(-0.231923861393064,-1.76186966081521,
4.78968183088322));
#1744=CARTESIAN_POINT('Ctrl Pts',(-0.983560536463777,-1.30987643195641,
2.3010427287639));
#1745=CARTESIAN_POINT('Ctrl Pts',(-1.2643998251576,-0.963047652998068,0.958096626875844));
#1746=CARTESIAN_POINT('Ctrl Pts',(-1.30308724815254,-0.91024955478526,0.761299405473006));
#1747=CARTESIAN_POINT('Ctrl Pts',(0.981801131512653,-1.44235890025777,8.20356478575077));
#1748=CARTESIAN_POINT('Ctrl Pts',(0.624472340673041,-1.65481081251907,7.06809134032193));
#1749=CARTESIAN_POINT('Ctrl Pts',(-0.236364627338715,-1.77749460035256,
4.78963703025645));
#1750=CARTESIAN_POINT('Ctrl Pts',(-0.989500625878978,-1.31728917702625,
2.3011166327722));
#1751=CARTESIAN_POINT('Ctrl Pts',(-1.2721877540379,-0.969177678659776,0.95831586187309));
#1752=CARTESIAN_POINT('Ctrl Pts',(-1.31127691128488,-0.91607680013468,0.761558365684635));
#1753=CARTESIAN_POINT('',(0.981801131512653,-1.44235890025777,8.20356478575077));
#1754=CARTESIAN_POINT('Ctrl Pts',(1.00899879509866,-1.10991956081937,8.11361072899068));
#1755=CARTESIAN_POINT('Ctrl Pts',(1.0061665723761,-1.11249426029795,8.11511530380889));
#1756=CARTESIAN_POINT('Ctrl Pts',(1.00057443821613,-1.11782278452231,8.11814612227623));
#1757=CARTESIAN_POINT('Ctrl Pts',(0.98980137718333,-1.12929717688772,8.12428159385329));
#1758=CARTESIAN_POINT('Ctrl Pts',(0.956649047367925,-1.16980617212208,8.14443807159797));
#1759=CARTESIAN_POINT('Ctrl Pts',(0.923889094450534,-1.25583587731265,8.17564330909469));
#1760=CARTESIAN_POINT('Ctrl Pts',(0.939323001488262,-1.3680074970315,8.19841123818951));
#1761=CARTESIAN_POINT('Ctrl Pts',(0.967729220699552,-1.42209826619392,8.20292985772771));
#1762=CARTESIAN_POINT('Ctrl Pts',(0.981801131512653,-1.44235890025777,8.20356478575077));
#1763=CARTESIAN_POINT('',(-1.18694128534605,-1.06872673366888,1.34999999995037));
#1764=CARTESIAN_POINT('Ctrl Pts',(0.981801131512653,-1.44235890025777,8.20356478575077));
#1765=CARTESIAN_POINT('Ctrl Pts',(0.624472340673041,-1.65481081251907,7.06809134032193));
#1766=CARTESIAN_POINT('Ctrl Pts',(-0.236364627338715,-1.77749460035256,
4.78963703025645));
#1767=CARTESIAN_POINT('Ctrl Pts',(-0.930143469156737,-1.35355949937142,
2.4972452144975));
#1768=CARTESIAN_POINT('Ctrl Pts',(-1.18695910553125,-1.06875211232717,1.35062561895055));
#1769=CARTESIAN_POINT('Ctrl Pts',(-1.18708545819563,-1.0686119459632,1.35006138744339));
#1770=CARTESIAN_POINT('Ctrl Pts',(-1.18694128534566,-1.06872673366931,1.34999999999989));
#1771=CARTESIAN_POINT('Ctrl Pts',(-1.18686316690459,-1.06865639550903,1.3499999999999));
#1772=CARTESIAN_POINT('Ctrl Pts',(-1.18678511198926,-1.0685861145476,1.34999947770587));
#1773=CARTESIAN_POINT('Ctrl Pts',(-1.18670712084768,-1.0685158910083,1.3499984353857));
#1774=CARTESIAN_POINT('Ctrl Pts',(0.981801131512654,-1.44235890025777,8.20356478575077));
#1775=CARTESIAN_POINT('Ctrl Pts',(0.982522214726781,-1.44193108101354,8.20585475767794));
#1776=CARTESIAN_POINT('Ctrl Pts',(0.987212881564251,-1.43914484923952,8.22078161561077));
#1777=CARTESIAN_POINT('Ctrl Pts',(0.995767399355694,-1.43402483999957,8.24837175656053));
#1778=CARTESIAN_POINT('Ctrl Pts',(1.00728658941881,-1.42704659988282,8.28638393469351));
#1779=CARTESIAN_POINT('Ctrl Pts',(1.01855991301078,-1.42013900051838,8.32445669141664));
#1780=CARTESIAN_POINT('Ctrl Pts',(1.02959025931198,-1.41330752394389,8.36259266013145));
#1781=CARTESIAN_POINT('Ctrl Pts',(1.04038002246974,-1.40655786655316,8.40079284690716));
#1782=CARTESIAN_POINT('Ctrl Pts',(1.05093122815267,-1.39989586167336,8.4390569630733));
#1783=CARTESIAN_POINT('Ctrl Pts',(1.06124524597791,-1.39332768204064,8.47738209854187));
#1784=CARTESIAN_POINT('Ctrl Pts',(1.07132384198893,-1.38685917199862,8.51576647275818));
#1785=CARTESIAN_POINT('Ctrl Pts',(1.08116926692033,-1.38049576958886,8.5542100328027));
#1786=CARTESIAN_POINT('Ctrl Pts',(1.09078389806116,-1.3742427325246,8.59271321994047));
#1787=CARTESIAN_POINT('Ctrl Pts',(1.10016990280098,-1.36810534246985,8.63127565237479));
#1788=CARTESIAN_POINT('Ctrl Pts',(1.10963395618969,-1.36188876250427,8.67118086835025));
#1789=CARTESIAN_POINT('Ctrl Pts',(1.11587991281271,-1.35777028241787,8.69825480815896));
#1790=CARTESIAN_POINT('Ctrl Pts',(1.11910647519272,-1.35563972008763,8.71244634362832));
#1791=CARTESIAN_POINT('Ctrl Pts',(0.963038583761852,-1.41534472150597,8.20271821505335));
#1792=CARTESIAN_POINT('Ctrl Pts',(0.963742985549969,-1.41492030173267,8.20500869181921));
#1793=CARTESIAN_POINT('Ctrl Pts',(0.968324964938235,-1.41215626429535,8.21993890052831));
#1794=CARTESIAN_POINT('Ctrl Pts',(0.976679163462337,-1.40707770201221,8.24753594475203));
#1795=CARTESIAN_POINT('Ctrl Pts',(0.987923658099591,-1.40015751951564,8.28555926224857));
#1796=CARTESIAN_POINT('Ctrl Pts',(0.998923095153542,-1.39330899239189,8.32364477275513));
#1797=CARTESIAN_POINT('Ctrl Pts',(1.00968029757654,-1.38653757997497,8.36179507498491));
#1798=CARTESIAN_POINT('Ctrl Pts',(1.02019760554664,-1.37984895348783,8.40001114561601));
#1799=CARTESIAN_POINT('Ctrl Pts',(1.03047699597396,-1.37324892411528,8.43829265246107));
#1800=CARTESIAN_POINT('Ctrl Pts',(1.04051980997411,-1.36674363762229,8.47663664992358));
#1801=CARTESIAN_POINT('Ctrl Pts',(1.05032777283888,-1.36033891769825,8.51504130766042));
#1802=CARTESIAN_POINT('Ctrl Pts',(1.05990308458223,-1.35404018412487,8.55350653411506));
#1803=CARTESIAN_POINT('Ctrl Pts',(1.06924806420645,-1.34785268183428,8.59203271582965));
#1804=CARTESIAN_POINT('Ctrl Pts',(1.07836482877309,-1.34178167924028,8.6306194225956));
#1805=CARTESIAN_POINT('Ctrl Pts',(1.0875510628871,-1.33563456294171,8.67055098619335));
#1806=CARTESIAN_POINT('Ctrl Pts',(1.09360905590505,-1.33156374842648,8.69764362925222));
#1807=CARTESIAN_POINT('Ctrl Pts',(1.09673722363027,-1.32945831742526,8.71184518012252));
#1808=CARTESIAN_POINT('Ctrl Pts',(0.936378476122163,-1.35852385051322,8.19699159556883));
#1809=CARTESIAN_POINT('Ctrl Pts',(0.937051540116145,-1.35809985584259,8.1992864223761));
#1810=CARTESIAN_POINT('Ctrl Pts',(0.941429318289368,-1.35533862827658,8.21424511708534));
#1811=CARTESIAN_POINT('Ctrl Pts',(0.949406912705836,-1.35026571995601,8.24189639538247));
#1812=CARTESIAN_POINT('Ctrl Pts',(0.960134395368462,-1.34335432746989,8.27999807271211));
#1813=CARTESIAN_POINT('Ctrl Pts',(0.970617756997018,-1.3365155318906,8.31816566187027));
#1814=CARTESIAN_POINT('Ctrl Pts',(0.980859690571038,-1.3297547287826,8.35640171375648));
#1815=CARTESIAN_POINT('Ctrl Pts',(0.990862427792855,-1.32307752392501,8.39470716419242));
#1816=CARTESIAN_POINT('Ctrl Pts',(1.0006278478879,-1.31648967053923,8.43308161707055));
#1817=CARTESIAN_POINT('Ctrl Pts',(1.01015723006677,-1.30999725449235,8.47152206867109));
#1818=CARTESIAN_POINT('Ctrl Pts',(1.01945221578186,-1.30360604653305,8.51002661240158));
#1819=CARTESIAN_POINT('Ctrl Pts',(1.02851489969148,-1.29732141347776,8.54859509878671));
#1820=CARTESIAN_POINT('Ctrl Pts',(1.03734748178335,-1.29114855427145,8.58722783353272));
#1821=CARTESIAN_POINT('Ctrl Pts',(1.04595197344621,-1.28509269236703,8.62592431485074));
#1822=CARTESIAN_POINT('Ctrl Pts',(1.05460891954643,-1.27896169129002,8.66597254418028));
#1823=CARTESIAN_POINT('Ctrl Pts',(1.06030831339377,-1.27490210005154,8.69314645590145));
#1824=CARTESIAN_POINT('Ctrl Pts',(1.06324862144345,-1.27280262503679,8.70739116044496));
#1825=CARTESIAN_POINT('Ctrl Pts',(0.928048486255692,-1.25646434834978,8.17451572100027));
#1826=CARTESIAN_POINT('Ctrl Pts',(0.928675500038913,-1.25601929947638,8.17682867704929));
#1827=CARTESIAN_POINT('Ctrl Pts',(0.932753219842169,-1.25312087876741,8.19190578914925));
#1828=CARTESIAN_POINT('Ctrl Pts',(0.940177561840622,-1.24779492782909,8.219778871871));
#1829=CARTESIAN_POINT('Ctrl Pts',(0.950145949118981,-1.24053599490713,8.25819295417629));
#1830=CARTESIAN_POINT('Ctrl Pts',(0.9598721155122,-1.23335002168223,8.2966802439403));
#1831=CARTESIAN_POINT('Ctrl Pts',(0.96935866613328,-1.22624221280359,8.33524330350653));
#1832=CARTESIAN_POINT('Ctrl Pts',(0.978607774722075,-1.21921799446163,8.3738830699094));
#1833=CARTESIAN_POINT('Ctrl Pts',(0.987621281872982,-1.21228295563728,8.41259912594125));
#1834=CARTESIAN_POINT('Ctrl Pts',(0.996400477518454,-1.20544303901769,8.45138842882952));
#1835=CARTESIAN_POINT('Ctrl Pts',(1.00494698458192,-1.19870386461821,8.49024902848947));
#1836=CARTESIAN_POINT('Ctrl Pts',(1.01326284409034,-1.19207063102242,8.52918075509011));
#1837=CARTESIAN_POINT('Ctrl Pts',(1.02135018671891,-1.18554836634483,8.56818388476263));
#1838=CARTESIAN_POINT('Ctrl Pts',(1.02921096930623,-1.17914213224874,8.60725788322993));
#1839=CARTESIAN_POINT('Ctrl Pts',(1.03710100357577,-1.17264794346377,8.64770349990998));
#1840=CARTESIAN_POINT('Ctrl Pts',(1.0422819430291,-1.16834138860657,8.67515176643038));
#1841=CARTESIAN_POINT('Ctrl Pts',(1.04495098359103,-1.16611227281441,8.68954157127791));
#1842=CARTESIAN_POINT('Ctrl Pts',(0.95547828061714,-1.16951518661548,8.1447274659647));
#1843=CARTESIAN_POINT('Ctrl Pts',(0.956074636849154,-1.16903174335334,8.14706463617737));
#1844=CARTESIAN_POINT('Ctrl Pts',(0.959952619006694,-1.16588317530467,8.16229981863365));
#1845=CARTESIAN_POINT('Ctrl Pts',(0.96700898568971,-1.16009630839568,8.19046790061587));
#1846=CARTESIAN_POINT('Ctrl Pts',(0.976473383921115,-1.15220558399626,8.22929504426686));
#1847=CARTESIAN_POINT('Ctrl Pts',(0.985697909767794,-1.14438990390229,8.26820271587943));
#1848=CARTESIAN_POINT('Ctrl Pts',(0.99468530294379,-1.1366542906655,8.30719355605916));
#1849=CARTESIAN_POINT('Ctrl Pts',(1.00343789113421,-1.12900401294326,8.3462685542189));
#1850=CARTESIAN_POINT('Ctrl Pts',(1.0119576877033,-1.12144451982455,8.38542734218072));
#1851=CARTESIAN_POINT('Ctrl Pts',(1.02024618484181,-1.11398165621226,8.42466688232));
#1852=CARTESIAN_POINT('Ctrl Pts',(1.02830519393949,-1.10662092059292,8.46398525220263));
#1853=CARTESIAN_POINT('Ctrl Pts',(1.03613691849297,-1.09936736285511,8.50338231684636));
#1854=CARTESIAN_POINT('Ctrl Pts',(1.0437436478541,-1.09222584880788,8.54285840631469));
#1855=CARTESIAN_POINT('Ctrl Pts',(1.05112750491869,-1.08520129375559,8.58241302213032));
#1856=CARTESIAN_POINT('Ctrl Pts',(1.05852874088043,-1.07806903240364,8.62336318439098));
#1857=CARTESIAN_POINT('Ctrl Pts',(1.06338153253716,-1.07333072070322,8.65115890526129));
#1858=CARTESIAN_POINT('Ctrl Pts',(1.06587955444268,-1.07087556766545,8.66573225711306));
#1859=CARTESIAN_POINT('Ctrl Pts',(0.992005458763326,-1.12536775769086,8.12263817789996));
#1860=CARTESIAN_POINT('Ctrl Pts',(0.992592351347938,-1.12485058276875,8.12499302371551));
#1861=CARTESIAN_POINT('Ctrl Pts',(0.996408657460472,-1.12148230786666,8.14034359187668));
#1862=CARTESIAN_POINT('Ctrl Pts',(1.00335117700262,-1.11529136958392,8.16872698977836));
#1863=CARTESIAN_POINT('Ctrl Pts',(1.01265930523823,-1.10684866264981,8.20785557452054));
#1864=CARTESIAN_POINT('Ctrl Pts',(1.02172812188359,-1.09848484658917,8.24706998292349));
#1865=CARTESIAN_POINT('Ctrl Pts',(1.03056058773823,-1.09020491198717,8.28637292020421));
#1866=CARTESIAN_POINT('Ctrl Pts',(1.03915925614048,-1.08201412036155,8.32576541322914));
#1867=CARTESIAN_POINT('Ctrl Pts',(1.04752637639392,-1.07391792728978,8.36524713878325));
#1868=CARTESIAN_POINT('Ctrl Pts',(1.05566368327593,-1.06592222279617,8.40481506325668));
#1869=CARTESIAN_POINT('Ctrl Pts',(1.06357323043282,-1.05803252809508,8.44446729346936));
#1870=CARTESIAN_POINT('Ctrl Pts',(1.07125745268343,-1.05025389529111,8.48420371926154));
#1871=CARTESIAN_POINT('Ctrl Pts',(1.0787188743935,-1.04259117939561,8.52402472102916));
#1872=CARTESIAN_POINT('Ctrl Pts',(1.08595985268476,-1.03504930071181,8.56392982807642));
#1873=CARTESIAN_POINT('Ctrl Pts',(1.09321621423393,-1.02738652640303,8.60524793395768));
#1874=CARTESIAN_POINT('Ctrl Pts',(1.09797300344771,-1.02229170857291,8.63329704299754));
#1875=CARTESIAN_POINT('Ctrl Pts',(1.10042138254392,-1.01965061940524,8.64800425704572));
#1876=CARTESIAN_POINT('Ctrl Pts',(1.00899879509866,-1.10991956081937,8.11361072899068));
#1877=CARTESIAN_POINT('Ctrl Pts',(1.00958362697848,-1.10938790547883,8.11597272195051));
#1878=CARTESIAN_POINT('Ctrl Pts',(1.01338648900274,-1.10592532109068,8.13136994957428));
#1879=CARTESIAN_POINT('Ctrl Pts',(1.02030402925543,-1.09956101815422,8.15984046316595));
#1880=CARTESIAN_POINT('Ctrl Pts',(1.0295775405376,-1.0908817046665,8.19909111239247));
#1881=CARTESIAN_POINT('Ctrl Pts',(1.03861158569966,-1.08228317376344,8.23842983013332));
#1882=CARTESIAN_POINT('Ctrl Pts',(1.04740922632461,-1.07377042522652,8.27785934591118));
#1883=CARTESIAN_POINT('Ctrl Pts',(1.05597311719306,-1.06534874071801,8.3173806995703));
#1884=CARTESIAN_POINT('Ctrl Pts',(1.06430561266595,-1.05702360147998,8.35699358501245));
#1885=CARTESIAN_POINT('Ctrl Pts',(1.07240855303643,-1.04880094012345,8.39669496730308));
#1886=CARTESIAN_POINT('Ctrl Pts',(1.08028409876774,-1.04068631039551,8.43648296386931));
#1887=CARTESIAN_POINT('Ctrl Pts',(1.08793478776744,-1.03268478863419,8.47635747134046));
#1888=CARTESIAN_POINT('Ctrl Pts',(1.09536324974629,-1.02480124828768,8.51631888870971));
#1889=CARTESIAN_POINT('Ctrl Pts',(1.10257194591889,-1.01704063481436,8.55636675403221));
#1890=CARTESIAN_POINT('Ctrl Pts',(1.10979576081474,-1.0091540381021,8.59783479531691));
#1891=CARTESIAN_POINT('Ctrl Pts',(1.11453115590755,-1.00390917794629,8.6259872064613));
#1892=CARTESIAN_POINT('Ctrl Pts',(1.11696853228847,-1.00118994095893,8.64074900501836));
#1893=CARTESIAN_POINT('',(1.11910647519272,-1.35563972008763,8.71244634362832));
#1894=CARTESIAN_POINT('Ctrl Pts',(1.11696853228847,-1.00118994095893,8.64074900501836));
#1895=CARTESIAN_POINT('Ctrl Pts',(1.10042138254392,-1.01965061940524,8.64800425704572));
#1896=CARTESIAN_POINT('Ctrl Pts',(1.06587955444268,-1.07087556766545,8.66573225711306));
#1897=CARTESIAN_POINT('Ctrl Pts',(1.04495098359103,-1.16611227281441,8.68954157127791));
#1898=CARTESIAN_POINT('Ctrl Pts',(1.06324862144345,-1.27280262503679,8.70739116044496));
#1899=CARTESIAN_POINT('Ctrl Pts',(1.09673722363027,-1.32945831742526,8.71184518012252));
#1900=CARTESIAN_POINT('Ctrl Pts',(1.11910647519272,-1.35563972008763,8.71244634362832));
#1901=CARTESIAN_POINT('Ctrl Pts',(1.11910647519272,-1.35563972008763,8.71244634362832));
#1902=CARTESIAN_POINT('Ctrl Pts',(1.11587991281271,-1.35777028241787,8.69825480815896));
#1903=CARTESIAN_POINT('Ctrl Pts',(1.10963395618969,-1.36188876250427,8.67118086835025));
#1904=CARTESIAN_POINT('Ctrl Pts',(1.10016990280098,-1.36810534246985,8.63127565237479));
#1905=CARTESIAN_POINT('Ctrl Pts',(1.09078389806116,-1.3742427325246,8.59271321994047));
#1906=CARTESIAN_POINT('Ctrl Pts',(1.08116926692033,-1.38049576958886,8.5542100328027));
#1907=CARTESIAN_POINT('Ctrl Pts',(1.07132384198893,-1.38685917199862,8.51576647275818));
#1908=CARTESIAN_POINT('Ctrl Pts',(1.06124524597791,-1.39332768204064,8.47738209854187));
#1909=CARTESIAN_POINT('Ctrl Pts',(1.05093122815267,-1.39989586167336,8.4390569630733));
#1910=CARTESIAN_POINT('Ctrl Pts',(1.04038002246974,-1.40655786655316,8.40079284690716));
#1911=CARTESIAN_POINT('Ctrl Pts',(1.02959025931198,-1.41330752394389,8.36259266013145));
#1912=CARTESIAN_POINT('Ctrl Pts',(1.01855991301078,-1.42013900051838,8.32445669141664));
#1913=CARTESIAN_POINT('Ctrl Pts',(1.00728658941881,-1.42704659988282,8.28638393469351));
#1914=CARTESIAN_POINT('Ctrl Pts',(0.995767399355694,-1.43402483999957,8.24837175656053));
#1915=CARTESIAN_POINT('Ctrl Pts',(0.987212881564251,-1.43914484923952,8.22078161561077));
#1916=CARTESIAN_POINT('Ctrl Pts',(0.982522214726781,-1.44193108101354,8.20585475767794));
#1917=CARTESIAN_POINT('Ctrl Pts',(0.981801131512654,-1.44235890025777,8.20356478575077));
#1918=CARTESIAN_POINT('Ctrl Pts',(1.11910647519272,-1.35563972008763,8.71244634362832));
#1919=CARTESIAN_POINT('Ctrl Pts',(1.12263986836179,-1.35310009730159,8.72848040157147));
#1920=CARTESIAN_POINT('Ctrl Pts',(1.13292532427116,-1.3456370950931,8.77517463112125));
#1921=CARTESIAN_POINT('Ctrl Pts',(1.14895481467946,-1.33368151387758,8.84806456789961));
#1922=CARTESIAN_POINT('Ctrl Pts',(1.16908161103981,-1.31815698061382,8.93984845925861));
#1923=CARTESIAN_POINT('Ctrl Pts',(1.19578028867849,-1.29680886593486,9.06208020088399));
#1924=CARTESIAN_POINT('Ctrl Pts',(1.22981614795465,-1.26801819933574,9.21914920380578));
#1925=CARTESIAN_POINT('Ctrl Pts',(1.26895982907665,-1.23243230473038,9.40239796006594));
#1926=CARTESIAN_POINT('Ctrl Pts',(1.30742427806537,-1.19483189304995,9.58589536917908));
#1927=CARTESIAN_POINT('Ctrl Pts',(1.34496535893233,-1.15533721796223,9.76928755801496));
#1928=CARTESIAN_POINT('Ctrl Pts',(1.38133875777208,-1.11411576493751,9.9521737182569));
#1929=CARTESIAN_POINT('Ctrl Pts',(1.41634619032462,-1.07133260643242,10.1343072640326));
#1930=CARTESIAN_POINT('Ctrl Pts',(1.44990743683221,-1.02703137676478,10.3160168446944));
#1931=CARTESIAN_POINT('Ctrl Pts',(1.48195233247781,-0.981241592468976,10.4976957300331));
#1932=CARTESIAN_POINT('Ctrl Pts',(1.51175765358737,-0.935001313907547,10.6758579595528));
#1933=CARTESIAN_POINT('Ctrl Pts',(1.53031038888044,-0.903719009179573,10.7934446369537));
#1934=CARTESIAN_POINT('Ctrl Pts',(1.53902378477072,-0.888399916854232,10.8504365587711));
#1935=CARTESIAN_POINT('Ctrl Pts',(1.09673722363027,-1.32945831742526,8.71184518012252));
#1936=CARTESIAN_POINT('Ctrl Pts',(1.10017994214461,-1.32694434329491,8.72787160433788));
#1937=CARTESIAN_POINT('Ctrl Pts',(1.11020148828399,-1.31955841729905,8.77454348675747));
#1938=CARTESIAN_POINT('Ctrl Pts',(1.12581995917844,-1.30773399869434,8.84739810077321));
#1939=CARTESIAN_POINT('Ctrl Pts',(1.14543133431741,-1.29239134466833,8.93913687401437));
#1940=CARTESIAN_POINT('Ctrl Pts',(1.17144755398458,-1.27130945281952,9.06130768051196));
#1941=CARTESIAN_POINT('Ctrl Pts',(1.20461681799692,-1.24290942558749,9.21829687029793));
#1942=CARTESIAN_POINT('Ctrl Pts',(1.24277126913142,-1.20785093439487,9.4014507938409));
#1943=CARTESIAN_POINT('Ctrl Pts',(1.28027364095772,-1.17084948908978,9.58485208347411));
#1944=CARTESIAN_POINT('Ctrl Pts',(1.31688849956923,-1.13202274493788,9.7681476364437));
#1945=CARTESIAN_POINT('Ctrl Pts',(1.35238017555668,-1.09153406715341,9.95093747667943));
#1946=CARTESIAN_POINT('Ctrl Pts',(1.3865577662008,-1.04954385626982,10.132975756929));
#1947=CARTESIAN_POINT('Ctrl Pts',(1.41934563316918,-1.00609307084367,10.3145915860835));
#1948=CARTESIAN_POINT('Ctrl Pts',(1.45067813517991,-0.961208801528578,10.4961786285845));
#1949=CARTESIAN_POINT('Ctrl Pts',(1.47985069607292,-0.915906203824433,10.6742532753426));
#1950=CARTESIAN_POINT('Ctrl Pts',(1.49803180503032,-0.885271391187447,10.791784098785));
#1951=CARTESIAN_POINT('Ctrl Pts',(1.50657667367807,-0.870272082688692,10.8487494913677));
#1952=CARTESIAN_POINT('Ctrl Pts',(1.06324870646247,-1.27279924198204,8.70739045384458));
#1953=CARTESIAN_POINT('Ctrl Pts',(1.06651167535426,-1.27030662510798,8.72339477800204));
#1954=CARTESIAN_POINT('Ctrl Pts',(1.07600935478384,-1.26298745044059,8.77000227931918));
#1955=CARTESIAN_POINT('Ctrl Pts',(1.09080869157352,-1.25128805172159,8.84275650782313));
#1956=CARTESIAN_POINT('Ctrl Pts',(1.10938780605765,-1.23613507509824,8.93436921489232));
#1957=CARTESIAN_POINT('Ctrl Pts',(1.13402984643749,-1.21535233480677,9.05637288986232));
#1958=CARTESIAN_POINT('Ctrl Pts',(1.1654389044269,-1.18743141638279,9.21314956437622));
#1959=CARTESIAN_POINT('Ctrl Pts',(1.20156045419894,-1.1530732871211,9.39606078852277));
#1960=CARTESIAN_POINT('Ctrl Pts',(1.23706077984697,-1.11691464957109,9.57922623478196));
#1961=CARTESIAN_POINT('Ctrl Pts',(1.27172166595144,-1.07907044214254,9.76229522130511));
#1962=CARTESIAN_POINT('Ctrl Pts',(1.30532491364858,-1.03969842812163,9.94487015383187));
#1963=CARTESIAN_POINT('Ctrl Pts',(1.33769479586055,-0.998951997739864,10.1267071853132));
#1964=CARTESIAN_POINT('Ctrl Pts',(1.36876486822076,-0.956868040819364,10.3081367312141));
#1965=CARTESIAN_POINT('Ctrl Pts',(1.39847842304607,-0.913470058496685,10.4895536425798));
#1966=CARTESIAN_POINT('Ctrl Pts',(1.42617263622111,-0.86973545035758,10.6674788366981));
#1967=CARTESIAN_POINT('Ctrl Pts',(1.44345586089127,-0.840201243734253,10.7849230338915));
#1968=CARTESIAN_POINT('Ctrl Pts',(1.45158550119835,-0.825749549745903,10.8418494381616));
#1969=CARTESIAN_POINT('Ctrl Pts',(1.04495017869557,-1.16611083598769,8.68954144893662));
#1970=CARTESIAN_POINT('Ctrl Pts',(1.04791903025509,-1.16355286567749,8.70548785227349));
#1971=CARTESIAN_POINT('Ctrl Pts',(1.05655711669216,-1.15605024065418,8.75192735740502));
#1972=CARTESIAN_POINT('Ctrl Pts',(1.07000132777551,-1.14409609868159,8.82442271042206));
#1973=CARTESIAN_POINT('Ctrl Pts',(1.08685556860807,-1.12867196842757,8.91571525323266));
#1974=CARTESIAN_POINT('Ctrl Pts',(1.10917651605283,-1.10760051136291,9.03730170687931));
#1975=CARTESIAN_POINT('Ctrl Pts',(1.13756129693319,-1.07945799885267,9.19356296552966));
#1976=CARTESIAN_POINT('Ctrl Pts',(1.17011165124617,-1.04507010450314,9.37590937378534));
#1977=CARTESIAN_POINT('Ctrl Pts',(1.20201328064403,-1.00911651069506,9.55855157714272));
#1978=CARTESIAN_POINT('Ctrl Pts',(1.23307628573604,-0.971716180203114,9.74114562255366));
#1979=CARTESIAN_POINT('Ctrl Pts',(1.26311260791796,-0.933026581883472,9.92330006280482));
#1980=CARTESIAN_POINT('Ctrl Pts',(1.29197367873264,-0.893197441602063,10.1047759474817));
#1981=CARTESIAN_POINT('Ctrl Pts',(1.31960911185245,-0.852263277724422,10.2859070195271));
#1982=CARTESIAN_POINT('Ctrl Pts',(1.34597749948614,-0.810245826441226,10.4670913086641));
#1983=CARTESIAN_POINT('Ctrl Pts',(1.37050115997454,-0.768086811905592,10.6448564827265));
#1984=CARTESIAN_POINT('Ctrl Pts',(1.38577672264143,-0.739730522145245,10.7622405837286));
#1985=CARTESIAN_POINT('Ctrl Pts',(1.39295636636515,-0.725881064409112,10.8191488808749));
#1986=CARTESIAN_POINT('Ctrl Pts',(1.06587629655831,-1.07087389234552,8.665732604708));
#1987=CARTESIAN_POINT('Ctrl Pts',(1.06861780374919,-1.06816486838041,8.68161311079428));
#1988=CARTESIAN_POINT('Ctrl Pts',(1.07658904316981,-1.06022706075661,8.72786188627166));
#1989=CARTESIAN_POINT('Ctrl Pts',(1.08897097124872,-1.04761556464388,8.80006506939879));
#1990=CARTESIAN_POINT('Ctrl Pts',(1.10445610204266,-1.03139883142039,8.8909990744376));
#1991=CARTESIAN_POINT('Ctrl Pts',(1.12491030351411,-1.00932396663434,9.01212249240037));
#1992=CARTESIAN_POINT('Ctrl Pts',(1.15081320697558,-0.98000194557044,9.16782062535252));
#1993=CARTESIAN_POINT('Ctrl Pts',(1.18035816734732,-0.944412258563041,9.34956439472385));
#1994=CARTESIAN_POINT('Ctrl Pts',(1.20915520093762,-0.907440413447524,9.53166456639277));
#1995=CARTESIAN_POINT('Ctrl Pts',(1.2370366019668,-0.869217230704073,9.71378511982102));
#1996=CARTESIAN_POINT('Ctrl Pts',(1.26383939628997,-0.829909155787129,9.8955416206522));
#1997=CARTESIAN_POINT('Ctrl Pts',(1.28943867572201,-0.789671225906997,10.0767005852544));
#1998=CARTESIAN_POINT('Ctrl Pts',(1.31379791549834,-0.748540768610793,10.2575995951765));
#1999=CARTESIAN_POINT('Ctrl Pts',(1.33688875697737,-0.70654265405928,10.4386404579885));
#2000=CARTESIAN_POINT('Ctrl Pts',(1.35821673355048,-0.664617324590323,10.6163557465812));
#2001=CARTESIAN_POINT('Ctrl Pts',(1.37140830697913,-0.636554161075331,10.7337670929977));
#2002=CARTESIAN_POINT('Ctrl Pts',(1.37758677235522,-0.622879502432614,10.7907030425821));
#2003=CARTESIAN_POINT('Ctrl Pts',(1.10042138254392,-1.01965061940524,8.64800425704572));
#2004=CARTESIAN_POINT('Ctrl Pts',(1.10306408312775,-1.01679920100139,8.66383948587752));
#2005=CARTESIAN_POINT('Ctrl Pts',(1.11074367384185,-1.00844830952459,8.70995738083221));
#2006=CARTESIAN_POINT('Ctrl Pts',(1.12265264800946,-0.995199653167976,8.78196075316482));
#2007=CARTESIAN_POINT('Ctrl Pts',(1.13751546931264,-0.978193442660452,8.87265068090491));
#2008=CARTESIAN_POINT('Ctrl Pts',(1.15710307233665,-0.955086970595346,8.99346056850978));
#2009=CARTESIAN_POINT('Ctrl Pts',(1.18181749700089,-0.924482886049569,9.1487810203616));
#2010=CARTESIAN_POINT('Ctrl Pts',(1.2098696478812,-0.887471504046649,9.33012663312591));
#2011=CARTESIAN_POINT('Ctrl Pts',(1.23707130610977,-0.849159645486235,9.51187569134625));
#2012=CARTESIAN_POINT('Ctrl Pts',(1.26326462946001,-0.809690149550583,9.6936978231852));
#2013=CARTESIAN_POINT('Ctrl Pts',(1.28829891115107,-0.769240621660152,9.87521353054609));
#2014=CARTESIAN_POINT('Ctrl Pts',(1.31206159350725,-0.72797490876706,10.0561931766807));
#2015=CARTESIAN_POINT('Ctrl Pts',(1.33452335139994,-0.685935445215475,10.2369771480397));
#2016=CARTESIAN_POINT('Ctrl Pts',(1.35566254408053,-0.643152293055829,10.4179700899855));
#2017=CARTESIAN_POINT('Ctrl Pts',(1.37503430962998,-0.600585701282202,10.5957069555036));
#2018=CARTESIAN_POINT('Ctrl Pts',(1.38691523269675,-0.57218594836866,10.7131779333768));
#2019=CARTESIAN_POINT('Ctrl Pts',(1.39245563303924,-0.558369358694199,10.7701536656091));
#2020=CARTESIAN_POINT('Ctrl Pts',(1.11696853228847,-1.00118994095893,8.64074900501836));
#2021=CARTESIAN_POINT('Ctrl Pts',(1.11958014873092,-0.998276314617625,8.6565660762486));
#2022=CARTESIAN_POINT('Ctrl Pts',(1.12716757114606,-0.989744661829077,8.70263149960016));
#2023=CARTESIAN_POINT('Ctrl Pts',(1.13892520150487,-0.976215822858017,8.77455484215625));
#2024=CARTESIAN_POINT('Ctrl Pts',(1.15358606351375,-0.958860295814945,8.86514713232013));
#2025=CARTESIAN_POINT('Ctrl Pts',(1.17288851087081,-0.935294193898314,8.98583178799666));
#2026=CARTESIAN_POINT('Ctrl Pts',(1.19720415662504,-0.904112243902671,9.14100179031947));
#2027=CARTESIAN_POINT('Ctrl Pts',(1.22474437280769,-0.866449607131611,9.32218948728228));
#2028=CARTESIAN_POINT('Ctrl Pts',(1.25138833506552,-0.827512644389037,9.50380010964474));
#2029=CARTESIAN_POINT('Ctrl Pts',(1.27698133480127,-0.78744954196702,9.68550558587075));
#2030=CARTESIAN_POINT('Ctrl Pts',(1.30137681567575,-0.746443078715184,9.86692842590234));
#2031=CARTESIAN_POINT('Ctrl Pts',(1.32446654906982,-0.704661369313685,10.0478405632521));
#2032=CARTESIAN_POINT('Ctrl Pts',(1.34622371586736,-0.662149366482173,10.2285835492632));
#2033=CARTESIAN_POINT('Ctrl Pts',(1.36662900305034,-0.618939674776907,10.4095632164481));
#2034=CARTESIAN_POINT('Ctrl Pts',(1.38525617138851,-0.576003428726664,10.5873153794825));
#2035=CARTESIAN_POINT('Ctrl Pts',(1.39663249862836,-0.547393078068889,10.704815203664));
#2036=CARTESIAN_POINT('Ctrl Pts',(1.401925886827,-0.533482715600357,10.761809412739));
#2037=CARTESIAN_POINT('',(1.53895703460704,-0.888517258201643,10.85));
#2038=CARTESIAN_POINT('Ctrl Pts',(1.38293166890138,-0.798435971311072,10.6234788258935));
#2039=CARTESIAN_POINT('Ctrl Pts',(1.39753274638046,-0.806865907324075,10.6744158063475));
#2040=CARTESIAN_POINT('Ctrl Pts',(1.41641827886646,-0.817769474588659,10.7270868317842));
#2041=CARTESIAN_POINT('Ctrl Pts',(1.45334783805051,-0.839090765524626,10.792218641332));
#2042=CARTESIAN_POINT('Ctrl Pts',(1.46988229907776,-0.848636941050413,10.8154565887415));
#2043=CARTESIAN_POINT('Ctrl Pts',(1.49740552470895,-0.864527482777547,10.8371363581772));
#2044=CARTESIAN_POINT('Ctrl Pts',(1.50570219242152,-0.869317566113999,10.8421280025352));
#2045=CARTESIAN_POINT('Ctrl Pts',(1.52249040601898,-0.87901024575371,10.8484378014873));
#2046=CARTESIAN_POINT('Ctrl Pts',(1.53062683434055,-0.88370781483538,10.85));
#2047=CARTESIAN_POINT('Ctrl Pts',(1.53895703460704,-0.888517258201643,10.85));
#2048=CARTESIAN_POINT('Ctrl Pts',(1.5389570346066,-0.888517258196847,10.8500000000122));
#2049=CARTESIAN_POINT('Ctrl Pts',(1.53026444632649,-0.903796470184267,10.7931534653124));
#2050=CARTESIAN_POINT('Ctrl Pts',(1.51173326966764,-0.935039143368831,10.6757122039178));
#2051=CARTESIAN_POINT('Ctrl Pts',(1.48195233247781,-0.981241592468976,10.4976957300331));
#2052=CARTESIAN_POINT('Ctrl Pts',(1.44990743683221,-1.02703137676478,10.3160168446944));
#2053=CARTESIAN_POINT('Ctrl Pts',(1.41634619032462,-1.07133260643242,10.1343072640326));
#2054=CARTESIAN_POINT('Ctrl Pts',(1.38133875777208,-1.11411576493751,9.9521737182569));
#2055=CARTESIAN_POINT('Ctrl Pts',(1.34496535893233,-1.15533721796223,9.76928755801496));
#2056=CARTESIAN_POINT('Ctrl Pts',(1.30742427806537,-1.19483189304995,9.58589536917908));
#2057=CARTESIAN_POINT('Ctrl Pts',(1.26895982907665,-1.23243230473038,9.40239796006594));
#2058=CARTESIAN_POINT('Ctrl Pts',(1.22981614795465,-1.26801819933574,9.21914920380578));
#2059=CARTESIAN_POINT('Ctrl Pts',(1.19578028867849,-1.29680886593486,9.06208020088399));
#2060=CARTESIAN_POINT('Ctrl Pts',(1.16908161103981,-1.31815698061382,8.93984845925861));
#2061=CARTESIAN_POINT('Ctrl Pts',(1.14895481467946,-1.33368151387758,8.84806456789961));
#2062=CARTESIAN_POINT('Ctrl Pts',(1.13292532427116,-1.3456370950931,8.77517463112125));
#2063=CARTESIAN_POINT('Ctrl Pts',(1.12263986836179,-1.35310009730159,8.72848040157147));
#2064=CARTESIAN_POINT('Ctrl Pts',(1.11910647519272,-1.35563972008763,8.71244634362832));
#2065=CARTESIAN_POINT('Ctrl Pts',(-1.46571793337457,-0.318858808541002,
8.11361072898678));
#2066=CARTESIAN_POINT('Ctrl Pts',(-1.54569672900851,0.0487846496615785,
6.98922452902639));
#2067=CARTESIAN_POINT('Ctrl Pts',(-1.4102382945213,0.870165980052449,4.74060274501425));
#2068=CARTESIAN_POINT('Ctrl Pts',(-0.6886372972991,1.39185668287221,2.27087616804755));
#2069=CARTESIAN_POINT('Ctrl Pts',(-0.279289771125641,1.47500623950413,0.92632580976144));
#2070=CARTESIAN_POINT('Ctrl Pts',(-0.21955648636861,1.48384465133431,0.7289892085255));
#2071=CARTESIAN_POINT('Ctrl Pts',(-1.4665315771689,-0.315118681974661,8.11511530380505));
#2072=CARTESIAN_POINT('Ctrl Pts',(-1.54543234624842,0.0523714048580888,
6.99057570439205));
#2073=CARTESIAN_POINT('Ctrl Pts',(-1.4085475180776,0.872102046354762,4.74146472515722));
#2074=CARTESIAN_POINT('Ctrl Pts',(-0.687271792030951,1.39247148347167,2.27138798098584));
#2075=CARTESIAN_POINT('Ctrl Pts',(-0.27775118913314,1.47531199861722,0.926842455235807));
#2076=CARTESIAN_POINT('Ctrl Pts',(-0.21798083028346,1.48407779266313,0.729509911569737));
#2077=CARTESIAN_POINT('Ctrl Pts',(-1.46835017323272,-0.307611495479344,
8.11814612149641));
#2078=CARTESIAN_POINT('Ctrl Pts',(-1.54513560027385,0.0595573245836212,
6.99329665733807));
#2079=CARTESIAN_POINT('Ctrl Pts',(-1.4051959187881,0.876096617024344,4.74320101195797));
#2080=CARTESIAN_POINT('Ctrl Pts',(-0.684574467880164,1.3938455238175,2.27242215703392));
#2081=CARTESIAN_POINT('Ctrl Pts',(-0.274653904820539,1.47598440827987,0.927885368129453));
#2082=CARTESIAN_POINT('Ctrl Pts',(-0.214811365886479,1.48462366044586,0.730561662473003));
#2083=CARTESIAN_POINT('Ctrl Pts',(-1.47290093695063,-0.292544547884245,
8.12428160620814));
#2084=CARTESIAN_POINT('Ctrl Pts',(-1.54530635855151,0.0742670374747245,
6.9988015572452));
#2085=CARTESIAN_POINT('Ctrl Pts',(-1.39886715025037,0.884623912474257,4.74671713042725));
#2086=CARTESIAN_POINT('Ctrl Pts',(-0.679214705501009,1.39691155885935,2.27452059262253));
#2087=CARTESIAN_POINT('Ctrl Pts',(-0.268429285816396,1.47773274113748,0.930009097984114));
#2088=CARTESIAN_POINT('Ctrl Pts',(-0.208420147247771,1.48610753325447,0.732704169419715));
#2089=CARTESIAN_POINT('Ctrl Pts',(-1.49140624523618,-0.243579417980536,
8.14443801407338));
#2090=CARTESIAN_POINT('Ctrl Pts',(-1.54950969942476,0.122854151821488,7.01686556434133));
#2091=CARTESIAN_POINT('Ctrl Pts',(-1.37967406919905,0.914404651207749,4.75826529472725));
#2092=CARTESIAN_POINT('Ctrl Pts',(-0.662176246564094,1.40860081461158,2.28144635695024));
#2093=CARTESIAN_POINT('Ctrl Pts',(-0.248143548106284,1.48488049987646,0.937027904680523));
#2094=CARTESIAN_POINT('Ctrl Pts',(-0.187534041698565,1.49248764515403,0.739792270973836));
#2095=CARTESIAN_POINT('Ctrl Pts',(-1.54953061135825,-0.172193760840453,
8.17564321959877));
#2096=CARTESIAN_POINT('Ctrl Pts',(-1.58435649830035,0.200950750838424,7.04468570346176));
#2097=CARTESIAN_POINT('Ctrl Pts',(-1.36458252317882,0.975540858462014,4.77606072874927));
#2098=CARTESIAN_POINT('Ctrl Pts',(-0.640794145951456,1.4387141923474,2.29229746278684));
#2099=CARTESIAN_POINT('Ctrl Pts',(-0.218250854577008,1.50852756041179,0.948233862263389));
#2100=CARTESIAN_POINT('Ctrl Pts',(-0.156293097226328,1.51532154504594,0.751145632172852));
#2101=CARTESIAN_POINT('Ctrl Pts',(-1.65439020884656,-0.129474732742078,
8.19841085636385));
#2102=CARTESIAN_POINT('Ctrl Pts',(-1.66830641507397,0.26588879931452,7.06431589411522));
#2103=CARTESIAN_POINT('Ctrl Pts',(-1.38588345888423,1.0489630482965,4.78805110756079));
#2104=CARTESIAN_POINT('Ctrl Pts',(-0.63568008657995,1.48334600535348,2.29987670093021));
#2105=CARTESIAN_POINT('Ctrl Pts',(-0.201805557763348,1.55195109762329,0.95648557753484));
#2106=CARTESIAN_POINT('Ctrl Pts',(-0.13763661186071,1.55859382321923,0.759600587213053));
#2107=CARTESIAN_POINT('Ctrl Pts',(-1.7154378355602,-0.127028956014093,8.20292985772793));
#2108=CARTESIAN_POINT('Ctrl Pts',(-1.72270289472121,0.282147980048853,7.0677959316163));
#2109=CARTESIAN_POINT('Ctrl Pts',(-1.40987824891382,1.08183266579741,4.78968351109891));
#2110=CARTESIAN_POINT('Ctrl Pts',(-0.642600380083901,1.50672859526691,2.30104304615231));
#2111=CARTESIAN_POINT('Ctrl Pts',(-0.201823819972349,1.57652619562622,0.958096626875335));
#2112=CARTESIAN_POINT('Ctrl Pts',(-0.136755614151016,1.58363143764058,0.761299405472256));
#2113=CARTESIAN_POINT('Ctrl Pts',(-1.74002001476379,-0.129085271226211,
8.20356478575109));
#2114=CARTESIAN_POINT('Ctrl Pts',(-1.7453443724466,0.286596495284085,7.06809134030374));
#2115=CARTESIAN_POINT('Ctrl Pts',(-1.42118946051332,1.09349095168789,4.78963871047211));
#2116=CARTESIAN_POINT('Ctrl Pts',(-0.646049960918473,1.5155792361361,2.30111695016061));
#2117=CARTESIAN_POINT('Ctrl Pts',(-0.203238613481102,1.5863357527103,0.958315861872587));
#2118=CARTESIAN_POINT('Ctrl Pts',(-0.13770732509153,1.59363751663637,0.761558365683896));
#2119=CARTESIAN_POINT('',(-1.74002001476379,-0.12908527122621,8.20356478575109));
#2120=CARTESIAN_POINT('Ctrl Pts',(-1.46571793337457,-0.318858808541002,
8.11361072898678));
#2121=CARTESIAN_POINT('Ctrl Pts',(-1.4665315771689,-0.315118681974661,8.11511530380505));
#2122=CARTESIAN_POINT('Ctrl Pts',(-1.46835017323272,-0.307611495479344,
8.11814612149641));
#2123=CARTESIAN_POINT('Ctrl Pts',(-1.47290093695063,-0.292544547884245,
8.12428160620814));
#2124=CARTESIAN_POINT('Ctrl Pts',(-1.49140624523618,-0.243579417980536,
8.14443801407338));
#2125=CARTESIAN_POINT('Ctrl Pts',(-1.54953061135825,-0.172193760840453,
8.17564321959877));
#2126=CARTESIAN_POINT('Ctrl Pts',(-1.65439020884656,-0.129474732742078,
8.19841085636385));
#2127=CARTESIAN_POINT('Ctrl Pts',(-1.7154378355602,-0.127028956014093,8.20292985772793));
#2128=CARTESIAN_POINT('Ctrl Pts',(-1.74002001476379,-0.129085271226211,
8.20356478575109));
#2129=CARTESIAN_POINT('',(-0.332073858387789,1.56228467274468,1.34999999995037));
#2130=CARTESIAN_POINT('Ctrl Pts',(-1.74002001476379,-0.129085271226211,
8.20356478575109));
#2131=CARTESIAN_POINT('Ctrl Pts',(-1.7453443724466,0.286596495284085,7.06809134030374));
#2132=CARTESIAN_POINT('Ctrl Pts',(-1.42118946051332,1.09349095168789,4.78963871047211));
#2133=CARTESIAN_POINT('Ctrl Pts',(-0.707141324107968,1.48231303218606,2.49724575890228));
#2134=CARTESIAN_POINT('Ctrl Pts',(-0.332085736037322,1.56231381679316,1.35062595984044));
#2135=CARTESIAN_POINT('Ctrl Pts',(-0.33190121249705,1.56235314774309,1.35006184779667));
#2136=CARTESIAN_POINT('Ctrl Pts',(-0.332073858388358,1.56228467274455,1.34999999999989));
#2137=CARTESIAN_POINT('Ctrl Pts',(-0.332052002975238,1.56218185110994,1.3499999999999));
#2138=CARTESIAN_POINT('Ctrl Pts',(-0.332030165334895,1.56207911308966,1.34999947770587));
#2139=CARTESIAN_POINT('Ctrl Pts',(-0.332008345536709,1.56197645901013,1.3499984353857));
#2140=CARTESIAN_POINT('Ctrl Pts',(-1.74002001476379,-0.12908527122621,8.20356478575109));
#2141=CARTESIAN_POINT('Ctrl Pts',(-1.74001005403737,-0.129923657208909,
8.20585475762063));
#2142=CARTESIAN_POINT('Ctrl Pts',(-1.73994243995922,-0.135379009720605,
8.2207816155055));
#2143=CARTESIAN_POINT('Ctrl Pts',(-1.73978564078596,-0.145347444050701,
8.24837175641305));
#2144=CARTESIAN_POINT('Ctrl Pts',(-1.73950190260284,-0.158812475339338,
8.28638393455604));
#2145=CARTESIAN_POINT('Ctrl Pts',(-1.73915640786694,-0.172029259759795,
8.32445669162913));
#2146=CARTESIAN_POINT('Ctrl Pts',(-1.7387553487518,-0.184997558342461,8.36259266089899));
#2147=CARTESIAN_POINT('Ctrl Pts',(-1.738304855551,-0.197716596311407,8.40079284853623));
#2148=CARTESIAN_POINT('Ctrl Pts',(-1.73781099291581,-0.210185211084895,
8.4390569652726));
#2149=CARTESIAN_POINT('Ctrl Pts',(-1.73727979140199,-0.222401502431414,
8.47738210104404));
#2150=CARTESIAN_POINT('Ctrl Pts',(-1.73671719538844,-0.234364077499148,
8.51576647489089));
#2151=CARTESIAN_POINT('Ctrl Pts',(-1.7361290397257,-0.246072166480073,8.55421003391107));
#2152=CARTESIAN_POINT('Ctrl Pts',(-1.73552106637296,-0.2575251993143,8.59271321933254));
#2153=CARTESIAN_POINT('Ctrl Pts',(-1.73489893307676,-0.268722412263005,
8.63127564958223));
#2154=CARTESIAN_POINT('Ctrl Pts',(-1.7342472435932,-0.280026812975712,8.67118086571207));
#2155=CARTESIAN_POINT('Ctrl Pts',(-1.73380351350987,-0.287495210384119,
8.69825480641213));
#2156=CARTESIAN_POINT('Ctrl Pts',(-1.73357167356892,-0.291354777012136,
8.71244634362779));
#2157=CARTESIAN_POINT('Ctrl Pts',(-1.70724377582566,-0.126343517610054,
8.20271821505354));
#2158=CARTESIAN_POINT('Ctrl Pts',(-1.70722841841456,-0.127165757318995,
8.20500869176176));
#2159=CARTESIAN_POINT('Ctrl Pts',(-1.70712568147134,-0.13251588657059,8.21993890042289));
#2160=CARTESIAN_POINT('Ctrl Pts',(-1.70690461678201,-0.142290115848187,
8.24753594460439));
#2161=CARTESIAN_POINT('Ctrl Pts',(-1.70653381025989,-0.155488225109553,
8.28555926211093));
#2162=CARTESIAN_POINT('Ctrl Pts',(-1.70610253031532,-0.168438280707455,
8.32364477296738));
#2163=CARTESIAN_POINT('Ctrl Pts',(-1.70561691634626,-0.181139997669971,
8.36179507575217));
#2164=CARTESIAN_POINT('Ctrl Pts',(-1.70508304986284,-0.193592567067142,
8.40001114724494));
#2165=CARTESIAN_POINT('Ctrl Pts',(-1.70450695196255,-0.205794795166513,
8.43829265466033));
#2166=CARTESIAN_POINT('Ctrl Pts',(-1.70389461559256,-0.217744770538919,
8.47663665242576));
#2167=CARTESIAN_POINT('Ctrl Pts',(-1.70325194686964,-0.22944107537051,8.51504130979296));
#2168=CARTESIAN_POINT('Ctrl Pts',(-1.7025847394704,-0.240882905057645,8.55350653522271));
#2169=CARTESIAN_POINT('Ctrl Pts',(-1.7018986951419,-0.252069645453439,8.59203271522014));
#2170=CARTESIAN_POINT('Ctrl Pts',(-1.70119943499112,-0.263000495857231,
8.63061941980013));
#2171=CARTESIAN_POINT('Ctrl Pts',(-1.70046899317019,-0.274029566185985,
8.67055098355284));
#2172=CARTESIAN_POINT('Ctrl Pts',(-1.69997256087807,-0.28131134954577,8.69764362750393));
#2173=CARTESIAN_POINT('Ctrl Pts',(-1.69971328797572,-0.285073138226613,
8.71184518012181));
#2174=CARTESIAN_POINT('Ctrl Pts',(-1.64470600068781,-0.131665155852934,
8.19699181225002));
#2175=CARTESIAN_POINT('Ctrl Pts',(-1.64467534279262,-0.132460043810914,
8.19928663882179));
#2176=CARTESIAN_POINT('Ctrl Pts',(-1.64447294038055,-0.137631925497864,
8.21424533229977));
#2177=CARTESIAN_POINT('Ctrl Pts',(-1.64406847336965,-0.147077180566648,
8.24189660837971));
#2178=CARTESIAN_POINT('Ctrl Pts',(-1.64344677790612,-0.159823151350484,
8.27999828265246));
#2179=CARTESIAN_POINT('Ctrl Pts',(-1.64276589288401,-0.172321408764718,
8.31816586905835));
#2180=CARTESIAN_POINT('Ctrl Pts',(-1.64203183749454,-0.184571587163496,
8.35640191834278));
#2181=CARTESIAN_POINT('Ctrl Pts',(-1.64125058233841,-0.196572816399029,
8.39470736643427));
#2182=CARTESIAN_POINT('Ctrl Pts',(-1.64042804948149,-0.208323847137475,
8.43308181662997));
#2183=CARTESIAN_POINT('Ctrl Pts',(-1.63957014905089,-0.219822744287184,
8.47152226522389));
#2184=CARTESIAN_POINT('Ctrl Pts',(-1.63868269940258,-0.2310680439107,8.51002680522753));
#2185=CARTESIAN_POINT('Ctrl Pts',(-1.63777139567225,-0.242058876648503,
8.5485952871759));
#2186=CARTESIAN_POINT('Ctrl Pts',(-1.63684184028035,-0.252794548282489,
8.58722801673461));
#2187=CARTESIAN_POINT('Ctrl Pts',(-1.63589956256279,-0.263274189084281,
8.62592449235402));
#2188=CARTESIAN_POINT('Ctrl Pts',(-1.63491844005686,-0.273836827090173,
8.66597271813614));
#2189=CARTESIAN_POINT('Ctrl Pts',(-1.63425243282936,-0.280802444304281,
8.69314662823829));
#2190=CARTESIAN_POINT('Ctrl Pts',(-1.6339043907981,-0.284398564501959,8.70739133317643));
#2191=CARTESIAN_POINT('Ctrl Pts',(-1.55215464385468,-0.175481355160463,
8.17451575571215));
#2192=CARTESIAN_POINT('Ctrl Pts',(-1.5520827271504,-0.176246889590084,8.17682871167765));
#2193=CARTESIAN_POINT('Ctrl Pts',(-1.55161148130467,-0.181227509823234,
8.19190582354325));
#2194=CARTESIAN_POINT('Ctrl Pts',(-1.55071124393844,-0.190320155826555,
8.21977890589739));
#2195=CARTESIAN_POINT('Ctrl Pts',(-1.54940901798446,-0.202582501338477,
8.25819298772257));
#2196=CARTESIAN_POINT('Ctrl Pts',(-1.54804886663811,-0.21459859767578,8.29668027734103));
#2197=CARTESIAN_POINT('Ctrl Pts',(-1.54663659982122,-0.226368098557827,
8.33524333694481));
#2198=CARTESIAN_POINT('Ctrl Pts',(-1.54517800361976,-0.237890173432349,
8.37388310367581));
#2199=CARTESIAN_POINT('Ctrl Pts',(-1.5436788385566,-0.249163621636717,8.41259915972621));
#2200=CARTESIAN_POINT('Ctrl Pts',(-1.54214489611914,-0.260186588954122,
8.45138846233906));
#2201=CARTESIAN_POINT('Ctrl Pts',(-1.54058185486486,-0.270957670770861,
8.49024906102894));
#2202=CARTESIAN_POINT('Ctrl Pts',(-1.53899523741645,-0.28147603539679,8.52918078597652));
#2203=CARTESIAN_POINT('Ctrl Pts',(-1.53739046359206,-0.291741014002066,
8.56818391327327));
#2204=CARTESIAN_POINT('Ctrl Pts',(-1.53577289533216,-0.301751770506928,
8.60725790888124));
#2205=CARTESIAN_POINT('Ctrl Pts',(-1.53409378202645,-0.311831837799249,
8.64770352501262));
#2206=CARTESIAN_POINT('Ctrl Pts',(-1.53295466728149,-0.318471942523163,
8.67515179197458));
#2207=CARTESIAN_POINT('Ctrl Pts',(-1.53235871739119,-0.321897958757686,
8.68954159832236));
#2208=CARTESIAN_POINT('Ctrl Pts',(-1.4905697486569,-0.242711263518467,8.14472735645949));
#2209=CARTESIAN_POINT('Ctrl Pts',(-1.49044925244194,-0.243469445221716,
8.14706452671335));
#2210=CARTESIAN_POINT('Ctrl Pts',(-1.48966150239306,-0.248402163186747,
8.16229970974921));
#2211=CARTESIAN_POINT('Ctrl Pts',(-1.48817810984846,-0.257406594790396,
8.19046779286712));
#2212=CARTESIAN_POINT('Ctrl Pts',(-1.48607673849199,-0.269548373680122,
8.22929493809862));
#2213=CARTESIAN_POINT('Ctrl Pts',(-1.48392042145384,-0.281444894983424,
8.26820261162658));
#2214=CARTESIAN_POINT('Ctrl Pts',(-1.48171487826101,-0.29309602004324,8.30719345390372));
#2215=CARTESIAN_POINT('Ctrl Pts',(-1.4794658355445,-0.304501130401444,8.34626845445299));
#2216=CARTESIAN_POINT('Ctrl Pts',(-1.47717901907745,-0.315659244973406,
8.38542724449128));
#2217=CARTESIAN_POINT('Ctrl Pts',(-1.47486023679515,-0.326568733601652,
8.42466678640989));
#2218=CARTESIAN_POINT('Ctrl Pts',(-1.4725151562523,-0.337228415662026,8.46398515737119));
#2219=CARTESIAN_POINT('Ctrl Pts',(-1.47014925253533,-0.347637674521719,
8.50338222240522));
#2220=CARTESIAN_POINT('Ctrl Pts',(-1.4677678842438,-0.357796059929071,8.54285831153625));
#2221=CARTESIAN_POINT('Ctrl Pts',(-1.46537636959484,-0.367702952800827,
8.58241292653136));
#2222=CARTESIAN_POINT('Ctrl Pts',(-1.46290026817343,-0.377678750407978,
8.62336309038523));
#2223=CARTESIAN_POINT('Ctrl Pts',(-1.4612231659548,-0.384250553219247,8.65115881316741));
#2224=CARTESIAN_POINT('Ctrl Pts',(-1.46034595213201,-0.387641483686326,
8.66573216730674));
#2225=CARTESIAN_POINT('Ctrl Pts',(-1.47059979614058,-0.296418049142953,
8.12263817789643));
#2226=CARTESIAN_POINT('Ctrl Pts',(-1.47044535581602,-0.297184900472273,
8.12499302365272));
#2227=CARTESIAN_POINT('Ctrl Pts',(-1.46943649724343,-0.30217405594959,8.14034359176459));
#2228=CARTESIAN_POINT('Ctrl Pts',(-1.46754624719142,-0.311281923367573,
8.16872698962282));
#2229=CARTESIAN_POINT('Ctrl Pts',(-1.46488871262701,-0.323564352352529,
8.2078555743753));
#2230=CARTESIAN_POINT('Ctrl Pts',(-1.46217984374383,-0.335600086091417,
8.24706998313859));
#2231=CARTESIAN_POINT('Ctrl Pts',(-1.45942544292367,-0.347389193369129,
8.28637292099161));
#2232=CARTESIAN_POINT('Ctrl Pts',(-1.45663134343594,-0.358931254708144,
8.32576541490586));
#2233=CARTESIAN_POINT('Ctrl Pts',(-1.4538033946452,-0.370225490093643,8.36524714104984));
#2234=CARTESIAN_POINT('Ctrl Pts',(-1.45094756484988,-0.381270456887267,
8.40481506583789));
#2235=CARTESIAN_POINT('Ctrl Pts',(-1.44806966241608,-0.392065172885482,
8.44446729567098));
#2236=CARTESIAN_POINT('Ctrl Pts',(-1.44517528000344,-0.40260922066958,8.48420372040606));
#2237=CARTESIAN_POINT('Ctrl Pts',(-1.44226988436081,-0.412902358903654,
8.52402472039958));
#2238=CARTESIAN_POINT('Ctrl Pts',(-1.43935891513922,-0.422944168835097,
8.56392982518579));
#2239=CARTESIAN_POINT('Ctrl Pts',(-1.43635093868686,-0.433059749496882,
8.60524793122529));
#2240=CARTESIAN_POINT('Ctrl Pts',(-1.43431709155757,-0.439726658943488,
8.63329704118784));
#2241=CARTESIAN_POINT('Ctrl Pts',(-1.43325403066202,-0.443167562446101,
8.64800425704584));
#2242=CARTESIAN_POINT('Ctrl Pts',(-1.46571793337457,-0.318858808541002,
8.11361072898678));
#2243=CARTESIAN_POINT('Ctrl Pts',(-1.46554992228774,-0.319631115456707,
8.11597272188717));
#2244=CARTESIAN_POINT('Ctrl Pts',(-1.46445266726054,-0.324655782754951,
8.13136994946149));
#2245=CARTESIAN_POINT('Ctrl Pts',(-1.4623997893698,-0.333828699800463,8.15984046300957));
#2246=CARTESIAN_POINT('Ctrl Pts',(-1.45952003904247,-0.34619945290116,8.19909111224642));
#2247=CARTESIAN_POINT('Ctrl Pts',(-1.45659051539941,-0.358322431074247,
8.23842983034891));
#2248=CARTESIAN_POINT('Ctrl Pts',(-1.45361707917924,-0.370197785787075,
8.27785934670114));
#2249=CARTESIAN_POINT('Ctrl Pts',(-1.45060563181764,-0.381825175341682,
8.3173807012528));
#2250=CARTESIAN_POINT('Ctrl Pts',(-1.44756209743745,-0.393203897871904,
8.3569935872871));
#2251=CARTESIAN_POINT('Ctrl Pts',(-1.44449253397601,-0.404332580825498,
8.39669496989378));
#2252=CARTESIAN_POINT('Ctrl Pts',(-1.4414028313842,-0.415210318237837,8.43648296607937));
#2253=CARTESIAN_POINT('Ctrl Pts',(-1.43829865485259,-0.425836769851077,
8.47635747248997));
#2254=CARTESIAN_POINT('Ctrl Pts',(-1.43518553976937,-0.43621177634228,8.51631888807885));
#2255=CARTESIAN_POINT('Ctrl Pts',(-1.43206899961564,-0.44633499652888,8.55636675113209));
#2256=CARTESIAN_POINT('Ctrl Pts',(-1.42885091394827,-0.45653430216397,8.59783479257499));
#2257=CARTESIAN_POINT('Ctrl Pts',(-1.42667642928809,-0.463257704922965,
8.62598720464515));
#2258=CARTESIAN_POINT('Ctrl Pts',(-1.4255401890288,-0.466728153708074,8.64074900501871));
#2259=CARTESIAN_POINT('',(-1.73357167356892,-0.291354777012137,8.71244634362779));
#2260=CARTESIAN_POINT('Ctrl Pts',(-1.4255401890288,-0.466728153708074,8.64074900501871));
#2261=CARTESIAN_POINT('Ctrl Pts',(-1.43325403066202,-0.443167562446101,
8.64800425704584));
#2262=CARTESIAN_POINT('Ctrl Pts',(-1.46034595213201,-0.387641483686326,
8.66573216730674));
#2263=CARTESIAN_POINT('Ctrl Pts',(-1.53235871739119,-0.321897958757686,
8.68954159832236));
#2264=CARTESIAN_POINT('Ctrl Pts',(-1.6339043907981,-0.284398564501959,8.70739133317643));
#2265=CARTESIAN_POINT('Ctrl Pts',(-1.69971328797572,-0.285073138226613,
8.71184518012181));
#2266=CARTESIAN_POINT('Ctrl Pts',(-1.73357167356892,-0.291354777012136,
8.71244634362779));
#2267=CARTESIAN_POINT('Ctrl Pts',(-1.73357167356892,-0.291354777012136,
8.71244634362779));
#2268=CARTESIAN_POINT('Ctrl Pts',(-1.73380351350987,-0.287495210384119,
8.69825480641213));
#2269=CARTESIAN_POINT('Ctrl Pts',(-1.7342472435932,-0.280026812975712,8.67118086571207));
#2270=CARTESIAN_POINT('Ctrl Pts',(-1.73489893307676,-0.268722412263005,
8.63127564958223));
#2271=CARTESIAN_POINT('Ctrl Pts',(-1.73552106637296,-0.2575251993143,8.59271321933254));
#2272=CARTESIAN_POINT('Ctrl Pts',(-1.7361290397257,-0.246072166480073,8.55421003391107));
#2273=CARTESIAN_POINT('Ctrl Pts',(-1.73671719538844,-0.234364077499148,
8.51576647489089));
#2274=CARTESIAN_POINT('Ctrl Pts',(-1.73727979140199,-0.222401502431414,
8.47738210104404));
#2275=CARTESIAN_POINT('Ctrl Pts',(-1.73781099291581,-0.210185211084895,
8.4390569652726));
#2276=CARTESIAN_POINT('Ctrl Pts',(-1.738304855551,-0.197716596311407,8.40079284853623));
#2277=CARTESIAN_POINT('Ctrl Pts',(-1.7387553487518,-0.184997558342461,8.36259266089899));
#2278=CARTESIAN_POINT('Ctrl Pts',(-1.73915640786694,-0.172029259759795,
8.32445669162913));
#2279=CARTESIAN_POINT('Ctrl Pts',(-1.73950190260284,-0.158812475339338,
8.28638393455604));
#2280=CARTESIAN_POINT('Ctrl Pts',(-1.73978564078596,-0.145347444050701,
8.24837175641305));
#2281=CARTESIAN_POINT('Ctrl Pts',(-1.73994243995922,-0.135379009720605,
8.2207816155055));
#2282=CARTESIAN_POINT('Ctrl Pts',(-1.74001005403737,-0.129923657208909,
8.20585475762063));
#2283=CARTESIAN_POINT('Ctrl Pts',(-1.74002001476379,-0.12908527122621,8.20356478575109));
#2284=CARTESIAN_POINT('Ctrl Pts',(-1.73357167356892,-0.291354777012136,
8.71244634362779));
#2285=CARTESIAN_POINT('Ctrl Pts',(-1.7331389923044,-0.29568459665327,8.72848040157896));
#2286=CARTESIAN_POINT('Ctrl Pts',(-1.73181857075804,-0.30832356386339,8.77517463112432));
#2287=CARTESIAN_POINT('Ctrl Pts',(-1.72947947891038,-0.328183300385972,
8.84806456794455));
#2288=CARTESIAN_POINT('Ctrl Pts',(-1.72609823690151,-0.353375883962522,
8.93984845930232));
#2289=CARTESIAN_POINT('Ctrl Pts',(-1.7209595660832,-0.38717167439001,9.06208020094606));
#2290=CARTESIAN_POINT('Ctrl Pts',(-1.71304404705282,-0.431042926453099,
9.21914920383322));
#2291=CARTESIAN_POINT('Ctrl Pts',(-1.70179759886688,-0.482735296007133,
9.40239796010121));
#2292=CARTESIAN_POINT('Ctrl Pts',(-1.68846691164977,-0.534846691819023,
9.58589536923243));
#2293=CARTESIAN_POINT('Ctrl Pts',(-1.673034060145,-0.587105559073291,9.76928755804869));
#2294=CARTESIAN_POINT('Ctrl Pts',(-1.6555219340611,-0.639216573010611,9.95217371831952));
#2295=CARTESIAN_POINT('Ctrl Pts',(-1.63597434822666,-0.690925478157323,
10.1343072640332));
#2296=CARTESIAN_POINT('Ctrl Pts',(-1.61438898116871,-0.742140985054475,
10.3160168447128));
#2297=CARTESIAN_POINT('Ctrl Pts',(-1.5907563125553,-0.79278757089997,10.497695730078));
#2298=CARTESIAN_POINT('Ctrl Pts',(-1.56561381161674,-0.841719691686541,
10.6758572905814));
#2299=CARTESIAN_POINT('Ctrl Pts',(-1.54779901648313,-0.873427807945767,
10.7934433022684));
#2300=CARTESIAN_POINT('Ctrl Pts',(-1.53888910209822,-0.888633202061483,
10.8504345567213));
#2301=CARTESIAN_POINT('Ctrl Pts',(-1.69971328797572,-0.285073138226613,
8.71184518012181));
#2302=CARTESIAN_POINT('Ctrl Pts',(-1.69925748177123,-0.289311606985459,
8.72787160434549));
#2303=CARTESIAN_POINT('Ctrl Pts',(-1.69787185529801,-0.301683483524192,
8.77454348676071));
#2304=CARTESIAN_POINT('Ctrl Pts',(-1.69544084384633,-0.321121685400691,
8.84739810081825));
#2305=CARTESIAN_POINT('Ctrl Pts',(-1.69195940326708,-0.345776961487003,
8.9391368740581));
#2306=CARTESIAN_POINT('Ctrl Pts',(-1.68671005919698,-0.378848614559003,
9.06130768057407));
#2307=CARTESIAN_POINT('Ctrl Pts',(-1.6786995461503,-0.421774053425554,9.21829687032544));
#2308=CARTESIAN_POINT('Ctrl Pts',(-1.66741522772402,-0.472346022973907,
9.40145079387627));
#2309=CARTESIAN_POINT('Ctrl Pts',(-1.65412222202278,-0.523324752334918,
9.58485208352741));
#2310=CARTESIAN_POINT('Ctrl Pts',(-1.63880470454852,-0.574447522118737,
9.76814763647766));
#2311=CARTESIAN_POINT('Ctrl Pts',(-1.62148631901196,-0.625428554046373,
9.95093747674179));
#2312=CARTESIAN_POINT('Ctrl Pts',(-1.60221052500712,-0.676022321208972,
10.1329757569301));
#2313=CARTESIAN_POINT('Ctrl Pts',(-1.5809749744974,-0.72614283965727,10.3145915861013));
#2314=CARTESIAN_POINT('Ctrl Pts',(-1.55777030804358,-0.775719717026639,
10.4961786286302));
#2315=CARTESIAN_POINT('Ctrl Pts',(-1.533123480578,-0.823635014781214,10.6742526066991));
#2316=CARTESIAN_POINT('Ctrl Pts',(-1.51568361448304,-0.854697550655408,
10.7917827647339));
#2317=CARTESIAN_POINT('Ctrl Pts',(-1.50696637488057,-0.869597107402244,
10.8487474902499));
#2318=CARTESIAN_POINT('Ctrl Pts',(-1.6339008305787,-0.284400769418229,8.70739045381418));
#2319=CARTESIAN_POINT('Ctrl Pts',(-1.63337364548914,-0.288472891809245,
8.72339477798017));
#2320=CARTESIAN_POINT('Ctrl Pts',(-1.63178389400645,-0.30035771080426,8.77000227929304));
#2321=CARTESIAN_POINT('Ctrl Pts',(-1.62905158589816,-0.319024011792338,
8.84275650783821));
#2322=CARTESIAN_POINT('Ctrl Pts',(-1.62521828043938,-0.342690485225385,
8.93436921490569));
#2323=CARTESIAN_POINT('Ctrl Pts',(-1.6195409195722,-0.374422488344091,9.05637288989346));
#2324=CARTESIAN_POINT('Ctrl Pts',(-1.6110652239112,-0.415583989672223,9.21314956437243));
#2325=CARTESIAN_POINT('Ctrl Pts',(-1.59937098602549,-0.464045234028054,
9.39606078852614));
#2326=CARTESIAN_POINT('Ctrl Pts',(-1.58580685015956,-0.512868736657704,
9.57922623480253));
#2327=CARTESIAN_POINT('Ctrl Pts',(-1.57036324819234,-0.561808048246936,
9.76229522130611));
#2328=CARTESIAN_POINT('Ctrl Pts',(-1.55306770769587,-0.610595321415944,
9.94487015386001));
#2329=CARTESIAN_POINT('Ctrl Pts',(-1.53396520498432,-0.659001676900067,
10.1267071852808));
#2330=CARTESIAN_POINT('Ctrl Pts',(-1.51305446537811,-0.70695112732162,10.3081367311961));
#2331=CARTESIAN_POINT('Ctrl Pts',(-1.49032748762275,-0.754382811802808,
10.4895536425918));
#2332=CARTESIAN_POINT('Ctrl Pts',(-1.46629940277036,-0.800233835839684,
10.6674781685783));
#2333=CARTESIAN_POINT('Ctrl Pts',(-1.44936374389848,-0.829968485429807,
10.7849217007888));
#2334=CARTESIAN_POINT('Ctrl Pts',(-1.44091313455996,-0.844234643802652,
10.8418474383778));
#2335=CARTESIAN_POINT('Ctrl Pts',(-1.53235669686825,-0.321897982445919,
8.68954144893026));
#2336=CARTESIAN_POINT('Ctrl Pts',(-1.53162585537675,-0.325748068473584,
8.70548785227597));
#2337=CARTESIAN_POINT('Ctrl Pts',(-1.52944743472985,-0.336980183278403,
8.75192735740337));
#2338=CARTESIAN_POINT('Ctrl Pts',(-1.52581694963971,-0.354600282606036,
8.82442271046177));
#2339=CARTESIAN_POINT('Ctrl Pts',(-1.52088638142381,-0.376908548454269,
8.91571525327088));
#2340=CARTESIAN_POINT('Ctrl Pts',(-1.51379843803041,-0.406774784513592,
9.03730170693574));
#2341=CARTESIAN_POINT('Ctrl Pts',(-1.50361869770918,-0.445427982081764,
9.19356296555178));
#2342=CARTESIAN_POINT('Ctrl Pts',(-1.49011308477381,-0.49081136299333,9.37590937381517));
#2343=CARTESIAN_POINT('Ctrl Pts',(-1.47492717387427,-0.53641578137985,9.55855157719008));
#2344=CARTESIAN_POINT('Ctrl Pts',(-1.45806904010606,-0.582017298146296,
9.74114562258208));
#2345=CARTESIAN_POINT('Ctrl Pts',(-1.43958102618718,-0.627374315356008,
9.92330006286025));
#2346=CARTESIAN_POINT('Ctrl Pts',(-1.41951851430838,-0.672283305985907,
10.1047759474774));
#2347=CARTESIAN_POINT('Ctrl Pts',(-1.39788620506796,-0.716683375052513,
10.2859070195364));
#2348=CARTESIAN_POINT('Ctrl Pts',(-1.37468221866962,-0.760527794246742,
10.4670913087045));
#2349=CARTESIAN_POINT('Ctrl Pts',(-1.35043336238973,-0.802845255583794,
10.6448558152346));
#2350=CARTESIAN_POINT('Ctrl Pts',(-1.33351397743292,-0.830252273595197,
10.762239251336));
#2351=CARTESIAN_POINT('Ctrl Pts',(-1.32510992024447,-0.843394605729809,
10.8191468817549));
#2352=CARTESIAN_POINT('Ctrl Pts',(-1.4603421431684,-0.38763900385581,8.66573260472141));
#2353=CARTESIAN_POINT('Ctrl Pts',(-1.4593668131902,-0.391367730711925,8.68161311081623));
#2354=CARTESIAN_POINT('Ctrl Pts',(-1.45647808984832,-0.402239930359758,
8.72786188628957));
#2355=CARTESIAN_POINT('Ctrl Pts',(-1.45174717787155,-0.419268742688298,
8.80006506945803));
#2356=CARTESIAN_POINT('Ctrl Pts',(-1.44544564033078,-0.440787625946119,
8.89099907449561));
#2357=CARTESIAN_POINT('Ctrl Pts',(-1.43655534737506,-0.469538916428997,
9.01212249247673));
#2358=CARTESIAN_POINT('Ctrl Pts',(-1.42411318397567,-0.50663249937845,9.16782062539499));
#2359=CARTESIAN_POINT('Ctrl Pts',(-1.4080640911005,-0.550014029115256,9.34956439477421));
#2360=CARTESIAN_POINT('Ctrl Pts',(-1.39044405080011,-0.593438914315518,
9.53166456646094));
#2361=CARTESIAN_POINT('Ctrl Pts',(-1.37128250405022,-0.636696507263084,
9.71378511987007));
#2362=CARTESIAN_POINT('Ctrl Pts',(-1.35064210975967,-0.679562445500138,
9.8955416207287));
#2363=CARTESIAN_POINT('Ctrl Pts',(-1.32859468001579,-0.721851036729776,
10.0767005852704));
#2364=CARTESIAN_POINT('Ctrl Pts',(-1.30515427901937,-0.763511985841448,
10.257599595207));
#2365=CARTESIAN_POINT('Ctrl Pts',(-1.28032826564717,-0.804508298436336,
10.4386404580484));
#2366=CARTESIAN_POINT('Ctrl Pts',(-1.25468394985699,-0.843941384617993,
10.6163550792971));
#2367=CARTESIAN_POINT('Ctrl Pts',(-1.23697642876319,-0.869397063203406,
10.7337657603151));
#2368=CARTESIAN_POINT('Ctrl Pts',(-1.22822316618011,-0.88158496128756,10.7907010425101));
#2369=CARTESIAN_POINT('Ctrl Pts',(-1.43325403066202,-0.443167562446101,
8.64800425704584));
#2370=CARTESIAN_POINT('Ctrl Pts',(-1.43210598017881,-0.446881917490073,
8.66383948588582));
#2371=CARTESIAN_POINT('Ctrl Pts',(-1.42871369137273,-0.457708083876626,
8.70995738083615));
#2372=CARTESIAN_POINT('Ctrl Pts',(-1.42319450548168,-0.474645886226752,
8.78196075321014));
#2373=CARTESIAN_POINT('Ctrl Pts',(-1.41589810581092,-0.496020572300688,
8.87265068094898));
#2374=CARTESIAN_POINT('Ctrl Pts',(-1.40568111551958,-0.524537170155357,
8.99346056857221));
#2375=CARTESIAN_POINT('Ctrl Pts',(-1.39153441317547,-0.561242532018817,
9.14878102039008));
#2376=CARTESIAN_POINT('Ctrl Pts',(-1.37350769156939,-0.604042098314682,
9.33012663316237));
#2377=CARTESIAN_POINT('Ctrl Pts',(-1.35392947790043,-0.646755354649401,
9.51187569140076));
#2378=CARTESIAN_POINT('Ctrl Pts',(-1.33284455342264,-0.689174186043418,
9.6936978232204));
#2379=CARTESIAN_POINT('Ctrl Pts',(-1.31033137554005,-0.731079273904675,
9.87521353060973));
#2380=CARTESIAN_POINT('Ctrl Pts',(-1.28647556105657,-0.772291216920457,
10.056193176683));
#2381=CARTESIAN_POINT('Ctrl Pts',(-1.2612991966046,-0.812763401649101,10.2369771480587));
#2382=CARTESIAN_POINT('Ctrl Pts',(-1.23481749631814,-0.852462055612517,
10.4179700900317));
#2383=CARTESIAN_POINT('Ctrl Pts',(-1.20763973132243,-0.890521649665453,
10.5957062881285));
#2384=CARTESIAN_POINT('Ctrl Pts',(-1.1889853950662,-0.915010572260992,10.713176600005));
#2385=CARTESIAN_POINT('Ctrl Pts',(-1.17979018886285,-0.926716861276755,
10.7701516641281));
#2386=CARTESIAN_POINT('Ctrl Pts',(-1.4255401890288,-0.466728153708074,8.64074900501871));
#2387=CARTESIAN_POINT('Ctrl Pts',(-1.42432272282074,-0.470446693064622,
8.6565660762569));
#2388=CARTESIAN_POINT('Ctrl Pts',(-1.4207278059772,-0.481283420018734,8.70263149960407));
#2389=CARTESIAN_POINT('Ctrl Pts',(-1.41489030291976,-0.498230246092988,
8.77455484220152));
#2390=CARTESIAN_POINT('Ctrl Pts',(-1.40719040660811,-0.519604688555334,
8.86514713236421));
#2391=CARTESIAN_POINT('Ctrl Pts',(-1.39643278735549,-0.548104149284151,
8.98583178805908));
#2392=CARTESIAN_POINT('Ctrl Pts',(-1.38158624939701,-0.584753091206019,
9.14100179034797));
#2393=CARTESIAN_POINT('Ctrl Pts',(-1.36273955726858,-0.627434936432749,
9.32218948731871));
#2394=CARTESIAN_POINT('Ctrl Pts',(-1.34234113951238,-0.669977765980295,
9.50380010969932));
#2395=CARTESIAN_POINT('Ctrl Pts',(-1.32044197493044,-0.712173505116895,
9.6855055859058));
#2396=CARTESIAN_POINT('Ctrl Pts',(-1.29712707646809,-0.753803842923751,
9.8669284259662));
#2397=CARTESIAN_POINT('Ctrl Pts',(-1.27248792141927,-0.794690993297076,
10.0478405632539));
#2398=CARTESIAN_POINT('Ctrl Pts',(-1.24655003039882,-0.834789253878225,
10.2285835492827));
#2399=CARTESIAN_POINT('Ctrl Pts',(-1.21933198328095,-0.874065596808798,
10.4095632164936));
#2400=CARTESIAN_POINT('Ctrl Pts',(-1.19146179228584,-0.911665179627912,
10.5873147120506));
#2401=CARTESIAN_POINT('Ctrl Pts',(-1.17237277745237,-0.935822410326738,
10.7048138699645));
#2402=CARTESIAN_POINT('Ctrl Pts',(-1.16297285781383,-0.947361669051647,
10.7618074106088));
#2403=CARTESIAN_POINT('',(-1.53895703460702,-0.888517258201633,10.85));
#2404=CARTESIAN_POINT('Ctrl Pts',(-1.38293166891181,-0.798435971317092,
10.6234788259293));
#2405=CARTESIAN_POINT('Ctrl Pts',(-1.39759843474162,-0.806903832517076,
10.6746449652358));
#2406=CARTESIAN_POINT('Ctrl Pts',(-1.41661645572061,-0.81788389204875,10.7276570293063));
#2407=CARTESIAN_POINT('Ctrl Pts',(-1.45372050895082,-0.839305927169235,
10.7927524135424));
#2408=CARTESIAN_POINT('Ctrl Pts',(-1.47019144838031,-0.848815428481814,
10.8157732412721));
#2409=CARTESIAN_POINT('Ctrl Pts',(-1.49759151420777,-0.864634863863111,
10.8372538465397));
#2410=CARTESIAN_POINT('Ctrl Pts',(-1.50585197649203,-0.869404043987383,
10.8421991839423));
#2411=CARTESIAN_POINT('Ctrl Pts',(-1.52256430103916,-0.87905290906345,10.8484520937192));
#2412=CARTESIAN_POINT('Ctrl Pts',(-1.53066503651809,-0.883729870872866,
10.85));
#2413=CARTESIAN_POINT('Ctrl Pts',(-1.53895703460702,-0.888517258201633,
10.85));
#2414=CARTESIAN_POINT('Ctrl Pts',(-1.53895703460269,-0.888517258203634,
10.8500000000121));
#2415=CARTESIAN_POINT('Ctrl Pts',(-1.54784292609987,-0.873349650100655,
10.7931534659291));
#2416=CARTESIAN_POINT('Ctrl Pts',(-1.56563428660092,-0.841679843447042,
10.6757122033786));
#2417=CARTESIAN_POINT('Ctrl Pts',(-1.5907563125553,-0.79278757089997,10.497695730078));
#2418=CARTESIAN_POINT('Ctrl Pts',(-1.61438898116871,-0.742140985054475,
10.3160168447128));
#2419=CARTESIAN_POINT('Ctrl Pts',(-1.63597434822666,-0.690925478157323,
10.1343072640332));
#2420=CARTESIAN_POINT('Ctrl Pts',(-1.6555219340611,-0.639216573010611,9.95217371831952));
#2421=CARTESIAN_POINT('Ctrl Pts',(-1.673034060145,-0.587105559073291,9.76928755804869));
#2422=CARTESIAN_POINT('Ctrl Pts',(-1.68846691164977,-0.534846691819023,
9.58589536923243));
#2423=CARTESIAN_POINT('Ctrl Pts',(-1.70179759886688,-0.482735296007133,
9.40239796010121));
#2424=CARTESIAN_POINT('Ctrl Pts',(-1.71304404705282,-0.431042926453099,
9.21914920383322));
#2425=CARTESIAN_POINT('Ctrl Pts',(-1.7209595660832,-0.38717167439001,9.06208020094606));
#2426=CARTESIAN_POINT('Ctrl Pts',(-1.72609823690151,-0.353375883962522,
8.93984845930232));
#2427=CARTESIAN_POINT('Ctrl Pts',(-1.72947947891038,-0.328183300385972,
8.84806456794455));
#2428=CARTESIAN_POINT('Ctrl Pts',(-1.73181857075804,-0.30832356386339,8.77517463112432));
#2429=CARTESIAN_POINT('Ctrl Pts',(-1.7331389923044,-0.29568459665327,8.72848040157896));
#2430=CARTESIAN_POINT('Ctrl Pts',(-1.73357167356892,-0.291354777012136,
8.71244634362779));
#2431=CARTESIAN_POINT('Ctrl Pts',(-0.812797967045175,-1.55869105865452,
3.58755365648278));
#2432=CARTESIAN_POINT('Ctrl Pts',(-0.816782164350359,-1.55694156648169,
3.57151959860154));
#2433=CARTESIAN_POINT('Ctrl Pts',(-0.828394503820214,-1.55178011535707,
3.52482536894789));
#2434=CARTESIAN_POINT('Ctrl Pts',(-0.846559418569548,-1.54341850999797,
3.45193542411002));
#2435=CARTESIAN_POINT('Ctrl Pts',(-0.869474127884751,-1.53241782151218,
3.36015153385381));
#2436=CARTESIAN_POINT('Ctrl Pts',(-0.900027897890963,-1.51708718183399,
3.23791979282053));
#2437=CARTESIAN_POINT('Ctrl Pts',(-0.939305905223449,-1.49600211573424,
3.08085080231818));
#2438=CARTESIAN_POINT('Ctrl Pts',(-0.984992926122681,-1.46933228801181,
2.89760204838666));
#2439=CARTESIAN_POINT('Ctrl Pts',(-1.03043439935711,-1.44055074493496,2.71410464178142));
#2440=CARTESIAN_POINT('Ctrl Pts',(-1.07536652201237,-1.40972435329991,2.53071245443114));
#2441=CARTESIAN_POINT('Ctrl Pts',(-1.11951549665207,-1.37696614309731,2.34782629539811));
#2442=CARTESIAN_POINT('Ctrl Pts',(-1.16265305177837,-1.34239635363589,2.16569274926154));
#2443=CARTESIAN_POINT('Ctrl Pts',(-1.20469164827985,-1.30604098737356,1.98398316783947));
#2444=CARTESIAN_POINT('Ctrl Pts',(-1.2455565181506,-1.26791432725476,1.80230427938067));
#2445=CARTESIAN_POINT('Ctrl Pts',(-1.28432279028309,-1.22888302089051,1.62414952041568));
#2446=CARTESIAN_POINT('Ctrl Pts',(-1.30897255780273,-1.20214339668323,1.50657029439926));
#2447=CARTESIAN_POINT('Ctrl Pts',(-1.32067909480454,-1.18897245868294,1.44958582760074));
#2448=CARTESIAN_POINT('Ctrl Pts',(-0.784033199525988,-1.50573587481693,
3.58860569258362));
#2449=CARTESIAN_POINT('Ctrl Pts',(-0.787852851590167,-1.5039972953811,3.572584993733));
#2450=CARTESIAN_POINT('Ctrl Pts',(-0.798985397485705,-1.49887175772983,
3.52592987155943));
#2451=CARTESIAN_POINT('Ctrl Pts',(-0.816399023160712,-1.49058512347412,
3.45310174154768));
#2452=CARTESIAN_POINT('Ctrl Pts',(-0.838365279983761,-1.47970823460812,
3.3613968080113));
#2453=CARTESIAN_POINT('Ctrl Pts',(-0.867653982914896,-1.46458499483358,
3.23927170345216));
#2454=CARTESIAN_POINT('Ctrl Pts',(-0.90530645634178,-1.44385330212558,3.08234238592685));
#2455=CARTESIAN_POINT('Ctrl Pts',(-0.94910826125208,-1.41772633472126,2.89925958925695));
#2456=CARTESIAN_POINT('Ctrl Pts',(-0.992684959714319,-1.3896200298898,2.71593039174151));
#2457=CARTESIAN_POINT('Ctrl Pts',(-1.03578859008944,-1.35959997280666,2.53270731716178));
#2458=CARTESIAN_POINT('Ctrl Pts',(-1.07816165136631,-1.32777528583952,2.34998971814147));
#2459=CARTESIAN_POINT('Ctrl Pts',(-1.11959020732004,-1.29426089683464,2.16802288667981));
#2460=CARTESIAN_POINT('Ctrl Pts',(-1.15999553469225,-1.25907989492357,1.98647737039753));
#2461=CARTESIAN_POINT('Ctrl Pts',(-1.19931149132898,-1.22224405639701,1.80495920690933));
#2462=CARTESIAN_POINT('Ctrl Pts',(-1.2366535197316,-1.18458754841579,1.62695771134946));
#2463=CARTESIAN_POINT('Ctrl Pts',(-1.26043161667296,-1.15882099371982,1.50947622378213));
#2464=CARTESIAN_POINT('Ctrl Pts',(-1.27173337219578,-1.1461360631136,1.45253817731987));
#2465=CARTESIAN_POINT('Ctrl Pts',(-0.76265850520517,-1.39429061587678,3.60057362507747));
#2466=CARTESIAN_POINT('Ctrl Pts',(-0.766172277962547,-1.39248655470613,
3.58460006277152));
#2467=CARTESIAN_POINT('Ctrl Pts',(-0.776410873802696,-1.38717753363592,
3.53808196370696));
#2468=CARTESIAN_POINT('Ctrl Pts',(-0.792415289520456,-1.37863769405202,
3.46546624013989));
#2469=CARTESIAN_POINT('Ctrl Pts',(-0.81258795857252,-1.36749411408792,3.37402605764742));
#2470=CARTESIAN_POINT('Ctrl Pts',(-0.839463270504013,-1.35209186212214,
3.25224901863573));
#2471=CARTESIAN_POINT('Ctrl Pts',(-0.873971576361169,-1.33115893537542,
3.09575617971717));
#2472=CARTESIAN_POINT('Ctrl Pts',(-0.914061231481314,-1.30503846380109,
2.91316223547346));
#2473=CARTESIAN_POINT('Ctrl Pts',(-0.953897935750516,-1.27718678040819,
2.73029773713029));
#2474=CARTESIAN_POINT('Ctrl Pts',(-0.993263347992758,-1.24767407146404,
2.54750990000639));
#2475=CARTESIAN_POINT('Ctrl Pts',(-1.03193150190222,-1.21660948227435,2.36519305070031));
#2476=CARTESIAN_POINT('Ctrl Pts',(-1.06971692824939,-1.18410439218551,2.18358837472886));
#2477=CARTESIAN_POINT('Ctrl Pts',(-1.1065578634355,-1.15017978293235,2.0023636953353));
#2478=CARTESIAN_POINT('Ctrl Pts',(-1.14240434049603,-1.11484595438474,1.82112252282439));
#2479=CARTESIAN_POINT('Ctrl Pts',(-1.17646058434415,-1.07889862156119,1.6433465994801));
#2480=CARTESIAN_POINT('Ctrl Pts',(-1.19815986890165,-1.0544073248456,1.52598281112019));
#2481=CARTESIAN_POINT('Ctrl Pts',(-1.20847855405036,-1.04237383196422,1.4690941715216));
#2482=CARTESIAN_POINT('Ctrl Pts',(-0.820353902507642,-1.26869510012889,
3.6344310539181));
#2483=CARTESIAN_POINT('Ctrl Pts',(-0.823598063716952,-1.26661400969725,
3.61855090676893));
#2484=CARTESIAN_POINT('Ctrl Pts',(-0.833043474276022,-1.26050332645807,
3.57230316550901));
#2485=CARTESIAN_POINT('Ctrl Pts',(-0.847773630614818,-1.25073611657452,
3.50010154221907));
#2486=CARTESIAN_POINT('Ctrl Pts',(-0.866287662902008,-1.23808626119218,
3.40916943436942));
#2487=CARTESIAN_POINT('Ctrl Pts',(-0.890878378523128,-1.22073720603971,
3.28804842479865));
#2488=CARTESIAN_POINT('Ctrl Pts',(-0.922303088534777,-1.19742986115631,
3.13235314444489));
#2489=CARTESIAN_POINT('Ctrl Pts',(-0.958591025652311,-1.16874760034552,
2.95061227435324));
#2490=CARTESIAN_POINT('Ctrl Pts',(-0.994433831170985,-1.13855843445319,
2.76851454959296));
#2491=CARTESIAN_POINT('Ctrl Pts',(-1.02964033500919,-1.10695555254087,2.58639594842474));
#2492=CARTESIAN_POINT('Ctrl Pts',(-1.06401660953359,-1.07406796567501,2.40464087306489));
#2493=CARTESIAN_POINT('Ctrl Pts',(-1.09740833176498,-1.04002141809533,2.22348278386049));
#2494=CARTESIAN_POINT('Ctrl Pts',(-1.12977206335905,-1.0048448542746,2.04258408665266));
#2495=CARTESIAN_POINT('Ctrl Pts',(-1.16107493891125,-0.968556725965091,
1.86154295876174));
#2496=CARTESIAN_POINT('Ctrl Pts',(-1.19063689704821,-0.931975846922071,
1.68383429051022));
#2497=CARTESIAN_POINT('Ctrl Pts',(-1.20936325005564,-0.90726578498774,1.56642947219681));
#2498=CARTESIAN_POINT('Ctrl Pts',(-1.21824357577236,-0.895174134186122,
1.50950044463754));
#2499=CARTESIAN_POINT('Ctrl Pts',(-0.864377250451908,-1.22615927746586,
3.6519957428734));
#2500=CARTESIAN_POINT('Ctrl Pts',(-0.867555044900882,-1.22391961774905,
3.63616051410761));
#2501=CARTESIAN_POINT('Ctrl Pts',(-0.876803066151951,-1.21734788999302,
3.59004261905927));
#2502=CARTESIAN_POINT('Ctrl Pts',(-0.891206352894587,-1.2068647624569,3.51803923878501));
#2503=CARTESIAN_POINT('Ctrl Pts',(-0.909280175732858,-1.19332033292966,
3.42734931216369));
#2504=CARTESIAN_POINT('Ctrl Pts',(-0.933243848305225,-1.17479128456098,
3.30653942517514));
#2505=CARTESIAN_POINT('Ctrl Pts',(-0.963781148353283,-1.14999439284166,
3.1512189856888));
#2506=CARTESIAN_POINT('Ctrl Pts',(-0.998915391262888,-1.11962416907278,
2.96987337530329));
#2507=CARTESIAN_POINT('Ctrl Pts',(-1.0334881110657,-1.08780505991904,2.78812431963478));
#2508=CARTESIAN_POINT('Ctrl Pts',(-1.06731521699425,-1.05464396565169,2.60630218931924));
#2509=CARTESIAN_POINT('Ctrl Pts',(-1.10021236920723,-1.02028327706807,2.42478648319454));
#2510=CARTESIAN_POINT('Ctrl Pts',(-1.13203540416842,-0.984859858329374,
2.24380683671551));
#2511=CARTESIAN_POINT('Ctrl Pts',(-1.16274681480131,-0.948409119715982,
2.0630228645993));
#2512=CARTESIAN_POINT('Ctrl Pts',(-1.19231918324689,-0.910955966524431,
1.88202991951482));
#2513=CARTESIAN_POINT('Ctrl Pts',(-1.22011655550307,-0.87334875023643,1.70430050667877));
#2514=CARTESIAN_POINT('Ctrl Pts',(-1.23764143384808,-0.8480414174123,1.58683698328975));
#2515=CARTESIAN_POINT('Ctrl Pts',(-1.24593236203607,-0.835680309656067,
1.52986871440131));
#2516=CARTESIAN_POINT('Ctrl Pts',(-0.884400996100361,-1.21154235505685,
3.65925099489304));
#2517=CARTESIAN_POINT('Ctrl Pts',(-0.887561319430013,-1.20923538403839,
3.64343392372593));
#2518=CARTESIAN_POINT('Ctrl Pts',(-0.896756768871883,-1.20246768216963,
3.59736850028121));
#2519=CARTESIAN_POINT('Ctrl Pts',(-0.911070272263164,-1.19167902849648,
3.52544514980183));
#2520=CARTESIAN_POINT('Ctrl Pts',(-0.929019176097555,-1.17775092613808,
3.43485286075142));
#2521=CARTESIAN_POINT('Ctrl Pts',(-0.952799486757985,-1.15871300473185,
3.31416820569249));
#2522=CARTESIAN_POINT('Ctrl Pts',(-0.983066867175597,-1.13326796454661,
3.15899821572955));
#2523=CARTESIAN_POINT('Ctrl Pts',(-1.01783576587423,-1.10215428027522,2.97781052114534));
#2524=CARTESIAN_POINT('Ctrl Pts',(-1.05199294317299,-1.0696077754492,2.79619990133712));
#2525=CARTESIAN_POINT('Ctrl Pts',(-1.08535626173069,-1.03574123211954,2.6144944266348));
#2526=CARTESIAN_POINT('Ctrl Pts',(-1.11774436583332,-1.00070296438679,2.4330715878406));
#2527=CARTESIAN_POINT('Ctrl Pts',(-1.14901643909105,-0.964634910941551,
2.25215945014648));
#2528=CARTESIAN_POINT('Ctrl Pts',(-1.17913690207729,-0.927575466436209,
2.07141646337855));
#2529=CARTESIAN_POINT('Ctrl Pts',(-1.20808008518124,-0.889552507076708,
1.89043679305417));
#2530=CARTESIAN_POINT('Ctrl Pts',(-1.23522601423727,-0.851428925540554,
1.71269208334326));
#2531=CARTESIAN_POINT('Ctrl Pts',(-1.25230113890392,-0.825810703483532,
1.59519971666574));
#2532=CARTESIAN_POINT('Ctrl Pts',(-1.26036997934716,-0.813306532102403,
1.53821297452907));
#2533=CARTESIAN_POINT('',(-0.812797967045175,-1.55869105865452,3.58755365648278));
#2534=CARTESIAN_POINT('Ctrl Pts',(-0.812797967045175,-1.55869105865452,
3.58755365648278));
#2535=CARTESIAN_POINT('Ctrl Pts',(-0.784033199525988,-1.50573587481693,
3.58860569258362));
#2536=CARTESIAN_POINT('Ctrl Pts',(-0.76265850520517,-1.39429061587678,3.60057362507747));
#2537=CARTESIAN_POINT('Ctrl Pts',(-0.820353902507642,-1.26869510012889,
3.6344310539181));
#2538=CARTESIAN_POINT('Ctrl Pts',(-0.864377250451908,-1.22615927746586,
3.6519957428734));
#2539=CARTESIAN_POINT('Ctrl Pts',(-0.884400996100361,-1.21154235505685,
3.65925099489304));
#2540=CARTESIAN_POINT('',(-1.32059400555981,-1.18906818348154,1.45));
#2541=CARTESIAN_POINT('Ctrl Pts',(-1.18670712107608,-1.06851589121395,1.67652117423034));
#2542=CARTESIAN_POINT('Ctrl Pts',(-1.19981702721696,-1.08032010372356,1.62322389405765));
#2543=CARTESIAN_POINT('Ctrl Pts',(-1.21730596607591,-1.09606721500264,1.56661322021815));
#2544=CARTESIAN_POINT('Ctrl Pts',(-1.2507389047087,-1.12617036816036,1.50192437100425));
#2545=CARTESIAN_POINT('Ctrl Pts',(-1.26430502822551,-1.13838536064184,1.48107256771318));
#2546=CARTESIAN_POINT('Ctrl Pts',(-1.28672719671772,-1.15857437183415,1.46157910950243));
#2547=CARTESIAN_POINT('Ctrl Pts',(-1.29349758422379,-1.1646704561246,1.45709335304969));
#2548=CARTESIAN_POINT('Ctrl Pts',(-1.30717382447746,-1.1769845981598,1.45140612187698));
#2549=CARTESIAN_POINT('Ctrl Pts',(-1.31381233516999,-1.18296194003544,1.45));
#2550=CARTESIAN_POINT('Ctrl Pts',(-1.32059400555981,-1.18906818348154,1.45));
#2551=CARTESIAN_POINT('Ctrl Pts',(-1.32059400556032,-1.18906818347724,1.44999999998902));
#2552=CARTESIAN_POINT('Ctrl Pts',(-1.30891464435244,-1.2022062173968,1.50684653500559));
#2553=CARTESIAN_POINT('Ctrl Pts',(-1.28429270040814,-1.22891331648158,1.62428780181661));
#2554=CARTESIAN_POINT('Ctrl Pts',(-1.2455565181506,-1.26791432725476,1.80230427938067));
#2555=CARTESIAN_POINT('Ctrl Pts',(-1.20469164827985,-1.30604098737356,1.98398316783947));
#2556=CARTESIAN_POINT('Ctrl Pts',(-1.16265305177837,-1.34239635363589,2.16569274926154));
#2557=CARTESIAN_POINT('Ctrl Pts',(-1.11951549665207,-1.37696614309731,2.34782629539811));
#2558=CARTESIAN_POINT('Ctrl Pts',(-1.07536652201237,-1.40972435329991,2.53071245443114));
#2559=CARTESIAN_POINT('Ctrl Pts',(-1.03043439935711,-1.44055074493496,2.71410464178142));
#2560=CARTESIAN_POINT('Ctrl Pts',(-0.984992926122681,-1.46933228801181,
2.89760204838666));
#2561=CARTESIAN_POINT('Ctrl Pts',(-0.939305905223449,-1.49600211573424,
3.08085080231818));
#2562=CARTESIAN_POINT('Ctrl Pts',(-0.900027897890963,-1.51708718183399,
3.23791979282053));
#2563=CARTESIAN_POINT('Ctrl Pts',(-0.869474127884751,-1.53241782151218,
3.36015153385381));
#2564=CARTESIAN_POINT('Ctrl Pts',(-0.846559418569548,-1.54341850999797,
3.45193542411002));
#2565=CARTESIAN_POINT('Ctrl Pts',(-0.828394503820214,-1.55178011535707,
3.52482536894789));
#2566=CARTESIAN_POINT('Ctrl Pts',(-0.816782164350359,-1.55694156648169,
3.57151959860154));
#2567=CARTESIAN_POINT('Ctrl Pts',(-0.812797967045175,-1.55869105865452,
3.58755365648278));
#2568=CARTESIAN_POINT('Ctrl Pts',(-0.660463144005776,-1.61496783225438,
4.09643521420378));
#2569=CARTESIAN_POINT('Ctrl Pts',(-0.661256825757899,-1.61469948357341,
4.09414695070478));
#2570=CARTESIAN_POINT('Ctrl Pts',(-0.666424300414149,-1.61294937581456,
4.07922005467134));
#2571=CARTESIAN_POINT('Ctrl Pts',(-0.675856425527275,-1.60971982473141,
4.05162984872352));
#2572=CARTESIAN_POINT('Ctrl Pts',(-0.688575302116788,-1.6052888593947,4.01361602403605));
#2573=CARTESIAN_POINT('Ctrl Pts',(-0.70103843339428,-1.60087606935016,3.97554331043675));
#2574=CARTESIAN_POINT('Ctrl Pts',(-0.71324808255924,-1.5964872155877,3.93740734705335));
#2575=CARTESIAN_POINT('Ctrl Pts',(-0.725205399211738,-1.59212837097937,
3.89920715015938));
#2576=CARTESIAN_POINT('Ctrl Pts',(-0.736911144485575,-1.58780566590851,
3.86094303390667));
#2577=CARTESIAN_POINT('Ctrl Pts',(-0.74836537744589,-1.58352542172793,3.8226178988312));
#2578=CARTESIAN_POINT('Ctrl Pts',(-0.759568610574726,-1.57929372221907,
3.7842335254938));
#2579=CARTESIAN_POINT('Ctrl Pts',(-0.770521914973169,-1.57511635443706,
3.74578996581387));
#2580=CARTESIAN_POINT('Ctrl Pts',(-0.781226522785186,-1.5709989555063,3.70728677894602));
#2581=CARTESIAN_POINT('Ctrl Pts',(-0.791683487359983,-1.566947130122,3.66872423058724));
#2582=CARTESIAN_POINT('Ctrl Pts',(-0.802233227013722,-1.5628340850184,3.628819014131));
#2583=CARTESIAN_POINT('Ctrl Pts',(-0.809198973634517,-1.56010421139418,
3.60174507500381));
#2584=CARTESIAN_POINT('Ctrl Pts',(-0.812797967045174,-1.55869105865452,
3.58755365648278));
#2585=CARTESIAN_POINT('Ctrl Pts',(-0.638175181064231,-1.56189942054836,
4.09791671970375));
#2586=CARTESIAN_POINT('Ctrl Pts',(-0.638939093846845,-1.56163082161658,
4.0956275725447));
#2587=CARTESIAN_POINT('Ctrl Pts',(-0.643912447139192,-1.55987915958886,
4.08069481049462));
#2588=CARTESIAN_POINT('Ctrl Pts',(-0.652986593343408,-1.55664767065039,
4.0530925223915));
#2589=CARTESIAN_POINT('Ctrl Pts',(-0.665214114304663,-1.55221613799089,
4.01505919726296));
#2590=CARTESIAN_POINT('Ctrl Pts',(-0.677186923955218,-1.54780481345043,
3.97696416869746));
#2591=CARTESIAN_POINT('Ctrl Pts',(-0.688907163266419,-1.54341939260079,
3.9388031202922));
#2592=CARTESIAN_POINT('Ctrl Pts',(-0.700375896024952,-1.53906588685416,
3.90057512830851));
#2593=CARTESIAN_POINT('Ctrl Pts',(-0.711593810231547,-1.53475036990404,
3.86228057685241));
#2594=CARTESIAN_POINT('Ctrl Pts',(-0.722560924122595,-1.53047910743467,
3.82392243426794));
#2595=CARTESIAN_POINT('Ctrl Pts',(-0.733277689167053,-1.52625813244549,
3.78550256409664));
#2596=CARTESIAN_POINT('Ctrl Pts',(-0.743745095478089,-1.52209318268498,
3.74702108867246));
#2597=CARTESIAN_POINT('Ctrl Pts',(-0.753964280612981,-1.51798985191525,
3.70847766097841));
#2598=CARTESIAN_POINT('Ctrl Pts',(-0.763936214793598,-1.5139537040778,3.66987263263055));
#2599=CARTESIAN_POINT('Ctrl Pts',(-0.773985120997985,-1.50985848068697,
3.62992130765769));
#2600=CARTESIAN_POINT('Ctrl Pts',(-0.78061177643735,-1.50714180930823,3.60281463794065));
#2601=CARTESIAN_POINT('Ctrl Pts',(-0.784033199525983,-1.50573587481693,
3.58860569258362));
#2602=CARTESIAN_POINT('Ctrl Pts',(-0.627664334935577,-1.4544291083931,4.11312065246262));
#2603=CARTESIAN_POINT('Ctrl Pts',(-0.628378561911685,-1.45414250594211,
4.11081950416708));
#2604=CARTESIAN_POINT('Ctrl Pts',(-0.633027899779516,-1.45227343968452,
4.09580821817228));
#2605=CARTESIAN_POINT('Ctrl Pts',(-0.641504317358386,-1.44882538219606,
4.06805794382382));
#2606=CARTESIAN_POINT('Ctrl Pts',(-0.652910898123126,-1.44409628974608,
4.02981411469508));
#2607=CARTESIAN_POINT('Ctrl Pts',(-0.664063979287033,-1.43938759480998,
3.99150172497646));
#2608=CARTESIAN_POINT('Ctrl Pts',(-0.674965486037505,-1.43470477793513,
3.95311647417742));
#2609=CARTESIAN_POINT('Ctrl Pts',(-0.685616328094622,-1.4300536635259,3.91465749225813));
#2610=CARTESIAN_POINT('Ctrl Pts',(-0.696017060409109,-1.42544015171555,
3.87612523166194));
#2611=CARTESIAN_POINT('Ctrl Pts',(-0.706167618761566,-1.42087035507906,
3.8375227433932));
#2612=CARTESIAN_POINT('Ctrl Pts',(-0.716068339197451,-1.4163501483028,3.79885198373538));
#2613=CARTESIAN_POINT('Ctrl Pts',(-0.725720058016808,-1.41188509690292,
3.76011314534884));
#2614=CARTESIAN_POINT('Ctrl Pts',(-0.735123737352024,-1.40748062307976,
3.72130597555065));
#2615=CARTESIAN_POINT('Ctrl Pts',(-0.744280187064328,-1.40314212671507,
3.68243091201252));
#2616=CARTESIAN_POINT('Ctrl Pts',(-0.75348635446487,-1.39873309244587,3.64219417973401));
#2617=CARTESIAN_POINT('Ctrl Pts',(-0.759541927784867,-1.39580273162773,
3.6148897097377));
#2618=CARTESIAN_POINT('Ctrl Pts',(-0.762664148943007,-1.39428453916349,
3.6005759736171));
#2619=CARTESIAN_POINT('Ctrl Pts',(-0.691861707466214,-1.34228951583592,
4.15547716729238));
#2620=CARTESIAN_POINT('Ctrl Pts',(-0.692544987566512,-1.34194062362884,
4.15314155470522));
#2621=CARTESIAN_POINT('Ctrl Pts',(-0.696992560655521,-1.33966541265991,
4.137905122703));
#2622=CARTESIAN_POINT('Ctrl Pts',(-0.70509737384658,-1.33546888853041,4.10973474804951));
#2623=CARTESIAN_POINT('Ctrl Pts',(-0.715995320202237,-1.32971361612341,
4.07090285640909));
#2624=CARTESIAN_POINT('Ctrl Pts',(-0.726642612146892,-1.32398205110903,
4.03199217957653));
#2625=CARTESIAN_POINT('Ctrl Pts',(-0.737041387575802,-1.31827940596095,
3.99299828792418));
#2626=CARTESIAN_POINT('Ctrl Pts',(-0.747192818114915,-1.31261131959263,
3.95392022546072));
#2627=CARTESIAN_POINT('Ctrl Pts',(-0.757097737548066,-1.30698353838525,
3.91475837629112));
#2628=CARTESIAN_POINT('Ctrl Pts',(-0.766756391334501,-1.30140208561098,
3.87551577401325));
#2629=CARTESIAN_POINT('Ctrl Pts',(-0.776169410737412,-1.29587271082082,
3.83619433402067));
#2630=CARTESIAN_POINT('Ctrl Pts',(-0.78533790133435,-1.2904008073645,3.79679419174728));
#2631=CARTESIAN_POINT('Ctrl Pts',(-0.79426309244725,-1.28499160525296,3.75731501296594));
#2632=CARTESIAN_POINT('Ctrl Pts',(-0.802946065280129,-1.27965033285366,
3.7177571766301));
#2633=CARTESIAN_POINT('Ctrl Pts',(-0.811668480783872,-1.2742070287578,3.67680379290377));
#2634=CARTESIAN_POINT('Ctrl Pts',(-0.817400456732666,-1.27057725369378,
3.6490058786146));
#2635=CARTESIAN_POINT('Ctrl Pts',(-0.82035437939714,-1.26869303379323,3.63443149330708));
#2636=CARTESIAN_POINT('Ctrl Pts',(-0.736350645962371,-1.30702530446614,
4.17736182546934));
#2637=CARTESIAN_POINT('Ctrl Pts',(-0.737031731688413,-1.30664173931545,
4.17500873601703));
#2638=CARTESIAN_POINT('Ctrl Pts',(-0.74146496395214,-1.30414051717465,4.15965812761183));
#2639=CARTESIAN_POINT('Ctrl Pts',(-0.749542971776749,-1.29952828513452,
4.13127466252099));
#2640=CARTESIAN_POINT('Ctrl Pts',(-0.760403503866995,-1.29320506554717,
4.09214438080266));
#2641=CARTESIAN_POINT('Ctrl Pts',(-0.771013068171195,-1.28690953911731,
4.05293001896376));
#2642=CARTESIAN_POINT('Ctrl Pts',(-0.781374017676117,-1.28064691453601,
4.01362708666023));
#2643=CARTESIAN_POINT('Ctrl Pts',(-0.791487748162256,-1.27442287362143,
3.97423458382149));
#2644=CARTESIAN_POINT('Ctrl Pts',(-0.801355320211499,-1.26824322377394,
3.93475285756343));
#2645=CARTESIAN_POINT('Ctrl Pts',(-0.810977207593729,-1.2621140859841,3.89518493391348));
#2646=CARTESIAN_POINT('Ctrl Pts',(-0.820354271834359,-1.25604128744402,
3.85553270434889));
#2647=CARTESIAN_POINT('Ctrl Pts',(-0.829487843925709,-1.25003027616571,
3.81579627913932));
#2648=CARTESIAN_POINT('Ctrl Pts',(-0.838379383866683,-1.24408632581957,
3.77597527752991));
#2649=CARTESIAN_POINT('Ctrl Pts',(-0.847030200126171,-1.23821472168456,
3.73607005062566));
#2650=CARTESIAN_POINT('Ctrl Pts',(-0.855721172067747,-1.23222808010242,
3.69475194408285));
#2651=CARTESIAN_POINT('Ctrl Pts',(-0.861433285249488,-1.22823358876941,
3.66670283572967));
#2652=CARTESIAN_POINT('Ctrl Pts',(-0.864377250451906,-1.22615927746586,
3.6519957428734));
#2653=CARTESIAN_POINT('Ctrl Pts',(-0.756184498934063,-1.29544780040411,
4.1863892715659));
#2654=CARTESIAN_POINT('Ctrl Pts',(-0.7568665787404,-1.29504965377371,4.18402904062606));
#2655=CARTESIAN_POINT('Ctrl Pts',(-0.761306268365028,-1.2924533879442,4.16863177365306));
#2656=CARTESIAN_POINT('Ctrl Pts',(-0.769395886942383,-1.28766638583453,
4.14016119321161));
#2657=CARTESIAN_POINT('Ctrl Pts',(-0.780271751783491,-1.28110452298523,
4.10090884424627));
#2658=CARTESIAN_POINT('Ctrl Pts',(-0.790896105024022,-1.27457218123692,
4.06157017148061));
#2659=CARTESIAN_POINT('Ctrl Pts',(-0.801271394868033,-1.26807458983603,
4.02214066128843));
#2660=CARTESIAN_POINT('Ctrl Pts',(-0.811399113340949,-1.26161747075927,
3.98261929707973));
#2661=CARTESIAN_POINT('Ctrl Pts',(-0.82128041762567,-1.25520667898839,3.94300641156031));
#2662=CARTESIAN_POINT('Ctrl Pts',(-0.830915876603857,-1.24884839861354,
3.90330502968875));
#2663=CARTESIAN_POINT('Ctrl Pts',(-0.840306448967604,-1.24254851117404,
3.86351703405217));
#2664=CARTESIAN_POINT('Ctrl Pts',(-0.84945356187285,-1.23631250960725,3.82364252697065));
#2665=CARTESIAN_POINT('Ctrl Pts',(-0.858358774280081,-1.23014570766154,
3.78368110989311));
#2666=CARTESIAN_POINT('Ctrl Pts',(-0.867023491452662,-1.22405343610588,
3.74363312419354));
#2667=CARTESIAN_POINT('Ctrl Pts',(-0.875729163238449,-1.21784109636547,
3.70216508230159));
#2668=CARTESIAN_POINT('Ctrl Pts',(-0.881451545382437,-1.21369539340668,
3.67401267179854));
#2669=CARTESIAN_POINT('Ctrl Pts',(-0.884400996100361,-1.21154235505685,
3.65925099489304));
#2670=CARTESIAN_POINT('',(-0.660463144005777,-1.61496783225438,4.09643521420378));
#2671=CARTESIAN_POINT('Ctrl Pts',(-0.660463144005776,-1.61496783225438,
4.09643521420378));
#2672=CARTESIAN_POINT('Ctrl Pts',(-0.638175181064231,-1.56189942054836,
4.09791671970375));
#2673=CARTESIAN_POINT('Ctrl Pts',(-0.627664334935577,-1.4544291083931,4.11312065246262));
#2674=CARTESIAN_POINT('Ctrl Pts',(-0.691861707466214,-1.34228951583592,
4.15547716729238));
#2675=CARTESIAN_POINT('Ctrl Pts',(-0.736350645962371,-1.30702530446614,
4.17736182546934));
#2676=CARTESIAN_POINT('Ctrl Pts',(-0.756184498934063,-1.29544780040411,
4.1863892715659));
#2677=CARTESIAN_POINT('Ctrl Pts',(-0.812797967045174,-1.55869105865452,
3.58755365648278));
#2678=CARTESIAN_POINT('Ctrl Pts',(-0.809198973634517,-1.56010421139418,
3.60174507500381));
#2679=CARTESIAN_POINT('Ctrl Pts',(-0.802233227013722,-1.5628340850184,3.628819014131));
#2680=CARTESIAN_POINT('Ctrl Pts',(-0.791683487359983,-1.566947130122,3.66872423058724));
#2681=CARTESIAN_POINT('Ctrl Pts',(-0.781226522785186,-1.5709989555063,3.70728677894602));
#2682=CARTESIAN_POINT('Ctrl Pts',(-0.770521914973169,-1.57511635443706,
3.74578996581387));
#2683=CARTESIAN_POINT('Ctrl Pts',(-0.759568610574726,-1.57929372221907,
3.7842335254938));
#2684=CARTESIAN_POINT('Ctrl Pts',(-0.74836537744589,-1.58352542172793,3.8226178988312));
#2685=CARTESIAN_POINT('Ctrl Pts',(-0.736911144485575,-1.58780566590851,
3.86094303390667));
#2686=CARTESIAN_POINT('Ctrl Pts',(-0.725205399211738,-1.59212837097937,
3.89920715015938));
#2687=CARTESIAN_POINT('Ctrl Pts',(-0.71324808255924,-1.5964872155877,3.93740734705335));
#2688=CARTESIAN_POINT('Ctrl Pts',(-0.70103843339428,-1.60087606935016,3.97554331043675));
#2689=CARTESIAN_POINT('Ctrl Pts',(-0.688575302116788,-1.6052888593947,4.01361602403605));
#2690=CARTESIAN_POINT('Ctrl Pts',(-0.675856425527275,-1.60971982473141,
4.05162984872352));
#2691=CARTESIAN_POINT('Ctrl Pts',(-0.666424300414149,-1.61294937581456,
4.07922005467134));
#2692=CARTESIAN_POINT('Ctrl Pts',(-0.661256825757899,-1.61469948357341,
4.09414695070478));
#2693=CARTESIAN_POINT('Ctrl Pts',(-0.660463144005776,-1.61496783225438,
4.09643521420378));
#2694=CARTESIAN_POINT('Ctrl Pts',(-0.756184498934063,-1.29544780040411,
4.1863892715659));
#2695=CARTESIAN_POINT('Ctrl Pts',(-0.43124777022113,-1.48512129964538,5.31078221425866));
#2696=CARTESIAN_POINT('Ctrl Pts',(0.391723696121471,-1.60973866098146,7.5593920650036));
#2697=CARTESIAN_POINT('Ctrl Pts',(1.11087808351383,-1.08502200907204,10.0291288917996));
#2698=CARTESIAN_POINT('Ctrl Pts',(1.31650903877439,-0.721422293703613,11.3736744078452));
#2699=CARTESIAN_POINT('Ctrl Pts',(1.34337343930862,-0.66734384132929,11.5710108298559));
#2700=CARTESIAN_POINT('Ctrl Pts',(-0.752878856772114,-1.29737738441445,
4.18488469721648));
#2701=CARTESIAN_POINT('Ctrl Pts',(-0.427754865649068,-1.48597822179638,
5.30943103689636));
#2702=CARTESIAN_POINT('Ctrl Pts',(0.394087484863732,-1.60872891855996,7.55853008640875));
#2703=CARTESIAN_POINT('Ctrl Pts',(1.11188475645584,-1.08391331745333,10.0286170782548));
#2704=CARTESIAN_POINT('Ctrl Pts',(1.31727528107276,-0.720053500392678,11.3731577624975));
#2705=CARTESIAN_POINT('Ctrl Pts',(1.34408207449363,-0.665917347778667,11.5704901268203));
#2706=CARTESIAN_POINT('Ctrl Pts',(-0.746300994322589,-1.30142670547362,
4.18185387228929));
#2707=CARTESIAN_POINT('Ctrl Pts',(-0.420826172750636,-1.48791048583537,
5.30670987143417));
#2708=CARTESIAN_POINT('Ctrl Pts',(0.398921622416585,-1.60678194973099,7.55679371229739));
#2709=CARTESIAN_POINT('Ctrl Pts',(1.11402052054615,-1.08177259190494,10.0275832338679));
#2710=CARTESIAN_POINT('Ctrl Pts',(1.31887324414833,-0.717315499538649,11.3721147554131));
#2711=CARTESIAN_POINT('Ctrl Pts',(1.34558058745878,-0.663071651523158,11.5694383734968));
#2712=CARTESIAN_POINT('Ctrl Pts',(-0.733377481244826,-1.31040981492388,
4.17571845133537));
#2713=CARTESIAN_POINT('Ctrl Pts',(-0.40688683166419,-1.4926116774064,5.30120481150267));
#2714=CARTESIAN_POINT('Ctrl Pts',(0.4089856385039,-1.60340460586504,7.55327755245902));
#2715=CARTESIAN_POINT('Ctrl Pts',(1.11858822601183,-1.07762291936569,10.0254851661459));
#2716=CARTESIAN_POINT('Ctrl Pts',(1.32246044688756,-0.711935553346547,11.3699909702252));
#2717=CARTESIAN_POINT('Ctrl Pts',(1.34896639554678,-0.657451682811852,11.5672959043456));
#2718=CARTESIAN_POINT('Ctrl Pts',(-0.692527141059458,-1.34314236636417,
4.15556164878581));
#2719=CARTESIAN_POINT('Ctrl Pts',(-0.361961919687907,-1.5115832924588,5.28313873724653));
#2720=CARTESIAN_POINT('Ctrl Pts',(0.44323758446029,-1.59440173033492,7.54172856836029));
#2721=CARTESIAN_POINT('Ctrl Pts',(1.13494141722129,-1.06503508944653,10.0185616954106));
#2722=CARTESIAN_POINT('Ctrl Pts',(1.33553753418601,-0.694849959596144,11.3629712780067));
#2723=CARTESIAN_POINT('Ctrl Pts',(1.36148937135381,-0.639559191355472,11.560207601223));
#2724=CARTESIAN_POINT('Ctrl Pts',(-0.642595175230497,-1.42047951161901,
4.12435620430328));
#2725=CARTESIAN_POINT('Ctrl Pts',(-0.298490822948298,-1.5688355459497,5.25531587096921));
#2726=CARTESIAN_POINT('Ctrl Pts',(0.506007627579371,-1.59902582302911,7.52393278096428));
#2727=CARTESIAN_POINT('Ctrl Pts',(1.17019593778708,-1.05405155698533,10.0077127793264));
#2728=CARTESIAN_POINT('Ctrl Pts',(1.3672651208686,-0.673718113586098,11.3517646418165));
#2729=CARTESIAN_POINT('Ctrl Pts',(1.39285880304797,-0.616902634168443,11.548854168758));
#2730=CARTESIAN_POINT('Ctrl Pts',(-0.634368568554464,-1.53341303689402,
4.10158701217603));
#2731=CARTESIAN_POINT('Ctrl Pts',(-0.262628634532861,-1.66876614412818,
5.23568555715272));
#2732=CARTESIAN_POINT('Ctrl Pts',(0.569209675218952,-1.64200653837837,7.51194138303216));
#2733=CARTESIAN_POINT('Ctrl Pts',(1.21423235887493,-1.06294870687011,10.0001316052833));
#2734=CARTESIAN_POINT('Ctrl Pts',(1.41364856390999,-0.671505426780133,11.3435126206151));
#2735=CARTESIAN_POINT('Ctrl Pts',(1.43978102908278,-0.61252994027251,11.5403984589889));
#2736=CARTESIAN_POINT('Ctrl Pts',(-0.650911159887972,-1.59222422723751,
4.09707014513234));
#2737=CARTESIAN_POINT('Ctrl Pts',(-0.264003539471998,-1.7255772726311,5.23221079898713));
#2738=CARTESIAN_POINT('Ctrl Pts',(0.592974720262938,-1.67500682606301,7.51031077309829));
#2739=CARTESIAN_POINT('Ctrl Pts',(1.23439036785232,-1.07677759301865,9.99896323866374));
#2740=CARTESIAN_POINT('Ctrl Pts',(1.43699855567394,-0.679119180409182,11.3419035903055));
#2741=CARTESIAN_POINT('Ctrl Pts',(1.46386320394361,-0.619431338725461,11.5387006290873));
#2742=CARTESIAN_POINT('Ctrl Pts',(-0.660463144005777,-1.61496783225438,
4.09643521420378));
#2743=CARTESIAN_POINT('Ctrl Pts',(-0.266769327392059,-1.74848526038855,
5.23191540233792));
#2744=CARTESIAN_POINT('Ctrl Pts',(0.600567023465415,-1.68936704497299,7.51035556429718));
#2745=CARTESIAN_POINT('Ctrl Pts',(1.24174186666731,-1.08279332855339,9.99888933874138));
#2746=CARTESIAN_POINT('Ctrl Pts',(1.44589080111917,-0.683496049489333,11.3416843544056));
#2747=CARTESIAN_POINT('Ctrl Pts',(1.47308545680454,-0.623428518641249,11.5384416683648));
#2748=CARTESIAN_POINT('',(1.38320455269266,-0.798593520840975,10.950000000047));
#2749=CARTESIAN_POINT('Ctrl Pts',(1.38320455269247,-0.798593520841313,10.9500000000007));
#2750=CARTESIAN_POINT('Ctrl Pts',(1.38311351720087,-0.798540961475736,10.9500000000007));
#2751=CARTESIAN_POINT('Ctrl Pts',(1.38302255573908,-0.798488444851281,10.9500005222947));
#2752=CARTESIAN_POINT('Ctrl Pts',(1.38293166859606,-0.798435971134793,10.9500015646149));
#2753=CARTESIAN_POINT('Ctrl Pts',(-0.660463144005777,-1.61496783225438,
4.09643521420378));
#2754=CARTESIAN_POINT('Ctrl Pts',(-0.266769327392059,-1.74848526038855,
5.23191540233792));
#2755=CARTESIAN_POINT('Ctrl Pts',(0.600567023465415,-1.68936704497299,7.51035556429718));
#2756=CARTESIAN_POINT('Ctrl Pts',(1.19120873077945,-1.13059943380351,9.80275966098058));
#2757=CARTESIAN_POINT('Ctrl Pts',(1.38322099168504,-0.798617845952891,10.9493759794054));
#2758=CARTESIAN_POINT('Ctrl Pts',(1.38331552088403,-0.798454352645539,10.9499406176431));
#2759=CARTESIAN_POINT('Ctrl Pts',(6.36528671781562,-3.675,10.95));
#2760=CARTESIAN_POINT('Ctrl Pts',(5.7880190677185,-4.67485689953411,10.2));
#2761=CARTESIAN_POINT('Ctrl Pts',(4.15394013997896,-6.39610102601402,8.7));
#2762=CARTESIAN_POINT('Ctrl Pts',(0.7974110969003,-7.58685979575088,6.45));
#2763=CARTESIAN_POINT('Ctrl Pts',(-2.73334240255249,-7.11998359070543,4.2));
#2764=CARTESIAN_POINT('Ctrl Pts',(-4.68957956177717,-5.77609689090795,2.7));
#2765=CARTESIAN_POINT('Ctrl Pts',(-5.46211446725885,-4.91810995673761,1.95));
#2766=CARTESIAN_POINT('Ctrl Pts',(4.7045926570463,-2.71619783697322,10.95));
#2767=CARTESIAN_POINT('Ctrl Pts',(4.27793329852972,-3.45519352344868,10.2));
#2768=CARTESIAN_POINT('Ctrl Pts',(3.07018318996655,-4.72736755698543,8.7));
#2769=CARTESIAN_POINT('Ctrl Pts',(0.589367699749398,-5.60745909296261,6.45));
#2770=CARTESIAN_POINT('Ctrl Pts',(-2.02021733918919,-5.26239021179834,4.2));
#2771=CARTESIAN_POINT('Ctrl Pts',(-3.46607506449332,-4.26912160033521,2.7));
#2772=CARTESIAN_POINT('Ctrl Pts',(-4.03705673503908,-3.63498221128902,1.95));
#2773=CARTESIAN_POINT('Ctrl Pts',(3.04389859627697,-1.75739567394644,10.95));
#2774=CARTESIAN_POINT('Ctrl Pts',(2.76784752934094,-2.23553014736324,10.2));
#2775=CARTESIAN_POINT('Ctrl Pts',(1.98642623995414,-3.05863408795684,8.7));
#2776=CARTESIAN_POINT('Ctrl Pts',(0.381324302598494,-3.62805839017434,6.45));
#2777=CARTESIAN_POINT('Ctrl Pts',(-1.30709227582588,-3.40479683289125,4.2));
#2778=CARTESIAN_POINT('Ctrl Pts',(-2.24257056720947,-2.76214630976247,2.7));
#2779=CARTESIAN_POINT('Ctrl Pts',(-2.6119990028193,-2.35185446584042,1.95));
#2780=CARTESIAN_POINT('Ctrl Pts',(1.38320453550765,-0.798593510919653,10.95));
#2781=CARTESIAN_POINT('Ctrl Pts',(1.25776176015217,-1.0158667712778,10.2));
#2782=CARTESIAN_POINT('Ctrl Pts',(0.902669289941734,-1.38990061892825,8.7));
#2783=CARTESIAN_POINT('Ctrl Pts',(0.173280905447592,-1.64865768738608,6.45));
#2784=CARTESIAN_POINT('Ctrl Pts',(-0.593967212462573,-1.54720345398415,
4.2));
#2785=CARTESIAN_POINT('Ctrl Pts',(-1.01906606992563,-1.25517101918973,2.7));
#2786=CARTESIAN_POINT('Ctrl Pts',(-1.18694127059953,-1.06872672039183,1.95));
#2787=CARTESIAN_POINT('',(-3.9247324414528,-6.21441672749808,3.26045213396563));
#2788=CARTESIAN_POINT('Ctrl Pts',(-3.92472361704212,-6.21444962991651,3.26051245908027));
#2789=CARTESIAN_POINT('Ctrl Pts',(-3.35160112407986,-5.60720286859192,3.36490589902881));
#2790=CARTESIAN_POINT('Ctrl Pts',(-2.41971556377246,-4.56131906647652,3.57642913442836));
#2791=CARTESIAN_POINT('Ctrl Pts',(-1.35588828025676,-3.07559352739546,3.92114644153119));
#2792=CARTESIAN_POINT('Ctrl Pts',(-0.880093765776623,-2.13408194395749,
4.0778646604934));
#2793=CARTESIAN_POINT('Ctrl Pts',(-0.660463144005776,-1.61496783225438,
4.09643521420378));
#2794=CARTESIAN_POINT('',(6.36528671781562,-3.675,10.95));
#2795=CARTESIAN_POINT('Ctrl Pts',(6.36528671781562,-3.675,10.95));
#2796=CARTESIAN_POINT('Ctrl Pts',(5.7880190677185,-4.67485689953411,10.2));
#2797=CARTESIAN_POINT('Ctrl Pts',(4.15394013997896,-6.39610102601402,8.7));
#2798=CARTESIAN_POINT('Ctrl Pts',(0.7974110969003,-7.58685979575088,6.45));
#2799=CARTESIAN_POINT('Ctrl Pts',(-2.04787818657257,-7.21062343058685,4.63681737798854));
#2800=CARTESIAN_POINT('Ctrl Pts',(-3.51650369464024,-6.47123579549427,3.57363475597708));
#2801=CARTESIAN_POINT('Ctrl Pts',(-3.92405404026607,-6.21366939724729,3.26045213396563));
#2802=CARTESIAN_POINT('',(0.866025403784438,-0.5,10.95));
#2803=CARTESIAN_POINT('Ctrl Pts',(-4.11382971717619,-6.41365068339871,3.22693040840323));
#2804=CARTESIAN_POINT('Ctrl Pts',(-3.46936185988555,-5.7385621600924,3.33846172615602));
#2805=CARTESIAN_POINT('Ctrl Pts',(-2.466588731784,-4.62678144358556,3.561240585965));
#2806=CARTESIAN_POINT('Ctrl Pts',(-1.35588828025676,-3.07559352739546,3.92114644153119));
#2807=CARTESIAN_POINT('Ctrl Pts',(-0.880093765776623,-2.13408194395749,
4.0778646604934));
#2808=CARTESIAN_POINT('Ctrl Pts',(-0.660463144005776,-1.61496783225438,
4.09643521420378));
#2809=CARTESIAN_POINT('Ctrl Pts',(-4.22818117398769,-6.22456400799793,3.10264486039988));
#2810=CARTESIAN_POINT('Ctrl Pts',(-3.5754151991618,-5.55030995385971,3.20531698384528));
#2811=CARTESIAN_POINT('Ctrl Pts',(-2.55630036559453,-4.43924745793022,3.41052890619394));
#2812=CARTESIAN_POINT('Ctrl Pts',(-1.41340011116537,-2.89993279104286,3.74604568776388));
#2813=CARTESIAN_POINT('Ctrl Pts',(-0.905753984755156,-1.98952125136487,
3.90851175404362));
#2814=CARTESIAN_POINT('Ctrl Pts',(-0.670468458349099,-1.5006007337449,3.952625608058));
#2815=CARTESIAN_POINT('Ctrl Pts',(-4.33016794170749,-6.04341255645453,2.95492954390387));
#2816=CARTESIAN_POINT('Ctrl Pts',(-3.66785304051121,-5.37038759211601,3.04954229826623));
#2817=CARTESIAN_POINT('Ctrl Pts',(-2.62974512155375,-4.2608118072295,3.2385965345493));
#2818=CARTESIAN_POINT('Ctrl Pts',(-1.45015878375348,-2.73368856228201,3.55480393164647));
#2819=CARTESIAN_POINT('Ctrl Pts',(-0.913818669406837,-1.85221644370045,
3.73059438756844));
#2820=CARTESIAN_POINT('Ctrl Pts',(-0.667831502646475,-1.39140500030564,
3.80382624453162));
#2821=CARTESIAN_POINT('Ctrl Pts',(-4.417398853176,-5.87444357977497,2.78724777108473));
#2822=CARTESIAN_POINT('Ctrl Pts',(-3.74450862343102,-5.20301272463172,2.87478938528638));
#2823=CARTESIAN_POINT('Ctrl Pts',(-2.68515069673763,-4.0957049502631,3.0494900530667));
#2824=CARTESIAN_POINT('Ctrl Pts',(-1.46533620137282,-2.58074940180251,3.35192519647292));
#2825=CARTESIAN_POINT('Ctrl Pts',(-0.904201861218421,-1.72444935310258,
3.54710811961949));
#2826=CARTESIAN_POINT('Ctrl Pts',(-0.652584955485994,-1.28873384480658,
3.65188112620082));
#2827=CARTESIAN_POINT('',(-4.417398853176,-5.87444357977497,2.78724777108473));
#2828=CARTESIAN_POINT('Ctrl Pts',(-0.812784722211104,-1.55872339108629,
3.5876567890818));
#2829=CARTESIAN_POINT('Ctrl Pts',(-1.02194303483446,-1.90199859676934,3.50690103966927));
#2830=CARTESIAN_POINT('Ctrl Pts',(-1.53755861209916,-2.67044643546527,3.33401870722545));
#2831=CARTESIAN_POINT('Ctrl Pts',(-2.68515069673763,-4.0957049502631,3.0494900530667));
#2832=CARTESIAN_POINT('Ctrl Pts',(-3.74450862343102,-5.20301272463172,2.87478938528638));
#2833=CARTESIAN_POINT('Ctrl Pts',(-4.417398853176,-5.87444357977497,2.78724777108473));
#2834=CARTESIAN_POINT('Ctrl Pts',(-4.417398853176,-5.87444357977497,2.78724777108473));
#2835=CARTESIAN_POINT('Ctrl Pts',(-4.35544011239968,-5.92103462567281,2.86151246200184));
#2836=CARTESIAN_POINT('Ctrl Pts',(-4.29037587845454,-5.96842550993481,2.93250121366668));
#2837=CARTESIAN_POINT('Ctrl Pts',(-4.22223819334958,-6.01624676916404,3.00024227886696));
#2838=CARTESIAN_POINT('Ctrl Pts',(-4.2097336180331,-6.02502288970349,3.01267406680502));
#2839=CARTESIAN_POINT('Ctrl Pts',(-4.19712544063106,-6.03381360099081,3.02499642369848));
#2840=CARTESIAN_POINT('Ctrl Pts',(-4.18441373853623,-6.04261674348562,3.03720945274764));
#2841=CARTESIAN_POINT('Ctrl Pts',(-4.11601740084771,-6.08998276121502,3.10292263992072));
#2842=CARTESIAN_POINT('Ctrl Pts',(-4.04479119016306,-6.13759126237406,3.16531398901289));
#2843=CARTESIAN_POINT('Ctrl Pts',(-3.97077022962304,-6.18512216245931,3.22443425893064));
#2844=CARTESIAN_POINT('Ctrl Pts',(-3.95553977815538,-6.19490205536642,3.23659876470263));
#2845=CARTESIAN_POINT('Ctrl Pts',(-3.94019088528638,-6.2046787722144,3.24862471681475));
#2846=CARTESIAN_POINT('Ctrl Pts',(-3.92472367011123,-6.21444968614541,3.26051244941381));
#2847=CARTESIAN_POINT('Ctrl Pts',(-5.46211446725885,-4.91810995673761,1.45));
#2848=CARTESIAN_POINT('Ctrl Pts',(-4.65484608067834,-4.19124223662673,1.45));
#2849=CARTESIAN_POINT('Ctrl Pts',(-3.24212640416246,-2.91922372643269,1.45));
#2850=CARTESIAN_POINT('Ctrl Pts',(-1.82940672764657,-1.64720521623865,1.45));
#2851=CARTESIAN_POINT('Ctrl Pts',(-1.2239554377112,-1.10205442615549,1.45));
#2852=CARTESIAN_POINT('Ctrl Pts',(-5.12435896670129,-5.29322544260924,1.92205531927641));
#2853=CARTESIAN_POINT('Ctrl Pts',(-4.33120190462474,-4.55068550890344,1.95508077015985));
#2854=CARTESIAN_POINT('Ctrl Pts',(-2.95200223644372,-3.24143925795553,2.02822252865111));
#2855=CARTESIAN_POINT('Ctrl Pts',(-1.63325731321079,-1.86505121068746,2.13037519132937));
#2856=CARTESIAN_POINT('Ctrl Pts',(-1.08690294748774,-1.25426663698617,2.16251788549491));
#2857=CARTESIAN_POINT('Ctrl Pts',(-4.78660346614372,-5.66834092848087,2.39411063855283));
#2858=CARTESIAN_POINT('Ctrl Pts',(-4.00755772857114,-4.91012878118016,2.46016154031971));
#2859=CARTESIAN_POINT('Ctrl Pts',(-2.66187806872498,-3.56365478947837,2.60644505730222));
#2860=CARTESIAN_POINT('Ctrl Pts',(-1.437107898775,-2.08289720513626,2.81075038265874));
#2861=CARTESIAN_POINT('Ctrl Pts',(-0.949850457264278,-1.40647884781685,
2.87503577098982));
#2862=CARTESIAN_POINT('Ctrl Pts',(-4.44884796558616,-6.0434564143525,2.86616595782924));
#2863=CARTESIAN_POINT('Ctrl Pts',(-3.68391355251753,-5.26957205345687,2.96524231047956));
#2864=CARTESIAN_POINT('Ctrl Pts',(-2.37175390100624,-3.88587032100121,3.18466758595334));
#2865=CARTESIAN_POINT('Ctrl Pts',(-1.24095848433921,-2.30074319958506,3.49112557398811));
#2866=CARTESIAN_POINT('Ctrl Pts',(-0.81279796704082,-1.55869105864753,3.58755365648473));
#2867=CARTESIAN_POINT('',(-5.46211446725885,-4.91810995673761,1.45));
#2868=CARTESIAN_POINT('Ctrl Pts',(-1.32059400555981,-1.18906818348154,1.45));
#2869=CARTESIAN_POINT('Ctrl Pts',(-1.89383243954565,-1.70521438778935,1.45));
#2870=CARTESIAN_POINT('Ctrl Pts',(-3.274339260112,-2.94822831220804,1.45));
#2871=CARTESIAN_POINT('Ctrl Pts',(-4.65484608067834,-4.19124223662673,1.45));
#2872=CARTESIAN_POINT('Ctrl Pts',(-5.46211446725885,-4.91810995673761,1.45));
#2873=CARTESIAN_POINT('Ctrl Pts',(-5.46211446725885,-4.9181099567376,1.45));
#2874=CARTESIAN_POINT('Ctrl Pts',(-5.27364869630788,-5.12742240057268,1.71340435472426));
#2875=CARTESIAN_POINT('Ctrl Pts',(-5.07367621787252,-5.32531823259156,1.97607354901756));
#2876=CARTESIAN_POINT('Ctrl Pts',(-4.86332285709691,-5.51095225576251,2.24065315261326));
#2877=CARTESIAN_POINT('Ctrl Pts',(-4.71885404082336,-5.63844405094334,2.42236406990337));
#2878=CARTESIAN_POINT('Ctrl Pts',(-4.57004983107038,-5.75965633176671,2.60427209186638));
#2879=CARTESIAN_POINT('Ctrl Pts',(-4.41737858901349,-5.87446608540747,2.78725692063778));
#2880=CARTESIAN_POINT('Ctrl Pts',(-0.943467069922418,1.48324921693004,3.5875536564834));
#2881=CARTESIAN_POINT('Ctrl Pts',(-0.939959866594388,1.48582488693083,3.57151959855649));
#2882=CARTESIAN_POINT('Ctrl Pts',(-0.929683749042557,1.49330074236065,3.52482536880735));
#2883=CARTESIAN_POINT('Ctrl Pts',(-0.913359928986264,1.50485121731937,3.45193542388782));
#2884=CARTESIAN_POINT('Ctrl Pts',(-0.892375698582708,1.51919559349653,3.36015153339598));
#2885=CARTESIAN_POINT('Ctrl Pts',(-0.863822090044592,1.53799061472494,3.23791979191042));
#2886=CARTESIAN_POINT('Ctrl Pts',(-0.825922883265548,1.56146383393686,3.08085080057083));
#2887=CARTESIAN_POINT('Ctrl Pts',(-0.779982624220184,1.58769504091146,2.89760204565885));
#2888=CARTESIAN_POINT('Ctrl Pts',(-0.732336339926774,1.61265773963855,2.71410463836678));
#2889=CARTESIAN_POINT('Ctrl Pts',(-0.683173840300085,1.63615690345454,2.53071245098881));
#2890=CARTESIAN_POINT('Ctrl Pts',(-0.632729910907446,1.65801193184126,2.34782629255281));
#2891=CARTESIAN_POINT('Ctrl Pts',(-0.581222817686928,1.67808525560118,2.16569274722092));
#2892=CARTESIAN_POINT('Ctrl Pts',(-0.528718848872807,1.69631406490753,1.98398316643856));
#2893=CARTESIAN_POINT('Ctrl Pts',(-0.475267757885227,1.71264075023162,1.80230427854725));
#2894=CARTESIAN_POINT('Ctrl Pts',(-0.422082374952595,1.72669771159879,1.62414903716449));
#2895=CARTESIAN_POINT('Ctrl Pts',(-0.386600150531307,1.73467525169843,1.50656932980883));
#2896=CARTESIAN_POINT('Ctrl Pts',(-0.369340368197556,1.73822796585027,1.44958438143373));
#2897=CARTESIAN_POINT('Ctrl Pts',(-0.911988919217037,1.43186060560624,3.5886056925846));
#2898=CARTESIAN_POINT('Ctrl Pts',(-0.908573439217116,1.43429923161646,3.57258499368776));
#2899=CARTESIAN_POINT('Ctrl Pts',(-0.898568320433116,1.44137753035829,3.52592987141865));
#2900=CARTESIAN_POINT('Ctrl Pts',(-0.882685071794381,1.45231485544433,3.45310174132539));
#2901=CARTESIAN_POINT('Ctrl Pts',(-0.862282281253965,1.46589974747715,3.36139680755368));
#2902=CARTESIAN_POINT('Ctrl Pts',(-0.834540819841569,1.48370288842971,3.23927170254267));
#2903=CARTESIAN_POINT('Ctrl Pts',(-0.79776041035505,1.50594504067529,3.08234238418058));
#2904=CARTESIAN_POINT('Ctrl Pts',(-0.753232890138166,1.53081503286514,2.89925958653123));
#2905=CARTESIAN_POINT('Ctrl Pts',(-0.707103766711192,1.5545004083872,2.7159303883294));
#2906=CARTESIAN_POINT('Ctrl Pts',(-0.659553819431759,1.57681921871589,2.53270731372206));
#2907=CARTESIAN_POINT('Ctrl Pts',(-0.610806301552553,1.59760302263863,2.34998971529812));
#2908=CARTESIAN_POINT('Ctrl Pts',(-0.561067711517872,1.61672400993359,2.16802288464044));
#2909=CARTESIAN_POINT('Ctrl Pts',(-0.510397406624032,1.63412554886192,1.9864773689973));
#2910=CARTESIAN_POINT('Ctrl Pts',(-0.458838656539815,1.64975624677524,1.80495920607622));
#2911=CARTESIAN_POINT('Ctrl Pts',(-0.407556010950873,1.66326717460379,1.62695722851375));
#2912=CARTESIAN_POINT('Ctrl Pts',(-0.373352330065771,1.67097635987322,1.50947525999349));
#2913=CARTESIAN_POINT('Ctrl Pts',(-0.356715838549969,1.67442152615049,1.45253673233095));
#2914=CARTESIAN_POINT('Ctrl Pts',(-0.826160738847565,1.35762720183164,3.60057394551352));
#2915=CARTESIAN_POINT('Ctrl Pts',(-0.822841488337391,1.35976818520985,3.58460038388865));
#2916=CARTESIAN_POINT('Ctrl Pts',(-0.813124439493136,1.36598055142925,3.53808228680098));
#2917=CARTESIAN_POINT('Ctrl Pts',(-0.797726507927268,1.37557085053394,3.46546656631896));
#2918=CARTESIAN_POINT('Ctrl Pts',(-0.77798954326983,1.38746908943468,3.37402638741328));
#2919=CARTESIAN_POINT('Ctrl Pts',(-0.751213137322903,1.40304264596713,3.25224935282383));
#2920=CARTESIAN_POINT('Ctrl Pts',(-0.715830528257875,1.42246122521915,3.09575651883079));
#2921=CARTESIAN_POINT('Ctrl Pts',(-0.673164699195311,1.44411961682997,2.91316257952806));
#2922=CARTESIAN_POINT('Ctrl Pts',(-0.629126074138124,1.46469333973607,2.73029808553358));
#2923=CARTESIAN_POINT('Ctrl Pts',(-0.583884606950983,1.48402839826927,2.54751025245374));
#2924=CARTESIAN_POINT('Ctrl Pts',(-0.537647803435037,1.50198367277533,2.36519340678523));
#2925=CARTESIAN_POINT('Ctrl Pts',(-0.490604855458372,1.51845423214647,2.18358873358089));
#2926=CARTESIAN_POINT('Ctrl Pts',(-0.442804815423751,1.53339707854539,2.00236405569142));
#2927=CARTESIAN_POINT('Ctrl Pts',(-0.394281586765277,1.54677408931355,1.8211228834772));
#2928=CARTESIAN_POINT('Ctrl Pts',(-0.346122035815585,1.55829399262846,1.64334647734979));
#2929=CARTESIAN_POINT('Ctrl Pts',(-0.314062180443265,1.56484047624676,1.52598220674336));
#2930=CARTESIAN_POINT('Ctrl Pts',(-0.298481397381986,1.56775998305301,1.46909308525785));
#2931=CARTESIAN_POINT('Ctrl Pts',(-0.688544962830487,1.34479478273297,3.63443111239906));
#2932=CARTESIAN_POINT('Ctrl Pts',(-0.685120605109978,1.34656376282567,3.6185509653578));
#2933=CARTESIAN_POINT('Ctrl Pts',(-0.675105893128652,1.35168838461826,3.57230322443494));
#2934=CARTESIAN_POINT('Ctrl Pts',(-0.659282163506982,1.35956146599866,3.50010160173387));
#2935=CARTESIAN_POINT('Ctrl Pts',(-0.639070051894866,1.36927015649245,3.40916949446127));
#2936=CARTESIAN_POINT('Ctrl Pts',(-0.611749972592548,1.38189180788267,3.2880484854889));
#2937=CARTESIAN_POINT('Ctrl Pts',(-0.575852866413135,1.39745272563288,3.13235320555955));
#2938=CARTESIAN_POINT('Ctrl Pts',(-0.532869333753939,1.41453786253579,2.95061233582319));
#2939=CARTESIAN_POINT('Ctrl Pts',(-0.488803349414843,1.43048405169031,2.76851461155279));
#2940=CARTESIAN_POINT('Ctrl Pts',(-0.443831202618806,1.4451723295215,2.5863960113601));
#2941=CARTESIAN_POINT('Ctrl Pts',(-0.398161584007408,1.45849925538281,2.40464093741428));
#2942=CARTESIAN_POINT('Ctrl Pts',(-0.351980552646023,1.47039405386299,2.22348284963929));
#2943=CARTESIAN_POINT('Ctrl Pts',(-0.305334894233753,1.48083357853288,2.04258415350328));
#2944=CARTESIAN_POINT('Ctrl Pts',(-0.258257021148837,1.48979859300108,1.86154302641097));
#2945=CARTESIAN_POINT('Ctrl Pts',(-0.211795951533742,1.4971095736915,1.68383387697822));
#2946=CARTESIAN_POINT('Ctrl Pts',(-0.181033111342241,1.50097204806355,1.56642857743935));
#2947=CARTESIAN_POINT('Ctrl Pts',(-0.166121147668913,1.50261681853223,1.50949906819264));
#2948=CARTESIAN_POINT('Ctrl Pts',(-0.629696458147567,1.36165229607664,3.65199574287326));
#2949=CARTESIAN_POINT('Ctrl Pts',(-0.626167958702451,1.36328451694371,3.63616051406208));
#2950=CARTESIAN_POINT('Ctrl Pts',(-0.615852664871306,1.36800767441194,3.5900426189192));
#2951=CARTESIAN_POINT('Ctrl Pts',(-0.599572366721097,1.37523972286364,3.51803923856356));
#2952=CARTESIAN_POINT('Ctrl Pts',(-0.578805635195884,1.38411989784001,3.42734931170891));
#2953=CARTESIAN_POINT('Ctrl Pts',(-0.550777172204346,1.39560852290446,3.30653942427206));
#2954=CARTESIAN_POINT('Ctrl Pts',(-0.5140337838053,1.40965615469997,3.15121898395439));
#2955=CARTESIAN_POINT('Ctrl Pts',(-0.470165276798631,1.42489818977355,2.96987337259505));
#2956=CARTESIAN_POINT('Ctrl Pts',(-0.425322759859312,1.43892948884399,2.78812431624163));
#2957=CARTESIAN_POINT('Ctrl Pts',(-0.379690856821434,1.45164407475128,2.60630218589409));
#2958=CARTESIAN_POINT('Ctrl Pts',(-0.333485051652375,1.46295349992599,2.42478648035809));
#2959=CARTESIAN_POINT('Ctrl Pts',(-0.286895953858293,1.47280134720167,2.24380683467658));
#2960=CARTESIAN_POINT('Ctrl Pts',(-0.239972983081503,1.48117283965461,2.06302286319602));
#2961=CARTESIAN_POINT('Ctrl Pts',(-0.192751416893064,1.48805668536748,1.88202991867794));
#2962=CARTESIAN_POINT('Ctrl Pts',(-0.146283800269048,1.49332632203487,1.70430002457764));
#2963=CARTESIAN_POINT('Ctrl Pts',(-0.115604442331571,1.49584965189322,1.58683601964808));
#2964=CARTESIAN_POINT('Ctrl Pts',(-0.100753819706687,1.49684925711639,1.52986726864537));
#2965=CARTESIAN_POINT('Ctrl Pts',(-0.607025959192225,1.37168490728256,3.65925099489263));
#2966=CARTESIAN_POINT('Ctrl Pts',(-0.60344790200952,1.37326834206546,3.64343392368044));
#2967=CARTESIAN_POINT('Ctrl Pts',(-0.592989175522605,1.37784798395479,3.59736850014132));
#2968=CARTESIAN_POINT('Ctrl Pts',(-0.57648917565172,1.38484951467471,3.52544514958058));
#2969=CARTESIAN_POINT('Ctrl Pts',(-0.555452633209291,1.39342967020405,3.434852860297));
#2970=CARTESIAN_POINT('Ctrl Pts',(-0.527075154194807,1.40450506267449,3.31416820479013));
#2971=CARTESIAN_POINT('Ctrl Pts',(-0.489905412572312,1.4179948629774,3.15899821399656));
#2972=CARTESIAN_POINT('Ctrl Pts',(-0.445575721987375,1.43254877042827,2.97781051843901));
#2973=CARTESIAN_POINT('Ctrl Pts',(-0.400311033168572,1.44585650129493,2.79619989794606));
#2974=CARTESIAN_POINT('Ctrl Pts',(-0.354300087007914,1.4578167110256,2.61449442321128));
#2975=CARTESIAN_POINT('Ctrl Pts',(-0.307762005139667,1.46834649803287,2.43307158500512));
#2976=CARTESIAN_POINT('Ctrl Pts',(-0.260890118166984,1.47739488112685,2.25215944810795));
#2977=CARTESIAN_POINT('Ctrl Pts',(-0.213735466448728,1.48495024496219,2.07141646197538));
#2978=CARTESIAN_POINT('Ctrl Pts',(-0.166335026315004,1.49100429710345,1.89043679221729));
#2979=CARTESIAN_POINT('Ctrl Pts',(-0.119745945539575,1.49545158255882,1.71269160120064));
#2980=CARTESIAN_POINT('Ctrl Pts',(-0.0890222264331474,1.49742996744857,
1.59519875278746));
#2981=CARTESIAN_POINT('Ctrl Pts',(-0.0741587509848586,1.49816570500475,
1.53821152830431));
#2982=CARTESIAN_POINT('',(-0.943467069922418,1.48324921693004,3.5875536564834));
#2983=CARTESIAN_POINT('Ctrl Pts',(-0.943467069922418,1.48324921693004,3.5875536564834));
#2984=CARTESIAN_POINT('Ctrl Pts',(-0.911988919217037,1.43186060560624,3.5886056925846));
#2985=CARTESIAN_POINT('Ctrl Pts',(-0.826160738847565,1.35762720183164,3.60057394551352));
#2986=CARTESIAN_POINT('Ctrl Pts',(-0.688544962830487,1.34479478273297,3.63443111239906));
#2987=CARTESIAN_POINT('Ctrl Pts',(-0.629696458147567,1.36165229607664,3.65199574287326));
#2988=CARTESIAN_POINT('Ctrl Pts',(-0.607025959192225,1.37168490728256,3.65925099489263));
#2989=CARTESIAN_POINT('',(-0.369466250946922,1.73820204864101,1.45));
#2990=CARTESIAN_POINT('Ctrl Pts',(-0.332008345602589,1.56197645932007,1.67652117420151));
#2991=CARTESIAN_POINT('Ctrl Pts',(-0.335666540520108,1.57918691327537,1.623363391877));
#2992=CARTESIAN_POINT('Ctrl Pts',(-0.340536050180584,1.60209615504244,1.56701573766652));
#2993=CARTESIAN_POINT('Ctrl Pts',(-0.349856947536442,1.64594752939017,1.50229512070095));
#2994=CARTESIAN_POINT('Ctrl Pts',(-0.353663856466606,1.66385762776182,1.48129205971666));
#2995=CARTESIAN_POINT('Ctrl Pts',(-0.359958828951196,1.69347314485116,1.46166014369943));
#2996=CARTESIAN_POINT('Ctrl Pts',(-0.361859338038585,1.70241433713219,1.45714250082941));
#2997=CARTESIAN_POINT('Ctrl Pts',(-0.365698799928146,1.72047758514202,1.45141595658653));
#2998=CARTESIAN_POINT('Ctrl Pts',(-0.367562299286797,1.7292446603338,1.45));
#2999=CARTESIAN_POINT('Ctrl Pts',(-0.369466250946922,1.73820204864101,1.45));
#3000=CARTESIAN_POINT('Ctrl Pts',(-0.36946625094292,1.73820204863929,1.44999999998894));
#3001=CARTESIAN_POINT('Ctrl Pts',(-0.386683802664112,1.73465644209327,1.50684653496513));
#3002=CARTESIAN_POINT('Ctrl Pts',(-0.422123800785075,1.72668676270091,1.62428780140343));
#3003=CARTESIAN_POINT('Ctrl Pts',(-0.475267757885227,1.71264075023162,1.80230427854725));
#3004=CARTESIAN_POINT('Ctrl Pts',(-0.528718848872807,1.69631406490753,1.98398316643856));
#3005=CARTESIAN_POINT('Ctrl Pts',(-0.581222817686928,1.67808525560118,2.16569274722092));
#3006=CARTESIAN_POINT('Ctrl Pts',(-0.632729910907446,1.65801193184126,2.34782629255281));
#3007=CARTESIAN_POINT('Ctrl Pts',(-0.683173840300085,1.63615690345454,2.53071245098881));
#3008=CARTESIAN_POINT('Ctrl Pts',(-0.732336339926774,1.61265773963855,2.71410463836678));
#3009=CARTESIAN_POINT('Ctrl Pts',(-0.779982624220184,1.58769504091146,2.89760204565885));
#3010=CARTESIAN_POINT('Ctrl Pts',(-0.825922883265548,1.56146383393686,3.08085080057083));
#3011=CARTESIAN_POINT('Ctrl Pts',(-0.863822090044592,1.53799061472494,3.23791979191042));
#3012=CARTESIAN_POINT('Ctrl Pts',(-0.892375698582708,1.51919559349653,3.36015153339598));
#3013=CARTESIAN_POINT('Ctrl Pts',(-0.913359928986264,1.50485121731937,3.45193542388782));
#3014=CARTESIAN_POINT('Ctrl Pts',(-0.929683749042557,1.49330074236065,3.52482536880735));
#3015=CARTESIAN_POINT('Ctrl Pts',(-0.939959866594388,1.48582488693083,3.57151959855649));
#3016=CARTESIAN_POINT('Ctrl Pts',(-0.943467069922418,1.48324921693004,3.5875536564834));
#3017=CARTESIAN_POINT('Ctrl Pts',(-1.06837159703091,1.37946177710856,4.09643521420342));
#3018=CARTESIAN_POINT('Ctrl Pts',(-1.06774235938315,1.3800149513252,4.0941469507157));
#3019=CARTESIAN_POINT('Ctrl Pts',(-1.06364298427032,1.38361506177693,4.07922005465996));
#3020=CARTESIAN_POINT('Ctrl Pts',(-1.0561300483829,1.39016874623852,4.05162984852855));
#3021=CARTESIAN_POINT('Ctrl Pts',(-1.04593328143115,1.39896813390023,4.01361602341876));
#3022=CARTESIAN_POINT('Ctrl Pts',(-1.03588012722106,1.40755512742145,3.97554330870297));
#3023=CARTESIAN_POINT('Ctrl Pts',(-1.02597444337834,1.41593456722825,3.93740734370972));
#3024=CARTESIAN_POINT('Ctrl Pts',(-1.01622091444492,1.42411048526981,3.89920714499752));
#3025=CARTESIAN_POINT('Ctrl Pts',(-1.00662446924874,1.4320866056283,3.86094302802063));
#3026=CARTESIAN_POINT('Ctrl Pts',(-0.997190552686654,1.43986614015786,3.82261789329059));
#3027=CARTESIAN_POINT('Ctrl Pts',(-0.987924177225404,1.44745257457805,3.7842335214291));
#3028=CARTESIAN_POINT('Ctrl Pts',(-0.978829818888174,1.45484973015285,3.74578996372371));
#3029=CARTESIAN_POINT('Ctrl Pts',(-0.96991174349642,1.46206149251312,3.70728677936871));
#3030=CARTESIAN_POINT('Ctrl Pts',(-0.961174278113432,1.46909157629057,3.66872423378518));
#3031=CARTESIAN_POINT('Ctrl Pts',(-0.952337406689051,1.47617139632465,3.62881901721394));
#3032=CARTESIAN_POINT('Ctrl Pts',(-0.946490393231791,1.48083897323386,3.60174507703234));
#3033=CARTESIAN_POINT('Ctrl Pts',(-0.943467069922418,1.48324921693004,3.5875536564834));
#3034=CARTESIAN_POINT('Ctrl Pts',(-1.03355698582424,1.3336256291474,4.09791671970365));
#3035=CARTESIAN_POINT('Ctrl Pts',(-1.03294241593761,1.33415289755493,4.09562757255589));
#3036=CARTESIAN_POINT('Ctrl Pts',(-1.02893875547056,1.33758411683942,4.08069481048353));
#3037=CARTESIAN_POINT('Ctrl Pts',(-1.02160313080686,1.34382681354216,4.0530925221967));
#3038=CARTESIAN_POINT('Ctrl Pts',(-1.01165155035603,1.35220039108139,4.01505919664557));
#3039=CARTESIAN_POINT('Ctrl Pts',(-1.00184482613057,1.36036348635727,3.97696416696327));
#3040=CARTESIAN_POINT('Ctrl Pts',(-0.992186820215198,1.36832080123661,3.93880311694745));
#3041=CARTESIAN_POINT('Ctrl Pts',(-0.982682206830851,1.3760762626253,3.90057512314446));
#3042=CARTESIAN_POINT('Ctrl Pts',(-0.973335902268635,1.38363350293978,3.86228057096367));
#3043=CARTESIAN_POINT('Ctrl Pts',(-0.96415332362947,1.39099567084067,3.82392242872495));
#3044=CARTESIAN_POINT('Ctrl Pts',(-0.955139469907567,1.3981661738181,3.78550256003075));
#3045=CARTESIAN_POINT('Ctrl Pts',(-0.946298814923446,1.40514873833816,3.74702108658296));
#3046=CARTESIAN_POINT('Ctrl Pts',(-0.937635634238637,1.41194714643644,3.70847766140402));
#3047=CARTESIAN_POINT('Ctrl Pts',(-0.929154261188255,1.41856502037434,3.66987263583432));
#3048=CARTESIAN_POINT('Ctrl Pts',(-0.920583240545078,1.42522001677362,3.62992131074539));
#3049=CARTESIAN_POINT('Ctrl Pts',(-0.914917206165379,1.42960053321713,3.60281463997216));
#3050=CARTESIAN_POINT('Ctrl Pts',(-0.911988919217042,1.43186060560623,3.5886056925846));
#3051=CARTESIAN_POINT('Ctrl Pts',(-0.945737418363226,1.27078878741811,4.11312184004493));
#3052=CARTESIAN_POINT('Ctrl Pts',(-0.945132098770803,1.27126402383167,4.11082069069123));
#3053=CARTESIAN_POINT('Ctrl Pts',(-0.941188763749964,1.27435592846855,4.0958093977113));
#3054=CARTESIAN_POINT('Ctrl Pts',(-0.933964435940166,1.27997267992243,4.06805911030877));
#3055=CARTESIAN_POINT('Ctrl Pts',(-0.924165611933919,1.28748650492212,4.02981526306792));
#3056=CARTESIAN_POINT('Ctrl Pts',(-0.914511201680813,1.29479099174207,3.99150285452596));
#3057=CARTESIAN_POINT('Ctrl Pts',(-0.905004988919784,1.30189054785171,3.95311758439583));
#3058=CARTESIAN_POINT('Ctrl Pts',(-0.895651562924781,1.30878887322561,3.91465858290364));
#3059=CARTESIAN_POINT('Ctrl Pts',(-0.8864557561791,1.31548939829307,3.87612630380469));
#3060=CARTESIAN_POINT('Ctrl Pts',(-0.877422894390463,1.32199512374121,3.83752379806103));
#3061=CARTESIAN_POINT('Ctrl Pts',(-0.868557897140065,1.32830927793431,3.79885302201529));
#3062=CARTESIAN_POINT('Ctrl Pts',(-0.859865165973692,1.33443536798963,3.76011416767892));
#3063=CARTESIAN_POINT('Ctrl Pts',(-0.851348915559985,1.34037693822871,3.72130698239091));
#3064=CARTESIAN_POINT('Ctrl Pts',(-0.843013417313458,1.34613738998545,3.682431903551));
#3065=CARTESIAN_POINT('Ctrl Pts',(-0.834591970206905,1.35190562935061,3.64219515232617));
#3066=CARTESIAN_POINT('Ctrl Pts',(-0.829026397018542,1.35568471690894,3.61489066845716));
#3067=CARTESIAN_POINT('Ctrl Pts',(-0.826150482436609,1.35762953721708,3.6005769235295));
#3068=CARTESIAN_POINT('Ctrl Pts',(-0.816525155410194,1.27031441584071,4.15547739968654));
#3069=CARTESIAN_POINT('Ctrl Pts',(-0.815881365814498,1.27073170732177,4.15314178689486));
#3070=CARTESIAN_POINT('Ctrl Pts',(-0.811687188534668,1.27344581091331,4.13790535346816));
#3071=CARTESIAN_POINT('Ctrl Pts',(-0.80400048485319,1.27836651889384,4.10973497603179));
#3072=CARTESIAN_POINT('Ctrl Pts',(-0.793567298476746,1.28492677543844,4.07090308039993));
#3073=CARTESIAN_POINT('Ctrl Pts',(-0.783279970078383,1.29128181262528,4.03199239886399));
#3074=CARTESIAN_POINT('Ctrl Pts',(-0.773141944905807,1.29743608810872,3.99299850200469));
#3075=CARTESIAN_POINT('Ctrl Pts',(-0.763157520664796,1.3033934359435,3.95392043411396));
#3076=CARTESIAN_POINT('Ctrl Pts',(-0.753331257307519,1.30915745119424,3.91475858063239));
#3077=CARTESIAN_POINT('Ctrl Pts',(-0.743668248381596,1.31473135808667,3.8755159751285));
#3078=CARTESIAN_POINT('Ctrl Pts',(-0.734173157507617,1.32011857808666,3.83619453306072));
#3079=CARTESIAN_POINT('Ctrl Pts',(-0.72485010250188,1.32532276541732,3.79679438921373));
#3080=CARTESIAN_POINT('Ctrl Pts',(-0.715702998019844,1.33034759970193,3.75731520939615));
#3081=CARTESIAN_POINT('Ctrl Pts',(-0.706735831282987,1.33519663150466,3.71775737228512));
#3082=CARTESIAN_POINT('Ctrl Pts',(-0.697660580062288,1.34002880580908,3.67680398466884));
#3083=CARTESIAN_POINT('Ctrl Pts',(-0.691651111643423,1.34317795026696,3.64900606673991));
#3084=CARTESIAN_POINT('Ctrl Pts',(-0.6885423660422,1.3447940100013,3.63443167799337));
#3085=CARTESIAN_POINT('Ctrl Pts',(-0.763741794068928,1.29121101773352,4.17736182547347));
#3086=CARTESIAN_POINT('Ctrl Pts',(-0.763069074044717,1.29160907269711,4.17500873603275));
#3087=CARTESIAN_POINT('Ctrl Pts',(-0.758686335991834,1.29419775339186,4.1596581276046));
#3088=CARTESIAN_POINT('Ctrl Pts',(-0.750653021911233,1.29888739739097,4.1312746623248));
#3089=CARTESIAN_POINT('Ctrl Pts',(-0.73974668694987,1.30513128435363,4.09214438017147));
#3090=CARTESIAN_POINT('Ctrl Pts',(-0.728989818667916,1.31117167352127,4.05293001718209));
#3091=CARTESIAN_POINT('Ctrl Pts',(-0.718385751496873,1.31701320694288,4.01362708321797));
#3092=CARTESIAN_POINT('Ctrl Pts',(-0.707938708231266,1.32265993425863,3.97423457850138));
#3093=CARTESIAN_POINT('Ctrl Pts',(-0.697653188286896,1.32811567747468,3.9347528514921));
#3094=CARTESIAN_POINT('Ctrl Pts',(-0.687534255688398,1.333383907406,3.8951849281946));
#3095=CARTESIAN_POINT('Ctrl Pts',(-0.6775865261684,1.33846828376063,3.85553270015106));
#3096=CARTESIAN_POINT('Ctrl Pts',(-0.667814052173019,1.34337268331144,3.81579627697981));
#3097=CARTESIAN_POINT('Ctrl Pts',(-0.658220670836166,1.34810100729237,3.77597527796789));
#3098=CARTESIAN_POINT('Ctrl Pts',(-0.648810305033786,1.35265703154884,3.73607005393588));
#3099=CARTESIAN_POINT('Ctrl Pts',(-0.639280235317701,1.35719031327703,3.69475194727588));
#3100=CARTESIAN_POINT('Ctrl Pts',(-0.632964847499988,1.36013990285917,3.6667028378312));
#3101=CARTESIAN_POINT('Ctrl Pts',(-0.629696458147566,1.36165229607664,3.65199574287326));
#3102=CARTESIAN_POINT('Ctrl Pts',(-0.743798454951966,1.30259888623132,4.18638927157046));
#3103=CARTESIAN_POINT('Ctrl Pts',(-0.743112609955823,1.30299051135388,4.18402904064226));
#3104=CARTESIAN_POINT('Ctrl Pts',(-0.738644332973468,1.30553726244278,4.16863177364623));
#3105=CARTESIAN_POINT('Ctrl Pts',(-0.730453858195403,1.31014957661343,4.14016119301523));
#3106=CARTESIAN_POINT('Ctrl Pts',(-0.719333185728956,1.31628742049569,4.10090884361351));
#3107=CARTESIAN_POINT('Ctrl Pts',(-0.708363834890825,1.3222222095956,4.06157016969351));
#3108=CARTESIAN_POINT('Ctrl Pts',(-0.697549110306645,1.32795867870098,4.02214065783501));
#3109=CARTESIAN_POINT('Ctrl Pts',(-0.686893221428442,1.33350098088267,3.98261929174181));
#3110=CARTESIAN_POINT('Ctrl Pts',(-0.676400660585273,1.33885304559998,3.94300640546808));
#3111=CARTESIAN_POINT('Ctrl Pts',(-0.666076498891374,1.34401845758672,3.90330502394959));
#3112=CARTESIAN_POINT('Ctrl Pts',(-0.655925350562248,1.34900098787343,3.86351702983884));
#3113=CARTESIAN_POINT('Ctrl Pts',(-0.645951258865197,1.35380461897405,3.82364252480242));
#3114=CARTESIAN_POINT('Ctrl Pts',(-0.636158046162031,1.35843335786476,3.78368111033152));
#3115=CARTESIAN_POINT('Ctrl Pts',(-0.626549626325383,1.36289108696172,3.7436331275146));
#3116=CARTESIAN_POINT('Ctrl Pts',(-0.616816746347971,1.36732425004871,3.70216508550576));
#3117=CARTESIAN_POINT('Ctrl Pts',(-0.610365270934557,1.3702071269974,3.67401267390756));
#3118=CARTESIAN_POINT('Ctrl Pts',(-0.607025959192225,1.37168490728256,3.65925099489263));
#3119=CARTESIAN_POINT('',(-1.06837159703091,1.37946177710855,4.09643521420342));
#3120=CARTESIAN_POINT('Ctrl Pts',(-1.06837159703091,1.37946177710856,4.09643521420342));
#3121=CARTESIAN_POINT('Ctrl Pts',(-1.03355698582424,1.3336256291474,4.09791671970365));
#3122=CARTESIAN_POINT('Ctrl Pts',(-0.945737418363226,1.27078878741811,4.11312184004493));
#3123=CARTESIAN_POINT('Ctrl Pts',(-0.816525155410194,1.27031441584071,4.15547739968654));
#3124=CARTESIAN_POINT('Ctrl Pts',(-0.763741794068928,1.29121101773352,4.17736182547347));
#3125=CARTESIAN_POINT('Ctrl Pts',(-0.743798454951966,1.30259888623132,4.18638927157046));
#3126=CARTESIAN_POINT('Ctrl Pts',(-0.943467069922418,1.48324921693004,3.5875536564834));
#3127=CARTESIAN_POINT('Ctrl Pts',(-0.946490393231791,1.48083897323386,3.60174507703234));
#3128=CARTESIAN_POINT('Ctrl Pts',(-0.952337406689051,1.47617139632465,3.62881901721394));
#3129=CARTESIAN_POINT('Ctrl Pts',(-0.961174278113432,1.46909157629057,3.66872423378518));
#3130=CARTESIAN_POINT('Ctrl Pts',(-0.96991174349642,1.46206149251312,3.70728677936871));
#3131=CARTESIAN_POINT('Ctrl Pts',(-0.978829818888174,1.45484973015285,3.74578996372371));
#3132=CARTESIAN_POINT('Ctrl Pts',(-0.987924177225404,1.44745257457805,3.7842335214291));
#3133=CARTESIAN_POINT('Ctrl Pts',(-0.997190552686654,1.43986614015786,3.82261789329059));
#3134=CARTESIAN_POINT('Ctrl Pts',(-1.00662446924874,1.4320866056283,3.86094302802063));
#3135=CARTESIAN_POINT('Ctrl Pts',(-1.01622091444492,1.42411048526981,3.89920714499752));
#3136=CARTESIAN_POINT('Ctrl Pts',(-1.02597444337834,1.41593456722825,3.93740734370972));
#3137=CARTESIAN_POINT('Ctrl Pts',(-1.03588012722106,1.40755512742145,3.97554330870297));
#3138=CARTESIAN_POINT('Ctrl Pts',(-1.04593328143115,1.39896813390023,4.01361602341876));
#3139=CARTESIAN_POINT('Ctrl Pts',(-1.0561300483829,1.39016874623852,4.05162984852855));
#3140=CARTESIAN_POINT('Ctrl Pts',(-1.06364298427032,1.38361506177693,4.07922005465996));
#3141=CARTESIAN_POINT('Ctrl Pts',(-1.06774235938315,1.3800149513252,4.0941469507157));
#3142=CARTESIAN_POINT('Ctrl Pts',(-1.06837159703091,1.37946177710856,4.09643521420342));
#3143=CARTESIAN_POINT('Ctrl Pts',(-0.743798454951966,1.30259888623132,4.18638927157046));
#3144=CARTESIAN_POINT('Ctrl Pts',(-1.07052888808065,1.11603217416387,5.31078221428005));
#3145=CARTESIAN_POINT('Ctrl Pts',(-1.58994418778559,0.46562949160079,7.55939186034251));
#3146=CARTESIAN_POINT('Ctrl Pts',(-1.4950965585048,-0.41953839527839,10.029128870521));
#3147=CARTESIAN_POINT('Ctrl Pts',(-1.28302455260021,-0.779419125024719,
11.3736744077464));
#3148=CARTESIAN_POINT('Ctrl Pts',(-1.24962343930457,-0.829723604545892,
11.5710108297089));
#3149=CARTESIAN_POINT('Ctrl Pts',(-0.747122344804793,1.30070090814835,4.18488469722096));
#3150=CARTESIAN_POINT('Ctrl Pts',(-1.07301745671885,1.11343569114674,5.30943103691766));
#3151=CARTESIAN_POINT('Ctrl Pts',(-1.59025161956807,0.463077519290101,7.5585298817476));
#3152=CARTESIAN_POINT('Ctrl Pts',(-1.49463973987002,-0.420964545429837,
10.0286170569759));
#3153=CARTESIAN_POINT('Ctrl Pts',(-1.28222226397008,-0.780767106976001,
11.3731577623986));
#3154=CARTESIAN_POINT('Ctrl Pts',(-1.24874237724436,-0.831050547392752,
11.5704901266732));
#3155=CARTESIAN_POINT('Ctrl Pts',(-0.753918089458481,1.29702896842636,4.1818538718517));
#3156=CARTESIAN_POINT('Ctrl Pts',(-1.07815506091093,1.10840122165121,5.3067098643858));
#3157=CARTESIAN_POINT('Ctrl Pts',(-1.59098255893886,0.457917504282148,7.55679350801402));
#3158=CARTESIAN_POINT('Ctrl Pts',(-1.49385358654879,-0.42388437178469,10.0275832246955));
#3159=CARTESIAN_POINT('Ctrl Pts',(-1.280650085976,-0.783520025228533,11.3721147520323));
#3160=CARTESIAN_POINT('Ctrl Pts',(-1.24702718639549,-0.833771145085599,
11.5694383731903));
#3161=CARTESIAN_POINT('Ctrl Pts',(-0.768159428746262,1.29032841253122,4.17571845254855));
#3162=CARTESIAN_POINT('Ctrl Pts',(-1.08919592505315,1.09867981785642,5.30120479896466));
#3163=CARTESIAN_POINT('Ctrl Pts',(-1.59308966729899,0.447513069007336,7.55327735005518));
#3164=CARTESIAN_POINT('Ctrl Pts',(-1.492543602173,-0.429914785735268,10.0254851701094));
#3165=CARTESIAN_POINT('Ctrl Pts',(-1.27778452562048,-0.789316639975232,
11.3699909646793));
#3166=CARTESIAN_POINT('Ctrl Pts',(-1.243853045499,-0.839513315699906,11.5672959050792));
#3167=CARTESIAN_POINT('Ctrl Pts',(-0.81693187608663,1.27131727590296,4.15556163588816));
#3168=CARTESIAN_POINT('Ctrl Pts',(-1.12808731980351,1.06925839848785,5.28313865538737));
#3169=CARTESIAN_POINT('Ctrl Pts',(-1.60241889565295,0.413348136196911,7.54172836414171));
#3170=CARTESIAN_POINT('Ctrl Pts',(-1.48981813976015,-0.450369784259907,
10.0185617866649));
#3171=CARTESIAN_POINT('Ctrl Pts',(-1.26952663949099,-0.809184865270466,
11.3629712416702));
#3172=CARTESIAN_POINT('Ctrl Pts',(-1.23461918901945,-0.85930480665409,11.5602075949711));
#3173=CARTESIAN_POINT('Ctrl Pts',(-0.908873775697137,1.26674342296672,4.12435618035269));
#3174=CARTESIAN_POINT('Ctrl Pts',(-1.20940344055739,1.04291742160893,5.25531569194909));
#3175=CARTESIAN_POINT('Ctrl Pts',(-1.63780756596419,0.36129738733311,7.52393259291113));
#3176=CARTESIAN_POINT('Ctrl Pts',(-1.49793366313516,-0.486391770018027,
10.0077129467555));
#3177=CARTESIAN_POINT('Ctrl Pts',(-1.26708947192492,-0.847227903898342,
11.3517645784061));
#3178=CARTESIAN_POINT('Ctrl Pts',(-1.23068271558302,-0.897799801500878,
11.5488541587509));
#3179=CARTESIAN_POINT('Ctrl Pts',(-1.01079055345445,1.31608576940719,4.10158693893602));
#3180=CARTESIAN_POINT('Ctrl Pts',(-1.31387838229019,1.06182434914759,5.2356853766686));
#3181=CARTESIAN_POINT('Ctrl Pts',(-1.70663075105432,0.328052573240239,7.51194115148563));
#3182=CARTESIAN_POINT('Ctrl Pts',(-1.52765584269077,-0.520080686095927,
10.0001316862432));
#3183=CARTESIAN_POINT('Ctrl Pts',(-1.28836525240976,-0.88850341217532,11.3435125493069));
#3184=CARTESIAN_POINT('Ctrl Pts',(-1.25035697452713,-0.940622080763787,
11.5403984250484));
#3185=CARTESIAN_POINT('Ctrl Pts',(-1.05345104937091,1.35981771369663,4.09707014513209));
#3186=CARTESIAN_POINT('Ctrl Pts',(-1.36239198456834,1.0914224081899,5.23221079900332));
#3187=CARTESIAN_POINT('Ctrl Pts',(-1.74709151824559,0.323969770557339,7.51031057800157));
#3188=CARTESIAN_POINT('Ctrl Pts',(-1.54971175906299,-0.530625208098838,
9.99896319373526));
#3189=CARTESIAN_POINT('Ctrl Pts',(-1.30663374027324,-0.904917664180163,
11.3419035902111));
#3190=CARTESIAN_POINT('Ctrl Pts',(-1.26837487720115,-0.958027052857205,
11.5387006289552));
#3191=CARTESIAN_POINT('Ctrl Pts',(-1.06837159703091,1.37946177710855,4.09643521420342));
#3192=CARTESIAN_POINT('Ctrl Pts',(-1.38084798995758,1.10527164467098,5.23191540235401));
#3193=CARTESIAN_POINT('Ctrl Pts',(-1.76332398422635,0.324574752563253,7.51035536920056));
#3194=CARTESIAN_POINT('Ctrl Pts',(-1.55859728827287,-0.533983925055517,
9.99888929381305));
#3195=CARTESIAN_POINT('Ctrl Pts',(-1.3148703428084,-0.910430140089471,11.3416843543119));
#3196=CARTESIAN_POINT('Ctrl Pts',(-1.27644766297827,-0.964015168154409,
11.5384416682343));
#3197=CARTESIAN_POINT('',(-1.38320455269227,-0.79859352084165,10.950000000047));
#3198=CARTESIAN_POINT('Ctrl Pts',(-1.38320455269247,-0.79859352084131,10.9500000000007));
#3199=CARTESIAN_POINT('Ctrl Pts',(-1.38311351720088,-0.798540961475734,
10.9500000000007));
#3200=CARTESIAN_POINT('Ctrl Pts',(-1.38302255573908,-0.79848844485128,10.9500005222947));
#3201=CARTESIAN_POINT('Ctrl Pts',(-1.38293166859606,-0.798435971134793,
10.9500015646149));
#3202=CARTESIAN_POINT('Ctrl Pts',(-1.06837159703091,1.37946177710855,4.09643521420342));
#3203=CARTESIAN_POINT('Ctrl Pts',(-1.38084798995758,1.10527164467098,5.23191540235401));
#3204=CARTESIAN_POINT('Ctrl Pts',(-1.76332398422635,0.324574752563253,7.51035536920056));
#3205=CARTESIAN_POINT('Ctrl Pts',(-1.57473248541302,-0.466318037833313,
9.80275959379244));
#3206=CARTESIAN_POINT('Ctrl Pts',(-1.38323386216533,-0.798595769620302,
10.9493759443528));
#3207=CARTESIAN_POINT('Ctrl Pts',(-1.38313953931012,-0.798759377162363,
10.9499405704412));
#3208=CARTESIAN_POINT('Ctrl Pts',(-6.36528671781562,-3.675,10.95));
#3209=CARTESIAN_POINT('Ctrl Pts',(-6.94255436791275,-2.67514310046589,10.2));
#3210=CARTESIAN_POINT('Ctrl Pts',(-7.61615612608855,-0.399367192384657,
8.7));
#3211=CARTESIAN_POINT('Ctrl Pts',(-6.96911884461755,3.10285162094802,6.45));
#3212=CARTESIAN_POINT('Ctrl Pts',(-4.79941550428726,5.92713582673084,4.2));
#3213=CARTESIAN_POINT('Ctrl Pts',(-2.65745686135802,6.9493434790213,2.7));
#3214=CARTESIAN_POINT('Ctrl Pts',(-1.52815092751053,7.18938486539347,1.95));
#3215=CARTESIAN_POINT('Ctrl Pts',(-4.7045926570463,-2.71619783697322,10.95));
#3216=CARTESIAN_POINT('Ctrl Pts',(-5.13125201556288,-1.97720215049776,10.2));
#3217=CARTESIAN_POINT('Ctrl Pts',(-5.62911205326041,-0.295172871867558,
8.7));
#3218=CARTESIAN_POINT('Ctrl Pts',(-5.15088585887333,2.2933221391205,6.45));
#3219=CARTESIAN_POINT('Ctrl Pts',(-3.54725496911042,4.38075469714633,4.2));
#3220=CARTESIAN_POINT('Ctrl Pts',(-1.96413022548851,5.13626985744261,2.7));
#3221=CARTESIAN_POINT('Ctrl Pts',(-1.12945856976128,5.31368479470741,1.95));
#3222=CARTESIAN_POINT('Ctrl Pts',(-3.04389859627697,-1.75739567394643,10.95));
#3223=CARTESIAN_POINT('Ctrl Pts',(-3.319949663213,-1.27926120052963,10.2));
#3224=CARTESIAN_POINT('Ctrl Pts',(-3.64206798043228,-0.190978551350457,
8.7));
#3225=CARTESIAN_POINT('Ctrl Pts',(-3.3326528731291,1.48379265729299,6.45));
#3226=CARTESIAN_POINT('Ctrl Pts',(-2.29509443393357,2.83437356756182,4.2));
#3227=CARTESIAN_POINT('Ctrl Pts',(-1.27080358961901,3.32319623586392,2.7));
#3228=CARTESIAN_POINT('Ctrl Pts',(-0.730766212012037,3.43798472402135,1.95));
#3229=CARTESIAN_POINT('Ctrl Pts',(-1.38320453550765,-0.798593510919652,
10.95));
#3230=CARTESIAN_POINT('Ctrl Pts',(-1.50864731086313,-0.581320250561506,
10.2));
#3231=CARTESIAN_POINT('Ctrl Pts',(-1.65502390760415,-0.086784230833357,
8.7));
#3232=CARTESIAN_POINT('Ctrl Pts',(-1.51441988738488,0.674263175465472,6.45));
#3233=CARTESIAN_POINT('Ctrl Pts',(-1.04293389875673,1.28799243797732,4.2));
#3234=CARTESIAN_POINT('Ctrl Pts',(-0.577476953749502,1.51012261428523,2.7));
#3235=CARTESIAN_POINT('Ctrl Pts',(-0.332073854262791,1.56228465333529,1.95));
#3236=CARTESIAN_POINT('',(-3.4194765349899,6.50612636110408,3.26045213396563));
#3237=CARTESIAN_POINT('Ctrl Pts',(-3.41950934635687,6.50613526399686,3.2605128209929));
#3238=CARTESIAN_POINT('Ctrl Pts',(-3.18017932568619,5.70617524285516,3.36490822513146));
#3239=CARTESIAN_POINT('Ctrl Pts',(-2.74035866657693,4.37621465383434,3.57644917082292));
#3240=CARTESIAN_POINT('Ctrl Pts',(-1.98559049555956,2.71206001154047,3.92116550230827));
#3241=CARTESIAN_POINT('Ctrl Pts',(-1.40812229323104,1.82922452939078,4.07786466055296));
#3242=CARTESIAN_POINT('Ctrl Pts',(-1.06837159703092,1.37946177710856,4.09643521420342));
#3243=CARTESIAN_POINT('',(-6.36528671781562,-3.675,10.95));
#3244=CARTESIAN_POINT('Ctrl Pts',(-6.36528671781562,-3.675,10.95));
#3245=CARTESIAN_POINT('Ctrl Pts',(-6.94255436791275,-2.67514310046589,10.2));
#3246=CARTESIAN_POINT('Ctrl Pts',(-7.61615612608855,-0.399367192384657,
8.7));
#3247=CARTESIAN_POINT('Ctrl Pts',(-6.96911884461755,3.10285162094802,6.45));
#3248=CARTESIAN_POINT('Ctrl Pts',(-5.22064400390329,5.37882630607995,4.63681737798854));
#3249=CARTESIAN_POINT('Ctrl Pts',(-3.84600276251677,6.28099946168734,3.57363475597709));
#3250=CARTESIAN_POINT('Ctrl Pts',(-3.4191685414751,6.50516520709211,3.26045213396563));
#3251=CARTESIAN_POINT('',(-0.866025403784438,-0.499999999999999,10.95));
#3252=CARTESIAN_POINT('Ctrl Pts',(-3.49746956423462,6.76950638361729,3.22693040840323));
#3253=CARTESIAN_POINT('Ctrl Pts',(-3.23505966820517,5.87383653890679,3.33846173197386));
#3254=CARTESIAN_POINT('Ctrl Pts',(-2.77361444692258,4.44953883915436,3.56126065196158));
#3255=CARTESIAN_POINT('Ctrl Pts',(-1.98559049555956,2.71206001154047,3.92116550230827));
#3256=CARTESIAN_POINT('Ctrl Pts',(-1.40812229323104,1.82922452939078,4.07786466055296));
#3257=CARTESIAN_POINT('Ctrl Pts',(-1.06837159703092,1.37946177710856,4.09643521420342));
#3258=CARTESIAN_POINT('Ctrl Pts',(-3.27653997141465,6.77399431247542,3.10264486039988));
#3259=CARTESIAN_POINT('Ctrl Pts',(-3.0190018059052,5.87155532140675,3.20531698920101));
#3260=CARTESIAN_POINT('Ctrl Pts',(-2.56635351964677,4.43345660313227,3.41054397727073));
#3261=CARTESIAN_POINT('Ctrl Pts',(-1.80471524747639,2.6740262052908,3.74605805271177));
#3262=CARTESIAN_POINT('Ctrl Pts',(-1.27009895167851,1.77916658460168,3.90851175418657));
#3263=CARTESIAN_POINT('Ctrl Pts',(-0.964324127192248,1.33094308424796,3.95262560805713));
#3264=CARTESIAN_POINT('Ctrl Pts',(-3.06866482858574,6.77174171839893,2.95492954390387));
#3265=CARTESIAN_POINT('Ctrl Pts',(-2.81696554955613,5.86164765901517,3.04954230320155));
#3266=CARTESIAN_POINT('Ctrl Pts',(-2.37510376533834,4.40783794512067,3.23860813211846));
#3267=CARTESIAN_POINT('Ctrl Pts',(-1.64236910117833,2.62273041391302,3.55481237785196));
#3268=CARTESIAN_POINT('Ctrl Pts',(-1.14715715795023,1.71749840256705,3.73059438780639));
#3269=CARTESIAN_POINT('Ctrl Pts',(-0.871076325899687,1.2740615469011,3.80382624453016));
#3270=CARTESIAN_POINT('Ctrl Pts',(-2.87871794659553,6.76280141538615,2.78724777108473));
#3271=CARTESIAN_POINT('Ctrl Pts',(-2.63368687124761,5.84434590698732,2.87478938985284));
#3272=CARTESIAN_POINT('Ctrl Pts',(-2.20441444829044,4.37326281596953,3.04949858555101));
#3273=CARTESIAN_POINT('Ctrl Pts',(-1.50233276877822,2.55939923482103,3.35193096282658));
#3274=CARTESIAN_POINT('Ctrl Pts',(-1.04131601589897,1.64528645709875,3.54710811996031));
#3275=CARTESIAN_POINT('Ctrl Pts',(-0.789783770581348,1.20952207199045,3.65188112619873));
#3276=CARTESIAN_POINT('',(-2.87871794659553,6.76280141538614,2.78724777108473));
#3277=CARTESIAN_POINT('Ctrl Pts',(-0.94350186613063,1.4832539132332,3.58765720553423));
#3278=CARTESIAN_POINT('Ctrl Pts',(-1.13620870248826,1.83602886677814,3.50690224033434));
#3279=CARTESIAN_POINT('Ctrl Pts',(-1.54390135784644,2.66679379022796,3.33402465992942));
#3280=CARTESIAN_POINT('Ctrl Pts',(-2.20441444829044,4.37326281596953,3.04949858555101));
#3281=CARTESIAN_POINT('Ctrl Pts',(-2.63368687124761,5.84434590698732,2.87478938985284));
#3282=CARTESIAN_POINT('Ctrl Pts',(-2.87871794659553,6.76280141538615,2.78724777108473));
#3283=CARTESIAN_POINT('Ctrl Pts',(-2.87871794659553,6.76280141538614,2.78724777108473));
#3284=CARTESIAN_POINT('Ctrl Pts',(-2.95005268431583,6.73243639694513,2.86151906090629));
#3285=CARTESIAN_POINT('Ctrl Pts',(-3.02363325093426,6.69978145558342,2.93251383422011));
#3286=CARTESIAN_POINT('Ctrl Pts',(-3.09912356697019,6.66467958746094,3.00026036562747));
#3287=CARTESIAN_POINT('Ctrl Pts',(-3.11297139970437,6.65824055231124,3.01268768987927));
#3288=CARTESIAN_POINT('Ctrl Pts',(-3.12688362316734,6.651719148615,3.02500566061424));
#3289=CARTESIAN_POINT('Ctrl Pts',(-3.14085833038131,6.6451143648775,3.03721438104659));
#3290=CARTESIAN_POINT('Ctrl Pts',(-3.21608594883339,6.60955997770109,3.10293546903865));
#3291=CARTESIAN_POINT('Ctrl Pts',(-3.29293888382704,6.57167554416824,3.16533393092672));
#3292=CARTESIAN_POINT('Ctrl Pts',(-3.37112224612055,6.53133143154686,3.22446057064909));
#3293=CARTESIAN_POINT('Ctrl Pts',(-3.38719569928933,6.52303722180922,3.23661621664238));
#3294=CARTESIAN_POINT('Ctrl Pts',(-3.40332553912572,6.51463900148049,3.24863350914998));
#3295=CARTESIAN_POINT('Ctrl Pts',(-3.41950943590872,6.50613556332371,3.26051278193051));
#3296=CARTESIAN_POINT('Ctrl Pts',(-1.52815092751053,7.18938486539347,1.45));
#3297=CARTESIAN_POINT('Ctrl Pts',(-1.35876213937296,6.39247327251339,1.45));
#3298=CARTESIAN_POINT('Ctrl Pts',(-0.963521633718625,4.53301288912652,1.45));
#3299=CARTESIAN_POINT('Ctrl Pts',(-0.568281128064292,2.67355250573965,1.45));
#3300=CARTESIAN_POINT('Ctrl Pts',(-0.34242941054753,1.61100371523287,1.45));
#3301=CARTESIAN_POINT('Ctrl Pts',(-2.02188821790715,7.08443776457849,1.92205531927647));
#3302=CARTESIAN_POINT('Ctrl Pts',(-1.83702828175053,6.29081466572642,1.94682440743907));
#3303=CARTESIAN_POINT('Ctrl Pts',(-1.39532327885727,4.44123061611239,2.01321565743365));
#3304=CARTESIAN_POINT('Ctrl Pts',(-0.883812329276049,2.60648427851047,2.11966095994108));
#3305=CARTESIAN_POINT('Ctrl Pts',(-0.542775297004533,1.56841888246284,2.16251788549512));
#3306=CARTESIAN_POINT('Ctrl Pts',(-2.51562550830377,6.97949066376352,2.39411063855294));
#3307=CARTESIAN_POINT('Ctrl Pts',(-2.31529442412811,6.18915605893946,2.44364881487814));
#3308=CARTESIAN_POINT('Ctrl Pts',(-1.82712492399591,4.34944834309826,2.5764313148673));
#3309=CARTESIAN_POINT('Ctrl Pts',(-1.19934353048781,2.53941605128128,2.78932191988216));
#3310=CARTESIAN_POINT('Ctrl Pts',(-0.743121183461535,1.5258340496928,2.87503577099023));
#3311=CARTESIAN_POINT('Ctrl Pts',(-3.00936279870039,6.87454356294854,2.86616595782942));
#3312=CARTESIAN_POINT('Ctrl Pts',(-2.79356056650568,6.0874974521525,2.94047322231721));
#3313=CARTESIAN_POINT('Ctrl Pts',(-2.25892656913455,4.25766607008413,3.13964697230094));
#3314=CARTESIAN_POINT('Ctrl Pts',(-1.51487473169956,2.4723478240521,3.45898287982324));
#3315=CARTESIAN_POINT('Ctrl Pts',(-0.943467069918538,1.48324921692277,3.58755365648534));
#3316=CARTESIAN_POINT('',(-1.52815092751053,7.18938486539347,1.45));
#3317=CARTESIAN_POINT('Ctrl Pts',(-0.369466250946921,1.73820204864101,1.45));
#3318=CARTESIAN_POINT('Ctrl Pts',(-0.586305688330553,2.75835139467841,1.45));
#3319=CARTESIAN_POINT('Ctrl Pts',(-0.972533913851756,4.5754123335959,1.45));
#3320=CARTESIAN_POINT('Ctrl Pts',(-1.35876213937296,6.39247327251339,1.45));
#3321=CARTESIAN_POINT('Ctrl Pts',(-1.52815092751053,7.18938486539347,1.45));
#3322=CARTESIAN_POINT('Ctrl Pts',(-1.52815092751053,7.18938486539347,1.45));
#3323=CARTESIAN_POINT('Ctrl Pts',(-1.80365380885204,7.13082492020534,1.71340445241392));
#3324=CARTESIAN_POINT('Ctrl Pts',(-2.07502333578492,7.05659147767717,1.97607530327916));
#3325=CARTESIAN_POINT('Ctrl Pts',(-2.34096294980574,6.96723729078931,2.2406510469744));
#3326=CARTESIAN_POINT('Ctrl Pts',(-2.52360774380714,6.90586968627733,2.42235914782621));
#3327=CARTESIAN_POINT('Ctrl Pts',(-2.70298134951897,6.83760791360104,2.60426151347288));
#3328=CARTESIAN_POINT('Ctrl Pts',(-2.87874014386478,6.76279669721092,2.78722578021255));
#3329=CARTESIAN_POINT('Origin',(0.,0.,10.35));
#3330=CARTESIAN_POINT('',(-5.46211446725885,-4.91810995673761,1.35));
#3331=CARTESIAN_POINT('',(-5.46211446725885,-4.91810995673761,1.95));
#3332=CARTESIAN_POINT('',(5.13101751038947,-5.26261905405252,9.03954786603438));
#3333=CARTESIAN_POINT('Ctrl Pts',(5.13020162197217,-5.26203232717763,9.03954786603438));
#3334=CARTESIAN_POINT('Ctrl Pts',(4.78510935023328,-5.59870582947451,8.72636524402292));
#3335=CARTESIAN_POINT('Ctrl Pts',(3.50230753737004,-6.62728366677983,7.66318262201146));
#3336=CARTESIAN_POINT('Ctrl Pts',(0.797410674165743,-7.58685577370024,5.85));
#3337=CARTESIAN_POINT('Ctrl Pts',(-2.73334946753412,-7.11999556570405,3.6));
#3338=CARTESIAN_POINT('Ctrl Pts',(-4.68957956177717,-5.77609689090795,2.1));
#3339=CARTESIAN_POINT('Ctrl Pts',(-5.46211446725885,-4.91810995673761,1.35));
#3340=CARTESIAN_POINT('',(5.54223358700291,-4.82764402862275,9.51275222891527));
#3341=CARTESIAN_POINT('Ctrl Pts',(5.54223358700291,-4.82764402862275,9.51275222891527));
#3342=CARTESIAN_POINT('Ctrl Pts',(5.49129855928135,-4.88611847697057,9.43846265976983));
#3343=CARTESIAN_POINT('Ctrl Pts',(5.43749026886384,-4.94602192807494,9.36745120061069));
#3344=CARTESIAN_POINT('Ctrl Pts',(5.38076327344739,-5.00698596923309,9.2996895194945));
#3345=CARTESIAN_POINT('Ctrl Pts',(5.37037526221169,-5.01814988052216,9.28728080474383));
#3346=CARTESIAN_POINT('Ctrl Pts',(5.35988930708554,-5.02934946993422,9.27498111900918));
#3347=CARTESIAN_POINT('Ctrl Pts',(5.34930503756302,-5.04058262060562,9.26279035920769));
#3348=CARTESIAN_POINT('Ctrl Pts',(5.29222528837897,-5.10116171125567,9.1970469925681));
#3349=CARTESIAN_POINT('Ctrl Pts',(5.23242553231315,-5.16256712063726,9.13462841443565));
#3350=CARTESIAN_POINT('Ctrl Pts',(5.16987369469862,-5.22447799366474,9.07548369735763));
#3351=CARTESIAN_POINT('Ctrl Pts',(5.15703758670957,-5.23718257089513,9.06334675615259));
#3352=CARTESIAN_POINT('Ctrl Pts',(5.14408549305366,-5.24990856483504,9.05134774447659));
#3353=CARTESIAN_POINT('Ctrl Pts',(5.13101698884339,-5.26265339817889,9.03948632919508));
#3354=CARTESIAN_POINT('',(6.36528671781562,-3.675,10.85));
#3355=CARTESIAN_POINT('Ctrl Pts',(6.36528671781563,-3.67500000000001,10.85));
#3356=CARTESIAN_POINT('Ctrl Pts',(6.22445788024643,-3.91892270184072,10.5865956452757));
#3357=CARTESIAN_POINT('Ctrl Pts',(6.07000013049608,-4.15407066300617,10.3239264796431));
#3358=CARTESIAN_POINT('Ctrl Pts',(5.90283899615102,-4.37938303054874,10.0593468036322));
#3359=CARTESIAN_POINT('Ctrl Pts',(5.78803421662797,-4.53412555955159,9.87763583660797));
#3360=CARTESIAN_POINT('Ctrl Pts',(5.66768320997541,-4.68362715477253,9.69572771410624));
#3361=CARTESIAN_POINT('Ctrl Pts',(5.54221858141404,-4.82767001906508,9.51274250348035));
#3362=CARTESIAN_POINT('',(6.36528671781562,-3.675,10.95));
#3363=CARTESIAN_POINT('Ctrl Pts',(5.35740562558322,-5.41818373567674,9.07306959159677));
#3364=CARTESIAN_POINT('Ctrl Pts',(4.58666214206868,-4.89183991901226,8.96153827401425));
#3365=CARTESIAN_POINT('Ctrl Pts',(3.37472214907287,-4.0128597137123,8.73868547471345));
#3366=CARTESIAN_POINT('Ctrl Pts',(1.96581983437443,-2.72648758938086,8.37878490051392));
#3367=CARTESIAN_POINT('Ctrl Pts',(1.30456219004421,-1.90446534943853,8.22213533936492));
#3368=CARTESIAN_POINT('Ctrl Pts',(0.981801131512653,-1.44235890025778,8.20356478575077));
#3369=CARTESIAN_POINT('Ctrl Pts',(5.42994489831012,-5.20945405306958,9.19735513960013));
#3370=CARTESIAN_POINT('Ctrl Pts',(4.65125812694566,-4.68565174606324,9.09468301631146));
#3371=CARTESIAN_POINT('Ctrl Pts',(3.42345035693862,-3.81077746637985,8.88941585002139));
#3372=CARTESIAN_POINT('Ctrl Pts',(1.98551038827204,-2.5427216316506,8.55390962688653));
#3373=CARTESIAN_POINT('Ctrl Pts',(1.29960581362097,-1.75772859535179,8.39148824579971));
#3374=CARTESIAN_POINT('Ctrl Pts',(0.967809548885032,-1.32841077550581,8.34737439183402));
#3375=CARTESIAN_POINT('Ctrl Pts',(5.49203950587736,-5.01105695405529,9.34507045609614));
#3376=CARTESIAN_POINT('Ctrl Pts',(4.70426801724641,-4.49044221170991,9.25045770187821));
#3377=CARTESIAN_POINT('Ctrl Pts',(3.45816762240433,-3.62097313248251,9.06136112334506));
#3378=CARTESIAN_POINT('Ctrl Pts',(1.98687034292613,-2.37247583190122,8.74516547686751));
#3379=CARTESIAN_POINT('Ctrl Pts',(1.2789469908216,-1.62174748498714,8.56940561225105));
#3380=CARTESIAN_POINT('Ctrl Pts',(0.94252714741051,-1.22214948482331,8.49617375528913));
#3381=CARTESIAN_POINT('Ctrl Pts',(5.54223358700291,-4.82764402862275,9.51275222891527));
#3382=CARTESIAN_POINT('Ctrl Pts',(4.7444493000785,-4.31078729479579,9.42521061484727));
#3383=CARTESIAN_POINT('Ctrl Pts',(3.47801911413425,-3.44795066785655,9.2504788833522));
#3384=CARTESIAN_POINT('Ctrl Pts',(1.96989739152606,-2.2197222130117,8.94805392608746));
#3385=CARTESIAN_POINT('Ctrl Pts',(1.24297606111086,-1.49877185875359,8.75289188016957));
#3386=CARTESIAN_POINT('Ctrl Pts',(0.906267240347272,-1.12489187586957,8.64811887354273));
#3387=CARTESIAN_POINT('Ctrl Pts',(1.11910004993416,-1.35567469730929,8.71234169941306));
#3388=CARTESIAN_POINT('Ctrl Pts',(1.39506089180737,-1.64796640062238,8.79309461061914));
#3389=CARTESIAN_POINT('Ctrl Pts',(2.05918939712032,-2.29244245861056,8.96595972942622));
#3390=CARTESIAN_POINT('Ctrl Pts',(3.47801911413425,-3.44795066785655,9.2504788833522));
#3391=CARTESIAN_POINT('Ctrl Pts',(4.7444493000785,-4.31078729479579,9.42521061484727));
#3392=CARTESIAN_POINT('Ctrl Pts',(5.54223358700291,-4.82764402862275,9.51275222891527));
#3393=CARTESIAN_POINT('Ctrl Pts',(5.13101616566265,-5.26265282911338,9.0394862040713));
#3394=CARTESIAN_POINT('Ctrl Pts',(4.44417153767589,-4.78783657287596,8.93508554573137));
#3395=CARTESIAN_POINT('Ctrl Pts',(3.31526422977609,-3.95857276339914,8.7234970978669));
#3396=CARTESIAN_POINT('Ctrl Pts',(1.96581983437443,-2.72648758938086,8.37878490051392));
#3397=CARTESIAN_POINT('Ctrl Pts',(1.30456219004421,-1.90446534943853,8.22213533936492));
#3398=CARTESIAN_POINT('Ctrl Pts',(0.981801131512653,-1.44235890025778,8.20356478575077));
#3399=CARTESIAN_POINT('Ctrl Pts',(6.36528671781563,-3.67500000000001,10.85));
#3400=CARTESIAN_POINT('Ctrl Pts',(5.42453478573305,-3.13185661877147,10.85));
#3401=CARTESIAN_POINT('Ctrl Pts',(3.77821890458854,-2.18135570162153,10.85));
#3402=CARTESIAN_POINT('Ctrl Pts',(2.13190302344403,-1.23085478447159,10.85));
#3403=CARTESIAN_POINT('Ctrl Pts',(1.4263390743821,-0.823497248550188,10.85));
#3404=CARTESIAN_POINT('Ctrl Pts',(6.11290288023594,-4.11214162969722,10.3779446807345));
#3405=CARTESIAN_POINT('Ctrl Pts',(5.18269546993148,-3.55073460100748,10.344919229855));
#3406=CARTESIAN_POINT('Ctrl Pts',(3.56144370135408,-2.55682136744469,10.2717071380812));
#3407=CARTESIAN_POINT('Ctrl Pts',(1.98533267335597,-1.48472207770727,10.1696248087109));
#3408=CARTESIAN_POINT('Ctrl Pts',(1.32392820798564,-1.000878072396,10.1374821145428));
#3409=CARTESIAN_POINT('Ctrl Pts',(5.86051904265626,-4.54928325939444,9.90588936146906));
#3410=CARTESIAN_POINT('Ctrl Pts',(4.94085615412991,-3.96961258324349,9.83983845970993));
#3411=CARTESIAN_POINT('Ctrl Pts',(3.34466849811962,-2.93228703326784,9.69341427616234));
#3412=CARTESIAN_POINT('Ctrl Pts',(1.83876232326791,-1.73858937094296,9.48924961742184));
#3413=CARTESIAN_POINT('Ctrl Pts',(1.22151734158918,-1.17825889624182,9.42496422908555));
#3414=CARTESIAN_POINT('Ctrl Pts',(5.60813520507658,-4.98642488909166,9.43383404220359));
#3415=CARTESIAN_POINT('Ctrl Pts',(4.69901683832834,-4.3884905654795,9.33475768956489));
#3416=CARTESIAN_POINT('Ctrl Pts',(3.12789329488516,-3.307752699091,9.1151214142435));
#3417=CARTESIAN_POINT('Ctrl Pts',(1.69219197317984,-1.99245666417864,8.80887442613276));
#3418=CARTESIAN_POINT('Ctrl Pts',(1.11910647519272,-1.35563972008763,8.71244634362832));
#3419=CARTESIAN_POINT('Ctrl Pts',(1.53895703460704,-0.888517258201645,10.85));
#3420=CARTESIAN_POINT('Ctrl Pts',(2.20698166359399,-1.27420145757256,10.85));
#3421=CARTESIAN_POINT('Ctrl Pts',(3.81575822466352,-2.20302903817201,10.85));
#3422=CARTESIAN_POINT('Ctrl Pts',(5.42453478573305,-3.13185661877147,10.85));
#3423=CARTESIAN_POINT('Ctrl Pts',(6.36528671781563,-3.67500000000001,10.85));
#3424=CARTESIAN_POINT('Origin',(0.,0.,10.35));
#3425=CARTESIAN_POINT('',(-1.52815092751053,7.18938486539347,1.35));
#3426=CARTESIAN_POINT('',(-1.52815092751053,7.18938486539347,1.95));
#3427=CARTESIAN_POINT('',(-7.12307054644425,-1.81228198423381,9.03954786603437));
#3428=CARTESIAN_POINT('Ctrl Pts',(-7.12215450812234,-1.81186877390755,9.03954786603438));
#3429=CARTESIAN_POINT('Ctrl Pts',(-7.24117618682774,-1.34467335109896,8.72636524402292));
#3430=CARTESIAN_POINT('Ctrl Pts',(-7.49054984418752,0.280554517432786,7.66318262201146));
#3431=CARTESIAN_POINT('Ctrl Pts',(-6.96911514897594,3.10284997554236,5.85));
#3432=CARTESIAN_POINT('Ctrl Pts',(-4.79942234254283,5.92714793267428,3.6));
#3433=CARTESIAN_POINT('Ctrl Pts',(-2.65745686135802,6.9493434790213,2.1));
#3434=CARTESIAN_POINT('Ctrl Pts',(-1.52815092751053,7.18938486539347,1.35));
#3435=CARTESIAN_POINT('',(-6.951979162717,-2.3858930657405,9.51275222891527));
#3436=CARTESIAN_POINT('Ctrl Pts',(-6.951979162717,-2.3858930657405,9.51275222891527));
#3437=CARTESIAN_POINT('Ctrl Pts',(-6.97715151834729,-2.31254623627396,9.43846410068424));
#3438=CARTESIAN_POINT('Ctrl Pts',(-7.0021248019419,-2.23599671170895,9.36745395660855));
#3439=CARTESIAN_POINT('Ctrl Pts',(-7.02655725465443,-2.15638933207704,9.29969346925949));
#3440=CARTESIAN_POINT('Ctrl Pts',(-7.03103195664088,-2.14180957195363,9.28728341813154));
#3441=CARTESIAN_POINT('Ctrl Pts',(-7.03548858110087,-2.12712712891576,9.27498241927887));
#3442=CARTESIAN_POINT('Ctrl Pts',(-7.03992510886285,-2.11234274072254,9.26279036961131));
#3443=CARTESIAN_POINT('Ctrl Pts',(-7.0638476294404,-2.03262277732929,9.19704874131502));
#3444=CARTESIAN_POINT('Ctrl Pts',(-7.087125789471,-1.95013420062177,9.13463173138291));
#3445=CARTESIAN_POINT('Ctrl Pts',(-7.10946570243086,-1.86500964125176,9.07548842203808));
#3446=CARTESIAN_POINT('Ctrl Pts',(-7.11405072970027,-1.8475387394309,9.06334989282194));
#3447=CARTESIAN_POINT('Ctrl Pts',(-7.11859630141666,-1.82995665346466,9.05134932904335));
#3448=CARTESIAN_POINT('Ctrl Pts',(-7.12309997214363,-1.81226430429029,9.03948639750898));
#3449=CARTESIAN_POINT('',(-6.36528671781563,-3.675,10.85));
#3450=CARTESIAN_POINT('Ctrl Pts',(-6.36528671781563,-3.675,10.85));
#3451=CARTESIAN_POINT('Ctrl Pts',(-6.50611555538483,-3.43107729815927,10.5865956452757));
#3452=CARTESIAN_POINT('Ctrl Pts',(-6.63253097606163,-3.17973865766195,10.3239249272493));
#3453=CARTESIAN_POINT('Ctrl Pts',(-6.74407616770701,-2.92231750819823,10.0593491915748));
#3454=CARTESIAN_POINT('Ctrl Pts',(-6.82068441270295,-2.74552295350377,9.87764093073846));
#3455=CARTESIAN_POINT('Ctrl Pts',(-6.88998042396935,-2.56654627818513,9.6957383410863));
#3456=CARTESIAN_POINT('Ctrl Pts',(-6.9519904158546,-2.38587357473444,9.51277349814911));
#3457=CARTESIAN_POINT('',(-6.36528671781562,-3.675,10.95));
#3458=CARTESIAN_POINT('Ctrl Pts',(-7.37098757025934,-1.93055750229436,9.07306959159677));
#3459=CARTESIAN_POINT('Ctrl Pts',(-6.52978867427045,-1.5262459558974,8.96153826899251));
#3460=CARTESIAN_POINT('Ctrl Pts',(-5.1625965026104,-0.916162064787136,8.73868966072157));
#3461=CARTESIAN_POINT('Ctrl Pts',(-3.3441138169237,-0.339201158494428,8.37878867112564));
#3462=CARTESIAN_POINT('Ctrl Pts',(-2.30159646669215,-0.177551322540457,
8.22213533931371));
#3463=CARTESIAN_POINT('Ctrl Pts',(-1.74002001476379,-0.129085271226209,
8.20356478575109));
#3464=CARTESIAN_POINT('Ctrl Pts',(-7.22649199896112,-2.09774319655149,9.19735513960013));
#3465=CARTESIAN_POINT('Ctrl Pts',(-6.38352247089547,-1.68528180589091,9.0946830116886));
#3466=CARTESIAN_POINT('Ctrl Pts',(-5.01195288554491,-1.05940485456362,8.88941895470786));
#3467=CARTESIAN_POINT('Ctrl Pts',(-3.19481364168664,-0.448139031921989,
8.55391208178296));
#3468=CARTESIAN_POINT('Ctrl Pts',(-2.17204052183948,-0.246627351622828,
8.3914882456768));
#3469=CARTESIAN_POINT('Ctrl Pts',(-1.63434225270077,-0.173942267607939,
8.34737439183477));
#3470=CARTESIAN_POINT('Ctrl Pts',(-7.08572237496123,-2.25071725364988,9.34507045609613));
#3471=CARTESIAN_POINT('Ctrl Pts',(-6.2409710001547,-1.82879448429385,9.25045769761823));
#3472=CARTESIAN_POINT('Ctrl Pts',(-4.86493671310019,-1.18437430786482,9.0613634876733));
#3473=CARTESIAN_POINT('Ctrl Pts',(-3.04805691413098,-0.534441382519713,
8.74516715160464));
#3474=CARTESIAN_POINT('Ctrl Pts',(-2.04394801449486,-0.296726841395881,
8.56940561204643));
#3475=CARTESIAN_POINT('Ctrl Pts',(-1.52967607479314,-0.205177711003897,
8.49617375529039));
#3476=CARTESIAN_POINT('Ctrl Pts',(-6.951979162717,-2.3858930657405,9.51275222891527));
#3477=CARTESIAN_POINT('Ctrl Pts',(-6.10547591952946,-1.95341995396511,9.42521061090567));
#3478=CARTESIAN_POINT('Ctrl Pts',(-4.72502126120473,-1.28807810752707,9.25048060702014));
#3479=CARTESIAN_POINT('Ctrl Pts',(-2.90728255127143,-0.596120136925392,
8.9480550559053));
#3480=CARTESIAN_POINT('Ctrl Pts',(-1.91946253333699,-0.327062915548789,
8.7528918798765));
#3481=CARTESIAN_POINT('Ctrl Pts',(-1.42731856119587,-0.222404514825368,
8.64811887354453));
#3482=CARTESIAN_POINT('Ctrl Pts',(-1.73359872873112,-0.291331749233942,
8.71234178385134));
#3483=CARTESIAN_POINT('Ctrl Pts',(-2.12471089048542,-0.384175003342324,
8.79309484774864));
#3484=CARTESIAN_POINT('Ctrl Pts',(-3.01490621336614,-0.63708919942311,8.96596089965728));
#3485=CARTESIAN_POINT('Ctrl Pts',(-4.72502126120473,-1.28807810752707,9.25048060702014));
#3486=CARTESIAN_POINT('Ctrl Pts',(-6.10547591952946,-1.95341995396511,9.42521061090567));
#3487=CARTESIAN_POINT('Ctrl Pts',(-6.951979162717,-2.3858930657405,9.51275222891527));
#3488=CARTESIAN_POINT('Ctrl Pts',(-7.12309912390071,-1.81226390253273,9.03948628015705));
#3489=CARTESIAN_POINT('Ctrl Pts',(-6.3684735268502,-1.45484679459695,8.93508602666218));
#3490=CARTESIAN_POINT('Ctrl Pts',(-5.08585365844729,-0.89181340242794,8.72350126999555));
#3491=CARTESIAN_POINT('Ctrl Pts',(-3.3441138169237,-0.339201158494428,8.37878867112564));
#3492=CARTESIAN_POINT('Ctrl Pts',(-2.30159646669215,-0.177551322540457,
8.22213533931371));
#3493=CARTESIAN_POINT('Ctrl Pts',(-1.74002001476379,-0.129085271226209,
8.20356478575109));
#3494=CARTESIAN_POINT('Ctrl Pts',(-6.36528671781563,-3.675,10.85));
#3495=CARTESIAN_POINT('Ctrl Pts',(-5.65972276875338,-3.26764246407842,10.85));
#3496=CARTESIAN_POINT('Ctrl Pts',(-4.01340688760815,-2.31714154692806,10.85));
#3497=CARTESIAN_POINT('Ctrl Pts',(-2.36709100646291,-1.3666406297777,10.85));
#3498=CARTESIAN_POINT('Ctrl Pts',(-1.42633907437992,-0.823497248548928,
10.85));
#3499=CARTESIAN_POINT('Ctrl Pts',(-6.61767055539534,-3.23785837030273,10.3779446807345));
#3500=CARTESIAN_POINT('Ctrl Pts',(-5.9041982149995,-2.84419856997707,10.3531755925748));
#3501=CARTESIAN_POINT('Ctrl Pts',(-4.23412246210706,-1.93485095787419,10.2867179229721));
#3502=CARTESIAN_POINT('Ctrl Pts',(-2.52838118444812,-1.0872778467455,10.1803390401001));
#3503=CARTESIAN_POINT('Ctrl Pts',(-1.52874994077625,-0.646116424703331,
10.1374821145426));
#3504=CARTESIAN_POINT('Ctrl Pts',(-6.87005439297504,-2.80071674060547,9.90588936146896));
#3505=CARTESIAN_POINT('Ctrl Pts',(-6.14867366124562,-2.42075467587571,9.85635118514958));
#3506=CARTESIAN_POINT('Ctrl Pts',(-4.45483803660598,-1.55256036882031,9.7234358459441));
#3507=CARTESIAN_POINT('Ctrl Pts',(-2.68967136243333,-0.807915063713295,
9.51067808020021));
#3508=CARTESIAN_POINT('Ctrl Pts',(-1.63116080717259,-0.468735600857733,
9.42496422908519));
#3509=CARTESIAN_POINT('Ctrl Pts',(-7.12243823055475,-2.3635751109082,9.43383404220344));
#3510=CARTESIAN_POINT('Ctrl Pts',(-6.39314910749174,-1.99731078177436,9.35952677772437));
#3511=CARTESIAN_POINT('Ctrl Pts',(-4.67555361110489,-1.17026977976644,9.16015376891615));
#3512=CARTESIAN_POINT('Ctrl Pts',(-2.85096154041853,-0.528552280681091,
8.84101712030032));
#3513=CARTESIAN_POINT('Ctrl Pts',(-1.73357167356892,-0.291354777012136,
8.71244634362779));
#3514=CARTESIAN_POINT('Ctrl Pts',(-1.53895703460703,-0.888517258201634,
10.85));
#3515=CARTESIAN_POINT('Ctrl Pts',(-2.44216964661432,-1.40998730287951,10.85));
#3516=CARTESIAN_POINT('Ctrl Pts',(-4.05094620768385,-2.33881488347896,10.85));
#3517=CARTESIAN_POINT('Ctrl Pts',(-5.65972276875338,-3.26764246407842,10.85));
#3518=CARTESIAN_POINT('Ctrl Pts',(-6.36528671781563,-3.675,10.85));
#3519=CARTESIAN_POINT('Origin',(3.61565606080003,-2.0875,10.65));
#3520=CARTESIAN_POINT('Origin',(-3.61565606080003,-2.0875,10.65));
#3521=CARTESIAN_POINT('Origin',(-3.10262964636812,-2.79362028154823,1.65));
#3522=CARTESIAN_POINT('',(-5.46211446725885,-4.91810995673761,1.35));
#3523=CARTESIAN_POINT('Origin',(-0.868031309164145,4.08376623306364,1.65));
#3524=CARTESIAN_POINT('',(-1.52815092751053,7.18938486539347,1.35));
#3525=CARTESIAN_POINT('Ctrl Pts',(1.38320453550766,-0.798593510919657,10.35));
#3526=CARTESIAN_POINT('Ctrl Pts',(1.25776176015217,-1.0158667712778,9.6));
#3527=CARTESIAN_POINT('Ctrl Pts',(0.902671332675929,-1.3899028450862,8.1));
#3528=CARTESIAN_POINT('Ctrl Pts',(0.173280813585532,-1.64865681337696,5.85));
#3529=CARTESIAN_POINT('Ctrl Pts',(-0.593968747713862,-1.54720605620353,
3.6));
#3530=CARTESIAN_POINT('Ctrl Pts',(-1.01906606992563,-1.25517101918974,2.1));
#3531=CARTESIAN_POINT('Ctrl Pts',(-1.18694127059954,-1.06872672039184,1.35));
#3532=CARTESIAN_POINT('Ctrl Pts',(3.04389859627698,-1.75739567394644,10.35));
#3533=CARTESIAN_POINT('Ctrl Pts',(2.76784752934095,-2.23553014736324,9.6));
#3534=CARTESIAN_POINT('Ctrl Pts',(1.98643073522262,-3.0586389868701,8.1));
#3535=CARTESIAN_POINT('Ctrl Pts',(0.381324100445601,-3.62805646681806,5.85));
#3536=CARTESIAN_POINT('Ctrl Pts',(-1.30709565432061,-3.40480255937037,3.6));
#3537=CARTESIAN_POINT('Ctrl Pts',(-2.24257056720947,-2.76214630976248,2.1));
#3538=CARTESIAN_POINT('Ctrl Pts',(-2.61199900281931,-2.35185446584043,1.35));
#3539=CARTESIAN_POINT('Ctrl Pts',(4.7045926570463,-2.71619783697322,10.35));
#3540=CARTESIAN_POINT('Ctrl Pts',(4.27793329852972,-3.45519352344868,9.6));
#3541=CARTESIAN_POINT('Ctrl Pts',(3.0701901377693,-4.727375128654,8.1));
#3542=CARTESIAN_POINT('Ctrl Pts',(0.589367387305675,-5.60745612025915,5.85));
#3543=CARTESIAN_POINT('Ctrl Pts',(-2.02022256092737,-5.26239906253721,3.6));
#3544=CARTESIAN_POINT('Ctrl Pts',(-3.46607506449332,-4.26912160033521,2.1));
#3545=CARTESIAN_POINT('Ctrl Pts',(-4.03705673503908,-3.63498221128902,1.35));
#3546=CARTESIAN_POINT('Ctrl Pts',(6.36528671781562,-3.675,10.35));
#3547=CARTESIAN_POINT('Ctrl Pts',(5.7880190677185,-4.67485689953411,9.6));
#3548=CARTESIAN_POINT('Ctrl Pts',(4.15394954031599,-6.39611127043791,8.1));
#3549=CARTESIAN_POINT('Ctrl Pts',(0.797410674165743,-7.58685577370024,5.85));
#3550=CARTESIAN_POINT('Ctrl Pts',(-2.73334946753412,-7.11999556570405,3.6));
#3551=CARTESIAN_POINT('Ctrl Pts',(-4.68957956177717,-5.77609689090795,2.1));
#3552=CARTESIAN_POINT('Ctrl Pts',(-5.46211446725885,-4.91810995673761,1.35));
#3553=CARTESIAN_POINT('Ctrl Pts',(-1.38320453550766,-0.798593510919656,
10.35));
#3554=CARTESIAN_POINT('Ctrl Pts',(-1.50864731086314,-0.581320250561509,
9.6));
#3555=CARTESIAN_POINT('Ctrl Pts',(-1.65502685689264,-0.0867848867976405,
8.1));
#3556=CARTESIAN_POINT('Ctrl Pts',(-1.51441908430587,0.674262817911659,5.85));
#3557=CARTESIAN_POINT('Ctrl Pts',(-1.04293538473946,1.28799506865157,3.6));
#3558=CARTESIAN_POINT('Ctrl Pts',(-0.577476953749505,1.51012261428523,2.1));
#3559=CARTESIAN_POINT('Ctrl Pts',(-0.332073854262793,1.5622846533353,1.35));
#3560=CARTESIAN_POINT('Ctrl Pts',(-3.04389859627698,-1.75739567394644,10.35));
#3561=CARTESIAN_POINT('Ctrl Pts',(-3.31994966321301,-1.27926120052963,9.6));
#3562=CARTESIAN_POINT('Ctrl Pts',(-3.64207447067638,-0.190979994874324,
8.1));
#3563=CARTESIAN_POINT('Ctrl Pts',(-3.33265110586256,1.48379187045523,5.85));
#3564=CARTESIAN_POINT('Ctrl Pts',(-2.29509770400725,2.83437935665914,3.6));
#3565=CARTESIAN_POINT('Ctrl Pts',(-1.27080358961901,3.32319623586392,2.1));
#3566=CARTESIAN_POINT('Ctrl Pts',(-0.730766212012038,3.43798472402135,1.35));
#3567=CARTESIAN_POINT('Ctrl Pts',(-4.7045926570463,-2.71619783697322,10.35));
#3568=CARTESIAN_POINT('Ctrl Pts',(-5.13125201556288,-1.97720215049776,9.6));
#3569=CARTESIAN_POINT('Ctrl Pts',(-5.62912208446012,-0.295175102951009,
8.1));
#3570=CARTESIAN_POINT('Ctrl Pts',(-5.15088312741925,2.2933209229988,5.85));
#3571=CARTESIAN_POINT('Ctrl Pts',(-3.54726002327504,4.38076364466671,3.6));
#3572=CARTESIAN_POINT('Ctrl Pts',(-1.96413022548851,5.13626985744261,2.1));
#3573=CARTESIAN_POINT('Ctrl Pts',(-1.12945856976128,5.31368479470741,1.35));
#3574=CARTESIAN_POINT('Ctrl Pts',(-6.36528671781563,-3.675,10.35));
#3575=CARTESIAN_POINT('Ctrl Pts',(-6.94255436791275,-2.67514310046589,9.6));
#3576=CARTESIAN_POINT('Ctrl Pts',(-7.61616969824386,-0.399370211027692,
8.1));
#3577=CARTESIAN_POINT('Ctrl Pts',(-6.96911514897594,3.10284997554236,5.85));
#3578=CARTESIAN_POINT('Ctrl Pts',(-4.79942234254283,5.92714793267428,3.6));
#3579=CARTESIAN_POINT('Ctrl Pts',(-2.65745686135802,6.9493434790213,2.1));
#3580=CARTESIAN_POINT('Ctrl Pts',(-1.52815092751053,7.18938486539347,1.35));
#3581=CARTESIAN_POINT('Origin',(-0.0999999999999999,1.59687194226713,0.));
#3582=CARTESIAN_POINT('',(9.6096352600871E-17,1.59687194245309,10.6234788259455));
#3583=CARTESIAN_POINT('Ctrl Pts',(-3.49354476886915E-6,1.5968222619048,
10.6234760553961));
#3584=CARTESIAN_POINT('Ctrl Pts',(7.65595925608674E-7,1.59227616802256,
10.6097525691176));
#3585=CARTESIAN_POINT('Ctrl Pts',(-0.000295841727271804,1.58776921698622,
10.5962621657445));
#3586=CARTESIAN_POINT('Ctrl Pts',(-0.000892409507457281,1.58332672314047,
10.5829595651476));
#3587=CARTESIAN_POINT('Ctrl Pts',(-0.00196853404551495,1.57531308781459,
10.5589635408938));
#3588=CARTESIAN_POINT('Ctrl Pts',(-0.00402210058893846,1.56750734315937,
10.5355780996333));
#3589=CARTESIAN_POINT('Ctrl Pts',(-0.00699860746854489,1.56003403847126,
10.5125517889237));
#3590=CARTESIAN_POINT('Ctrl Pts',(-0.00965281638780515,1.55336994772266,
10.4920187810273));
#3591=CARTESIAN_POINT('Ctrl Pts',(-0.0130413680545231,1.54697026434975,
10.4717712318537));
#3592=CARTESIAN_POINT('Ctrl Pts',(-0.0171096429100813,1.54095411824873,
10.451636487454));
#3593=CARTESIAN_POINT('Ctrl Pts',(-0.0210302340711564,1.53515636611427,
10.432232660592));
#3594=CARTESIAN_POINT('Ctrl Pts',(-0.0255827084809628,1.52971455604667,
10.4129334318689));
#3595=CARTESIAN_POINT('Ctrl Pts',(-0.0306947518147243,1.52476756752367,
10.3935918218568));
#3596=CARTESIAN_POINT('Ctrl Pts',(-0.0346931232944308,1.52089829323757,
10.3784638315806));
#3597=CARTESIAN_POINT('Ctrl Pts',(-0.0389851004387382,1.51738086287217,
10.3635128329363));
#3598=CARTESIAN_POINT('Ctrl Pts',(-0.0435346937967404,1.51425780484544,
10.3486582984699));
#3599=CARTESIAN_POINT('Ctrl Pts',(-0.0494335931682678,1.51020851877051,
10.3293982466073));
#3600=CARTESIAN_POINT('Ctrl Pts',(-0.0557670397325112,1.50682221962055,
10.3102998653033));
#3601=CARTESIAN_POINT('Ctrl Pts',(-0.06244383286895,1.50413768114182,10.2911906342955));
#3602=CARTESIAN_POINT('Ctrl Pts',(-0.068765888927693,1.50159577181385,10.2730966740361));
#3603=CARTESIAN_POINT('Ctrl Pts',(-0.0753968914942363,1.49968360140537,
10.2549926881835));
#3604=CARTESIAN_POINT('Ctrl Pts',(-0.082224361760723,1.49845866433918,10.236743646541));
#3605=CARTESIAN_POINT('Ctrl Pts',(-0.0826074581502337,1.49838993185861,
10.2357196740164));
#3606=CARTESIAN_POINT('Ctrl Pts',(-0.0829911608113033,1.49832336851473,
10.2346952486534));
#3607=CARTESIAN_POINT('Ctrl Pts',(-0.0833754452289058,1.4982589863261,10.2336703480485));
#3608=CARTESIAN_POINT('Ctrl Pts',(-0.0864445990924588,1.49774478685835,
10.2254848023769));
#3609=CARTESIAN_POINT('Ctrl Pts',(-0.0895510691841447,1.49736966321993,
10.2172688786231));
#3610=CARTESIAN_POINT('Ctrl Pts',(-0.0926809800354799,1.4971401193058,10.209011590373));
#3611=CARTESIAN_POINT('Ctrl Pts',(-0.093037207694297,1.49711399399585,10.2080717954072));
#3612=CARTESIAN_POINT('Ctrl Pts',(-0.0933935506010339,1.49708976887429,
10.2071320305335));
#3613=CARTESIAN_POINT('Ctrl Pts',(-0.0937499885930766,1.49706744751012,
10.2061922780372));
#3614=CARTESIAN_POINT('',(7.95677052365071E-18,1.59687194226958,10.9500015646149));
#3615=CARTESIAN_POINT('Ctrl Pts',(-0.0937500000000067,1.49706744587544,
11.5710108298332));
#3616=CARTESIAN_POINT('Ctrl Pts',(-0.0935367766101544,1.49708079844205,
11.5695717505919));
#3617=CARTESIAN_POINT('Ctrl Pts',(-0.0933235566427915,1.49709483677303,
11.5681326639744));
#3618=CARTESIAN_POINT('Ctrl Pts',(-0.0707192212801334,1.49865590724834,
11.4155663041432));
#3619=CARTESIAN_POINT('Ctrl Pts',(-0.049465741732591,1.50755868160607,11.2722792608236));
#3620=CARTESIAN_POINT('Ctrl Pts',(-0.0254167959332874,1.52957456164853,
11.1135331906973));
#3621=CARTESIAN_POINT('Ctrl Pts',(-0.0163223127880635,1.53973713949876,
11.0541134513303));
#3622=CARTESIAN_POINT('Ctrl Pts',(-0.00715759488914257,1.55934073518407,
10.9953403389273));
#3623=CARTESIAN_POINT('Ctrl Pts',(-0.0046911460791225,1.56560706891447,
10.9796382623102));
#3624=CARTESIAN_POINT('Ctrl Pts',(-0.00214465166891425,1.57606453529134,
10.9635448612559));
#3625=CARTESIAN_POINT('Ctrl Pts',(-0.00142734774795483,1.57955441829632,
10.9590271088051));
#3626=CARTESIAN_POINT('Ctrl Pts',(-0.000600038690069133,1.58572145445758,
10.9538211783632));
#3627=CARTESIAN_POINT('Ctrl Pts',(-0.000348703467050415,1.58812283215669,
10.9522403954739));
#3628=CARTESIAN_POINT('Ctrl Pts',(-6.68207014880221E-5,1.59271864088589,
10.9504534271675));
#3629=CARTESIAN_POINT('Ctrl Pts',(5.11047171154332E-14,1.59476090514013,
10.950022531079));
#3630=CARTESIAN_POINT('Ctrl Pts',(1.11368218162843E-16,1.59687194226955,
10.9500015646149));
#3631=CARTESIAN_POINT('',(0.,1.59687194226713,0.));
#3632=CARTESIAN_POINT('Origin',(1.48781376694456,-0.588566219630589,0.));
#3633=CARTESIAN_POINT('',(1.51871546653644,-0.493460568051237,1.67652117418539));
#3634=CARTESIAN_POINT('Ctrl Pts',(1.51871546667559,-0.493460568096448,1.6765211742338));
#3635=CARTESIAN_POINT('Ctrl Pts',(1.48959536833292,-0.483998874489313,1.76902622302209));
#3636=CARTESIAN_POINT('Ctrl Pts',(1.45678624832122,-0.488195572472041,1.85216291226493));
#3637=CARTESIAN_POINT('Ctrl Pts',(1.41484688951169,-0.517591894823916,1.99031382707291));
#3638=CARTESIAN_POINT('Ctrl Pts',(1.4025510506726,-0.532831844380044,2.03995499093135));
#3639=CARTESIAN_POINT('Ctrl Pts',(1.3950899257453,-0.551117363943733,2.0919281882461));
#3640=CARTESIAN_POINT('Ctrl Pts',(1.39495678062863,-0.551448735355165,2.09286793492438));
#3641=CARTESIAN_POINT('Ctrl Pts',(1.39482540651052,-0.551780830903677,2.09380768390092));
#3642=CARTESIAN_POINT('',(1.51871546638439,-0.493460568001831,1.34999843538573));
#3643=CARTESIAN_POINT('Ctrl Pts',(1.39482540651052,-0.551780830903669,0.728989208534674));
#3644=CARTESIAN_POINT('Ctrl Pts',(1.39490414466568,-0.551581791768692,0.730431024325035));
#3645=CARTESIAN_POINT('Ctrl Pts',(1.39498353643597,-0.551382968638066,0.731872847403735));
#3646=CARTESIAN_POINT('Ctrl Pts',(1.40156712952284,-0.535048052023054,0.850459433535707));
#3647=CARTESIAN_POINT('Ctrl Pts',(1.41303893768677,-0.51872930391437,0.979282362607528));
#3648=CARTESIAN_POINT('Ctrl Pts',(1.43854557493011,-0.501039431561423,1.14327431265573));
#3649=CARTESIAN_POINT('Ctrl Pts',(1.45399080703426,-0.491888559335656,1.23190407356827));
#3650=CARTESIAN_POINT('Ctrl Pts',(1.48121294426832,-0.488645451942677,1.30560428726465));
#3651=CARTESIAN_POINT('Ctrl Pts',(1.48785272852523,-0.488268387998176,1.32094527568682));
#3652=CARTESIAN_POINT('Ctrl Pts',(1.49846071776979,-0.489091869649729,1.3367102884474));
#3653=CARTESIAN_POINT('Ctrl Pts',(1.50197183089003,-0.489491880089426,1.34114736514211));
#3654=CARTESIAN_POINT('Ctrl Pts',(1.50804958973287,-0.490611286675269,1.34626647034699));
#3655=CARTESIAN_POINT('Ctrl Pts',(1.51040047988702,-0.491115208407082,1.34782139536531));
#3656=CARTESIAN_POINT('Ctrl Pts',(1.51481543764453,-0.49226106905275,1.34956228555395));
#3657=CARTESIAN_POINT('Ctrl Pts',(1.51674472476014,-0.492820235231876,1.34997785503906));
#3658=CARTESIAN_POINT('Ctrl Pts',(1.51871546638439,-0.493460568001832,1.3499984353857));
#3659=CARTESIAN_POINT('',(1.51871546638205,-0.493460568001073,0.));
#3660=CARTESIAN_POINT('Ctrl Pts',(0.456719138270385,1.42877836935529,8.1136107289868));
#3661=CARTESIAN_POINT('Ctrl Pts',(0.815097110425868,1.31422030903709,6.98922452902671));
#3662=CARTESIAN_POINT('Ctrl Pts',(1.45866451712197,0.786192588261694,4.74060139837594));
#3663=CARTESIAN_POINT('Ctrl Pts',(1.54969485537609,-0.0995464782383931,
2.27087610272352));
#3664=CARTESIAN_POINT('Ctrl Pts',(1.41703775971395,-0.495631082940118,0.926325809761442));
#3665=CARTESIAN_POINT('Ctrl Pts',(1.39482540650948,-0.551780830906286,0.728989208525512));
#3666=CARTESIAN_POINT('Ctrl Pts',(0.460365004787373,1.42761294226764,8.11511530380508));
#3667=CARTESIAN_POINT('Ctrl Pts',(0.818071140163153,1.31219796925227,6.99057570439238));
#3668=CARTESIAN_POINT('Ctrl Pts',(1.45949581150134,0.783760299758171,4.7414633785189));
#3669=CARTESIAN_POINT('Ctrl Pts',(1.54954453567942,-0.101036440789344,2.27138791566181));
#3670=CARTESIAN_POINT('Ctrl Pts',(1.41653326387708,-0.497116413587977,0.926842455235808));
#3671=CARTESIAN_POINT('Ctrl Pts',(1.39423948478034,-0.553261959768066,0.729509911569749));
#3672=CARTESIAN_POINT('Ctrl Pts',(0.467775710445795,1.42543427831428,8.11814612212283));
#3673=CARTESIAN_POINT('Ctrl Pts',(0.824145565826928,1.30834707423458,6.99329668593194));
#3674=CARTESIAN_POINT('Ctrl Pts',(1.46128001558565,0.778861083258376,4.74319967834098));
#3675=CARTESIAN_POINT('Ctrl Pts',(1.54938534423684,-0.104058916018768,2.27242204182192));
#3676=CARTESIAN_POINT('Ctrl Pts',(1.41556707557713,-0.500135104437588,0.927885381986443));
#3677=CARTESIAN_POINT('Ctrl Pts',(1.39312747771564,-0.556279726893129,0.73056166256021));
#3678=CARTESIAN_POINT('Ctrl Pts',(0.483099371761197,1.42184175471939,8.12428159581913));
#3679=CARTESIAN_POINT('Ctrl Pts',(0.836969415971603,1.30113913379201,6.99880160467074));
#3680=CARTESIAN_POINT('Ctrl Pts',(1.4655010115479,0.769117320619745,4.74671580256057));
#3681=CARTESIAN_POINT('Ctrl Pts',(1.54936027948988,-0.110233100613036,2.27452042193491));
#3682=CARTESIAN_POINT('Ctrl Pts',(1.41396893117086,-0.506400071096075,0.930009119147367));
#3683=CARTESIAN_POINT('Ctrl Pts',(1.39121688003235,-0.562556577684553,0.732704162916709));
#3684=CARTESIAN_POINT('Ctrl Pts',(0.534757308820672,1.41338545441726,8.14443806190105));
#3685=CARTESIAN_POINT('Ctrl Pts',(0.881145877583362,1.28048012750006,7.01686589657305));
#3686=CARTESIAN_POINT('Ctrl Pts',(1.48170023696574,0.737609812545455,4.75826408776114));
#3687=CARTESIAN_POINT('Ctrl Pts',(1.5509617796003,-0.130829908156052,2.28144585068759));
#3688=CARTESIAN_POINT('Ctrl Pts',(1.41001711293974,-0.52754321759174,0.93702805610687));
#3689=CARTESIAN_POINT('Ctrl Pts',(1.38629925581955,-0.58383466128251,0.739792294260169));
#3690=CARTESIAN_POINT('Ctrl Pts',(0.625641208996215,1.4280294293151,8.17564329372697));
#3691=CARTESIAN_POINT('Ctrl Pts',(0.966197125016079,1.27161242253262,7.04468639681763));
#3692=CARTESIAN_POINT('Ctrl Pts',(1.52710464481547,0.693982284237309,4.77605955774389));
#3693=CARTESIAN_POINT('Ctrl Pts',(1.5663558635529,-0.164400661003528,2.29229666496555));
#3694=CARTESIAN_POINT('Ctrl Pts',(1.41554858807265,-0.565255466664949,0.94823410055195));
#3695=CARTESIAN_POINT('Ctrl Pts',(1.39045334530951,-0.622307016818132,0.751145661030816));
#3696=CARTESIAN_POINT('Ctrl Pts',(0.715067570127658,1.49748132811432,8.19841117465288));
#3697=CARTESIAN_POINT('Ctrl Pts',(1.06441711617582,1.31184308792776,7.06431663242916));
#3698=CARTESIAN_POINT('Ctrl Pts',(1.60133989990588,0.6757260118981,4.78805010083126));
#3699=CARTESIAN_POINT('Ctrl Pts',(1.60244819176791,-0.191149506493463,2.29987618723766));
#3700=CARTESIAN_POINT('Ctrl Pts',(1.44493326784416,-0.601208788871388,0.956485870333843));
#3701=CARTESIAN_POINT('Ctrl Pts',(1.4186001356251,-0.660100583326413,0.75960073458047));
#3702=CARTESIAN_POINT('Ctrl Pts',(0.747708614855652,1.54912722221512,8.20292985772793));
#3703=CARTESIAN_POINT('Ctrl Pts',(1.10569876570924,1.35083047997713,7.06779593161659));
#3704=CARTESIAN_POINT('Ctrl Pts',(1.64179759284851,0.680080686593153,4.78968224516754));
#3705=CARTESIAN_POINT('Ctrl Pts',(1.6261662769831,-0.196851613050965,2.30104280597903));
#3706=CARTESIAN_POINT('Ctrl Pts',(1.46622364513012,-0.61347854262824,0.958096626875337));
#3707=CARTESIAN_POINT('Ctrl Pts',(1.43984286230392,-0.673381882855363,0.761299405472268));
#3708=CARTESIAN_POINT('Ctrl Pts',(0.758218883245565,1.57144417149186,8.20356478575109));
#3709=CARTESIAN_POINT('Ctrl Pts',(1.12087203177476,1.36821431724892,7.06809134030403));
#3710=CARTESIAN_POINT('Ctrl Pts',(1.65754957039399,0.68404734024066,4.78963744454074));
#3711=CARTESIAN_POINT('Ctrl Pts',(1.63555594723288,-0.198289508850412,2.30111670998733));
#3712=CARTESIAN_POINT('Ctrl Pts',(1.47542636751918,-0.617158074050586,0.958315861872588));
#3713=CARTESIAN_POINT('Ctrl Pts',(1.44898423637681,-0.677560716501713,0.761558365683907));
#3714=CARTESIAN_POINT('',(0.758218883245565,1.57144417149186,8.20356478575109));
#3715=CARTESIAN_POINT('Ctrl Pts',(0.456719138270385,1.42877836935529,8.1136107289868));
#3716=CARTESIAN_POINT('Ctrl Pts',(0.460365004787373,1.42761294226764,8.11511530380508));
#3717=CARTESIAN_POINT('Ctrl Pts',(0.467775710445795,1.42543427831428,8.11814612212283));
#3718=CARTESIAN_POINT('Ctrl Pts',(0.483099371761197,1.42184175471939,8.12428159581913));
#3719=CARTESIAN_POINT('Ctrl Pts',(0.534757308820672,1.41338545441726,8.14443806190105));
#3720=CARTESIAN_POINT('Ctrl Pts',(0.625641208996215,1.4280294293151,8.17564329372697));
#3721=CARTESIAN_POINT('Ctrl Pts',(0.715067570127658,1.49748132811432,8.19841117465288));
#3722=CARTESIAN_POINT('Ctrl Pts',(0.747708614855652,1.54912722221512,8.20292985772793));
#3723=CARTESIAN_POINT('Ctrl Pts',(0.758218883245565,1.57144417149186,8.20356478575109));
#3724=CARTESIAN_POINT('',(1.51901514373384,-0.493557939075796,1.34999999995037));
#3725=CARTESIAN_POINT('Ctrl Pts',(0.758218883245565,1.57144417149186,8.20356478575109));
#3726=CARTESIAN_POINT('Ctrl Pts',(1.12087203177476,1.36821431724892,7.06809134030403));
#3727=CARTESIAN_POINT('Ctrl Pts',(1.65754957039399,0.68404734024066,4.78963744454074));
#3728=CARTESIAN_POINT('Ctrl Pts',(1.63728933818977,-0.128749592487324,2.49724534717042));
#3729=CARTESIAN_POINT('Ctrl Pts',(1.51904610726798,-0.493561057059421,1.35062570153406));
#3730=CARTESIAN_POINT('Ctrl Pts',(1.51898789864699,-0.493740555131937,1.35006149888408));
#3731=CARTESIAN_POINT('Ctrl Pts',(1.51901514373402,-0.493557939075242,1.34999999999989));
#3732=CARTESIAN_POINT('Ctrl Pts',(1.51891516987982,-0.493525455600906,1.3499999999999));
#3733=CARTESIAN_POINT('Ctrl Pts',(1.51881527732416,-0.493492998542063,1.34999947770587));
#3734=CARTESIAN_POINT('Ctrl Pts',(1.51871546638439,-0.493460568001832,1.3499984353857));
#3735=CARTESIAN_POINT('Ctrl Pts',(0.758218883245564,1.57144417149186,8.20356478575109));
#3736=CARTESIAN_POINT('Ctrl Pts',(0.757487839323036,1.57185473824116,8.20585475762102));
#3737=CARTESIAN_POINT('Ctrl Pts',(0.752729558406662,1.57452385899642,8.22078161555476));
#3738=CARTESIAN_POINT('Ctrl Pts',(0.744018241408961,1.57937228411918,8.24837175660647));
#3739=CARTESIAN_POINT('Ctrl Pts',(0.732215313070542,1.58585907533669,8.28638393503823));
#3740=CARTESIAN_POINT('Ctrl Pts',(0.720596494508834,1.59216826039768,8.32445669254643));
#3741=CARTESIAN_POINT('Ctrl Pts',(0.70916508876412,1.59830508239642,8.36259266240683));
#3742=CARTESIAN_POINT('Ctrl Pts',(0.697924832035113,1.60427446289385,8.40079285054));
#3743=CARTESIAN_POINT('Ctrl Pts',(0.686879763577155,1.61008107268733,8.43905696730881));
#3744=CARTESIAN_POINT('Ctrl Pts',(0.676034544308108,1.61572918428276,8.47738210264626));
#3745=CARTESIAN_POINT('Ctrl Pts',(0.665393352583292,1.62122324927975,8.51576647585036));
#3746=CARTESIAN_POINT('Ctrl Pts',(0.654959772397287,1.62656793595631,8.55421003439632));
#3747=CARTESIAN_POINT('Ctrl Pts',(0.644737168418191,1.63176793196316,8.59271321951483));
#3748=CARTESIAN_POINT('Ctrl Pts',(0.634729030939263,1.63682775518109,8.63127564963364));
#3749=CARTESIAN_POINT('Ctrl Pts',(0.624613288016337,1.64191557588396,8.671180865722));
#3750=CARTESIAN_POINT('Ctrl Pts',(0.617923601093014,1.6452654930638,8.69825480642413));
#3751=CARTESIAN_POINT('Ctrl Pts',(0.614465198378003,1.64699449709788,8.7124463436278));
#3752=CARTESIAN_POINT('Ctrl Pts',(0.744205192059015,1.54168823912287,8.20271821505354));
#3753=CARTESIAN_POINT('Ctrl Pts',(0.743485432877396,1.54208605906926,8.20500869176215));
#3754=CARTESIAN_POINT('Ctrl Pts',(0.738800716545042,1.54467215090078,8.21993890047215));
#3755=CARTESIAN_POINT('Ctrl Pts',(0.730225453299025,1.54936781792699,8.24753594479786));
#3756=CARTESIAN_POINT('Ctrl Pts',(0.718610152048981,1.55564574473586,8.28555926259327));
#3757=CARTESIAN_POINT('Ctrl Pts',(0.707179434821339,1.56174727321324,8.323644773885));
#3758=CARTESIAN_POINT('Ctrl Pts',(0.695936618107821,1.56767757774724,8.3617950772606));
#3759=CARTESIAN_POINT('Ctrl Pts',(0.68488544329244,1.57344152057545,8.40001114924958));
#3760=CARTESIAN_POINT('Ctrl Pts',(0.674029954829113,1.57904371920311,8.43829265669752));
#3761=CARTESIAN_POINT('Ctrl Pts',(0.663374804528855,1.58448840796727,8.47663665402881));
#3762=CARTESIAN_POINT('Ctrl Pts',(0.652924173234937,1.58977999284916,8.51504131075297));
#3763=CARTESIAN_POINT('Ctrl Pts',(0.642681654490747,1.59492308906931,8.55350653570825));
#3764=CARTESIAN_POINT('Ctrl Pts',(0.632650631038781,1.59992232741022,8.59203271540255));
#3765=CARTESIAN_POINT('Ctrl Pts',(0.622834606862426,1.60478217554099,8.63061941985159));
#3766=CARTESIAN_POINT('Ctrl Pts',(0.612917930877546,1.60966412952733,8.67055098356277));
#3767=CARTESIAN_POINT('Ctrl Pts',(0.606363505356653,1.6128750982312,8.69764362751595));
#3768=CARTESIAN_POINT('Ctrl Pts',(0.602976064347062,1.61453145565027,8.71184518012182));
#3769=CARTESIAN_POINT('Ctrl Pts',(0.708327257575255,1.4901896071392,8.19699169701595));
#3770=CARTESIAN_POINT('Ctrl Pts',(0.707623535449984,1.49056050044805,8.19928652368266));
#3771=CARTESIAN_POINT('Ctrl Pts',(0.70304335321449,1.49297115466394,8.21424521783887));
#3772=CARTESIAN_POINT('Ctrl Pts',(0.694661288645859,1.49734350162058,8.24189649522007));
#3773=CARTESIAN_POINT('Ctrl Pts',(0.683312106016975,1.50317808030359,8.27999817141336));
#3774=CARTESIAN_POINT('Ctrl Pts',(0.672147854582796,1.50883754257065,8.31816575990553));
#3775=CARTESIAN_POINT('Ctrl Pts',(0.661171860595837,1.51432691836871,8.35640181146143));
#3776=CARTESIAN_POINT('Ctrl Pts',(0.65038786300041,1.51965094327556,8.39470726175626));
#3777=CARTESIAN_POINT('Ctrl Pts',(0.639799904886324,1.52481412123198,8.43308171371509));
#3778=CARTESIAN_POINT('Ctrl Pts',(0.629412617145431,1.52982060301682,8.47152216363408));
#3779=CARTESIAN_POINT('Ctrl Pts',(0.61923017668926,1.53467469553919,8.51002670477774));
#3780=CARTESIAN_POINT('Ctrl Pts',(0.609256183873044,1.53938089629494,8.54859518806307));
#3781=CARTESIAN_POINT('Ctrl Pts',(0.599494041119938,1.54394371000737,8.58722791916046));
#3782=CARTESIAN_POINT('Ctrl Pts',(0.589947266311023,1.5483674903512,8.62592439651284));
#3783=CARTESIAN_POINT('Ctrl Pts',(0.580309191311072,1.55279912848909,8.6659726242222));
#3784=CARTESIAN_POINT('Ctrl Pts',(0.57394378558555,1.55570515522047,8.69314653566317));
#3785=CARTESIAN_POINT('Ctrl Pts',(0.570655432769515,1.55720180063778,8.70739124131137));
#3786=CARTESIAN_POINT('Ctrl Pts',(0.624105900205603,1.43194587624698,8.17451573742737));
#3787=CARTESIAN_POINT('Ctrl Pts',(0.623406969648689,1.43226636171517,8.17682869340659));
#3788=CARTESIAN_POINT('Ctrl Pts',(0.618858003442741,1.43434856061386,8.19190580541949));
#3789=CARTESIAN_POINT('Ctrl Pts',(0.610533422982843,1.43811525453566,8.21977888809041));
#3790=CARTESIAN_POINT('Ctrl Pts',(0.599262808119833,1.44311866559946,8.25819297046574));
#3791=CARTESIAN_POINT('Ctrl Pts',(0.588176488536154,1.44794878717752,8.29668026078692));
#3792=CARTESIAN_POINT('Ctrl Pts',(0.577277669079385,1.45261047766706,8.33524332126378));
#3793=CARTESIAN_POINT('Ctrl Pts',(0.566569962145828,1.45710833265629,8.37388308878301));
#3794=CARTESIAN_POINT('Ctrl Pts',(0.556057287902515,1.46144674053028,8.41259914516113));
#3795=CARTESIAN_POINT('Ctrl Pts',(0.545744147882445,1.46562978976148,8.45138844764209));
#3796=CARTESIAN_POINT('Ctrl Pts',(0.535634597722532,1.46966169584758,8.49024904599604));
#3797=CARTESIAN_POINT('Ctrl Pts',(0.525732118900121,1.47354682571193,8.52918077078834));
#3798=CARTESIAN_POINT('Ctrl Pts',(0.516040000550713,1.47728953863538,8.56818389811448));
#3799=CARTESIAN_POINT('Ctrl Pts',(0.506561647717074,1.48089406014979,8.60725789393017));
#3800=CARTESIAN_POINT('Ctrl Pts',(0.496992497435319,1.48447993736776,8.64770351039163));
#3801=CARTESIAN_POINT('Ctrl Pts',(0.490672441159675,1.4868134862517,8.67515177759948));
#3802=CARTESIAN_POINT('Ctrl Pts',(0.487407449363194,1.48801038599466,8.68954158407778));
#3803=CARTESIAN_POINT('Ctrl Pts',(0.53509073784173,1.41222645241184,8.14472741498274));
#3804=CARTESIAN_POINT('Ctrl Pts',(0.534373885373054,1.41250119044895,8.14706458518359));
#3805=CARTESIAN_POINT('Ctrl Pts',(0.52970815292062,1.41428533767625,8.16229976793349));
#3806=CARTESIAN_POINT('Ctrl Pts',(0.521168393123008,1.41750289743259,8.19046785056885));
#3807=CARTESIAN_POINT('Ctrl Pts',(0.509602622508385,1.4217539452124,8.22929499525627));
#3808=CARTESIAN_POINT('Ctrl Pts',(0.498221778263408,1.42583477972798,8.26820266839639));
#3809=CARTESIAN_POINT('Ctrl Pts',(0.487028840233209,1.42975028490099,8.3071935104599));
#3810=CARTESIAN_POINT('Ctrl Pts',(0.476027207412471,1.43350511087924,8.34626851071104));
#3811=CARTESIAN_POINT('Ctrl Pts',(0.465220592438562,1.43710372574645,8.38542729998571));
#3812=CARTESIAN_POINT('Ctrl Pts',(0.454613311029534,1.44055034424578,8.42466684067569));
#3813=CARTESIAN_POINT('Ctrl Pts',(0.444209219340923,1.4438492843326,8.46398521020052));
#3814=CARTESIAN_POINT('Ctrl Pts',(0.434011588836366,1.44700497928077,8.50338227397908));
#3815=CARTESIAN_POINT('Ctrl Pts',(0.424023488750405,1.4500218446399,8.542858362039));
#3816=CARTESIAN_POINT('Ctrl Pts',(0.414248114342432,1.45290417657096,8.58241297613975));
#3817=CARTESIAN_POINT('Ctrl Pts',(0.40437077337481,1.45574770633134,8.62336313918285));
#3818=CARTESIAN_POINT('Ctrl Pts',(0.397840876706692,1.45758119291208,8.65115886143365));
#3819=CARTESIAN_POINT('Ctrl Pts',(0.394465639238028,1.45851696776181,8.66573221529602));
#3820=CARTESIAN_POINT('Ctrl Pts',(0.478594337372311,1.42178580682942,8.12263817789646));
#3821=CARTESIAN_POINT('Ctrl Pts',(0.477853004477788,1.42203548324969,8.12499302365315));
#3822=CARTESIAN_POINT('Ctrl Pts',(0.47302783978891,1.42365636384095,8.14034359181526));
#3823=CARTESIAN_POINT('Ctrl Pts',(0.464195070158757,1.42657329300038,8.16872698982185));
#3824=CARTESIAN_POINT('Ctrl Pts',(0.452229407266058,1.43041301507645,8.20785557487176));
#3825=CARTESIAN_POINT('Ctrl Pts',(0.440451721522361,1.43408493271656,8.24706998408359));
#3826=CARTESIAN_POINT('Ctrl Pts',(0.428864854548844,1.43759410532222,8.28637292254595));
#3827=CARTESIAN_POINT('Ctrl Pts',(0.417472086335715,1.44094537489042,8.32576541697272));
#3828=CARTESIAN_POINT('Ctrl Pts',(0.406277017183675,1.44414341708318,8.36524714315156));
#3829=CARTESIAN_POINT('Ctrl Pts',(0.395283880594531,1.44719267928615,8.40481506749271));
#3830=CARTESIAN_POINT('Ctrl Pts',(0.384496431284321,1.45009770061469,8.44446729666256));
#3831=CARTESIAN_POINT('Ctrl Pts',(0.373917826972667,1.45286311577258,8.48420372090787));
#3832=CARTESIAN_POINT('Ctrl Pts',(0.363551010039197,1.4554935384334,8.52402472058822));
#3833=CARTESIAN_POINT('Ctrl Pts',(0.353399062962604,1.45799347009491,8.56392982523902));
#3834=CARTESIAN_POINT('Ctrl Pts',(0.343134724920054,1.46044627640148,8.60524793123556));
#3835=CARTESIAN_POINT('Ctrl Pts',(0.336344088409485,1.46201836784349,8.63329704120028));
#3836=CARTESIAN_POINT('Ctrl Pts',(0.332832648119447,1.46281818185281,8.64800425704584));
#3837=CARTESIAN_POINT('Ctrl Pts',(0.456719138270385,1.42877836935529,8.1136107289868));
#3838=CARTESIAN_POINT('Ctrl Pts',(0.455966295318325,1.42901902094387,8.1159727218876));
#3839=CARTESIAN_POINT('Ctrl Pts',(0.451066178262842,1.43058110387012,8.13136994951232));
#3840=CARTESIAN_POINT('Ctrl Pts',(0.442095760082663,1.43338971800304,8.15984046320921));
#3841=CARTESIAN_POINT('Ctrl Pts',(0.429942498379093,1.43708115764005,8.19909111274444));
#3842=CARTESIAN_POINT('Ctrl Pts',(0.417978929357009,1.44060560486807,8.23842983129692));
#3843=CARTESIAN_POINT('Ctrl Pts',(0.406207852210871,1.44396821096831,8.2778593482605));
#3844=CARTESIAN_POINT('Ctrl Pts',(0.394632513656171,1.44717391586225,8.31738070332646));
#3845=CARTESIAN_POINT('Ctrl Pts',(0.383256483695744,1.45022749903018,8.35699358939586));
#3846=CARTESIAN_POINT('Ctrl Pts',(0.372083979954425,1.45313352053034,8.39669497155423));
#3847=CARTESIAN_POINT('Ctrl Pts',(0.361118731914552,1.455896628251,8.43648296707438));
#3848=CARTESIAN_POINT('Ctrl Pts',(0.350363866736213,1.45852155828864,8.47635747299353));
#3849=CARTESIAN_POINT('Ctrl Pts',(0.339822290093393,1.46101302476671,8.51631888826815));
#3850=CARTESIAN_POINT('Ctrl Pts',(0.32949705420223,1.46337563190676,8.5563667511855));
#3851=CARTESIAN_POINT('Ctrl Pts',(0.319055153598542,1.46568834078236,8.5978347925853));
#3852=CARTESIAN_POINT('Ctrl Pts',(0.312145273678844,1.46716688320608,8.62598720465763));
#3853=CARTESIAN_POINT('Ctrl Pts',(0.30857165674178,1.46791809466865,8.64074900501871));
#3854=CARTESIAN_POINT('',(0.614465198378005,1.64699449709788,8.7124463436278));
#3855=CARTESIAN_POINT('Ctrl Pts',(0.30857165674178,1.46791809466865,8.64074900501871));
#3856=CARTESIAN_POINT('Ctrl Pts',(0.332832648119447,1.46281818185281,8.64800425704584));
#3857=CARTESIAN_POINT('Ctrl Pts',(0.394465639238028,1.45851696776181,8.66573221529602));
#3858=CARTESIAN_POINT('Ctrl Pts',(0.487407449363194,1.48801038599466,8.68954158407778));
#3859=CARTESIAN_POINT('Ctrl Pts',(0.570655432769515,1.55720180063778,8.70739124131137));
#3860=CARTESIAN_POINT('Ctrl Pts',(0.602976064347062,1.61453145565027,8.71184518012182));
#3861=CARTESIAN_POINT('Ctrl Pts',(0.614465198378003,1.64699449709788,8.7124463436278));
#3862=CARTESIAN_POINT('Ctrl Pts',(0.614465198378003,1.64699449709788,8.7124463436278));
#3863=CARTESIAN_POINT('Ctrl Pts',(0.617923601093014,1.6452654930638,8.69825480642413));
#3864=CARTESIAN_POINT('Ctrl Pts',(0.624613288016337,1.64191557588396,8.671180865722));
#3865=CARTESIAN_POINT('Ctrl Pts',(0.634729030939263,1.63682775518109,8.63127564963364));
#3866=CARTESIAN_POINT('Ctrl Pts',(0.644737168418191,1.63176793196316,8.59271321951483));
#3867=CARTESIAN_POINT('Ctrl Pts',(0.654959772397287,1.62656793595631,8.55421003439632));
#3868=CARTESIAN_POINT('Ctrl Pts',(0.665393352583292,1.62122324927975,8.51576647585036));
#3869=CARTESIAN_POINT('Ctrl Pts',(0.676034544308108,1.61572918428276,8.47738210264626));
#3870=CARTESIAN_POINT('Ctrl Pts',(0.686879763577155,1.61008107268733,8.43905696730881));
#3871=CARTESIAN_POINT('Ctrl Pts',(0.697924832035113,1.60427446289385,8.40079285054));
#3872=CARTESIAN_POINT('Ctrl Pts',(0.70916508876412,1.59830508239642,8.36259266240683));
#3873=CARTESIAN_POINT('Ctrl Pts',(0.720596494508834,1.59216826039768,8.32445669254643));
#3874=CARTESIAN_POINT('Ctrl Pts',(0.732215313070542,1.58585907533669,8.28638393503823));
#3875=CARTESIAN_POINT('Ctrl Pts',(0.744018241408961,1.57937228411918,8.24837175660647));
#3876=CARTESIAN_POINT('Ctrl Pts',(0.752729558406662,1.57452385899642,8.22078161555476));
#3877=CARTESIAN_POINT('Ctrl Pts',(0.757487839323036,1.57185473824116,8.20585475762102));
#3878=CARTESIAN_POINT('Ctrl Pts',(0.758218883245564,1.57144417149186,8.20356478575109));
#3879=CARTESIAN_POINT('Ctrl Pts',(0.614465198378005,1.64699449709788,8.7124463436278));
#3880=CARTESIAN_POINT('Ctrl Pts',(0.610499123938639,1.64878469395347,8.72848040159547));
#3881=CARTESIAN_POINT('Ctrl Pts',(0.5988932464752,1.65396065896048,8.77517463117758));
#3882=CARTESIAN_POINT('Ctrl Pts',(0.580524664214804,1.66186481426077,8.84806456798552));
#3883=CARTESIAN_POINT('Ctrl Pts',(0.557016625824802,1.67153286458377,8.93984845942977));
#3884=CARTESIAN_POINT('Ctrl Pts',(0.525179277324029,1.68398054034632,9.06208020123563));
#3885=CARTESIAN_POINT('Ctrl Pts',(0.483227898948879,1.69906112584802,9.21914920442309));
#3886=CARTESIAN_POINT('Ctrl Pts',(0.432837769531155,1.71516760082575,9.40239796107388));
#3887=CARTESIAN_POINT('Ctrl Pts',(0.381042633256754,1.72967858496308,9.58589537041624));
#3888=CARTESIAN_POINT('Ctrl Pts',(0.328068700871967,1.74244277712247,9.76928755925772));
#3889=CARTESIAN_POINT('Ctrl Pts',(0.274183176045832,1.75333233799629,9.95217371915859));
#3890=CARTESIAN_POINT('Ctrl Pts',(0.219628157727476,1.76225808463135,10.1343072646586));
#3891=CARTESIAN_POINT('Ctrl Pts',(0.164481544250294,1.76917236183652,10.3160168450222));
#3892=CARTESIAN_POINT('Ctrl Pts',(0.108803980062706,1.77402916337042,10.4976957301281));
#3893=CARTESIAN_POINT('Ctrl Pts',(0.0538560419658475,1.77672119038395,10.6758580297743));
#3894=CARTESIAN_POINT('Ctrl Pts',(0.0174883828084873,1.77714717753926,10.7934447746385));
#3895=CARTESIAN_POINT('Ctrl Pts',(-0.000135059921019905,1.77703365265317,
10.8504367665521));
#3896=CARTESIAN_POINT('Ctrl Pts',(0.602976064347064,1.61453145565027,8.71184518012182));
#3897=CARTESIAN_POINT('Ctrl Pts',(0.599077539622506,1.61625595027918,8.72787160436198));
#3898=CARTESIAN_POINT('Ctrl Pts',(0.587670367002328,1.62124190082721,8.77454348681395));
#3899=CARTESIAN_POINT('Ctrl Pts',(0.569620884652058,1.62885568409229,8.84739810085918));
#3900=CARTESIAN_POINT('Ctrl Pts',(0.546528068913448,1.63816830616243,8.93913687418551));
#3901=CARTESIAN_POINT('Ctrl Pts',(0.515262505133412,1.65015806739903,9.06130768086341));
#3902=CARTESIAN_POINT('Ctrl Pts',(0.474082728007221,1.66468347907004,9.21829687091509));
#3903=CARTESIAN_POINT('Ctrl Pts',(0.424643958339208,1.6801969574537,9.40145079484819));
#3904=CARTESIAN_POINT('Ctrl Pts',(0.373848580744543,1.69417424151529,9.58485208471083));
#3905=CARTESIAN_POINT('Ctrl Pts',(0.321916204646483,1.70647026714036,9.76814763768551));
#3906=CARTESIAN_POINT('Ctrl Pts',(0.2691061432177,1.71696262124625,9.9509374775811));
#3907=CARTESIAN_POINT('Ctrl Pts',(0.215652758636287,1.72556617751917,10.132975757554));
#3908=CARTESIAN_POINT('Ctrl Pts',(0.161629341244124,1.73223591051793,10.3145915864121));
#3909=CARTESIAN_POINT('Ctrl Pts',(0.107092172848752,1.73692851855721,10.4961786286782));
#3910=CARTESIAN_POINT('Ctrl Pts',(0.0532726707481921,1.73954139954655,10.6742533455311));
#3911=CARTESIAN_POINT('Ctrl Pts',(0.0176515697840051,1.73996929493288,10.7917842364038));
#3912=CARTESIAN_POINT('Ctrl Pts',(0.000389332039256249,1.73986971313559,
10.8487496990518));
#3913=CARTESIAN_POINT('Ctrl Pts',(0.570652990922345,1.55720050213027,8.70739065832836));
#3914=CARTESIAN_POINT('Ctrl Pts',(0.566862836391446,1.55878000997912,8.72339498313561));
#3915=CARTESIAN_POINT('Ctrl Pts',(0.555775403842627,1.56334566105194,8.77000248617429));
#3916=CARTESIAN_POINT('Ctrl Pts',(0.538243756104706,1.57031257387874,8.84275671739666));
#3917=CARTESIAN_POINT('Ctrl Pts',(0.515831332164774,1.5788260839064,8.93436942778402));
#3918=CARTESIAN_POINT('Ctrl Pts',(0.485511924955133,1.58977536432446,9.05637310716588));
#3919=CARTESIAN_POINT('Ctrl Pts',(0.445627162427492,1.60301596960412,9.21314978706336));
#3920=CARTESIAN_POINT('Ctrl Pts',(0.397811362582976,1.61711911033162,9.39606101712289));
#3921=CARTESIAN_POINT('Ctrl Pts',(0.348746887162901,1.62978400046972,9.57922646858868));
#3922=CARTESIAN_POINT('Ctrl Pts',(0.298642383531194,1.6408791288956,9.76229545949873));
#3923=CARTESIAN_POINT('Ctrl Pts',(0.2477435783031,1.65029441136176,9.94487039541143));
#3924=CARTESIAN_POINT('Ctrl Pts',(0.196271174846954,1.65795435871276,10.1267074296175));
#3925=CARTESIAN_POINT('Ctrl Pts',(0.144290342953673,1.66381987328703,10.3081369775126));
#3926=CARTESIAN_POINT('Ctrl Pts',(0.0918497891106513,1.66785359540812,10.4895538901333));
#3927=CARTESIAN_POINT('Ctrl Pts',(0.0401273582732784,1.66997020243933,10.6674791549933));
#3928=CARTESIAN_POINT('Ctrl Pts',(0.00590833772610127,1.67017082157832,
10.7849234195254));
#3929=CARTESIAN_POINT('Ctrl Pts',(-0.0106720445700521,1.66998545375857,
10.8418498936593));
#3930=CARTESIAN_POINT('Ctrl Pts',(0.487406773443896,1.48800924424562,8.68954148628545));
#3931=CARTESIAN_POINT('Ctrl Pts',(0.483707079516402,1.48930136082621,8.70548788984343));
#3932=CARTESIAN_POINT('Ctrl Pts',(0.472890569862688,1.4930308530788,8.75192739547806));
#3933=CARTESIAN_POINT('Ctrl Pts',(0.455815869569334,1.49869681423513,8.82442274933886));
#3934=CARTESIAN_POINT('Ctrl Pts',(0.434031055133554,1.50558095445939,8.91571529319197));
#3935=CARTESIAN_POINT('Ctrl Pts',(0.404622156865444,1.51437573946789,9.03730174832497));
#3936=CARTESIAN_POINT('Ctrl Pts',(0.366057625612788,1.52488643181271,9.19356300885126));
#3937=CARTESIAN_POINT('Ctrl Pts',(0.320001645926364,1.53588192616725,9.37590941933456));
#3938=CARTESIAN_POINT('Ctrl Pts',(0.2729140926059,1.54553275778313,9.55855162466992));
#3939=CARTESIAN_POINT('Ctrl Pts',(0.224992940209,1.55373395026273,9.7411456717429));
#3940=CARTESIAN_POINT('Ctrl Pts',(0.176468590236549,1.56040137448477,9.92330011320263));
#3941=CARTESIAN_POINT('Ctrl Pts',(0.127544993289774,1.56548122929088,10.1047759990078));
#3942=CARTESIAN_POINT('Ctrl Pts',(0.0782772363849434,1.5689471380115,10.2859070720484));
#3943=CARTESIAN_POINT('Ctrl Pts',(0.0287048475900969,1.57077410860539,10.4670913620667));
#3944=CARTESIAN_POINT('Ctrl Pts',(-0.0200677942560627,1.57093271598913,
10.6448566070684));
#3945=CARTESIAN_POINT('Ctrl Pts',(-0.0522628710487993,1.56998359596001,
10.7622407759868));
#3946=CARTESIAN_POINT('Ctrl Pts',(-0.0678466990764921,1.56927661951216,
10.8191491433808));
#3947=CARTESIAN_POINT('Ctrl Pts',(0.394465810168175,1.45851396557081,8.6657325074903));
#3948=CARTESIAN_POINT('Ctrl Pts',(0.390748970246002,1.45953366898061,8.6816130135925));
#3949=CARTESIAN_POINT('Ctrl Pts',(0.379888999443299,1.46246806242329,8.72786178897585));
#3950=CARTESIAN_POINT('Ctrl Pts',(0.362776146722064,1.46688538058349,8.80006497206965));
#3951=CARTESIAN_POINT('Ctrl Pts',(0.340989462231086,1.47218753256589,8.89099897711293));
#3952=CARTESIAN_POINT('Ctrl Pts',(0.311644946050842,1.47886396022352,9.01212239529574));
#3953=CARTESIAN_POINT('Ctrl Pts',(0.273299850796819,1.48663552319445,9.16782052872536));
#3954=CARTESIAN_POINT('Ctrl Pts',(0.227705763931687,1.49442736501411,9.34956429907224));
#3955=CARTESIAN_POINT('Ctrl Pts',(0.18128865615201,1.50088040196755,9.53166447186819));
#3956=CARTESIAN_POINT('Ctrl Pts',(0.134245674442045,1.50591480678536,9.71378502654023));
#3957=CARTESIAN_POINT('Ctrl Pts',(0.0868024522042684,1.50947266250415,9.89554152861217));
#3958=CARTESIAN_POINT('Ctrl Pts',(0.039155709798565,1.5115233141203,10.0767004948396));
#3959=CARTESIAN_POINT('Ctrl Pts',(-0.00864396364439916,1.5120537940806,
10.2575995067277));
#3960=CARTESIAN_POINT('Ctrl Pts',(-0.0565608504582958,1.51105197828791,
10.43864037188));
#3961=CARTESIAN_POINT('Ctrl Pts',(-0.103533288317656,1.5085598664729,10.616355733304));
#3962=CARTESIAN_POINT('Ctrl Pts',(-0.134432524662542,1.50595250910557,10.733767149268));
#3963=CARTESIAN_POINT('Ctrl Pts',(-0.149364386779202,1.50446587949472,10.7907031700042));
#3964=CARTESIAN_POINT('Ctrl Pts',(0.332832648119447,1.46281818185281,8.64800425704584));
#3965=CARTESIAN_POINT('Ctrl Pts',(0.329041897047187,1.4636811184924,8.66383948590211));
#3966=CARTESIAN_POINT('Ctrl Pts',(0.317970017519207,1.46615639340524,8.70995738088865));
#3967=CARTESIAN_POINT('Ctrl Pts',(0.300541857457568,1.46984553939191,8.78196075325019));
#3968=CARTESIAN_POINT('Ctrl Pts',(0.278382636463545,1.47421401496343,8.87265068107427));
#3969=CARTESIAN_POINT('Ctrl Pts',(0.248578043107321,1.47962414075808,8.99346056885729));
#3970=CARTESIAN_POINT('Ctrl Pts',(0.209716916032447,1.48572541809719,9.14878102097135));
#3971=CARTESIAN_POINT('Ctrl Pts',(0.16363804344746,1.49151360239856,9.33012663412212));
#3972=CARTESIAN_POINT('Ctrl Pts',(0.116858171490949,1.49591500016843,9.51187569257022));
#3973=CARTESIAN_POINT('Ctrl Pts',(0.0695799236554196,1.49886433562073,9.69369782441565));
#3974=CARTESIAN_POINT('Ctrl Pts',(0.0220324641713665,1.50031989557377,9.87521353143956));
#3975=CARTESIAN_POINT('Ctrl Pts',(-0.0255860326063935,1.50026612570158,
10.0561931773007));
#3976=CARTESIAN_POINT('Ctrl Pts',(-0.0732241548727893,1.49869884687044,
10.236977148365));
#3977=CARTESIAN_POINT('Ctrl Pts',(-0.120845047776386,1.49561434866788,10.4179700900777));
#3978=CARTESIAN_POINT('Ctrl Pts',(-0.167394698700736,1.49110749208024,10.5957070255589));
#3979=CARTESIAN_POINT('Ctrl Pts',(-0.197930085127818,1.48719679401679,10.713178070925));
#3980=CARTESIAN_POINT('Ctrl Pts',(-0.212665820919029,1.48508662350857,10.7701538733309));
#3981=CARTESIAN_POINT('Ctrl Pts',(0.30857165674178,1.46791809466865,8.64074900501871));
#3982=CARTESIAN_POINT('Ctrl Pts',(0.304742574086068,1.46872300768332,8.65656607627318));
#3983=CARTESIAN_POINT('Ctrl Pts',(0.293560234819483,1.47102808185185,8.7026314996565));
#3984=CARTESIAN_POINT('Ctrl Pts',(0.275965101400321,1.47444606894801,8.77455484224152));
#3985=CARTESIAN_POINT('Ctrl Pts',(0.253604343059481,1.47846498437203,8.86514713248932));
#3986=CARTESIAN_POINT('Ctrl Pts',(0.22354427640859,1.48339834318851,8.98583178834387));
#3987=CARTESIAN_POINT('Ctrl Pts',(0.184382092628695,1.48886533513491,9.14100179092851));
#3988=CARTESIAN_POINT('Ctrl Pts',(0.137995184218438,1.49388454359707,9.32218948827771));
#3989=CARTESIAN_POINT('Ctrl Pts',(0.0909528041455427,1.49749041039643,9.50380011086762));
#3990=CARTESIAN_POINT('Ctrl Pts',(0.0434606398205047,1.49962304710465,9.68550558710067));
#3991=CARTESIAN_POINT('Ctrl Pts',(-0.00424973942575288,1.50024692164338,
9.86692842679503));
#3992=CARTESIAN_POINT('Ctrl Pts',(-0.0519786278068164,1.49935236262169,
10.0478405638723));
#3993=CARTESIAN_POINT('Ctrl Pts',(-0.0996736855457256,1.49693862036427,
10.2285835495877));
#3994=CARTESIAN_POINT('Ctrl Pts',(-0.147297019783357,1.49300527158595,10.4095632165412));
#3995=CARTESIAN_POINT('Ctrl Pts',(-0.193794502074585,1.48766874743181,10.5873154495429));
#3996=CARTESIAN_POINT('Ctrl Pts',(-0.224259973524703,1.48321575738646,10.7048153412463));
#3997=CARTESIAN_POINT('Ctrl Pts',(-0.238953412792927,1.4808447813713,10.7618096205282));
#3998=CARTESIAN_POINT('',(-1.19685866127713E-16,1.77703451640331,10.85));
#3999=CARTESIAN_POINT('Ctrl Pts',(-8.10658974506754E-16,1.59687194262069,
10.62347882589));
#4000=CARTESIAN_POINT('Ctrl Pts',(-8.10658974506754E-16,1.61372388439486,
10.674391847497));
#4001=CARTESIAN_POINT('Ctrl Pts',(-5.49312856750316E-16,1.63551515817481,
10.727027587376));
#4002=CARTESIAN_POINT('Ctrl Pts',(-5.47435666977711E-16,1.67813691420041,
10.792163135897));
#4003=CARTESIAN_POINT('Ctrl Pts',(6.88491806934192E-13,1.6972368598778,
10.8154236565187));
#4004=CARTESIAN_POINT('Ctrl Pts',(6.88491806934192E-13,1.72903268273348,
10.8371241355632));
#4005=CARTESIAN_POINT('Ctrl Pts',(2.05399351681841E-14,1.73861718593065,
10.8421205977485));
#4006=CARTESIAN_POINT('Ctrl Pts',(2.0539725387548E-14,1.75801163727042,
10.848436314423));
#4007=CARTESIAN_POINT('Ctrl Pts',(-7.46067124048468E-17,1.76741105153925,
10.85));
#4008=CARTESIAN_POINT('Ctrl Pts',(-7.46067124048468E-17,1.77703451640331,
10.85));
#4009=CARTESIAN_POINT('Ctrl Pts',(-3.94850593735986E-12,1.77703451640053,
10.8500000000123));
#4010=CARTESIAN_POINT('Ctrl Pts',(0.01757848014233,1.77714612012075,10.7931534644221));
#4011=CARTESIAN_POINT('Ctrl Pts',(0.0539010165953307,1.77671898697247,10.6757122047681));
#4012=CARTESIAN_POINT('Ctrl Pts',(0.108803980062706,1.77402916337042,10.4976957301281));
#4013=CARTESIAN_POINT('Ctrl Pts',(0.164481544250294,1.76917236183652,10.3160168450222));
#4014=CARTESIAN_POINT('Ctrl Pts',(0.219628157727476,1.76225808463135,10.1343072646586));
#4015=CARTESIAN_POINT('Ctrl Pts',(0.274183176045832,1.75333233799629,9.95217371915859));
#4016=CARTESIAN_POINT('Ctrl Pts',(0.328068700871967,1.74244277712247,9.76928755925772));
#4017=CARTESIAN_POINT('Ctrl Pts',(0.381042633256754,1.72967858496308,9.58589537041624));
#4018=CARTESIAN_POINT('Ctrl Pts',(0.432837769531155,1.71516760082575,9.40239796107388));
#4019=CARTESIAN_POINT('Ctrl Pts',(0.483227898948879,1.69906112584802,9.21914920442309));
#4020=CARTESIAN_POINT('Ctrl Pts',(0.525179277324029,1.68398054034632,9.06208020123563));
#4021=CARTESIAN_POINT('Ctrl Pts',(0.557016625824802,1.67153286458377,8.93984845942977));
#4022=CARTESIAN_POINT('Ctrl Pts',(0.580524664214804,1.66186481426077,8.84806456798552));
#4023=CARTESIAN_POINT('Ctrl Pts',(0.5988932464752,1.65396065896048,8.77517463117758));
#4024=CARTESIAN_POINT('Ctrl Pts',(0.610499123938639,1.64878469395347,8.72848040159547));
#4025=CARTESIAN_POINT('Ctrl Pts',(0.614465198378005,1.64699449709788,8.7124463436278));
#4026=CARTESIAN_POINT('Ctrl Pts',(1.75626503696719,0.0754418417218376,3.58755365648316));
#4027=CARTESIAN_POINT('Ctrl Pts',(1.75674203095449,0.0711166795539064,3.57151959859621));
#4028=CARTESIAN_POINT('Ctrl Pts',(1.75807825289909,0.0584793730231658,3.52482536897418));
#4029=CARTESIAN_POINT('Ctrl Pts',(1.75991934763066,0.0385672927333283,3.45193542419312));
#4030=CARTESIAN_POINT('Ctrl Pts',(1.76184982661025,0.0132222281239997,3.36015153400407));
#4031=CARTESIAN_POINT('Ctrl Pts',(1.76384998821753,-0.020903432684308,3.23791979307344));
#4032=CARTESIAN_POINT('Ctrl Pts',(1.76522878905486,-0.0654617177832766,
3.08085080290311));
#4033=CARTESIAN_POINT('Ctrl Pts',(1.7649755512224,-0.118362752294811,2.89760204920351));
#4034=CARTESIAN_POINT('Ctrl Pts',(1.76277074041388,-0.172106993965166,2.71410464284767));
#4035=CARTESIAN_POINT('Ctrl Pts',(1.75854036350172,-0.226432549408806,2.53071245564669));
#4036=CARTESIAN_POINT('Ctrl Pts',(1.75224540861995,-0.281045788064904,2.34782629674937));
#4037=CARTESIAN_POINT('Ctrl Pts',(1.7438758703009,-0.335688901407766,2.16569275058436));
#4038=CARTESIAN_POINT('Ctrl Pts',(1.73341049779164,-0.390273077071137,1.98398316910853));
#4039=CARTESIAN_POINT('Ctrl Pts',(1.72082427645114,-0.444726422659213,1.80230428033269));
#4040=CARTESIAN_POINT('Ctrl Pts',(1.70640531389277,-0.497814636656894,1.62414957393087));
#4041=CARTESIAN_POINT('Ctrl Pts',(1.6955730091561,-0.532531758371701,1.50657040006877));
#4042=CARTESIAN_POINT('Ctrl Pts',(1.69001991646085,-0.549255370510096,1.44958598603293));
#4043=CARTESIAN_POINT('Ctrl Pts',(1.69602211874261,0.073875269208679,3.58860569258422));
#4044=CARTESIAN_POINT('Ctrl Pts',(1.69642629081686,0.06969806376799,3.57258499372754));
#4045=CARTESIAN_POINT('Ctrl Pts',(1.69755371795454,0.0574942273977841,3.52592987158551));
#4046=CARTESIAN_POINT('Ctrl Pts',(1.69908409502887,0.0382702680838657,3.45310174163066));
#4047=CARTESIAN_POINT('Ctrl Pts',(1.70064756137809,0.0138084872368999,3.3613968081615));
#4048=CARTESIAN_POINT('Ctrl Pts',(1.70219480303313,-0.0191178933949497,
3.23927170370506));
#4049=CARTESIAN_POINT('Ctrl Pts',(1.70306686725196,-0.0620917381414953,
3.08234238651162));
#4050=CARTESIAN_POINT('Ctrl Pts',(1.70234115225118,-0.113088697555874,2.89925959007377));
#4051=CARTESIAN_POINT('Ctrl Pts',(1.69978872753063,-0.164880377778508,2.71593039280766));
#4052=CARTESIAN_POINT('Ctrl Pts',(1.69534241068425,-0.21721924518095,2.53270731837729));
#4053=CARTESIAN_POINT('Ctrl Pts',(1.68896795395798,-0.269827736132212,2.34998971949266));
#4054=CARTESIAN_POINT('Ctrl Pts',(1.68065791965914,-0.322463112548298,2.1680228880026));
#4055=CARTESIAN_POINT('Ctrl Pts',(1.6703929419467,-0.375045653478862,1.98647737166655));
#4056=CARTESIAN_POINT('Ctrl Pts',(1.65815014827982,-0.427512190061862,1.80495920786133));
#4057=CARTESIAN_POINT('Ctrl Pts',(1.64420967403922,-0.478679574187093,1.62695776481912));
#4058=CARTESIAN_POINT('Ctrl Pts',(1.63378423670626,-0.512155272827112,1.5094763293638));
#4059=CARTESIAN_POINT('Ctrl Pts',(1.62844964777937,-0.528285330759213,1.452538335623));
#4060=CARTESIAN_POINT('Ctrl Pts',(1.58882365986821,0.0366746043083095,3.60057038508712));
#4061=CARTESIAN_POINT('Ctrl Pts',(1.58901821210245,0.0327295561755018,3.58459681542251));
#4062=CARTESIAN_POINT('Ctrl Pts',(1.58953984640487,0.0212081578051285,3.53807869544165));
#4063=CARTESIAN_POINT('Ctrl Pts',(1.59014646721373,0.00307799832678055,
3.46546293993349));
#4064=CARTESIAN_POINT('Ctrl Pts',(1.59058234382299,-0.0199638518036736,
3.37402271888904));
#4065=CARTESIAN_POINT('Ctrl Pts',(1.59068147937166,-0.0509397095233791,
3.25224563073817));
#4066=CARTESIAN_POINT('Ctrl Pts',(1.58980747063938,-0.0912912937605084,
3.09575273393401));
#4067=CARTESIAN_POINT('Ctrl Pts',(1.58723163763305,-0.139070270693149,2.91315873012976));
#4068=CARTESIAN_POINT('Ctrl Pts',(1.58303005384627,-0.187495813093678,2.73029418118373));
#4069=CARTESIAN_POINT('Ctrl Pts',(1.5771543293109,-0.236343738422346,2.54750630309003));
#4070=CARTESIAN_POINT('Ctrl Pts',(1.56958600123355,-0.285363780582882,2.36518942320946));
#4071=CARTESIAN_POINT('Ctrl Pts',(1.56032879026425,-0.334339627800835,2.1835847274067));
#4072=CARTESIAN_POINT('Ctrl Pts',(1.54936998442917,-0.383207299671863,2.00236003926972));
#4073=CARTESIAN_POINT('Ctrl Pts',(1.53669351961808,-0.431918373129295,1.82111886924789));
#4074=CARTESIAN_POINT('Ctrl Pts',(1.5225906145341,-0.479385809846529,1.64334301250291));
#4075=CARTESIAN_POINT('Ctrl Pts',(1.51223034897101,-0.510423726263534,1.52597929294144));
#4076=CARTESIAN_POINT('Ctrl Pts',(1.50696846710956,-0.525376777254512,1.46909071591276));
#4077=CARTESIAN_POINT('Ctrl Pts',(1.50890127337064,-0.0760979168648785,
3.63443048953945));
#4078=CARTESIAN_POINT('Ctrl Pts',(1.50872108247096,-0.0799479924501639,
3.61855034088641));
#4079=CARTESIAN_POINT('Ctrl Pts',(1.50815179726366,-0.0911833123851674,
3.57230259545308));
#4080=CARTESIAN_POINT('Ctrl Pts',(1.50705824888589,-0.108823627645042,3.50010096569405));
#4081=CARTESIAN_POINT('Ctrl Pts',(1.50536020014737,-0.131182204852465,3.4091688500141));
#4082=CARTESIAN_POINT('Ctrl Pts',(1.50263087620443,-0.161152954628486,3.28804783033692));
#4083=CARTESIAN_POINT('Ctrl Pts',(1.49815852874529,-0.200021275803909,3.13235253805156));
#4084=CARTESIAN_POINT('Ctrl Pts',(1.49146298606817,-0.245788746082873,2.95061165519835));
#4085=CARTESIAN_POINT('Ctrl Pts',(1.4832398558382,-0.291924177664953,2.76851391918737));
#4086=CARTESIAN_POINT('Ctrl Pts',(1.47347425664312,-0.338215417483011,2.58639530829391));
#4087=CARTESIAN_POINT('Ctrl Pts',(1.4621809512171,-0.384430013106216,2.40464022495542));
#4088=CARTESIAN_POINT('Ctrl Pts',(1.4493916755156,-0.430371444326397,2.22348212946975));
#4089=CARTESIAN_POINT('Ctrl Pts',(1.43510977696599,-0.475987619847091,2.04258342783239));
#4090=CARTESIAN_POINT('Ctrl Pts',(1.41933480258249,-0.521240851220074,1.86154229720898));
#4091=CARTESIAN_POINT('Ctrl Pts',(1.40243583947589,-0.565132766265291,1.68383368094976));
#4092=CARTESIAN_POINT('Ctrl Pts',(1.39039949296495,-0.593705336498376,1.56642891570366));
#4093=CARTESIAN_POINT('Ctrl Pts',(1.38436799019852,-0.607441763697336,1.50949994169558));
#4094=CARTESIAN_POINT('Ctrl Pts',(1.49407370859749,-0.13549301861035,3.65199574287332));
#4095=CARTESIAN_POINT('Ctrl Pts',(1.49372300361127,-0.139364899190944,3.63616051410172));
#4096=CARTESIAN_POINT('Ctrl Pts',(1.49265573105789,-0.150659784399921,3.59004261908516));
#4097=CARTESIAN_POINT('Ctrl Pts',(1.49077871968611,-0.168374960372046,3.51803923886883));
#4098=CARTESIAN_POINT('Ctrl Pts',(1.48808581106584,-0.190799564841976,3.42734931231526));
#4099=CARTESIAN_POINT('Ctrl Pts',(1.48402102077995,-0.220817238216445,3.30653942543065));
#4100=CARTESIAN_POINT('Ctrl Pts',(1.47781493270027,-0.259661761601309,3.15121898627898));
#4101=CARTESIAN_POINT('Ctrl Pts',(1.46908066889596,-0.305274020337129,2.96987337612805));
#4102=CARTESIAN_POINT('Ctrl Pts',(1.45881087198713,-0.3511244284869,2.78812432071135));
#4103=CARTESIAN_POINT('Ctrl Pts',(1.44700607492343,-0.397000108662148,2.60630219054696));
#4104=CARTESIAN_POINT('Ctrl Pts',(1.43369742184327,-0.442670222455888,2.42478648455906));
#4105=CARTESIAN_POINT('Ctrl Pts',(1.41893135880081,-0.487941488537791,2.24380683805178));
#4106=CARTESIAN_POINT('Ctrl Pts',(1.40271979847723,-0.532763719653204,2.06302286588109));
#4107=CARTESIAN_POINT('Ctrl Pts',(1.38507060052755,-0.577100718643877,1.88202992047652));
#4108=CARTESIAN_POINT('Ctrl Pts',(1.36640048747101,-0.619977544663456,1.70430056007434));
#4109=CARTESIAN_POINT('Ctrl Pts',(1.35324613968659,-0.647808188770925,1.58683708885532));
#4110=CARTESIAN_POINT('Ctrl Pts',(1.34668657686002,-0.661168884945986,1.52986887278847));
#4111=CARTESIAN_POINT('Ctrl Pts',(1.4914269552904,-0.160142552225193,3.65925099489279));
#4112=CARTESIAN_POINT('Ctrl Pts',(1.49100922144732,-0.164032958023399,3.64343392372004));
#4113=CARTESIAN_POINT('Ctrl Pts',(1.48974594442925,-0.175380301766455,3.59736850030712));
#4114=CARTESIAN_POINT('Ctrl Pts',(1.48755944798548,-0.193170486144038,3.52544514988568));
#4115=CARTESIAN_POINT('Ctrl Pts',(1.48447180944476,-0.215678743998791,3.43485286090299));
#4116=CARTESIAN_POINT('Ctrl Pts',(1.47987464122504,-0.24579205781821,3.31416820594799));
#4117=CARTESIAN_POINT('Ctrl Pts',(1.47297228029339,-0.284726898179082,3.15899821631976));
#4118=CARTESIAN_POINT('Ctrl Pts',(1.46341148870168,-0.330394489798363,2.97781052197008));
#4119=CARTESIAN_POINT('Ctrl Pts',(1.45230397741003,-0.376248725419427,2.79619990241371));
#4120=CARTESIAN_POINT('Ctrl Pts',(1.43965634985187,-0.422075478480742,2.61449442786251));
#4121=CARTESIAN_POINT('Ctrl Pts',(1.42550637196031,-0.467643533253747,2.43307158920513));
#4122=CARTESIAN_POINT('Ctrl Pts',(1.40990655803408,-0.512759969857224,2.25215945148275));
#4123=CARTESIAN_POINT('Ctrl Pts',(1.39287236912131,-0.557374778244322,2.07141646466035));
#4124=CARTESIAN_POINT('Ctrl Pts',(1.37441511188413,-0.601451789829429,1.89043679401588));
#4125=CARTESIAN_POINT('Ctrl Pts',(1.35497209203446,-0.644022632203488,1.71269213674337));
#4126=CARTESIAN_POINT('Ctrl Pts',(1.34132362965201,-0.671619222936007,1.59519982225723));
#4127=CARTESIAN_POINT('Ctrl Pts',(1.33452912642866,-0.684859117420195,1.53821313296759));
#4128=CARTESIAN_POINT('',(1.75626503696719,0.0754418417218376,3.58755365648316));
#4129=CARTESIAN_POINT('Ctrl Pts',(1.75626503696719,0.0754418417218376,3.58755365648316));
#4130=CARTESIAN_POINT('Ctrl Pts',(1.69602211874261,0.073875269208679,3.58860569258422));
#4131=CARTESIAN_POINT('Ctrl Pts',(1.58882365986821,0.0366746043083095,3.60057038508712));
#4132=CARTESIAN_POINT('Ctrl Pts',(1.50890127337064,-0.0760979168648785,
3.63443048953945));
#4133=CARTESIAN_POINT('Ctrl Pts',(1.49407370859749,-0.13549301861035,3.65199574287332));
#4134=CARTESIAN_POINT('Ctrl Pts',(1.4914269552904,-0.160142552225193,3.65925099489279));
#4135=CARTESIAN_POINT('',(1.69006025650673,-0.549133865159475,1.45));
#4136=CARTESIAN_POINT('Ctrl Pts',(1.51871546667558,-0.493460568096447,1.67652117423381));
#4137=CARTESIAN_POINT('Ctrl Pts',(1.5354979213204,-0.498913518161682,1.62320879320436));
#4138=CARTESIAN_POINT('Ctrl Pts',(1.5578915315623,-0.506189643199038,1.5665691963344));
#4139=CARTESIAN_POINT('Ctrl Pts',(1.60069456895555,-0.520097193106699,1.50188382026629));
#4140=CARTESIAN_POINT('Ctrl Pts',(1.61805036453261,-0.525736432932307,1.48104856222693));
#4141=CARTESIAN_POINT('Ctrl Pts',(1.64673468158415,-0.535056532515343,1.46157024839128));
#4142=CARTESIAN_POINT('Ctrl Pts',(1.65539606140436,-0.537870785416638,1.45708797848941));
#4143=CARTESIAN_POINT('Ctrl Pts',(1.67289191418387,-0.543555532587093,1.45140504653445));
#4144=CARTESIAN_POINT('Ctrl Pts',(1.68138457932181,-0.546314966763936,1.45));
#4145=CARTESIAN_POINT('Ctrl Pts',(1.69006025650673,-0.549133865159475,1.45));
#4146=CARTESIAN_POINT('Ctrl Pts',(1.69006025650327,-0.549133865162059,1.44999999998903));
#4147=CARTESIAN_POINT('Ctrl Pts',(1.69559844702992,-0.532450224695953,1.50684653500696));
#4148=CARTESIAN_POINT('Ctrl Pts',(1.70641650142564,-0.49777344602776,1.6242878024356));
#4149=CARTESIAN_POINT('Ctrl Pts',(1.72082427645114,-0.444726422659213,1.80230428033269));
#4150=CARTESIAN_POINT('Ctrl Pts',(1.73341049779164,-0.390273077071137,1.98398316910853));
#4151=CARTESIAN_POINT('Ctrl Pts',(1.7438758703009,-0.335688901407766,2.16569275058436));
#4152=CARTESIAN_POINT('Ctrl Pts',(1.75224540861995,-0.281045788064904,2.34782629674937));
#4153=CARTESIAN_POINT('Ctrl Pts',(1.75854036350172,-0.226432549408806,2.53071245564669));
#4154=CARTESIAN_POINT('Ctrl Pts',(1.76277074041388,-0.172106993965166,2.71410464284767));
#4155=CARTESIAN_POINT('Ctrl Pts',(1.7649755512224,-0.118362752294811,2.89760204920351));
#4156=CARTESIAN_POINT('Ctrl Pts',(1.76522878905486,-0.0654617177832766,
3.08085080290311));
#4157=CARTESIAN_POINT('Ctrl Pts',(1.76384998821753,-0.020903432684308,3.23791979307344));
#4158=CARTESIAN_POINT('Ctrl Pts',(1.76184982661025,0.0132222281239997,3.36015153400407));
#4159=CARTESIAN_POINT('Ctrl Pts',(1.75991934763066,0.0385672927333283,3.45193542419312));
#4160=CARTESIAN_POINT('Ctrl Pts',(1.75807825289909,0.0584793730231658,3.52482536897418));
#4161=CARTESIAN_POINT('Ctrl Pts',(1.75674203095449,0.0711166795539064,3.57151959859621));
#4162=CARTESIAN_POINT('Ctrl Pts',(1.75626503696719,0.0754418417218376,3.58755365648316));
#4163=CARTESIAN_POINT('Ctrl Pts',(1.7288347410367,0.235506055155694,4.09643521420355));
#4164=CARTESIAN_POINT('Ctrl Pts',(1.72899918513747,0.234684532257814,4.09414695071142));
#4165=CARTESIAN_POINT('Ctrl Pts',(1.73006728468464,0.229334314064839,4.07922005471208));
#4166=CARTESIAN_POINT('Ctrl Pts',(1.73198647395843,0.219551078573818,4.05162984879394));
#4167=CARTESIAN_POINT('Ctrl Pts',(1.73450858370679,0.206320725680121,4.01361602413367));
#4168=CARTESIAN_POINT('Ctrl Pts',(1.73691856108136,0.193320942275123,3.97554331028537));
#4169=CARTESIAN_POINT('Ctrl Pts',(1.73922252683477,0.180552648915272,3.93740734650715));
#4170=CARTESIAN_POINT('Ctrl Pts',(1.74142631503154,0.168017886433521,3.89920714900016));
#4171=CARTESIAN_POINT('Ctrl Pts',(1.74353561528201,0.155719060999783,3.86094303234195));
#4172=CARTESIAN_POINT('Ctrl Pts',(1.7455559315735,0.143659282129229,3.82261789705092));
#4173=CARTESIAN_POINT('Ctrl Pts',(1.74749278884371,0.131841147973776,3.7842335239764));
#4174=CARTESIAN_POINT('Ctrl Pts',(1.74935173438359,0.120266624446789,3.7457899650251));
#4175=CARTESIAN_POINT('Ctrl Pts',(1.75113826615966,0.108937463039972,3.70728677937817));
#4176=CARTESIAN_POINT('Ctrl Pts',(1.75285776466446,0.097855553816555,3.66872423256703));
#4177=CARTESIAN_POINT('Ctrl Pts',(1.75457063295328,0.0866626886704825,3.62881901600102));
#4178=CARTESIAN_POINT('Ctrl Pts',(1.75568936638378,0.0792652381462669,3.6017450762399));
#4179=CARTESIAN_POINT('Ctrl Pts',(1.75626503696719,0.0754418417218372,3.58755365648316));
#4180=CARTESIAN_POINT('Ctrl Pts',(1.67173216688842,0.228273791408512,4.09791671970368));
#4181=CARTESIAN_POINT('Ctrl Pts',(1.67188150978092,0.227477924068991,4.09562757255151));
#4182=CARTESIAN_POINT('Ctrl Pts',(1.67285120261004,0.222295042773763,4.08069481053555));
#4183=CARTESIAN_POINT('Ctrl Pts',(1.67458972419764,0.212820857183893,4.05309252246211));
#4184=CARTESIAN_POINT('Ctrl Pts',(1.6768656648161,0.20001574708487,4.01505919736078));
#4185=CARTESIAN_POINT('Ctrl Pts',(1.67903175053937,0.187441327419743,3.97696416854638));
#4186=CARTESIAN_POINT('Ctrl Pts',(1.68109398435322,0.175098591887052,3.93880311974633));
#4187=CARTESIAN_POINT('Ctrl Pts',(1.6830581041892,0.162989624907155,3.90057512714945));
#4188=CARTESIAN_POINT('Ctrl Pts',(1.68492971399898,0.151116867635387,3.86228057528773));
#4189=CARTESIAN_POINT('Ctrl Pts',(1.68671424914494,0.139483437111569,3.82392243248764));
#4190=CARTESIAN_POINT('Ctrl Pts',(1.68841716008142,0.128091958932259,3.78550256257945));
#4191=CARTESIAN_POINT('Ctrl Pts',(1.69004391090445,0.116944444495293,3.74702108788459));
#4192=CARTESIAN_POINT('Ctrl Pts',(1.6915999147344,0.106042705525353,3.70847766141253));
#4193=CARTESIAN_POINT('Ctrl Pts',(1.69309047520534,0.0953886837011119,3.66987263461392));
#4194=CARTESIAN_POINT('Ctrl Pts',(1.69456836082489,0.0846384639026502,3.6299213095306));
#4195=CARTESIAN_POINT('Ctrl Pts',(1.69552898214092,0.077541276085412,3.60281463917856));
#4196=CARTESIAN_POINT('Ctrl Pts',(1.69602211874261,0.073875269208685,3.58860569258422));
#4197=CARTESIAN_POINT('Ctrl Pts',(1.57340589865374,0.183646961617628,4.11311845240568));
#4198=CARTESIAN_POINT('Ctrl Pts',(1.57351480986706,0.182885122481652,4.11081730609816));
#4199=CARTESIAN_POINT('Ctrl Pts',(1.57422083776218,0.177924149857918,4.09580603303522));
#4200=CARTESIAN_POINT('Ctrl Pts',(1.57547297428182,0.168859338205775,4.06805578255532));
#4201=CARTESIAN_POINT('Ctrl Pts',(1.57708079652849,0.156616418105666,4.0298119862171));
#4202=CARTESIAN_POINT('Ctrl Pts',(1.57857953429186,0.144603234823926,3.99149962903631));
#4203=CARTESIAN_POINT('Ctrl Pts',(1.57997489649499,0.132820861437481,3.95311441064839));
#4204=CARTESIAN_POINT('Ctrl Pts',(1.58127238211828,0.121271422322835,3.91465546097821));
#4205=CARTESIAN_POINT('Ctrl Pts',(1.58247737832512,0.109957387095329,3.87612323289659));
#4206=CARTESIAN_POINT('Ctrl Pts',(1.58359514669076,0.0988818676803105,3.83752077742457));
#4207=CARTESIAN_POINT('Ctrl Pts',(1.58463094289671,0.0880475104976948,3.79885005114105));
#4208=CARTESIAN_POINT('Ctrl Pts',(1.58559000501858,0.0774563740662229,3.76011124671869));
#4209=CARTESIAN_POINT('Ctrl Pts',(1.5864775099325,0.0671103362863489,3.7213041115338));
#4210=CARTESIAN_POINT('Ctrl Pts',(1.5872985390539,0.057011395707678,3.68242908308316));
#4211=CARTESIAN_POINT('Ctrl Pts',(1.58808334212951,0.046834131155565,3.64219238557141));
#4212=CARTESIAN_POINT('Ctrl Pts',(1.58857339988584,0.0401246898276044,3.61488793866217));
#4213=CARTESIAN_POINT('Ctrl Pts',(1.58881973735499,0.03666168100197,3.60057421381977));
#4214=CARTESIAN_POINT('Ctrl Pts',(1.50838867855782,0.0719760657206088,4.15547674994432));
#4215=CARTESIAN_POINT('Ctrl Pts',(1.5084281696516,0.0712098814264656,4.1531411377527));
#4216=CARTESIAN_POINT('Ctrl Pts',(1.50868156935106,0.0662205629336958,4.13790470830575));
#4217=CARTESIAN_POINT('Ctrl Pts',(1.50909968632758,0.0571033236920636,4.10973433834962));
#4218=CARTESIAN_POINT('Ctrl Pts',(1.50956445720519,0.0447877852004266,4.07090245313788));
#4219=CARTESIAN_POINT('Ctrl Pts',(1.50992443243745,0.0327011737280843,4.0319917824565));
#4220=CARTESIAN_POINT('Ctrl Pts',(1.51018519512074,0.0208442440819407,3.99299789680197));
#4221=CARTESIAN_POINT('Ctrl Pts',(1.51035221452622,0.00921880104477437,
3.95391984012211));
#4222=CARTESIAN_POINT('Ctrl Pts',(1.51043088407259,-0.00217300414513067,
3.91475799695215));
#4223=CARTESIAN_POINT('Ctrl Pts',(1.51042654281596,-0.0133283724314909,
3.87551540088364));
#4224=CARTESIAN_POINT('Ctrl Pts',(1.51034448566428,-0.0242449756543034,
3.83619396760364));
#4225=CARTESIAN_POINT('Ctrl Pts',(1.51018993620655,-0.0349210746086719,
3.79679383253985));
#4226=CARTESIAN_POINT('Ctrl Pts',(1.50996803844838,-0.0453551189143496,
3.75731466150232));
#4227=CARTESIAN_POINT('Ctrl Pts',(1.5096838609116,-0.0555454307952216,3.71775683326564));
#4228=CARTESIAN_POINT('Ctrl Pts',(1.50933104365,-0.0658209170242262,3.67680345620841));
#4229=CARTESIAN_POINT('Ctrl Pts',(1.50905356449857,-0.0725998417735739,
3.64900554586514));
#4230=CARTESIAN_POINT('Ctrl Pts',(1.50889874902431,-0.0761001241611133,
3.63443116172666));
#4231=CARTESIAN_POINT('Ctrl Pts',(1.50009244003801,0.0158142867318563,4.17736182547185));
#4232=CARTESIAN_POINT('Ctrl Pts',(1.5001008057365,0.0150326666179513,4.1750087360266));
#4233=CARTESIAN_POINT('Ctrl Pts',(1.5001512999538,0.00994276379789403,4.15965812765645));
#4234=CARTESIAN_POINT('Ctrl Pts',(1.50019599375127,0.000640887799482175,
4.13127466259613));
#4235=CARTESIAN_POINT('Ctrl Pts',(1.50015019100029,-0.0119262186746064,
4.09214438090581));
#4236=CARTESIAN_POINT('Ctrl Pts',(1.50000288733319,-0.0242621341812695,
4.05293001881052));
#4237=CARTESIAN_POINT('Ctrl Pts',(1.49975977010063,-0.0363662920737607,
4.01362708609989));
#4238=CARTESIAN_POINT('Ctrl Pts',(1.49942645779011,-0.0482370602433375,
3.97423458262835));
#4239=CARTESIAN_POINT('Ctrl Pts',(1.49900851005286,-0.0598724533486505,
3.93475285595084));
#4240=CARTESIAN_POINT('Ctrl Pts',(1.49851146470833,-0.071269821200215,3.89518493207695));
#4241=CARTESIAN_POINT('Ctrl Pts',(1.49794079902152,-0.0824269962262168,
3.85553270278247));
#4242=CARTESIAN_POINT('Ctrl Pts',(1.49730189660767,-0.0933424071069689,
3.81579627832482));
#4243=CARTESIAN_POINT('Ctrl Pts',(1.49660005460143,-0.104014681406353,3.77597527797746));
#4244=CARTESIAN_POINT('Ctrl Pts',(1.49584050442146,-0.114442309706428,3.73607005267497));
#4245=CARTESIAN_POINT('Ctrl Pts',(1.49500140670022,-0.124962233030643,3.69475194601964));
#4246=CARTESIAN_POINT('Ctrl Pts',(1.49439813230875,-0.131906313993149,3.66670283701025));
#4247=CARTESIAN_POINT('Ctrl Pts',(1.49407370859748,-0.13549301861035,3.65199574287332));
#4248=CARTESIAN_POINT('Ctrl Pts',(1.49998295389364,-0.00715108582820916,
4.18638927156867));
#4249=CARTESIAN_POINT('Ctrl Pts',(1.49997918870046,-0.00794085758073101,
4.18402904063592));
#4250=CARTESIAN_POINT('Ctrl Pts',(1.4999506013495,-0.0130838744836053,4.16863177369808));
#4251=CARTESIAN_POINT('Ctrl Pts',(1.49984974520343,-0.0224831907235167,
4.14016119328723));
#4252=CARTESIAN_POINT('Ctrl Pts',(1.49960493770073,-0.0351828973802431,
4.10090884435));
#4253=CARTESIAN_POINT('Ctrl Pts',(1.49925994041871,-0.0476500281415807,
4.06157017132703));
#4254=CARTESIAN_POINT('Ctrl Pts',(1.49882050611887,-0.0598840885431649,
4.02214066072627));
#4255=CARTESIAN_POINT('Ctrl Pts',(1.49829233618914,-0.0718835097477598,
3.98261929588249));
#4256=CARTESIAN_POINT('Ctrl Pts',(1.49768107979012,-0.0836463662808071,
3.94300640994198));
#4257=CARTESIAN_POINT('Ctrl Pts',(1.49699237694289,-0.0951700587723339,
3.90330502784548));
#4258=CARTESIAN_POINT('Ctrl Pts',(1.49623180056323,-0.10645247662481,3.86351703247974));
#4259=CARTESIAN_POINT('Ctrl Pts',(1.49540482125456,-0.117492109336121,3.8236425261526));
#4260=CARTESIAN_POINT('Ctrl Pts',(1.4945168203409,-0.128287650134342,3.78368111034156));
#4261=CARTESIAN_POINT('Ctrl Pts',(1.49357311703275,-0.138837650683615,3.74363312624958));
#4262=CARTESIAN_POINT('Ctrl Pts',(1.49254590889429,-0.149483153525731,3.70216508424514));
#4263=CARTESIAN_POINT('Ctrl Pts',(1.49181681587165,-0.156511733485244,3.67401267308369));
#4264=CARTESIAN_POINT('Ctrl Pts',(1.4914269552904,-0.160142552225193,3.65925099489279));
#4265=CARTESIAN_POINT('',(1.72883474103671,0.235506055155696,4.09643521420355));
#4266=CARTESIAN_POINT('Ctrl Pts',(1.7288347410367,0.235506055155694,4.09643521420355));
#4267=CARTESIAN_POINT('Ctrl Pts',(1.67173216688842,0.228273791408512,4.09791671970368));
#4268=CARTESIAN_POINT('Ctrl Pts',(1.57340589865374,0.183646961617628,4.11311845240568));
#4269=CARTESIAN_POINT('Ctrl Pts',(1.50838867855782,0.0719760657206088,4.15547674994432));
#4270=CARTESIAN_POINT('Ctrl Pts',(1.50009244003801,0.0158142867318563,4.17736182547185));
#4271=CARTESIAN_POINT('Ctrl Pts',(1.49998295389364,-0.00715108582820916,
4.18638927156867));
#4272=CARTESIAN_POINT('Ctrl Pts',(1.75626503696719,0.0754418417218372,3.58755365648316));
#4273=CARTESIAN_POINT('Ctrl Pts',(1.75568936638378,0.0792652381462669,3.6017450762399));
#4274=CARTESIAN_POINT('Ctrl Pts',(1.75457063295328,0.0866626886704825,3.62881901600102));
#4275=CARTESIAN_POINT('Ctrl Pts',(1.75285776466446,0.097855553816555,3.66872423256703));
#4276=CARTESIAN_POINT('Ctrl Pts',(1.75113826615966,0.108937463039972,3.70728677937817));
#4277=CARTESIAN_POINT('Ctrl Pts',(1.74935173438359,0.120266624446789,3.7457899650251));
#4278=CARTESIAN_POINT('Ctrl Pts',(1.74749278884371,0.131841147973776,3.7842335239764));
#4279=CARTESIAN_POINT('Ctrl Pts',(1.7455559315735,0.143659282129229,3.82261789705092));
#4280=CARTESIAN_POINT('Ctrl Pts',(1.74353561528201,0.155719060999783,3.86094303234195));
#4281=CARTESIAN_POINT('Ctrl Pts',(1.74142631503154,0.168017886433521,3.89920714900016));
#4282=CARTESIAN_POINT('Ctrl Pts',(1.73922252683477,0.180552648915272,3.93740734650715));
#4283=CARTESIAN_POINT('Ctrl Pts',(1.73691856108136,0.193320942275123,3.97554331028537));
#4284=CARTESIAN_POINT('Ctrl Pts',(1.73450858370679,0.206320725680121,4.01361602413367));
#4285=CARTESIAN_POINT('Ctrl Pts',(1.73198647395843,0.219551078573818,4.05162984879394));
#4286=CARTESIAN_POINT('Ctrl Pts',(1.73006728468464,0.229334314064839,4.07922005471208));
#4287=CARTESIAN_POINT('Ctrl Pts',(1.72899918513747,0.234684532257814,4.09414695071142));
#4288=CARTESIAN_POINT('Ctrl Pts',(1.7288347410367,0.235506055155694,4.09643521420355));
#4289=CARTESIAN_POINT('Ctrl Pts',(1.49998295389364,-0.00715108582820982,
4.18638927156867));
#4290=CARTESIAN_POINT('Ctrl Pts',(1.50177665830616,0.36908912548283,5.31078221427152));
#4291=CARTESIAN_POINT('Ctrl Pts',(1.19824313588645,1.144137434802,7.55939107055925));
#4292=CARTESIAN_POINT('Ctrl Pts',(0.384216528907995,1.50456521710279,10.0291288440088));
#4293=CARTESIAN_POINT('Ctrl Pts',(-0.0334844861843916,1.5008414187422,11.3736744078453));
#4294=CARTESIAN_POINT('Ctrl Pts',(-0.0937500000040519,1.49706744587518,
11.5710108298464));
#4295=CARTESIAN_POINT('Ctrl Pts',(1.50000120158437,-0.00332352373486554,
4.1848846972192));
#4296=CARTESIAN_POINT('Ctrl Pts',(1.50077232237194,0.372542530650865,5.30943103690917));
#4297=CARTESIAN_POINT('Ctrl Pts',(1.19618677892696,1.14567966469124,7.55852909196437));
#4298=CARTESIAN_POINT('Ctrl Pts',(0.382753037330205,1.5048826756346,10.028617030464));
#4299=CARTESIAN_POINT('Ctrl Pts',(-0.035053017113359,1.50082060738261,11.3731577624976));
#4300=CARTESIAN_POINT('Ctrl Pts',(-0.095339697249678,1.49696789517211,11.5704901268107));
#4301=CARTESIAN_POINT('Ctrl Pts',(1.50021909515137,0.00439773098929038,
4.18185387323143));
#4302=CARTESIAN_POINT('Ctrl Pts',(1.49898185318824,0.379509142449196,5.30670988701046));
#4303=CARTESIAN_POINT('Ctrl Pts',(1.19208305941265,1.14889245317362,7.55679272587897));
#4304=CARTESIAN_POINT('Ctrl Pts',(0.379831055005356,1.5056622100604,10.0275831611861));
#4305=CARTESIAN_POINT('Ctrl Pts',(-0.0382231188707303,1.50083540174372,
11.3721147626575));
#4306=CARTESIAN_POINT('Ctrl Pts',(-0.0985533981290588,1.49684280217583,
11.5694383738221));
#4307=CARTESIAN_POINT('Ctrl Pts',(1.50153699883438,0.0200813894896697,4.17571844852239));
#4308=CARTESIAN_POINT('Ctrl Pts',(1.49608404744228,0.393931668546023,5.30120483907262));
#4309=CARTESIAN_POINT('Ctrl Pts',(1.18412555793619,1.15591930848477,7.55327657129853));
#4310=CARTESIAN_POINT('Ctrl Pts',(0.373953278398008,1.50754337531634,10.0254850657003));
#4311=CARTESIAN_POINT('Ctrl Pts',(-0.0446758367039436,1.50125198503228,
11.3699909821997));
#4312=CARTESIAN_POINT('Ctrl Pts',(-0.105113346078226,1.49696504233338,11.5672959023157));
#4313=CARTESIAN_POINT('Ctrl Pts',(1.50945894777701,0.0718250123007736,4.15556167706404));
#4314=CARTESIAN_POINT('Ctrl Pts',(1.49005468479051,0.442324197865583,5.28313891756779));
#4315=CARTESIAN_POINT('Ctrl Pts',(1.15919880816943,1.18107908061534,7.54172766003982));
#4316=CARTESIAN_POINT('Ctrl Pts',(0.354873835841643,1.51541335147795,10.0185614183524));
#4317=CARTESIAN_POINT('Ctrl Pts',(-0.0660104332250376,1.50403365625245,
11.3629713579563));
#4318=CARTESIAN_POINT('Ctrl Pts',(-0.126870137186811,1.49886396292327,11.560207614614));
#4319=CARTESIAN_POINT('Ctrl Pts',(1.55146905946979,0.153735885069789,4.12435625639595));
#4320=CARTESIAN_POINT('Ctrl Pts',(1.50790155551418,0.525920995114056,5.25531626436918));
#4321=CARTESIAN_POINT('Ctrl Pts',(1.1318082329317,1.23775070468837,7.5239319196906));
#4322=CARTESIAN_POINT('Ctrl Pts',(0.327731549725865,1.540450539357,10.0077123140109));
#4323=CARTESIAN_POINT('Ctrl Pts',(-0.100174254906972,1.52094486669727,11.3517647807592));
#4324=CARTESIAN_POINT('Ctrl Pts',(-0.162175985402958,1.51470248666639,11.5488541901532));
#4325=CARTESIAN_POINT('Ctrl Pts',(1.64515879986515,0.217326802947453,4.10158717415669));
#4326=CARTESIAN_POINT('Ctrl Pts',(1.57651290206275,0.606940250829182,5.23568595492654));
#4327=CARTESIAN_POINT('Ctrl Pts',(1.13742474288798,1.31397757653978,7.51194058605129));
#4328=CARTESIAN_POINT('Ctrl Pts',(0.31342072863426,1.5830360788266,10.0001312849374));
#4329=CARTESIAN_POINT('Ctrl Pts',(-0.125282696476311,1.56000726106852,11.3435127776107));
#4330=CARTESIAN_POINT('Ctrl Pts',(-0.189423794737593,1.55315185720615,11.5403985337558));
#4331=CARTESIAN_POINT('Ctrl Pts',(1.70436220925887,0.232406513549761,4.09707014513218));
#4332=CARTESIAN_POINT('Ctrl Pts',(1.62639552403363,0.634154864449641,5.23221079899679));
#4333=CARTESIAN_POINT('Ctrl Pts',(1.15411452111336,1.35106416898643,7.51030982529119));
#4334=CARTESIAN_POINT('Ctrl Pts',(0.31531865796867,1.60740288955716,9.99896307640743));
#4335=CARTESIAN_POINT('Ctrl Pts',(-0.130364815405668,1.58403684461877,11.3419035903059));
#4336=CARTESIAN_POINT('Ctrl Pts',(-0.195488326732177,1.57745839164081,11.5387006290787));
#4337=CARTESIAN_POINT('Ctrl Pts',(1.72883474103671,0.235506055155696,4.09643521420355));
#4338=CARTESIAN_POINT('Ctrl Pts',(1.64761731734206,0.64321361572841,5.23191540234755));
#4339=CARTESIAN_POINT('Ctrl Pts',(1.16275468389206,1.36481940588848,7.51035461649011));
#4340=CARTESIAN_POINT('Ctrl Pts',(0.316852688357246,1.61677734205439,9.9988891764851));
#4341=CARTESIAN_POINT('Ctrl Pts',(-0.13102045831566,1.59392618961102,11.3416843544061));
#4342=CARTESIAN_POINT('Ctrl Pts',(-0.196637793812053,1.58744368685609,11.5384416683563));
#4343=CARTESIAN_POINT('',(-3.9066232513044E-13,1.59718704168262,10.950000000047));
#4344=CARTESIAN_POINT('Ctrl Pts',(0.,1.59718704168262,10.9500000000007));
#4345=CARTESIAN_POINT('Ctrl Pts',(-9.11759653474244E-23,1.59708192295147,
10.9500000000007));
#4346=CARTESIAN_POINT('Ctrl Pts',(-1.96553546903127E-17,1.59697688970256,
10.9500005222947));
#4347=CARTESIAN_POINT('Ctrl Pts',(-1.96553546903127E-17,1.59687194226959,
10.9500015646149));
#4348=CARTESIAN_POINT('Ctrl Pts',(1.72883474103671,0.235506055155696,4.09643521420355));
#4349=CARTESIAN_POINT('Ctrl Pts',(1.64761731734206,0.64321361572841,5.23191540234755));
#4350=CARTESIAN_POINT('Ctrl Pts',(1.16275468389206,1.36481940588848,7.51035461649011));
#4351=CARTESIAN_POINT('Ctrl Pts',(0.383521076384771,1.59691968768829,9.8027593783035));
#4352=CARTESIAN_POINT('Ctrl Pts',(1.21711342831315E-5,1.59721395677135,
10.9493758093715));
#4353=CARTESIAN_POINT('Ctrl Pts',(-0.00017666237549903,1.59721407360082,
10.9499403890571));
#4354=CARTESIAN_POINT('Ctrl Pts',(0.,7.35,10.95));
#4355=CARTESIAN_POINT('Ctrl Pts',(1.15453530019425,7.35,10.2));
#4356=CARTESIAN_POINT('Ctrl Pts',(3.46223233056726,6.79552011244374,8.7));
#4357=CARTESIAN_POINT('Ctrl Pts',(6.17169406350955,4.48399820697791,6.45));
#4358=CARTESIAN_POINT('Ctrl Pts',(7.53281231317406,1.19284741855188,4.2));
#4359=CARTESIAN_POINT('Ctrl Pts',(7.34703642313518,-1.17324658811334,2.7));
#4360=CARTESIAN_POINT('Ctrl Pts',(6.99026539476938,-2.27127490865586,1.95));
#4361=CARTESIAN_POINT('Ctrl Pts',(0.,5.43239567394643,10.95));
#4362=CARTESIAN_POINT('Ctrl Pts',(0.853318717033155,5.43239567394643,10.2));
#4363=CARTESIAN_POINT('Ctrl Pts',(2.55894094350626,5.02257878381705,8.7));
#4364=CARTESIAN_POINT('Ctrl Pts',(4.56150804510615,3.31412958660821,6.45));
#4365=CARTESIAN_POINT('Ctrl Pts',(5.5675125201003,0.881635259349578,4.2));
#4366=CARTESIAN_POINT('Ctrl Pts',(5.43020528998183,-0.867148257107391,2.7));
#4367=CARTESIAN_POINT('Ctrl Pts',(5.16651530480036,-1.67870258341839,1.95));
#4368=CARTESIAN_POINT('Ctrl Pts',(0.,3.51479134789287,10.95));
#4369=CARTESIAN_POINT('Ctrl Pts',(0.55210213387206,3.51479134789287,10.2));
#4370=CARTESIAN_POINT('Ctrl Pts',(1.65564955644527,3.24963745519037,8.7));
#4371=CARTESIAN_POINT('Ctrl Pts',(2.95132202670274,2.14426096623852,6.45));
#4372=CARTESIAN_POINT('Ctrl Pts',(3.60221272702654,0.570423100147275,4.2));
#4373=CARTESIAN_POINT('Ctrl Pts',(3.51337415682848,-0.561049926101442,2.7));
#4374=CARTESIAN_POINT('Ctrl Pts',(3.34276521483134,-1.08613025818092,1.95));
#4375=CARTESIAN_POINT('Ctrl Pts',(0.,1.5971870218393,10.95));
#4376=CARTESIAN_POINT('Ctrl Pts',(0.250885550710966,1.5971870218393,10.2));
#4377=CARTESIAN_POINT('Ctrl Pts',(0.752358169384281,1.47669612656369,8.7));
#4378=CARTESIAN_POINT('Ctrl Pts',(1.34113600829934,0.97439234586882,6.45));
#4379=CARTESIAN_POINT('Ctrl Pts',(1.63691293395278,0.259210940944976,4.2));
#4380=CARTESIAN_POINT('Ctrl Pts',(1.59654302367513,-0.254951595095493,2.7));
#4381=CARTESIAN_POINT('Ctrl Pts',(1.51901512486232,-0.493557932943455,1.95));
#4382=CARTESIAN_POINT('',(7.34420897644269,-0.291709633605995,3.26045213396563));
#4383=CARTESIAN_POINT('Ctrl Pts',(7.34423303299463,-0.291685450160522,3.26051219816066));
#4384=CARTESIAN_POINT('Ctrl Pts',(6.53177942510217,-0.0989693911199646,
3.36490422662821));
#4385=CARTESIAN_POINT('Ctrl Pts',(5.16006411977533,0.185132468195154,3.57641467680739));
#4386=CARTESIAN_POINT('Ctrl Pts',(3.34146980491235,0.363578819341674,3.92113249510396));
#4387=CARTESIAN_POINT('Ctrl Pts',(2.28821605899693,0.304857412965244,4.07786466052994));
#4388=CARTESIAN_POINT('Ctrl Pts',(1.72883474103671,0.235506055155698,4.09643521420356));
#4389=CARTESIAN_POINT('',(0.,7.35,10.95));
#4390=CARTESIAN_POINT('Ctrl Pts',(0.,7.35,10.95));
#4391=CARTESIAN_POINT('Ctrl Pts',(1.15453530019425,7.35,10.2));
#4392=CARTESIAN_POINT('Ctrl Pts',(3.46223233056726,6.79552011244374,8.7));
#4393=CARTESIAN_POINT('Ctrl Pts',(6.17169406350955,4.48399820697791,6.45));
#4394=CARTESIAN_POINT('Ctrl Pts',(7.26856337764037,1.83179491098085,4.63681737798854));
#4395=CARTESIAN_POINT('Ctrl Pts',(7.36252968120637,0.190235617904707,3.57363475597709));
#4396=CARTESIAN_POINT('Ctrl Pts',(7.34323996126854,-0.291496251267261,3.26045213396563));
#4397=CARTESIAN_POINT('',(0.,0.999999999999999,10.95));
#4398=CARTESIAN_POINT('Ctrl Pts',(7.61129928141081,-0.355855700218572,3.22693040840323));
#4399=CARTESIAN_POINT('Ctrl Pts',(6.70442151259421,-0.135274418436875,3.33846172974526));
#4400=CARTESIAN_POINT('Ctrl Pts',(5.24019293317706,0.177269970079781,3.56122611632813));
#4401=CARTESIAN_POINT('Ctrl Pts',(3.34146980491235,0.363578819341674,3.92113249510396));
#4402=CARTESIAN_POINT('Ctrl Pts',(2.28821605899693,0.304857412965244,4.07786466052994));
#4403=CARTESIAN_POINT('Ctrl Pts',(1.72883474103671,0.235506055155698,4.09643521420356));
#4404=CARTESIAN_POINT('Ctrl Pts',(7.50472114540233,-0.549430304477483,3.10264486039988));
#4405=CARTESIAN_POINT('Ctrl Pts',(6.59441698920609,-0.321245407277922,3.20531698714943));
#4406=CARTESIAN_POINT('Ctrl Pts',(5.12264294262135,0.00580514965448543,
3.41051800347446));
#4407=CARTESIAN_POINT('Ctrl Pts',(3.21810283169273,0.225933318620764,3.74603668705943));
#4408=CARTESIAN_POINT('Ctrl Pts',(2.17585293634897,0.210354665224051,3.90851175413132));
#4409=CARTESIAN_POINT('Ctrl Pts',(1.63479258554182,0.169657649506443,3.95262560805747));
#4410=CARTESIAN_POINT('Ctrl Pts',(7.39883277029322,-0.728329161944394,2.95492954390387));
#4411=CARTESIAN_POINT('Ctrl Pts',(6.48481857378246,-0.491260106743457,3.04954230131101));
#4412=CARTESIAN_POINT('Ctrl Pts',(5.00483829040515,-0.147021261331933,3.23858812870152));
#4413=CARTESIAN_POINT('Ctrl Pts',(3.09251349349264,0.110971305649678,3.55479782204789));
#4414=CARTESIAN_POINT('Ctrl Pts',(2.06097582721368,0.134718039656516,3.73059438771441));
#4415=CARTESIAN_POINT('Ctrl Pts',(1.538907828547,0.117343453413652,3.80382624453073));
#4416=CARTESIAN_POINT('Ctrl Pts',(7.29611679977152,-0.888357835611168,2.78724777108473));
#4417=CARTESIAN_POINT('Ctrl Pts',(6.37819547792018,-0.641333222315676,2.8747893881036));
#4418=CARTESIAN_POINT('Ctrl Pts',(4.88955697190208,-0.277558973534753,3.04948386741504));
#4419=CARTESIAN_POINT('Ctrl Pts',(2.96765601584994,0.021354612487945,3.35192105819017));
#4420=CARTESIAN_POINT('Ctrl Pts',(1.94551787693195,0.0791628945868262,3.54710811982857));
#4421=CARTESIAN_POINT('Ctrl Pts',(1.44236872606845,0.0792117728248848,3.65188112619955));
#4422=CARTESIAN_POINT('',(7.29611679977152,-0.888357835611168,2.78724777108473));
#4423=CARTESIAN_POINT('Ctrl Pts',(1.75628635169088,0.0754693706571127,3.58765648435948));
#4424=CARTESIAN_POINT('Ctrl Pts',(2.15814955315795,0.0659703117746948,3.50690017421237));
#4425=CARTESIAN_POINT('Ctrl Pts',(3.08144746481164,0.00365660887295656,
3.33401442983358));
#4426=CARTESIAN_POINT('Ctrl Pts',(4.88955697190208,-0.277558973534753,3.04948386741504));
#4427=CARTESIAN_POINT('Ctrl Pts',(6.37819547792018,-0.641333222315676,2.8747893881036));
#4428=CARTESIAN_POINT('Ctrl Pts',(7.29611679977152,-0.888357835611168,2.78724777108473));
#4429=CARTESIAN_POINT('Ctrl Pts',(7.29611679977152,-0.888357835611168,2.78724777108473));
#4430=CARTESIAN_POINT('Ctrl Pts',(7.30548586688041,-0.811409329962753,2.86150777103414));
#4431=CARTESIAN_POINT('Ctrl Pts',(7.31399497429933,-0.731371862231863,2.93249224069781));
#4432=CARTESIAN_POINT('Ctrl Pts',(7.3213402245306,-0.648457863424159,3.00022941765249));
#4433=CARTESIAN_POINT('Ctrl Pts',(7.32268876832511,-0.633235351590027,3.0126655562133));
#4434=CARTESIAN_POINT('Ctrl Pts',(7.32399812024379,-0.617915754847086,3.02499218782143));
#4435=CARTESIAN_POINT('Ctrl Pts',(7.3252664467847,-0.602500221061755,3.03720941569736));
#4436=CARTESIAN_POINT('Ctrl Pts',(7.33208783884133,-0.519591446136568,3.10291686444876));
#4437=CARTESIAN_POINT('Ctrl Pts',(7.33770448570261,-0.434111123213016,3.16530303544817));
#4438=CARTESIAN_POINT('Ctrl Pts',(7.34185679731165,-0.346249636587858,3.22441865553695));
#4439=CARTESIAN_POINT('Ctrl Pts',(7.34271160655104,-0.328162166854141,3.23658840169327));
#4440=CARTESIAN_POINT('Ctrl Pts',(7.34350439168841,-0.309973624228319,3.24861947534727));
#4441=CARTESIAN_POINT('Ctrl Pts',(7.34423293433458,-0.291685426758108,3.26051221083747));
#4442=CARTESIAN_POINT('Ctrl Pts',(6.99026539476938,-2.27127490865586,1.45));
#4443=CARTESIAN_POINT('Ctrl Pts',(6.21542531669628,-2.01951410585927,1.45));
#4444=CARTESIAN_POINT('Ctrl Pts',(4.40746513452569,-1.43207223266721,1.45));
#4445=CARTESIAN_POINT('Ctrl Pts',(2.59950495235511,-0.844630359475157,1.45));
#4446=CARTESIAN_POINT('Ctrl Pts',(1.56638484825763,-0.508949289079697,1.45));
#4447=CARTESIAN_POINT('Ctrl Pts',(7.14624718460839,-1.79121232196923,1.92205531927645));
#4448=CARTESIAN_POINT('Ctrl Pts',(6.36651945189421,-1.55449417339684,1.94682440743904));
#4449=CARTESIAN_POINT('Ctrl Pts',(4.54387982130752,-1.01223099692986,2.01322010245875));
#4450=CARTESIAN_POINT('Ctrl Pts',(2.69918776439374,-0.537838209924513,2.11966095994099));
#4451=CARTESIAN_POINT('Ctrl Pts',(1.62967824449141,-0.314152245479094,2.16251788549504));
#4452=CARTESIAN_POINT('Ctrl Pts',(7.30222897444739,-1.3111497352826,2.3941106385529));
#4453=CARTESIAN_POINT('Ctrl Pts',(6.51761358709215,-1.08947424093442,2.44364881487808));
#4454=CARTESIAN_POINT('Ctrl Pts',(4.68029450808935,-0.592389761192515,2.5764402049175));
#4455=CARTESIAN_POINT('Ctrl Pts',(2.79887057643238,-0.231046060373869,2.78932191988199));
#4456=CARTESIAN_POINT('Ctrl Pts',(1.69297164072518,-0.119355201878491,2.87503577099007));
#4457=CARTESIAN_POINT('Ctrl Pts',(7.4582107642864,-0.831087148595969,2.86616595782935));
#4458=CARTESIAN_POINT('Ctrl Pts',(6.66870772229009,-0.624454308471992,2.94047322231712));
#4459=CARTESIAN_POINT('Ctrl Pts',(4.81670919487118,-0.172548525455165,3.13966030737625));
#4460=CARTESIAN_POINT('Ctrl Pts',(2.89855338847102,0.0757460891767754,3.45898287982298));
#4461=CARTESIAN_POINT('Ctrl Pts',(1.75626503695896,0.0754418417221116,3.58755365648511));
#4462=CARTESIAN_POINT('',(6.99026539476938,-2.27127490865586,1.45));
#4463=CARTESIAN_POINT('Ctrl Pts',(1.69006025650673,-0.549133865159475,1.45));
#4464=CARTESIAN_POINT('Ctrl Pts',(2.68195522452118,-0.871420076861676,1.45));
#4465=CARTESIAN_POINT('Ctrl Pts',(4.44869027060873,-1.44546709136047,1.45));
#4466=CARTESIAN_POINT('Ctrl Pts',(6.21542531669628,-2.01951410585927,1.45));
#4467=CARTESIAN_POINT('Ctrl Pts',(6.99026539476938,-2.27127490865586,1.45));
#4468=CARTESIAN_POINT('Ctrl Pts',(6.99026539476938,-2.27127490865586,1.45));
#4469=CARTESIAN_POINT('Ctrl Pts',(7.07730240298328,-2.00340254135095,1.71340435472428));
#4470=CARTESIAN_POINT('Ctrl Pts',(7.14869909901463,-1.73127301758444,1.97607510630986));
#4471=CARTESIAN_POINT('Ctrl Pts',(7.20428590095172,-1.456285567554,2.2406507571047));
#4472=CARTESIAN_POINT('Ctrl Pts',(7.24246242186242,-1.26742663395054,2.42235895964639));
#4473=CARTESIAN_POINT('Ctrl Pts',(7.27303281529609,-1.07795354843005,2.60426143115118));
#4474=CARTESIAN_POINT('Ctrl Pts',(7.29612380848148,-0.88833626501992,2.78722582850702));
#4475=CARTESIAN_POINT('Origin',(0.,0.,10.35));
#4476=CARTESIAN_POINT('',(6.99026539476938,-2.27127490865586,1.35));
#4477=CARTESIAN_POINT('',(6.99026539476938,-2.27127490865586,1.95));
#4478=CARTESIAN_POINT('',(1.99205303605477,7.07490103828633,9.03954786603438));
#4479=CARTESIAN_POINT('Ctrl Pts',(1.99195795094442,7.0739182858523,9.03954786603438));
#4480=CARTESIAN_POINT('Ctrl Pts',(2.4560734726012,6.94340217804441,8.72636524402292));
#4481=CARTESIAN_POINT('Ctrl Pts',(3.98825308689275,6.34677018689616,7.66318262201146));
#4482=CARTESIAN_POINT('Ctrl Pts',(6.17168968201863,4.48399502363842,5.85));
#4483=CARTESIAN_POINT('Ctrl Pts',(7.53282794665512,1.19284735255582,3.6));
#4484=CARTESIAN_POINT('Ctrl Pts',(7.34703642313518,-1.17324658811334,2.1));
#4485=CARTESIAN_POINT('Ctrl Pts',(6.99026539476938,-2.27127490865586,1.35));
#4486=CARTESIAN_POINT('',(1.40974557571409,7.21353709436324,9.51275222891527));
#4487=CARTESIAN_POINT('Ctrl Pts',(1.40974557571409,7.21353709436324,9.51275222891527));
#4488=CARTESIAN_POINT('Ctrl Pts',(1.48586140931797,7.19866173456941,9.43845488798937));
#4489=CARTESIAN_POINT('Ctrl Pts',(1.56465199050911,7.18201218834703,9.36743633679147));
#4490=CARTESIAN_POINT('Ctrl Pts',(1.64582088253779,7.16336484697645,9.29966821869978));
#4491=CARTESIAN_POINT('Ctrl Pts',(1.66067594505063,7.15995211809923,9.28726568854976));
#4492=CARTESIAN_POINT('Ctrl Pts',(1.67561079834501,7.15647247190254,9.27497208000732));
#4493=CARTESIAN_POINT('Ctrl Pts',(1.6906237966993,7.15292453129778,9.26278729000241));
#4494=CARTESIAN_POINT('Ctrl Pts',(1.77163826339832,7.13377882108113,9.19703465080329));
#4495=CARTESIAN_POINT('Ctrl Pts',(1.85472891879946,7.1126901489778,9.13460771766994));
#4496=CARTESIAN_POINT('Ctrl Pts',(1.93963378860351,7.08947026964379,9.07545551085663));
#4497=CARTESIAN_POINT('Ctrl Pts',(1.95704108522798,7.0847097025752,9.06332805559561));
#4498=CARTESIAN_POINT('Ctrl Pts',(1.97452480122405,7.07985953647746,9.05133831582014));
#4499=CARTESIAN_POINT('Ctrl Pts',(1.99208292127034,7.07491811899435,9.0394859587848));
#4500=CARTESIAN_POINT('',(0.,7.35,10.85));
#4501=CARTESIAN_POINT('Ctrl Pts',(0.,7.35,10.85));
#4502=CARTESIAN_POINT('Ctrl Pts',(0.281657722822226,7.35,10.5865956006821));
#4503=CARTESIAN_POINT('Ctrl Pts',(0.562531126187209,7.33380964000536,10.3239248311688));
#4504=CARTESIAN_POINT('Ctrl Pts',(0.841237027864901,7.30170002412791,10.0593490686862));
#4505=CARTESIAN_POINT('Ctrl Pts',(1.0326496813904,7.27964743485087,9.87764086498312));
#4506=CARTESIAN_POINT('Ctrl Pts',(1.22229599400519,7.25017120881069,9.69573834536682));
#4507=CARTESIAN_POINT('Ctrl Pts',(1.40976811974818,7.21353709436325,9.51277364394422));
#4508=CARTESIAN_POINT('',(0.,7.35,10.95));
#4509=CARTESIAN_POINT('Ctrl Pts',(2.01358194467612,7.3487412379711,9.07306959159677));
#4510=CARTESIAN_POINT('Ctrl Pts',(1.94312656693063,6.41808585155194,8.96153826903339));
#4511=CARTESIAN_POINT('Ctrl Pts',(1.78787034358916,4.92904708321547,8.7386630896379));
#4512=CARTESIAN_POINT('Ctrl Pts',(1.37828406175399,3.06572178192791,8.37876483041325));
#4513=CARTESIAN_POINT('Ctrl Pts',(0.997034277555263,2.08201667069629,8.22213533931408));
#4514=CARTESIAN_POINT('Ctrl Pts',(0.758218883245566,1.57144417149186,8.20356478575109));
#4515=CARTESIAN_POINT('Ctrl Pts',(1.796547100651,7.30719724962106,9.19735513960013));
#4516=CARTESIAN_POINT('Ctrl Pts',(1.73226437903405,6.37093352871291,9.09468301172624));
#4517=CARTESIAN_POINT('Ctrl Pts',(1.58850457832064,4.87019804882604,8.88939925219965));
#4518=CARTESIAN_POINT('Ctrl Pts',(1.20930225635952,2.9908826317996,8.55389645495881));
#4519=CARTESIAN_POINT('Ctrl Pts',(0.872434709150386,2.00435594578359,8.39148824567767));
#4520=CARTESIAN_POINT('Ctrl Pts',(0.666532703810013,1.50235304312107,8.34737439183477));
#4521=CARTESIAN_POINT('Ctrl Pts',(1.59368286908387,7.26177420770517,9.34507045609614));
#4522=CARTESIAN_POINT('Ctrl Pts',(1.5367030183989,6.31923667290834,9.25045769765291));
#4523=CARTESIAN_POINT('Ctrl Pts',(1.40677490734029,4.8053559261111,9.06134846930639));
#4524=CARTESIAN_POINT('Ctrl Pts',(1.06119158935145,2.90693082855364,8.74515638316069));
#4525=CARTESIAN_POINT('Ctrl Pts',(0.765001024617419,1.91847432527502,8.56940561204789));
#4526=CARTESIAN_POINT('Ctrl Pts',(0.587148927376832,1.42732719583402,8.49617375529038));
#4527=CARTESIAN_POINT('Ctrl Pts',(1.40974557571409,7.21353709436325,9.51275222891527));
#4528=CARTESIAN_POINT('Ctrl Pts',(1.36102665538937,6.26420722583718,9.42521061093776));
#4529=CARTESIAN_POINT('Ctrl Pts',(1.24700872124319,4.73603177426808,9.25046962410713));
#4530=CARTESIAN_POINT('Ctrl Pts',(0.937392273893799,2.8158496528718,8.94804767270471));
#4531=CARTESIAN_POINT('Ctrl Pts',(0.676486473170529,1.82583477326618,8.75289187987859));
#4532=CARTESIAN_POINT('Ctrl Pts',(0.521051320842792,1.3472963907013,8.64811887354452));
#4533=CARTESIAN_POINT('Ctrl Pts',(0.614498885277068,1.6470064594953,8.71234125441925));
#4534=CARTESIAN_POINT('Ctrl Pts',(0.729651267607661,2.0321425325215,8.79309331274662));
#4535=CARTESIAN_POINT('Ctrl Pts',(0.955723843699156,2.92953855053443,8.96595327546021));
#4536=CARTESIAN_POINT('Ctrl Pts',(1.24700872124319,4.73603177426808,9.25046962410713));
#4537=CARTESIAN_POINT('Ctrl Pts',(1.36102665538937,6.26420722583718,9.42521061093776));
#4538=CARTESIAN_POINT('Ctrl Pts',(1.40974557571409,7.21353709436325,9.51275222891527));
#4539=CARTESIAN_POINT('Ctrl Pts',(1.99208281717547,7.07491684089948,9.03948579844859));
#4540=CARTESIAN_POINT('Ctrl Pts',(1.92430148701259,6.2426860731906,8.93508295311043));
#4541=CARTESIAN_POINT('Ctrl Pts',(1.77058513326483,4.85041171097819,8.72347479505395));
#4542=CARTESIAN_POINT('Ctrl Pts',(1.37828406175399,3.06572178192791,8.37876483041325));
#4543=CARTESIAN_POINT('Ctrl Pts',(0.997034277555263,2.08201667069629,8.22213533931408));
#4544=CARTESIAN_POINT('Ctrl Pts',(0.758218883245566,1.57144417149186,8.20356478575109));
#4545=CARTESIAN_POINT('Ctrl Pts',(0.,7.35,10.85));
#4546=CARTESIAN_POINT('Ctrl Pts',(0.,6.53528492815684,10.85));
#4547=CARTESIAN_POINT('Ctrl Pts',(0.,4.63428309385613,10.85));
#4548=CARTESIAN_POINT('Ctrl Pts',(0.,2.73328125955542,10.85));
#4549=CARTESIAN_POINT('Ctrl Pts',(0.,1.64699449709788,10.85));
#4550=CARTESIAN_POINT('Ctrl Pts',(0.504767675159416,7.35,10.3779446807345));
#4551=CARTESIAN_POINT('Ctrl Pts',(0.488950892492237,6.53528492815684,10.3531755925748));
#4552=CARTESIAN_POINT('Ctrl Pts',(0.441434624327817,4.63428309385613,10.2867313419587));
#4553=CARTESIAN_POINT('Ctrl Pts',(0.322580355970413,2.73328125955542,10.1803390401001));
#4554=CARTESIAN_POINT('Ctrl Pts',(0.204821732792668,1.64699449709788,10.1374821145426));
#4555=CARTESIAN_POINT('Ctrl Pts',(1.00953535031883,7.35,9.90588936146896));
#4556=CARTESIAN_POINT('Ctrl Pts',(0.977901784984474,6.53528492815684,9.85635118514958));
#4557=CARTESIAN_POINT('Ctrl Pts',(0.882869248655634,4.63428309385613,9.72346268391731));
#4558=CARTESIAN_POINT('Ctrl Pts',(0.645160711940826,2.73328125955542,9.51067808020022));
#4559=CARTESIAN_POINT('Ctrl Pts',(0.409643465585336,1.64699449709788,9.4249642290852));
#4560=CARTESIAN_POINT('Ctrl Pts',(1.51430302547825,7.35,9.43383404220344));
#4561=CARTESIAN_POINT('Ctrl Pts',(1.46685267747671,6.53528492815684,9.35952677772437));
#4562=CARTESIAN_POINT('Ctrl Pts',(1.32430387298345,4.63428309385613,9.16019402587596));
#4563=CARTESIAN_POINT('Ctrl Pts',(0.967741067911238,2.73328125955542,8.84101712030033));
#4564=CARTESIAN_POINT('Ctrl Pts',(0.614465198378005,1.64699449709788,8.7124463436278));
#4565=CARTESIAN_POINT('Ctrl Pts',(0.,1.77703451640332,10.85));
#4566=CARTESIAN_POINT('Ctrl Pts',(0.,2.81997460575905,10.85));
#4567=CARTESIAN_POINT('Ctrl Pts',(0.,4.67762976695794,10.85));
#4568=CARTESIAN_POINT('Ctrl Pts',(0.,6.53528492815684,10.85));
#4569=CARTESIAN_POINT('Ctrl Pts',(0.,7.35,10.85));
#4570=CARTESIAN_POINT('Origin',(0.,4.175,10.65));
#4571=CARTESIAN_POINT('Origin',(3.97066095553227,-1.2901459515154,1.65));
#4572=CARTESIAN_POINT('',(6.99026539476938,-2.27127490865586,1.35));
#4573=CARTESIAN_POINT('Ctrl Pts',(0.,1.59718702183931,10.35));
#4574=CARTESIAN_POINT('Ctrl Pts',(0.250885550710967,1.59718702183931,9.6));
#4575=CARTESIAN_POINT('Ctrl Pts',(0.752359205544774,1.47669936194697,8.1));
#4576=CARTESIAN_POINT('Ctrl Pts',(1.34113505618228,0.974391654115284,5.85));
#4577=CARTESIAN_POINT('Ctrl Pts',(1.63691633117633,0.259210926603747,3.6));
#4578=CARTESIAN_POINT('Ctrl Pts',(1.59654302367513,-0.254951595095494,2.1));
#4579=CARTESIAN_POINT('Ctrl Pts',(1.51901512486233,-0.493557932943458,1.35));
#4580=CARTESIAN_POINT('Ctrl Pts',(0.,3.51479134789288,10.35));
#4581=CARTESIAN_POINT('Ctrl Pts',(0.552102133872061,3.51479134789288,9.6));
#4582=CARTESIAN_POINT('Ctrl Pts',(1.65565183663405,3.24964457501854,8.1));
#4583=CARTESIAN_POINT('Ctrl Pts',(2.95131993146106,2.14425944395633,5.85));
#4584=CARTESIAN_POINT('Ctrl Pts',(3.60222020300259,0.57042306858777,3.6));
#4585=CARTESIAN_POINT('Ctrl Pts',(3.51337415682848,-0.561049926101444,2.1));
#4586=CARTESIAN_POINT('Ctrl Pts',(3.34276521483134,-1.08613025818093,1.35));
#4587=CARTESIAN_POINT('Ctrl Pts',(0.,5.43239567394644,10.35));
#4588=CARTESIAN_POINT('Ctrl Pts',(0.853318717033155,5.43239567394644,9.6));
#4589=CARTESIAN_POINT('Ctrl Pts',(2.55894446772333,5.02258978809011,8.1));
#4590=CARTESIAN_POINT('Ctrl Pts',(4.56150480673985,3.31412723379738,5.85));
#4591=CARTESIAN_POINT('Ctrl Pts',(5.56752407482885,0.881635210571795,3.6));
#4592=CARTESIAN_POINT('Ctrl Pts',(5.43020528998183,-0.867148257107391,2.1));
#4593=CARTESIAN_POINT('Ctrl Pts',(5.16651530480036,-1.67870258341839,1.35));
#4594=CARTESIAN_POINT('Ctrl Pts',(0.,7.35,10.35));
#4595=CARTESIAN_POINT('Ctrl Pts',(1.15453530019425,7.35,9.6));
#4596=CARTESIAN_POINT('Ctrl Pts',(3.4622370988126,6.79553500116168,8.1));
#4597=CARTESIAN_POINT('Ctrl Pts',(6.17168968201863,4.48399502363842,5.85));
#4598=CARTESIAN_POINT('Ctrl Pts',(7.53282794665512,1.19284735255582,3.6));
#4599=CARTESIAN_POINT('Ctrl Pts',(7.34703642313518,-1.17324658811334,2.1));
#4600=CARTESIAN_POINT('Ctrl Pts',(6.99026539476938,-2.27127490865586,1.35));
#4601=CARTESIAN_POINT('Origin',(0.,0.,0.));
#4602=CARTESIAN_POINT('',(1.,1.22464679914735E-16,0.));
#4603=UNCERTAINTY_MEASURE_WITH_UNIT(LENGTH_MEASURE(0.01),#4607,
'DISTANCE_ACCURACY_VALUE',
'Maximum model space distance between geometric entities at asserted c
onnectivities');
#4604=UNCERTAINTY_MEASURE_WITH_UNIT(LENGTH_MEASURE(0.01),#4607,
'DISTANCE_ACCURACY_VALUE',
'Maximum model space distance between geometric entities at asserted c
onnectivities');
#4605=(
GEOMETRIC_REPRESENTATION_CONTEXT(3)
GLOBAL_UNCERTAINTY_ASSIGNED_CONTEXT((#4603))
GLOBAL_UNIT_ASSIGNED_CONTEXT((#4607,#4610,#4609))
REPRESENTATION_CONTEXT('','3D')
);
#4606=(
GEOMETRIC_REPRESENTATION_CONTEXT(3)
GLOBAL_UNCERTAINTY_ASSIGNED_CONTEXT((#4604))
GLOBAL_UNIT_ASSIGNED_CONTEXT((#4607,#4610,#4609))
REPRESENTATION_CONTEXT('','3D')
);
#4607=(
LENGTH_UNIT()
NAMED_UNIT(*)
SI_UNIT(.MILLI.,.METRE.)
);
#4608=(
LENGTH_UNIT()
NAMED_UNIT(*)
SI_UNIT(.CENTI.,.METRE.)
);
#4609=(
NAMED_UNIT(*)
SI_UNIT($,.STERADIAN.)
SOLID_ANGLE_UNIT()
);
#4610=(
NAMED_UNIT(*)
PLANE_ANGLE_UNIT()
SI_UNIT($,.RADIAN.)
);
#4611=SHAPE_DEFINITION_REPRESENTATION(#4612,#4613);
#4612=PRODUCT_DEFINITION_SHAPE('',$,#4615);
#4613=SHAPE_REPRESENTATION('',(#1031),#4605);
#4614=PRODUCT_DEFINITION_CONTEXT('part definition',#4619,'design');
#4615=PRODUCT_DEFINITION('Pumpe_propel','Pumpe_propel_x1.5',#4616,#4614);
#4616=PRODUCT_DEFINITION_FORMATION('',$,#4621);
#4617=PRODUCT_RELATED_PRODUCT_CATEGORY('Pumpe_propel_x1.5',
'Pumpe_propel_x1.5',(#4621));
#4618=APPLICATION_PROTOCOL_DEFINITION('international standard',
'automotive_design',2009,#4619);
#4619=APPLICATION_CONTEXT(
'Core Data for Automotive Mechanical Design Process');
#4620=PRODUCT_CONTEXT('part definition',#4619,'mechanical');
#4621=PRODUCT('Pumpe_propel','Pumpe_propel_x1.5',$,(#4620));
#4622=PRESENTATION_STYLE_ASSIGNMENT((#4623));
#4623=SURFACE_STYLE_USAGE(.BOTH.,#4624);
#4624=SURFACE_SIDE_STYLE('',(#4625));
[truncated: 216 more chars]
