# Supplementary material for: Assessing metabolic rates in zebrafish using a 3D-printed intermittent-flow respirometer and swim tunnel system
Source: Biol Open. 2024 Jun 18;13(6):bio060375. doi: 10.1242/bio.060375 (PMC11212631; doi:10.1242/bio.060375)
Supplement: Dataset 1. — Drawings of all five parts of the swim tunnel and respirometry setup and propeller. [file biolopen-13-060375-Daraset1.zip › 3D drawings/Propeller_module.stp]

ISO-10303-21;
HEADER;
/* Generated by software containing ST-Developer
 * from STEP Tools, Inc. (www.steptools.com) 
 */

FILE_DESCRIPTION(
/* description */ (''),
/* implementation_level */ '2;1');

FILE_NAME(
/* name */ 
'O:\\Nat_Bio-Metal\\Ricki\\Zebrafisk bane\\x1.5\\Pumpe_modul_x1.5.stp',

/* time_stamp */ '2024-01-22T13:47:14+01:00',
/* author */ ('au585398'),
/* organization */ (''),
/* preprocessor_version */ 'ST-DEVELOPER v17',
/* originating_system */ 'Autodesk Inventor 2018',
/* authorisation */ '');

FILE_SCHEMA (('AUTOMOTIVE_DESIGN { 1 0 10303 214 3 1 1 }'));
ENDSEC;

DATA;
#10=MECHANICAL_DESIGN_GEOMETRIC_PRESENTATION_REPRESENTATION('',(#13),#8711);
#11=SHAPE_REPRESENTATION_RELATIONSHIP('SRR','None',#8718,#12);
#12=ADVANCED_BREP_SHAPE_REPRESENTATION('',(#14),#8710);
#13=STYLED_ITEM('',(#8727),#14);
#14=MANIFOLD_SOLID_BREP('Solid1',#3812);
#15=ELLIPSE('',#4017,21.2263695044892,1.85);
#16=ELLIPSE('',#4020,21.2263695044893,1.85);
#17=ELLIPSE('',#4022,21.2263695044893,1.85);
#18=ELLIPSE('',#4026,21.2263695044892,1.85);
#19=ELLIPSE('',#4028,0.949439193436479,0.7);
#20=ELLIPSE('',#4029,0.94943919343648,0.7);
#21=ELLIPSE('',#4031,0.700666879614324,0.7);
#22=ELLIPSE('',#4033,0.700666879614324,0.7);
#23=ELLIPSE('',#4035,0.949439193436479,0.7);
#24=ELLIPSE('',#4037,0.94943919343648,0.7);
#25=ELLIPSE('',#4039,0.700666879614325,0.7);
#26=ELLIPSE('',#4041,0.700666879614324,0.7);
#27=ELLIPSE('',#4049,21.2263695044892,1.85);
#28=ELLIPSE('',#4052,21.2263695044893,1.85);
#29=ELLIPSE('',#4054,21.2263695044893,1.85);
#30=ELLIPSE('',#4058,21.2263695044892,1.85);
#31=ELLIPSE('',#4060,0.949439193436479,0.7);
#32=ELLIPSE('',#4061,0.94943919343648,0.7);
#33=ELLIPSE('',#4063,0.700666879614324,0.7);
#34=ELLIPSE('',#4065,0.700666879614324,0.7);
#35=ELLIPSE('',#4067,0.949439193436479,0.7);
#36=ELLIPSE('',#4069,0.94943919343648,0.7);
#37=ELLIPSE('',#4071,0.700666879614325,0.7);
#38=ELLIPSE('',#4073,0.700666879614324,0.7);
#39=ELLIPSE('',#4081,21.2263695044892,1.85);
#40=ELLIPSE('',#4084,21.2263695044893,1.85);
#41=ELLIPSE('',#4086,21.2263695044893,1.85);
#42=ELLIPSE('',#4090,21.2263695044892,1.85);
#43=ELLIPSE('',#4092,0.949439193436479,0.7);
#44=ELLIPSE('',#4093,0.94943919343648,0.7);
#45=ELLIPSE('',#4095,0.700666879614324,0.7);
#46=ELLIPSE('',#4097,0.700666879614324,0.7);
#47=ELLIPSE('',#4099,0.949439193436479,0.7);
#48=ELLIPSE('',#4101,0.94943919343648,0.7);
#49=ELLIPSE('',#4103,0.700666879614325,0.7);
#50=ELLIPSE('',#4105,0.700666879614324,0.7);
#51=ELLIPSE('',#4134,21.1886470153503,1.35);
#52=ELLIPSE('',#4135,21.1886470153502,1.35);
#53=ELLIPSE('',#4142,21.2263695044892,1.85);
#54=ELLIPSE('',#4144,21.2263695044893,1.85);
#55=ELLIPSE('',#4149,21.1886470153502,1.35);
#56=ELLIPSE('',#4150,21.1886470153503,1.35);
#57=ELLIPSE('',#4151,21.2263695044893,1.85);
#58=ELLIPSE('',#4153,21.2263695044892,1.85);
#59=ELLIPSE('',#4155,0.949439193436479,0.7);
#60=ELLIPSE('',#4156,0.94943919343648,0.7);
#61=ELLIPSE('',#4158,0.700666879614324,0.7);
#62=ELLIPSE('',#4160,0.700666879614324,0.7);
#63=ELLIPSE('',#4162,0.949439193436479,0.7);
#64=ELLIPSE('',#4164,0.94943919343648,0.7);
#65=ELLIPSE('',#4166,0.700666879614325,0.7);
#66=ELLIPSE('',#4168,0.700666879614324,0.7);
#67=B_SPLINE_CURVE_WITH_KNOTS('',3,(#5869,#5870,#5871,#5872),
 .UNSPECIFIED.,.F.,.F.,(4,4),(0.0502910577823458,0.211184446277634),
 .UNSPECIFIED.);
#68=B_SPLINE_CURVE_WITH_KNOTS('',3,(#5874,#5875,#5876,#5877,#5878,#5879,
#5880,#5881,#5882,#5883,#5884,#5885,#5886,#5887,#5888,#5889,#5890,#5891,
#5892,#5893,#5894,#5895,#5896,#5897,#5898,#5899,#5900,#5901),
 .UNSPECIFIED.,.F.,.F.,(4,3,3,3,3,3,3,3,3,4),(0.,0.00784029103201929,0.0158105946579016,
0.0195196104185477,0.0274919764454416,0.0333801903862174,0.0389621107897884,
0.046860645958465,0.0547747770205008,0.058419916239446),.UNSPECIFIED.);
#69=B_SPLINE_CURVE_WITH_KNOTS('',3,(#5903,#5904,#5905,#5906),
 .UNSPECIFIED.,.F.,.F.,(4,4),(0.0502910578339977,0.213361558327213),
 .UNSPECIFIED.);
#70=B_SPLINE_CURVE_WITH_KNOTS('',3,(#5907,#5908,#5909,#5910,#5911,#5912,
#5913,#5914,#5915,#5916,#5917,#5918,#5919,#5920,#5921,#5922,#5923,#5924,
#5925,#5926,#5927,#5928,#5929,#5930,#5931,#5932,#5933,#5934,#5935,#5936,
#5937),.UNSPECIFIED.,.F.,.F.,(4,3,3,3,3,3,3,3,3,3,4),(-0.0558749638310681,
-0.0556148714840066,-0.0477239746459679,-0.0397952534263891,-0.0375629196858778,
-0.0319369023843872,-0.0239669877433881,-0.019527879827604,-0.0115619419553825,
-0.00369809783234362,0.),.UNSPECIFIED.);
#71=B_SPLINE_CURVE_WITH_KNOTS('',3,(#5960,#5961,#5962,#5963),
 .UNSPECIFIED.,.F.,.F.,(4,4),(-1.11645536913308,-1.09340980475825),
 .UNSPECIFIED.);
#72=B_SPLINE_CURVE_WITH_KNOTS('',3,(#5965,#5966,#5967,#5968,#5969,#5970,
#5971,#5972,#5973,#5974,#5975,#5976,#5977,#5978,#5979,#5980,#5981,#5982,
#5983,#5984,#5985,#5986,#5987,#5988,#5989,#5990,#5991,#5992,#5993,#5994,
#5995),.UNSPECIFIED.,.F.,.F.,(4,3,3,3,3,3,3,3,3,3,4),(-0.000254187975768045,
0.,0.00788336521374083,0.015802815177811,0.0175391084403667,0.0232829235598699,
0.0312435857672946,0.0350892949319025,0.0430477457012405,0.0509136121390859,
0.0546120405586348),.UNSPECIFIED.);
#73=B_SPLINE_CURVE_WITH_KNOTS('',3,(#5997,#5998,#5999,#6000),
 .UNSPECIFIED.,.F.,.F.,(4,4),(0.262894864373437,0.263051191429375),
 .UNSPECIFIED.);
#74=B_SPLINE_CURVE_WITH_KNOTS('',3,(#6004,#6005,#6006,#6007,#6008,#6009,
#6010,#6011,#6012,#6013,#6014,#6015,#6016,#6017,#6018,#6019,#6020,#6021,
#6022,#6023,#6024,#6025,#6026,#6027,#6028,#6029,#6030,#6031,#6032,#6033,
#6034),.UNSPECIFIED.,.F.,.F.,(4,3,3,3,3,3,3,3,3,3,4),(-0.000260101798745931,
0.,0.00784324152649201,0.0158127386686544,0.0180526077984219,0.0260138219822989,
0.0318251342681812,0.0360883030427675,0.0439878965782951,0.0518891364268796,
0.0556168925056463),.UNSPECIFIED.);
#75=B_SPLINE_CURVE_WITH_KNOTS('',3,(#6040,#6041,#6042,#6043,#6044,#6045,
#6046,#6047,#6048,#6049,#6050,#6051,#6052,#6053,#6054,#6055,#6056,#6057,
#6058,#6059,#6060,#6061,#6062,#6063,#6064,#6065,#6066,#6067,#6068,#6069,
#6070),.UNSPECIFIED.,.F.,.F.,(4,3,3,3,3,3,3,3,3,3,4),(-0.054864268983076,
-0.0546100900855784,-0.0467665130902802,-0.0387993735200728,-0.0370716080545838,
-0.0291154402356247,-0.0234692519042017,-0.0195220483698116,-0.011621893777704,
-0.00371866206137074,0.),.UNSPECIFIED.);
#76=B_SPLINE_CURVE_WITH_KNOTS('',3,(#6094,#6095,#6096,#6097),
 .UNSPECIFIED.,.F.,.F.,(4,4),(0.,9.84786430748998E-5),.UNSPECIFIED.);
#77=B_SPLINE_CURVE_WITH_KNOTS('',3,(#6099,#6100,#6101,#6102),
 .UNSPECIFIED.,.F.,.F.,(4,4),(-1.11645536913308,-1.09340980475825),
 .UNSPECIFIED.);
#78=B_SPLINE_CURVE_WITH_KNOTS('',3,(#6125,#6126,#6127,#6128),
 .UNSPECIFIED.,.F.,.F.,(4,4),(-0.213361558500361,-0.0502910578312397),
 .UNSPECIFIED.);
#79=B_SPLINE_CURVE_WITH_KNOTS('',3,(#6130,#6131,#6132,#6133,#6134,#6135,
#6136,#6137,#6138,#6139,#6140,#6141,#6142,#6143,#6144,#6145,#6146,#6147,
#6148,#6149,#6150,#6151,#6152,#6153,#6154,#6155,#6156,#6157),
 .UNSPECIFIED.,.F.,.F.,(4,3,3,3,3,3,3,3,3,4),(0.,0.00785015376391963,0.0158262535780996,
0.0195135388300617,0.027482642995229,0.0333943612534721,0.0389494378793509,
0.0468449124653806,0.0547510156168814,0.0584199005279702),.UNSPECIFIED.);
#80=B_SPLINE_CURVE_WITH_KNOTS('',3,(#6158,#6159,#6160,#6161),
 .UNSPECIFIED.,.F.,.F.,(4,4),(0.050291057779106,0.211175269701195),
 .UNSPECIFIED.);
#81=B_SPLINE_CURVE_WITH_KNOTS('',3,(#6184,#6185,#6186,#6187),
 .UNSPECIFIED.,.F.,.F.,(4,4),(1.09340980475826,1.11645536913309),
 .UNSPECIFIED.);
#82=B_SPLINE_CURVE_WITH_KNOTS('',3,(#6189,#6190,#6191,#6192,#6193,#6194,
#6195,#6196,#6197,#6198,#6199,#6200,#6201,#6202,#6203,#6204,#6205,#6206,
#6207,#6208,#6209,#6210,#6211,#6212,#6213,#6214,#6215,#6216,#6217,#6218,
#6219),.UNSPECIFIED.,.F.,.F.,(4,3,3,3,3,3,3,3,3,3,4),(-0.000254187975692041,
0.,0.00784385713587159,0.0158112812596559,0.0175391084316414,0.02549556041137,
0.0311419504008418,0.0350892949127022,0.0429897316650248,0.050893245651476,
0.0546120405277828),.UNSPECIFIED.);
#83=B_SPLINE_CURVE_WITH_KNOTS('',3,(#6221,#6222,#6223,#6224),
 .UNSPECIFIED.,.F.,.F.,(4,4),(0.262894864373887,0.263051191429832),
 .UNSPECIFIED.);
#84=B_SPLINE_CURVE_WITH_KNOTS('',3,(#6228,#6229,#6230,#6231,#6232,#6233,
#6234,#6235,#6236,#6237,#6238,#6239,#6240,#6241,#6242,#6243,#6244,#6245,
#6246,#6247,#6248,#6249,#6250,#6251,#6252,#6253,#6254,#6255,#6256,#6257,
#6258),.UNSPECIFIED.,.F.,.F.,(4,3,3,3,3,3,3,3,3,3,4),(-0.000260101798771899,
0.,0.00788718634344648,0.0158109763968736,0.0180526077996494,0.0238014696310664,
0.0317626100725192,0.0360883030454776,0.0440497019514149,0.0519138690936879,
0.0556168925099615),.UNSPECIFIED.);
#85=B_SPLINE_CURVE_WITH_KNOTS('',3,(#6264,#6265,#6266,#6267,#6268,#6269,
#6270,#6271,#6272,#6273,#6274,#6275,#6276,#6277,#6278,#6279,#6280,#6281,
#6282,#6283,#6284,#6285,#6286,#6287,#6288,#6289,#6290,#6291,#6292,#6293,
#6294),.UNSPECIFIED.,.F.,.F.,(4,3,3,3,3,3,3,3,3,3,4),(-0.054864268983321,
-0.0546100900858445,-0.046727006195006,-0.0388078388645239,-0.037071608054586,
-0.0313279980760457,-0.0233676201844975,-0.0195220483698126,-0.011563881837385,
-0.00369829632978951,0.),.UNSPECIFIED.);
#86=B_SPLINE_CURVE_WITH_KNOTS('',3,(#6318,#6319,#6320,#6321),
 .UNSPECIFIED.,.F.,.F.,(4,4),(0.0962151324357316,0.257108521100386),
 .UNSPECIFIED.);
#87=B_SPLINE_CURVE_WITH_KNOTS('',3,(#6323,#6324,#6325,#6326,#6327,#6328,
#6329,#6330,#6331,#6332,#6333,#6334,#6335,#6336,#6337,#6338,#6339,#6340,
#6341,#6342,#6343,#6344,#6345,#6346,#6347,#6348,#6349,#6350),
 .UNSPECIFIED.,.F.,.F.,(4,3,3,3,3,3,3,3,3,4),(0.,0.00788343133013719,0.0157996741429276,
0.019468345845953,0.0250255313851888,0.0329946730577972,0.0389109409696612,
0.0468763803172278,0.0547557456897925,0.0584198979520045),.UNSPECIFIED.);
#88=B_SPLINE_CURVE_WITH_KNOTS('',3,(#6352,#6353,#6354,#6355),
 .UNSPECIFIED.,.F.,.F.,(4,4),(-0.257108521048228,-0.094038020379256),
 .UNSPECIFIED.);
#89=B_SPLINE_CURVE_WITH_KNOTS('',3,(#6356,#6357,#6358,#6359,#6360,#6361,
#6362,#6363,#6364,#6365,#6366,#6367,#6368,#6369,#6370,#6371,#6372,#6373,
#6374,#6375,#6376,#6377,#6378,#6379,#6380,#6381,#6382,#6383,#6384,#6385,
#6386),.UNSPECIFIED.,.F.,.F.,(4,3,3,3,3,3,3,3,3,3,4),(-0.0558749638307497,
-0.0556148714836529,-0.0477656945686953,-0.0397883351476568,-0.0375629196858773,
-0.0295974670478925,-0.0239466361099855,-0.0195278798276039,-0.011619623950914,
-0.00371574904250354,0.),.UNSPECIFIED.);
#90=B_SPLINE_CURVE_WITH_KNOTS('',3,(#6408,#6409,#6410,#6411),
 .UNSPECIFIED.,.F.,.F.,(4,4),(1.09340980475826,1.11645536913309),
 .UNSPECIFIED.);
#91=B_SPLINE_CURVE_WITH_KNOTS('',3,(#6415,#6416,#6417,#6418),
 .UNSPECIFIED.,.F.,.F.,(4,4),(0.,9.84786430745295E-5),.UNSPECIFIED.);
#92=B_SPLINE_CURVE_WITH_KNOTS('',3,(#6440,#6441,#6442,#6443),
 .UNSPECIFIED.,.F.,.F.,(4,4),(0.0940380206001008,0.257108521093178),
 .UNSPECIFIED.);
#93=B_SPLINE_CURVE_WITH_KNOTS('',3,(#6445,#6446,#6447,#6448,#6449,#6450,
#6451,#6452,#6453,#6454,#6455,#6456,#6457,#6458,#6459,#6460,#6461,#6462,
#6463,#6464,#6465,#6466,#6467,#6468,#6469,#6470,#6471,#6472),
 .UNSPECIFIED.,.F.,.F.,(4,3,3,3,3,3,3,3,3,4),(0.,0.00789191115574464,0.0158116349251151,
0.0194813077522743,0.0250398408702611,0.0330121535089242,0.038917265759744,
0.0468775385240287,0.0547472300438366,0.0584198881951938),.UNSPECIFIED.);
#94=B_SPLINE_CURVE_WITH_KNOTS('',3,(#6473,#6474,#6475,#6476),
 .UNSPECIFIED.,.F.,.F.,(4,4),(0.0962243093947844,0.257108521144853),
 .UNSPECIFIED.);
#95=B_SPLINE_CURVE_WITH_KNOTS('',3,(#6545,#6546,#6547,#6548),
 .UNSPECIFIED.,.F.,.F.,(4,4),(0.0502910577823458,0.211184446277634),
 .UNSPECIFIED.);
#96=B_SPLINE_CURVE_WITH_KNOTS('',3,(#6550,#6551,#6552,#6553,#6554,#6555,
#6556,#6557,#6558,#6559,#6560,#6561,#6562,#6563,#6564,#6565,#6566,#6567,
#6568,#6569,#6570,#6571,#6572,#6573,#6574,#6575,#6576,#6577),
 .UNSPECIFIED.,.F.,.F.,(4,3,3,3,3,3,3,3,3,4),(0.,0.00784029103201937,0.0158105946579015,
0.0195196104185477,0.0274919764454416,0.0333801903862174,0.0389621107897884,
0.0468606459584648,0.0547747770205015,0.058419916239446),.UNSPECIFIED.);
#97=B_SPLINE_CURVE_WITH_KNOTS('',3,(#6579,#6580,#6581,#6582),
 .UNSPECIFIED.,.F.,.F.,(4,4),(0.0502910578339977,0.213361558327213),
 .UNSPECIFIED.);
#98=B_SPLINE_CURVE_WITH_KNOTS('',3,(#6583,#6584,#6585,#6586,#6587,#6588,
#6589,#6590,#6591,#6592,#6593,#6594,#6595,#6596,#6597,#6598,#6599,#6600,
#6601,#6602,#6603,#6604,#6605,#6606,#6607,#6608,#6609,#6610,#6611,#6612,
#6613),.UNSPECIFIED.,.F.,.F.,(4,3,3,3,3,3,3,3,3,3,4),(-0.0558749638310681,
-0.0556148714840066,-0.0477239746459675,-0.0397952534263861,-0.0375629196858778,
-0.0319369023843872,-0.023966987743388,-0.019527879827604,-0.0115619419553821,
-0.00369809783234348,0.),.UNSPECIFIED.);
#99=B_SPLINE_CURVE_WITH_KNOTS('',3,(#6636,#6637,#6638,#6639),
 .UNSPECIFIED.,.F.,.F.,(4,4),(-1.11645536913308,-1.09340980475825),
 .UNSPECIFIED.);
#100=B_SPLINE_CURVE_WITH_KNOTS('',3,(#6641,#6642,#6643,#6644,#6645,#6646,
#6647,#6648,#6649,#6650,#6651,#6652,#6653,#6654,#6655,#6656,#6657,#6658,
#6659,#6660,#6661,#6662,#6663,#6664,#6665,#6666,#6667,#6668,#6669,#6670,
#6671),.UNSPECIFIED.,.F.,.F.,(4,3,3,3,3,3,3,3,3,3,4),(-0.000254187975768045,
0.,0.00788336521374087,0.015802815177812,0.0175391084403667,0.0232829235598699,
0.0312435857672947,0.0350892949319025,0.0430477457012401,0.0509136121390858,
0.0546120405586348),.UNSPECIFIED.);
#101=B_SPLINE_CURVE_WITH_KNOTS('',3,(#6673,#6674,#6675,#6676),
 .UNSPECIFIED.,.F.,.F.,(4,4),(0.262894864373437,0.263051191429375),
 .UNSPECIFIED.);
#102=B_SPLINE_CURVE_WITH_KNOTS('',3,(#6680,#6681,#6682,#6683,#6684,#6685,
#6686,#6687,#6688,#6689,#6690,#6691,#6692,#6693,#6694,#6695,#6696,#6697,
#6698,#6699,#6700,#6701,#6702,#6703,#6704,#6705,#6706,#6707,#6708,#6709,
#6710),.UNSPECIFIED.,.F.,.F.,(4,3,3,3,3,3,3,3,3,3,4),(-0.000260101798745931,
0.,0.00784324152649201,0.0158127386686546,0.0180526077984219,0.0260138219822989,
0.0318251342681812,0.0360883030427675,0.0439878965782947,0.051889136426878,
0.0556168925056463),.UNSPECIFIED.);
#103=B_SPLINE_CURVE_WITH_KNOTS('',3,(#6716,#6717,#6718,#6719,#6720,#6721,
#6722,#6723,#6724,#6725,#6726,#6727,#6728,#6729,#6730,#6731,#6732,#6733,
#6734,#6735,#6736,#6737,#6738,#6739,#6740,#6741,#6742,#6743,#6744,#6745,
#6746),.UNSPECIFIED.,.F.,.F.,(4,3,3,3,3,3,3,3,3,3,4),(-0.054864268983076,
-0.0546100900855784,-0.0467665130902798,-0.0387993735200721,-0.0370716080545838,
-0.0291154402356248,-0.0234692519042017,-0.0195220483698116,-0.011621893777704,
-0.00371866206137074,0.),.UNSPECIFIED.);
#104=B_SPLINE_CURVE_WITH_KNOTS('',3,(#6770,#6771,#6772,#6773),
 .UNSPECIFIED.,.F.,.F.,(4,4),(0.,9.84786430748998E-5),.UNSPECIFIED.);
#105=B_SPLINE_CURVE_WITH_KNOTS('',3,(#6775,#6776,#6777,#6778),
 .UNSPECIFIED.,.F.,.F.,(4,4),(-1.11645536913308,-1.09340980475825),
 .UNSPECIFIED.);
#106=B_SPLINE_CURVE_WITH_KNOTS('',3,(#6801,#6802,#6803,#6804),
 .UNSPECIFIED.,.F.,.F.,(4,4),(-0.213361558500361,-0.0502910578312397),
 .UNSPECIFIED.);
#107=B_SPLINE_CURVE_WITH_KNOTS('',3,(#6806,#6807,#6808,#6809,#6810,#6811,
#6812,#6813,#6814,#6815,#6816,#6817,#6818,#6819,#6820,#6821,#6822,#6823,
#6824,#6825,#6826,#6827,#6828,#6829,#6830,#6831,#6832,#6833),
 .UNSPECIFIED.,.F.,.F.,(4,3,3,3,3,3,3,3,3,4),(0.,0.0078501537639195,0.0158262535780996,
0.0195135388300617,0.0274826429952291,0.0333943612534721,0.0389494378793509,
0.0468449124653807,0.0547510156168821,0.0584199005279702),.UNSPECIFIED.);
#108=B_SPLINE_CURVE_WITH_KNOTS('',3,(#6834,#6835,#6836,#6837),
 .UNSPECIFIED.,.F.,.F.,(4,4),(0.050291057779106,0.211175269701195),
 .UNSPECIFIED.);
#109=B_SPLINE_CURVE_WITH_KNOTS('',3,(#6860,#6861,#6862,#6863),
 .UNSPECIFIED.,.F.,.F.,(4,4),(1.09340980475826,1.11645536913309),
 .UNSPECIFIED.);
#110=B_SPLINE_CURVE_WITH_KNOTS('',3,(#6865,#6866,#6867,#6868,#6869,#6870,
#6871,#6872,#6873,#6874,#6875,#6876,#6877,#6878,#6879,#6880,#6881,#6882,
#6883,#6884,#6885,#6886,#6887,#6888,#6889,#6890,#6891,#6892,#6893,#6894,
#6895),.UNSPECIFIED.,.F.,.F.,(4,3,3,3,3,3,3,3,3,3,4),(-0.000254187975692041,
0.,0.00784385713587137,0.0158112812596551,0.0175391084316414,0.0254955604113701,
0.0311419504008418,0.0350892949127022,0.0429897316650248,0.050893245651476,
0.0546120405277828),.UNSPECIFIED.);
#111=B_SPLINE_CURVE_WITH_KNOTS('',3,(#6897,#6898,#6899,#6900),
 .UNSPECIFIED.,.F.,.F.,(4,4),(0.262894864373887,0.263051191429832),
 .UNSPECIFIED.);
#112=B_SPLINE_CURVE_WITH_KNOTS('',3,(#6904,#6905,#6906,#6907,#6908,#6909,
#6910,#6911,#6912,#6913,#6914,#6915,#6916,#6917,#6918,#6919,#6920,#6921,
#6922,#6923,#6924,#6925,#6926,#6927,#6928,#6929,#6930,#6931,#6932,#6933,
#6934),.UNSPECIFIED.,.F.,.F.,(4,3,3,3,3,3,3,3,3,3,4),(-0.000260101798771899,
0.,0.00788718634344658,0.0158109763968736,0.0180526077996494,0.0238014696310664,
0.0317626100725191,0.0360883030454776,0.0440497019514151,0.0519138690936878,
0.0556168925099615),.UNSPECIFIED.);
#113=B_SPLINE_CURVE_WITH_KNOTS('',3,(#6940,#6941,#6942,#6943,#6944,#6945,
#6946,#6947,#6948,#6949,#6950,#6951,#6952,#6953,#6954,#6955,#6956,#6957,
#6958,#6959,#6960,#6961,#6962,#6963,#6964,#6965,#6966,#6967,#6968,#6969,
#6970),.UNSPECIFIED.,.F.,.F.,(4,3,3,3,3,3,3,3,3,3,4),(-0.054864268983321,
-0.0546100900858445,-0.046727006195006,-0.0388078388645228,-0.037071608054586,
-0.0313279980760457,-0.0233676201844977,-0.0195220483698126,-0.0115638818373849,
-0.00369829632978999,0.),.UNSPECIFIED.);
#114=B_SPLINE_CURVE_WITH_KNOTS('',3,(#6994,#6995,#6996,#6997),
 .UNSPECIFIED.,.F.,.F.,(4,4),(0.0962151324357316,0.257108521100386),
 .UNSPECIFIED.);
#115=B_SPLINE_CURVE_WITH_KNOTS('',3,(#6999,#7000,#7001,#7002,#7003,#7004,
#7005,#7006,#7007,#7008,#7009,#7010,#7011,#7012,#7013,#7014,#7015,#7016,
#7017,#7018,#7019,#7020,#7021,#7022,#7023,#7024,#7025,#7026),
 .UNSPECIFIED.,.F.,.F.,(4,3,3,3,3,3,3,3,3,4),(0.,0.00788343133013744,0.0157996741429271,
0.019468345845953,0.0250255313851888,0.0329946730577972,0.0389109409696612,
0.046876380317228,0.0547557456897925,0.0584198979520045),.UNSPECIFIED.);
#116=B_SPLINE_CURVE_WITH_KNOTS('',3,(#7028,#7029,#7030,#7031),
 .UNSPECIFIED.,.F.,.F.,(4,4),(-0.257108521048228,-0.094038020379256),
 .UNSPECIFIED.);
#117=B_SPLINE_CURVE_WITH_KNOTS('',3,(#7032,#7033,#7034,#7035,#7036,#7037,
#7038,#7039,#7040,#7041,#7042,#7043,#7044,#7045,#7046,#7047,#7048,#7049,
#7050,#7051,#7052,#7053,#7054,#7055,#7056,#7057,#7058,#7059,#7060,#7061,
#7062),.UNSPECIFIED.,.F.,.F.,(4,3,3,3,3,3,3,3,3,3,4),(-0.0558749638307497,
-0.0556148714836529,-0.0477656945686954,-0.0397883351476568,-0.0375629196858773,
-0.0295974670478926,-0.0239466361099855,-0.0195278798276039,-0.0116196239509135,
-0.00371574904250373,0.),.UNSPECIFIED.);
#118=B_SPLINE_CURVE_WITH_KNOTS('',3,(#7084,#7085,#7086,#7087),
 .UNSPECIFIED.,.F.,.F.,(4,4),(1.09340980475826,1.11645536913309),
 .UNSPECIFIED.);
#119=B_SPLINE_CURVE_WITH_KNOTS('',3,(#7091,#7092,#7093,#7094),
 .UNSPECIFIED.,.F.,.F.,(4,4),(0.,9.84786430745295E-5),.UNSPECIFIED.);
#120=B_SPLINE_CURVE_WITH_KNOTS('',3,(#7116,#7117,#7118,#7119),
 .UNSPECIFIED.,.F.,.F.,(4,4),(0.0940380206001008,0.257108521093178),
 .UNSPECIFIED.);
#121=B_SPLINE_CURVE_WITH_KNOTS('',3,(#7121,#7122,#7123,#7124,#7125,#7126,
#7127,#7128,#7129,#7130,#7131,#7132,#7133,#7134,#7135,#7136,#7137,#7138,
#7139,#7140,#7141,#7142,#7143,#7144,#7145,#7146,#7147,#7148),
 .UNSPECIFIED.,.F.,.F.,(4,3,3,3,3,3,3,3,3,4),(0.,0.00789191115574481,0.0158116349251178,
0.0194813077522743,0.0250398408702611,0.0330121535089241,0.038917265759744,
0.046877538524028,0.0547472300438358,0.0584198881951938),.UNSPECIFIED.);
#122=B_SPLINE_CURVE_WITH_KNOTS('',3,(#7149,#7150,#7151,#7152),
 .UNSPECIFIED.,.F.,.F.,(4,4),(0.0962243093947844,0.257108521144853),
 .UNSPECIFIED.);
#123=B_SPLINE_CURVE_WITH_KNOTS('',3,(#7221,#7222,#7223,#7224),
 .UNSPECIFIED.,.F.,.F.,(4,4),(0.0502910577823458,0.211184446277634),
 .UNSPECIFIED.);
#124=B_SPLINE_CURVE_WITH_KNOTS('',3,(#7226,#7227,#7228,#7229,#7230,#7231,
#7232,#7233,#7234,#7235,#7236,#7237,#7238,#7239,#7240,#7241,#7242,#7243,
#7244,#7245,#7246,#7247,#7248,#7249,#7250,#7251,#7252,#7253),
 .UNSPECIFIED.,.F.,.F.,(4,3,3,3,3,3,3,3,3,4),(0.,0.00784029103201936,0.0158105946579009,
0.0195196104185477,0.0274919764454416,0.0333801903862174,0.0389621107897884,
0.046860645958465,0.0547747770205018,0.058419916239446),.UNSPECIFIED.);
#125=B_SPLINE_CURVE_WITH_KNOTS('',3,(#7255,#7256,#7257,#7258),
 .UNSPECIFIED.,.F.,.F.,(4,4),(0.0502910578339977,0.213361558327213),
 .UNSPECIFIED.);
#126=B_SPLINE_CURVE_WITH_KNOTS('',3,(#7259,#7260,#7261,#7262,#7263,#7264,
#7265,#7266,#7267,#7268,#7269,#7270,#7271,#7272,#7273,#7274,#7275,#7276,
#7277,#7278,#7279,#7280,#7281,#7282,#7283,#7284,#7285,#7286,#7287,#7288,
#7289),.UNSPECIFIED.,.F.,.F.,(4,3,3,3,3,3,3,3,3,3,4),(-0.0558749638310681,
-0.0556148714840066,-0.0477239746459677,-0.0397952534263881,-0.0375629196858778,
-0.0319369023843872,-0.0239669877433879,-0.019527879827604,-0.0115619419553824,
-0.00369809783234375,0.),.UNSPECIFIED.);
#127=B_SPLINE_CURVE_WITH_KNOTS('',3,(#7312,#7313,#7314,#7315),
 .UNSPECIFIED.,.F.,.F.,(4,4),(-1.11645536913308,-1.09340980475825),
 .UNSPECIFIED.);
#128=B_SPLINE_CURVE_WITH_KNOTS('',3,(#7317,#7318,#7319,#7320,#7321,#7322,
#7323,#7324,#7325,#7326,#7327,#7328,#7329,#7330,#7331,#7332,#7333,#7334,
#7335,#7336,#7337,#7338,#7339,#7340,#7341,#7342,#7343,#7344,#7345,#7346,
#7347),.UNSPECIFIED.,.F.,.F.,(4,3,3,3,3,3,3,3,3,3,4),(-0.000254187975768045,
0.,0.00788336521374052,0.0158028151778116,0.0175391084403667,0.0232829235598699,
0.0312435857672943,0.0350892949319025,0.0430477457012408,0.0509136121390863,
0.0546120405586348),.UNSPECIFIED.);
#129=B_SPLINE_CURVE_WITH_KNOTS('',3,(#7349,#7350,#7351,#7352),
 .UNSPECIFIED.,.F.,.F.,(4,4),(0.262894864373437,0.263051191429375),
 .UNSPECIFIED.);
#130=B_SPLINE_CURVE_WITH_KNOTS('',3,(#7356,#7357,#7358,#7359,#7360,#7361,
#7362,#7363,#7364,#7365,#7366,#7367,#7368,#7369,#7370,#7371,#7372,#7373,
#7374,#7375,#7376,#7377,#7378,#7379,#7380,#7381,#7382,#7383,#7384,#7385,
#7386),.UNSPECIFIED.,.F.,.F.,(4,3,3,3,3,3,3,3,3,3,4),(-0.000260101798745931,
0.,0.007843241526492,0.0158127386686539,0.0180526077984219,0.0260138219822991,
0.0318251342681812,0.0360883030427675,0.0439878965782954,0.0518891364268804,
0.0556168925056463),.UNSPECIFIED.);
#131=B_SPLINE_CURVE_WITH_KNOTS('',3,(#7392,#7393,#7394,#7395,#7396,#7397,
#7398,#7399,#7400,#7401,#7402,#7403,#7404,#7405,#7406,#7407,#7408,#7409,
#7410,#7411,#7412,#7413,#7414,#7415,#7416,#7417,#7418,#7419,#7420,#7421,
#7422),.UNSPECIFIED.,.F.,.F.,(4,3,3,3,3,3,3,3,3,3,4),(-0.054864268983076,
-0.0546100900855784,-0.0467665130902793,-0.0387993735200718,-0.0370716080545838,
-0.0291154402356248,-0.0234692519042017,-0.0195220483698116,-0.0116218937777042,
-0.00371866206137103,0.),.UNSPECIFIED.);
#132=B_SPLINE_CURVE_WITH_KNOTS('',3,(#7446,#7447,#7448,#7449),
 .UNSPECIFIED.,.F.,.F.,(4,4),(0.,9.84786430748998E-5),.UNSPECIFIED.);
#133=B_SPLINE_CURVE_WITH_KNOTS('',3,(#7451,#7452,#7453,#7454),
 .UNSPECIFIED.,.F.,.F.,(4,4),(-1.11645536913308,-1.09340980475825),
 .UNSPECIFIED.);
#134=B_SPLINE_CURVE_WITH_KNOTS('',3,(#7477,#7478,#7479,#7480),
 .UNSPECIFIED.,.F.,.F.,(4,4),(-0.213361558500361,-0.0502910578312397),
 .UNSPECIFIED.);
#135=B_SPLINE_CURVE_WITH_KNOTS('',3,(#7482,#7483,#7484,#7485,#7486,#7487,
#7488,#7489,#7490,#7491,#7492,#7493,#7494,#7495,#7496,#7497,#7498,#7499,
#7500,#7501,#7502,#7503,#7504,#7505,#7506,#7507,#7508,#7509),
 .UNSPECIFIED.,.F.,.F.,(4,3,3,3,3,3,3,3,3,4),(0.,0.00785015376391963,0.0158262535780994,
0.0195135388300617,0.0274826429952291,0.0333943612534721,0.0389494378793509,
0.0468449124653807,0.0547510156168822,0.0584199005279702),.UNSPECIFIED.);
#136=B_SPLINE_CURVE_WITH_KNOTS('',3,(#7510,#7511,#7512,#7513),
 .UNSPECIFIED.,.F.,.F.,(4,4),(0.050291057779106,0.211184446443875),
 .UNSPECIFIED.);
#137=B_SPLINE_CURVE_WITH_KNOTS('',3,(#7536,#7537,#7538,#7539),
 .UNSPECIFIED.,.F.,.F.,(4,4),(1.09340980475826,1.11645536913309),
 .UNSPECIFIED.);
#138=B_SPLINE_CURVE_WITH_KNOTS('',3,(#7541,#7542,#7543,#7544,#7545,#7546,
#7547,#7548,#7549,#7550,#7551,#7552,#7553,#7554,#7555,#7556,#7557,#7558,
#7559,#7560,#7561,#7562,#7563,#7564,#7565,#7566,#7567,#7568,#7569,#7570,
#7571),.UNSPECIFIED.,.F.,.F.,(4,3,3,3,3,3,3,3,3,3,4),(-0.000254187975692041,
0.,0.00784385713587139,0.0158112812596593,0.0175391084316414,0.0254955604113699,
0.0311419504008418,0.0350892949127022,0.0429897316650247,0.0508932456514769,
0.0546120405277828),.UNSPECIFIED.);
#139=B_SPLINE_CURVE_WITH_KNOTS('',3,(#7573,#7574,#7575,#7576),
 .UNSPECIFIED.,.F.,.F.,(4,4),(0.262894864373887,0.263051191429832),
 .UNSPECIFIED.);
#140=B_SPLINE_CURVE_WITH_KNOTS('',3,(#7580,#7581,#7582,#7583,#7584,#7585,
#7586,#7587,#7588,#7589,#7590,#7591,#7592,#7593,#7594,#7595,#7596,#7597,
#7598,#7599,#7600,#7601,#7602,#7603,#7604,#7605,#7606,#7607,#7608,#7609,
#7610),.UNSPECIFIED.,.F.,.F.,(4,3,3,3,3,3,3,3,3,3,4),(-0.000260101798771899,
0.,0.00788718634344661,0.0158109763968735,0.0180526077996494,0.0238014696310664,
0.031762610072519,0.0360883030454776,0.0440497019514153,0.0519138690936884,
0.0556168925099615),.UNSPECIFIED.);
#141=B_SPLINE_CURVE_WITH_KNOTS('',3,(#7616,#7617,#7618,#7619,#7620,#7621,
#7622,#7623,#7624,#7625,#7626,#7627,#7628,#7629,#7630,#7631,#7632,#7633,
#7634,#7635,#7636,#7637,#7638,#7639,#7640,#7641,#7642,#7643,#7644,#7645,
#7646),.UNSPECIFIED.,.F.,.F.,(4,3,3,3,3,3,3,3,3,3,4),(-0.054864268983321,
-0.0546100900858445,-0.0467270061950058,-0.0388078388645205,-0.037071608054586,
-0.0313279980760457,-0.0233676201844974,-0.0195220483698126,-0.011563881837385,
-0.00369829632979065,0.),.UNSPECIFIED.);
#142=B_SPLINE_CURVE_WITH_KNOTS('',3,(#7670,#7671,#7672,#7673),
 .UNSPECIFIED.,.F.,.F.,(4,4),(0.0962151324357316,0.257108521100386),
 .UNSPECIFIED.);
#143=B_SPLINE_CURVE_WITH_KNOTS('',3,(#7675,#7676,#7677,#7678,#7679,#7680,
#7681,#7682,#7683,#7684,#7685,#7686,#7687,#7688,#7689,#7690,#7691,#7692,
#7693,#7694,#7695,#7696,#7697,#7698,#7699,#7700,#7701,#7702),
 .UNSPECIFIED.,.F.,.F.,(4,3,3,3,3,3,3,3,3,4),(0.,0.00788343133013791,0.0157996741429275,
0.019468345845953,0.0250255313851888,0.0329946730577973,0.0389109409696612,
0.0468763803172279,0.0547557456897927,0.0584198979520045),.UNSPECIFIED.);
#144=B_SPLINE_CURVE_WITH_KNOTS('',3,(#7704,#7705,#7706,#7707),
 .UNSPECIFIED.,.F.,.F.,(4,4),(-0.257108521048228,-0.094038020379256),
 .UNSPECIFIED.);
#145=B_SPLINE_CURVE_WITH_KNOTS('',3,(#7708,#7709,#7710,#7711,#7712,#7713,
#7714,#7715,#7716,#7717,#7718,#7719,#7720,#7721,#7722,#7723,#7724,#7725,
#7726,#7727,#7728,#7729,#7730,#7731,#7732,#7733,#7734,#7735,#7736,#7737,
#7738),.UNSPECIFIED.,.F.,.F.,(4,3,3,3,3,3,3,3,3,3,4),(-0.0558749638307497,
-0.0556148714836529,-0.0477656945686954,-0.0397883351476565,-0.0375629196858773,
-0.0295974670478927,-0.0239466361099855,-0.0195278798276039,-0.0116196239509136,
-0.0037157490425034,0.),.UNSPECIFIED.);
#146=B_SPLINE_CURVE_WITH_KNOTS('',3,(#7760,#7761,#7762,#7763),
 .UNSPECIFIED.,.F.,.F.,(4,4),(1.09340980475826,1.11645536913309),
 .UNSPECIFIED.);
#147=B_SPLINE_CURVE_WITH_KNOTS('',3,(#7767,#7768,#7769,#7770),
 .UNSPECIFIED.,.F.,.F.,(4,4),(0.,9.84786430745295E-5),.UNSPECIFIED.);
#148=B_SPLINE_CURVE_WITH_KNOTS('',3,(#7792,#7793,#7794,#7795),
 .UNSPECIFIED.,.F.,.F.,(4,4),(0.0940380206001008,0.257108521093178),
 .UNSPECIFIED.);
#149=B_SPLINE_CURVE_WITH_KNOTS('',3,(#7797,#7798,#7799,#7800,#7801,#7802,
#7803,#7804,#7805,#7806,#7807,#7808,#7809,#7810,#7811,#7812,#7813,#7814,
#7815,#7816,#7817,#7818,#7819,#7820,#7821,#7822,#7823,#7824),
 .UNSPECIFIED.,.F.,.F.,(4,3,3,3,3,3,3,3,3,4),(0.,0.00789191115574431,0.0158116349251163,
0.0194813077522743,0.0250398408702611,0.033012153508924,0.038917265759744,
0.0468775385240285,0.0547472300438364,0.0584198881951938),.UNSPECIFIED.);
#150=B_SPLINE_CURVE_WITH_KNOTS('',3,(#7825,#7826,#7827,#7828),
 .UNSPECIFIED.,.F.,.F.,(4,4),(0.0962151326496786,0.257108521144853),
 .UNSPECIFIED.);
#151=B_SPLINE_CURVE_WITH_KNOTS('',3,(#7878,#7879,#7880,#7881,#7882,#7883,
#7884,#7885,#7886,#7887,#7888,#7889,#7890,#7891,#7892,#7893,#7894,#7895,
#7896,#7897,#7898,#7899,#7900,#7901,#7902,#7903,#7904,#7905),
 .UNSPECIFIED.,.F.,.F.,(4,3,3,3,3,3,3,3,3,4),(0.,0.00785015376391954,0.0158262535780995,
0.0195135388300617,0.0274826429952291,0.0333943612534721,0.0389494378793509,
0.0468449124653812,0.0547510156168817,0.0584199005279702),.UNSPECIFIED.);
#152=B_SPLINE_CURVE_WITH_KNOTS('',3,(#7913,#7914,#7915,#7916,#7917,#7918,
#7919,#7920,#7921,#7922,#7923,#7924,#7925,#7926,#7927,#7928,#7929,#7930,
#7931,#7932,#7933,#7934,#7935,#7936,#7937,#7938,#7939,#7940),
 .UNSPECIFIED.,.F.,.F.,(4,3,3,3,3,3,3,3,3,4),(0.,0.00788343133013796,0.0157996741429281,
0.019468345845953,0.0250255313851888,0.0329946730577971,0.0389109409696612,
0.0468763803172282,0.0547557456897928,0.0584198979520045),.UNSPECIFIED.);
#153=B_SPLINE_CURVE_WITH_KNOTS('',3,(#7953,#7954,#7955,#7956),
 .UNSPECIFIED.,.F.,.F.,(4,4),(0.184396153355532,0.184629836080476),
 .UNSPECIFIED.);
#154=B_SPLINE_CURVE_WITH_KNOTS('',3,(#7957,#7958,#7959,#7960),
 .UNSPECIFIED.,.F.,.F.,(4,4),(0.0502910577791061,0.211175269701195),
 .UNSPECIFIED.);
#155=B_SPLINE_CURVE_WITH_KNOTS('',3,(#7967,#7968,#7969,#7970),
 .UNSPECIFIED.,.F.,.F.,(4,4),(0.0962243091784185,0.257108521100386),
 .UNSPECIFIED.);
#156=B_SPLINE_CURVE_WITH_KNOTS('',3,(#7972,#7973,#7974,#7975),
 .UNSPECIFIED.,.F.,.F.,(4,4),(0.,0.000243272288235835),.UNSPECIFIED.);
#157=B_SPLINE_CURVE_WITH_KNOTS('',3,(#7995,#7996,#7997,#7998),
 .UNSPECIFIED.,.F.,.F.,(4,4),(-0.211175269532529,-0.050291057782346),
 .UNSPECIFIED.);
#158=B_SPLINE_CURVE_WITH_KNOTS('',3,(#7999,#8000,#8001,#8002),
 .UNSPECIFIED.,.F.,.F.,(4,4),(0.,0.000243272288235815),.UNSPECIFIED.);
#159=B_SPLINE_CURVE_WITH_KNOTS('',3,(#8026,#8027,#8028,#8029,#8030,#8031,
#8032,#8033,#8034,#8035,#8036,#8037,#8038,#8039,#8040,#8041,#8042,#8043,
#8044,#8045,#8046,#8047,#8048,#8049,#8050,#8051,#8052,#8053),
 .UNSPECIFIED.,.F.,.F.,(4,3,3,3,3,3,3,3,3,4),(0.,0.00784029103201929,0.0158105946579015,
0.0195196104185477,0.0274919764454415,0.0333801903862174,0.0389621107897884,
0.0468606459584648,0.0547747770205015,0.058419916239446),.UNSPECIFIED.);
#160=B_SPLINE_CURVE_WITH_KNOTS('',3,(#8055,#8056,#8057,#8058),
 .UNSPECIFIED.,.F.,.F.,(4,4),(0.0502910578339977,0.213361558327213),
 .UNSPECIFIED.);
#161=B_SPLINE_CURVE_WITH_KNOTS('',3,(#8059,#8060,#8061,#8062,#8063,#8064,
#8065,#8066,#8067,#8068,#8069,#8070,#8071,#8072,#8073,#8074,#8075,#8076,
#8077,#8078,#8079,#8080,#8081,#8082,#8083,#8084,#8085,#8086,#8087,#8088,
#8089),.UNSPECIFIED.,.F.,.F.,(4,3,3,3,3,3,3,3,3,3,4),(-0.0558749638310681,
-0.0556148714840066,-0.0477239746459675,-0.0397952534263855,-0.0375629196858778,
-0.0319369023843872,-0.0239669877433883,-0.019527879827604,-0.0115619419553825,
-0.00369809783234384,0.),.UNSPECIFIED.);
#162=B_SPLINE_CURVE_WITH_KNOTS('',3,(#8111,#8112,#8113,#8114,#8115,#8116,
#8117,#8118,#8119,#8120,#8121,#8122,#8123,#8124,#8125,#8126,#8127,#8128,
#8129,#8130,#8131,#8132,#8133,#8134,#8135,#8136,#8137,#8138,#8139,#8140,
#8141),.UNSPECIFIED.,.F.,.F.,(4,3,3,3,3,3,3,3,3,3,4),(-0.000254187975768045,
0.,0.00788336521374118,0.0158028151778096,0.0175391084403667,0.0232829235598699,
0.0312435857672946,0.0350892949319025,0.043047745701241,0.0509136121390863,
0.0546120405586348),.UNSPECIFIED.);
#163=B_SPLINE_CURVE_WITH_KNOTS('',3,(#8143,#8144,#8145,#8146),
 .UNSPECIFIED.,.F.,.F.,(4,4),(0.262894864373437,0.263051191429375),
 .UNSPECIFIED.);
#164=B_SPLINE_CURVE_WITH_KNOTS('',3,(#8149,#8150,#8151,#8152,#8153,#8154,
#8155,#8156,#8157,#8158,#8159,#8160,#8161,#8162,#8163,#8164,#8165,#8166,
#8167,#8168,#8169,#8170,#8171,#8172,#8173,#8174,#8175,#8176,#8177,#8178,
#8179),.UNSPECIFIED.,.F.,.F.,(4,3,3,3,3,3,3,3,3,3,4),(-0.000260101798745931,
0.,0.00784324152649209,0.0158127386686541,0.0180526077984219,0.0260138219822989,
0.0318251342681812,0.0360883030427675,0.0439878965782946,0.0518891364268796,
0.0556168925056463),.UNSPECIFIED.);
#165=B_SPLINE_CURVE_WITH_KNOTS('',3,(#8182,#8183,#8184,#8185,#8186,#8187,
#8188,#8189,#8190,#8191,#8192,#8193,#8194,#8195,#8196,#8197,#8198,#8199,
#8200,#8201,#8202,#8203,#8204,#8205,#8206,#8207,#8208,#8209,#8210,#8211,
#8212),.UNSPECIFIED.,.F.,.F.,(4,3,3,3,3,3,3,3,3,3,4),(-0.054864268983076,
-0.0546100900855784,-0.0467665130902804,-0.0387993735200732,-0.0370716080545838,
-0.0291154402356246,-0.0234692519042017,-0.0195220483698116,-0.0116218937777042,
-0.00371866206136999,0.),.UNSPECIFIED.);
#166=B_SPLINE_CURVE_WITH_KNOTS('',3,(#8236,#8237,#8238,#8239),
 .UNSPECIFIED.,.F.,.F.,(4,4),(0.,9.84786430748998E-5),.UNSPECIFIED.);
#167=B_SPLINE_CURVE_WITH_KNOTS('',3,(#8260,#8261,#8262,#8263),
 .UNSPECIFIED.,.F.,.F.,(4,4),(-0.213361558500361,-0.0502910578312397),
 .UNSPECIFIED.);
#168=B_SPLINE_CURVE_WITH_KNOTS('',3,(#8268,#8269,#8270,#8271),
 .UNSPECIFIED.,.F.,.F.,(4,4),(0.173253574972525,0.173459983537107),
 .UNSPECIFIED.);
#169=B_SPLINE_CURVE_WITH_KNOTS('',3,(#8273,#8274,#8275,#8276),
 .UNSPECIFIED.,.F.,.F.,(4,4),(-0.257108521144853,-0.0962243093947842),
 .UNSPECIFIED.);
#170=B_SPLINE_CURVE_WITH_KNOTS('',3,(#8305,#8306,#8307,#8308,#8309,#8310,
#8311,#8312,#8313,#8314,#8315,#8316,#8317,#8318,#8319,#8320,#8321,#8322,
#8323,#8324,#8325,#8326,#8327,#8328,#8329,#8330,#8331,#8332,#8333,#8334,
#8335),.UNSPECIFIED.,.F.,.F.,(4,3,3,3,3,3,3,3,3,3,4),(-0.000254187975692041,
0.,0.00784385713587122,0.0158112812596579,0.0175391084316414,0.0254955604113698,
0.0311419504008418,0.0350892949127022,0.0429897316650246,0.0508932456514774,
0.0546120405277828),.UNSPECIFIED.);
#171=B_SPLINE_CURVE_WITH_KNOTS('',3,(#8337,#8338,#8339,#8340),
 .UNSPECIFIED.,.F.,.F.,(4,4),(0.262894864373887,0.263051191429832),
 .UNSPECIFIED.);
#172=B_SPLINE_CURVE_WITH_KNOTS('',3,(#8343,#8344,#8345,#8346,#8347,#8348,
#8349,#8350,#8351,#8352,#8353,#8354,#8355,#8356,#8357,#8358,#8359,#8360,
#8361,#8362,#8363,#8364,#8365,#8366,#8367,#8368,#8369,#8370,#8371,#8372,
#8373),.UNSPECIFIED.,.F.,.F.,(4,3,3,3,3,3,3,3,3,3,4),(-0.000260101798771899,
0.,0.00788718634344657,0.0158109763968745,0.0180526077996494,0.0238014696310664,
0.0317626100725188,0.0360883030454776,0.0440497019514153,0.0519138690936875,
0.0556168925099615),.UNSPECIFIED.);
#173=B_SPLINE_CURVE_WITH_KNOTS('',3,(#8376,#8377,#8378,#8379,#8380,#8381,
#8382,#8383,#8384,#8385,#8386,#8387,#8388,#8389,#8390,#8391,#8392,#8393,
#8394,#8395,#8396,#8397,#8398,#8399,#8400,#8401,#8402,#8403,#8404,#8405,
#8406),.UNSPECIFIED.,.F.,.F.,(4,3,3,3,3,3,3,3,3,3,4),(-0.054864268983321,
-0.0546100900858445,-0.046727006195005,-0.0388078388645196,-0.037071608054586,
-0.0313279980760457,-0.0233676201844975,-0.0195220483698126,-0.0115638818373848,
-0.00369829632978991,0.),.UNSPECIFIED.);
#174=B_SPLINE_CURVE_WITH_KNOTS('',3,(#8429,#8430,#8431,#8432),
 .UNSPECIFIED.,.F.,.F.,(4,4),(-0.257108521048228,-0.094038020379256),
 .UNSPECIFIED.);
#175=B_SPLINE_CURVE_WITH_KNOTS('',3,(#8433,#8434,#8435,#8436,#8437,#8438,
#8439,#8440,#8441,#8442,#8443,#8444,#8445,#8446,#8447,#8448,#8449,#8450,
#8451,#8452,#8453,#8454,#8455,#8456,#8457,#8458,#8459,#8460,#8461,#8462,
#8463),.UNSPECIFIED.,.F.,.F.,(4,3,3,3,3,3,3,3,3,3,4),(-0.0558749638307497,
-0.0556148714836529,-0.0477656945686954,-0.0397883351476566,-0.0375629196858773,
-0.0295974670478925,-0.0239466361099855,-0.0195278798276039,-0.011619623950914,
-0.0037157490425043,0.),.UNSPECIFIED.);
#176=B_SPLINE_CURVE_WITH_KNOTS('',3,(#8486,#8487,#8488,#8489),
 .UNSPECIFIED.,.F.,.F.,(4,4),(0.,9.84786430745295E-5),.UNSPECIFIED.);
#177=B_SPLINE_CURVE_WITH_KNOTS('',3,(#8511,#8512,#8513,#8514),
 .UNSPECIFIED.,.F.,.F.,(4,4),(0.0940380206001008,0.257108521093178),
 .UNSPECIFIED.);
#178=B_SPLINE_CURVE_WITH_KNOTS('',3,(#8515,#8516,#8517,#8518,#8519,#8520,
#8521,#8522,#8523,#8524,#8525,#8526,#8527,#8528,#8529,#8530,#8531,#8532,
#8533,#8534,#8535,#8536,#8537,#8538,#8539,#8540,#8541,#8542),
 .UNSPECIFIED.,.F.,.F.,(4,3,3,3,3,3,3,3,3,4),(0.,0.00789191115574424,0.0158116349251165,
0.0194813077522743,0.0250398408702611,0.0330121535089239,0.038917265759744,
0.0468775385240287,0.0547472300438366,0.0584198881951938),.UNSPECIFIED.);
#179=B_SPLINE_SURFACE_WITH_KNOTS('',3,3,((#5847,#5848,#5849,#5850),(#5851,
#5852,#5853,#5854),(#5855,#5856,#5857,#5858),(#5859,#5860,#5861,#5862),
(#5863,#5864,#5865,#5866)),.UNSPECIFIED.,.F.,.F.,.F.,(4,1,4),(4,4),(0.,
0.571428571428571,1.),(0.0493941644122295,0.213361558327213),
 .UNSPECIFIED.);
#180=B_SPLINE_SURFACE_WITH_KNOTS('',3,3,((#5938,#5939,#5940,#5941),(#5942,
#5943,#5944,#5945),(#5946,#5947,#5948,#5949),(#5950,#5951,#5952,#5953),
(#5954,#5955,#5956,#5957)),.UNSPECIFIED.,.F.,.F.,.F.,(4,1,4),(4,4),(0.,
0.571428571428571,1.),(-1.11760399605037,-1.09340980475825),
 .UNSPECIFIED.);
#181=B_SPLINE_SURFACE_WITH_KNOTS('',3,3,((#6072,#6073,#6074,#6075),(#6076,
#6077,#6078,#6079),(#6080,#6081,#6082,#6083),(#6084,#6085,#6086,#6087),
(#6088,#6089,#6090,#6091)),.UNSPECIFIED.,.F.,.F.,.F.,(4,1,4),(4,4),(0.,
0.571428571428571,1.),(-1.11760399605034,-1.09340980475825),
 .UNSPECIFIED.);
#182=B_SPLINE_SURFACE_WITH_KNOTS('',3,3,((#6104,#6105,#6106,#6107),(#6108,
#6109,#6110,#6111),(#6112,#6113,#6114,#6115),(#6116,#6117,#6118,#6119),
(#6120,#6121,#6122,#6123)),.UNSPECIFIED.,.F.,.F.,.F.,(4,1,4),(4,4),(0.,
0.571428571428571,1.),(0.04939438138181,0.213361558500361),
 .UNSPECIFIED.);
#183=B_SPLINE_SURFACE_WITH_KNOTS('',3,3,((#6162,#6163,#6164,#6165),(#6166,
#6167,#6168,#6169),(#6170,#6171,#6172,#6173),(#6174,#6175,#6176,#6177),
(#6178,#6179,#6180,#6181)),.UNSPECIFIED.,.F.,.F.,.F.,(4,1,4),(4,4),(0.,
0.571428571428571,1.),(1.09340980475826,1.11760399605034),.UNSPECIFIED.);
#184=B_SPLINE_SURFACE_WITH_KNOTS('',3,3,((#6296,#6297,#6298,#6299),(#6300,
#6301,#6302,#6303),(#6304,#6305,#6306,#6307),(#6308,#6309,#6310,#6311),
(#6312,#6313,#6314,#6315)),.UNSPECIFIED.,.F.,.F.,.F.,(4,1,4),(4,4),(0.,
0.571428571428571,1.),(0.094038020379256,0.258005211489064),
 .UNSPECIFIED.);
#185=B_SPLINE_SURFACE_WITH_KNOTS('',3,3,((#6387,#6388,#6389,#6390),(#6391,
#6392,#6393,#6394),(#6395,#6396,#6397,#6398),(#6399,#6400,#6401,#6402),
(#6403,#6404,#6405,#6406)),.UNSPECIFIED.,.F.,.F.,.F.,(4,1,4),(4,4),(0.,
0.571428571428571,1.),(1.09340980475826,1.11760399605038),.UNSPECIFIED.);
#186=B_SPLINE_SURFACE_WITH_KNOTS('',3,3,((#6419,#6420,#6421,#6422),(#6423,
#6424,#6425,#6426),(#6427,#6428,#6429,#6430),(#6431,#6432,#6433,#6434),
(#6435,#6436,#6437,#6438)),.UNSPECIFIED.,.F.,.F.,.F.,(4,1,4),(4,4),(0.,
0.571428571428571,1.),(0.0940380206001008,0.258005256147594),
 .UNSPECIFIED.);
#187=B_SPLINE_SURFACE_WITH_KNOTS('',3,3,((#6523,#6524,#6525,#6526),(#6527,
#6528,#6529,#6530),(#6531,#6532,#6533,#6534),(#6535,#6536,#6537,#6538),
(#6539,#6540,#6541,#6542)),.UNSPECIFIED.,.F.,.F.,.F.,(4,1,4),(4,4),(0.,
0.571428571428571,1.),(0.0493941644122295,0.213361558327213),
 .UNSPECIFIED.);
#188=B_SPLINE_SURFACE_WITH_KNOTS('',3,3,((#6614,#6615,#6616,#6617),(#6618,
#6619,#6620,#6621),(#6622,#6623,#6624,#6625),(#6626,#6627,#6628,#6629),
(#6630,#6631,#6632,#6633)),.UNSPECIFIED.,.F.,.F.,.F.,(4,1,4),(4,4),(0.,
0.571428571428571,1.),(-1.11760399605037,-1.09340980475825),
 .UNSPECIFIED.);
#189=B_SPLINE_SURFACE_WITH_KNOTS('',3,3,((#6748,#6749,#6750,#6751),(#6752,
#6753,#6754,#6755),(#6756,#6757,#6758,#6759),(#6760,#6761,#6762,#6763),
(#6764,#6765,#6766,#6767)),.UNSPECIFIED.,.F.,.F.,.F.,(4,1,4),(4,4),(0.,
0.571428571428571,1.),(-1.11760399605034,-1.09340980475825),
 .UNSPECIFIED.);
#190=B_SPLINE_SURFACE_WITH_KNOTS('',3,3,((#6780,#6781,#6782,#6783),(#6784,
#6785,#6786,#6787),(#6788,#6789,#6790,#6791),(#6792,#6793,#6794,#6795),
(#6796,#6797,#6798,#6799)),.UNSPECIFIED.,.F.,.F.,.F.,(4,1,4),(4,4),(0.,
0.571428571428571,1.),(0.04939438138181,0.213361558500361),
 .UNSPECIFIED.);
#191=B_SPLINE_SURFACE_WITH_KNOTS('',3,3,((#6838,#6839,#6840,#6841),(#6842,
#6843,#6844,#6845),(#6846,#6847,#6848,#6849),(#6850,#6851,#6852,#6853),
(#6854,#6855,#6856,#6857)),.UNSPECIFIED.,.F.,.F.,.F.,(4,1,4),(4,4),(0.,
0.571428571428571,1.),(1.09340980475826,1.11760399605034),.UNSPECIFIED.);
#192=B_SPLINE_SURFACE_WITH_KNOTS('',3,3,((#6972,#6973,#6974,#6975),(#6976,
#6977,#6978,#6979),(#6980,#6981,#6982,#6983),(#6984,#6985,#6986,#6987),
(#6988,#6989,#6990,#6991)),.UNSPECIFIED.,.F.,.F.,.F.,(4,1,4),(4,4),(0.,
0.571428571428571,1.),(0.094038020379256,0.258005211489064),
 .UNSPECIFIED.);
#193=B_SPLINE_SURFACE_WITH_KNOTS('',3,3,((#7063,#7064,#7065,#7066),(#7067,
#7068,#7069,#7070),(#7071,#7072,#7073,#7074),(#7075,#7076,#7077,#7078),
(#7079,#7080,#7081,#7082)),.UNSPECIFIED.,.F.,.F.,.F.,(4,1,4),(4,4),(0.,
0.571428571428571,1.),(1.09340980475826,1.11760399605038),.UNSPECIFIED.);
#194=B_SPLINE_SURFACE_WITH_KNOTS('',3,3,((#7095,#7096,#7097,#7098),(#7099,
#7100,#7101,#7102),(#7103,#7104,#7105,#7106),(#7107,#7108,#7109,#7110),
(#7111,#7112,#7113,#7114)),.UNSPECIFIED.,.F.,.F.,.F.,(4,1,4),(4,4),(0.,
0.571428571428571,1.),(0.0940380206001008,0.258005256147594),
 .UNSPECIFIED.);
#195=B_SPLINE_SURFACE_WITH_KNOTS('',3,3,((#7199,#7200,#7201,#7202),(#7203,
#7204,#7205,#7206),(#7207,#7208,#7209,#7210),(#7211,#7212,#7213,#7214),
(#7215,#7216,#7217,#7218)),.UNSPECIFIED.,.F.,.F.,.F.,(4,1,4),(4,4),(0.,
0.571428571428571,1.),(0.0493941644122295,0.213361558327213),
 .UNSPECIFIED.);
#196=B_SPLINE_SURFACE_WITH_KNOTS('',3,3,((#7290,#7291,#7292,#7293),(#7294,
#7295,#7296,#7297),(#7298,#7299,#7300,#7301),(#7302,#7303,#7304,#7305),
(#7306,#7307,#7308,#7309)),.UNSPECIFIED.,.F.,.F.,.F.,(4,1,4),(4,4),(0.,
0.571428571428571,1.),(-1.11760399605037,-1.09340980475825),
 .UNSPECIFIED.);
#197=B_SPLINE_SURFACE_WITH_KNOTS('',3,3,((#7424,#7425,#7426,#7427),(#7428,
#7429,#7430,#7431),(#7432,#7433,#7434,#7435),(#7436,#7437,#7438,#7439),
(#7440,#7441,#7442,#7443)),.UNSPECIFIED.,.F.,.F.,.F.,(4,1,4),(4,4),(0.,
0.571428571428571,1.),(-1.11760399605034,-1.09340980475825),
 .UNSPECIFIED.);
#198=B_SPLINE_SURFACE_WITH_KNOTS('',3,3,((#7456,#7457,#7458,#7459),(#7460,
#7461,#7462,#7463),(#7464,#7465,#7466,#7467),(#7468,#7469,#7470,#7471),
(#7472,#7473,#7474,#7475)),.UNSPECIFIED.,.F.,.F.,.F.,(4,1,4),(4,4),(0.,
0.571428571428571,1.),(0.04939438138181,0.213361558500361),
 .UNSPECIFIED.);
#199=B_SPLINE_SURFACE_WITH_KNOTS('',3,3,((#7514,#7515,#7516,#7517),(#7518,
#7519,#7520,#7521),(#7522,#7523,#7524,#7525),(#7526,#7527,#7528,#7529),
(#7530,#7531,#7532,#7533)),.UNSPECIFIED.,.F.,.F.,.F.,(4,1,4),(4,4),(0.,
0.571428571428571,1.),(1.09340980475826,1.11760399605034),.UNSPECIFIED.);
#200=B_SPLINE_SURFACE_WITH_KNOTS('',3,3,((#7648,#7649,#7650,#7651),(#7652,
#7653,#7654,#7655),(#7656,#7657,#7658,#7659),(#7660,#7661,#7662,#7663),
(#7664,#7665,#7666,#7667)),.UNSPECIFIED.,.F.,.F.,.F.,(4,1,4),(4,4),(0.,
0.571428571428571,1.),(0.094038020379256,0.258005211489064),
 .UNSPECIFIED.);
#201=B_SPLINE_SURFACE_WITH_KNOTS('',3,3,((#7739,#7740,#7741,#7742),(#7743,
#7744,#7745,#7746),(#7747,#7748,#7749,#7750),(#7751,#7752,#7753,#7754),
(#7755,#7756,#7757,#7758)),.UNSPECIFIED.,.F.,.F.,.F.,(4,1,4),(4,4),(0.,
0.571428571428571,1.),(1.09340980475826,1.11760399605038),.UNSPECIFIED.);
#202=B_SPLINE_SURFACE_WITH_KNOTS('',3,3,((#7771,#7772,#7773,#7774),(#7775,
#7776,#7777,#7778),(#7779,#7780,#7781,#7782),(#7783,#7784,#7785,#7786),
(#7787,#7788,#7789,#7790)),.UNSPECIFIED.,.F.,.F.,.F.,(4,1,4),(4,4),(0.,
0.571428571428571,1.),(0.0940380206001008,0.258005256147594),
 .UNSPECIFIED.);
#203=B_SPLINE_SURFACE_WITH_KNOTS('',3,3,((#8005,#8006,#8007,#8008),(#8009,
#8010,#8011,#8012),(#8013,#8014,#8015,#8016),(#8017,#8018,#8019,#8020),
(#8021,#8022,#8023,#8024)),.UNSPECIFIED.,.F.,.F.,.F.,(4,1,4),(4,4),(0.,
0.571428571428571,1.),(0.0493941644122295,0.213361558327213),
 .UNSPECIFIED.);
#204=B_SPLINE_SURFACE_WITH_KNOTS('',3,3,((#8090,#8091,#8092,#8093),(#8094,
#8095,#8096,#8097),(#8098,#8099,#8100,#8101),(#8102,#8103,#8104,#8105),
(#8106,#8107,#8108,#8109)),.UNSPECIFIED.,.F.,.F.,.F.,(4,1,4),(4,4),(0.,
0.571428571428571,1.),(-1.11760399605037,-1.09340980475825),
 .UNSPECIFIED.);
#205=B_SPLINE_SURFACE_WITH_KNOTS('',3,3,((#8214,#8215,#8216,#8217),(#8218,
#8219,#8220,#8221),(#8222,#8223,#8224,#8225),(#8226,#8227,#8228,#8229),
(#8230,#8231,#8232,#8233)),.UNSPECIFIED.,.F.,.F.,.F.,(4,1,4),(4,4),(0.,
0.571428571428571,1.),(-1.11760399605034,-1.09340980475825),
 .UNSPECIFIED.);
#206=B_SPLINE_SURFACE_WITH_KNOTS('',3,3,((#8240,#8241,#8242,#8243),(#8244,
#8245,#8246,#8247),(#8248,#8249,#8250,#8251),(#8252,#8253,#8254,#8255),
(#8256,#8257,#8258,#8259)),.UNSPECIFIED.,.F.,.F.,.F.,(4,1,4),(4,4),(0.,
0.571428571428571,1.),(0.04939438138181,0.213361558500361),
 .UNSPECIFIED.);
#207=B_SPLINE_SURFACE_WITH_KNOTS('',3,3,((#8284,#8285,#8286,#8287),(#8288,
#8289,#8290,#8291),(#8292,#8293,#8294,#8295),(#8296,#8297,#8298,#8299),
(#8300,#8301,#8302,#8303)),.UNSPECIFIED.,.F.,.F.,.F.,(4,1,4),(4,4),(0.,
0.571428571428571,1.),(1.09340980475826,1.11760399605034),.UNSPECIFIED.);
#208=B_SPLINE_SURFACE_WITH_KNOTS('',3,3,((#8408,#8409,#8410,#8411),(#8412,
#8413,#8414,#8415),(#8416,#8417,#8418,#8419),(#8420,#8421,#8422,#8423),
(#8424,#8425,#8426,#8427)),.UNSPECIFIED.,.F.,.F.,.F.,(4,1,4),(4,4),(0.,
0.571428571428571,1.),(0.094038020379256,0.258005211489064),
 .UNSPECIFIED.);
#209=B_SPLINE_SURFACE_WITH_KNOTS('',3,3,((#8464,#8465,#8466,#8467),(#8468,
#8469,#8470,#8471),(#8472,#8473,#8474,#8475),(#8476,#8477,#8478,#8479),
(#8480,#8481,#8482,#8483)),.UNSPECIFIED.,.F.,.F.,.F.,(4,1,4),(4,4),(0.,
0.571428571428571,1.),(1.09340980475826,1.11760399605038),.UNSPECIFIED.);
#210=B_SPLINE_SURFACE_WITH_KNOTS('',3,3,((#8490,#8491,#8492,#8493),(#8494,
#8495,#8496,#8497),(#8498,#8499,#8500,#8501),(#8502,#8503,#8504,#8505),
(#8506,#8507,#8508,#8509)),.UNSPECIFIED.,.F.,.F.,.F.,(4,1,4),(4,4),(0.,
0.571428571428571,1.),(0.0940380206001008,0.258005256147594),
 .UNSPECIFIED.);
#211=TOROIDAL_SURFACE('',#3861,14.5,0.5);
#212=TOROIDAL_SURFACE('',#3877,1.5,0.5);
#213=TOROIDAL_SURFACE('',#3884,1.5,0.5);
#214=TOROIDAL_SURFACE('',#3890,1.5,0.5);
#215=TOROIDAL_SURFACE('',#3896,1.5,0.5);
#216=TOROIDAL_SURFACE('',#3911,1.5,0.5);
#217=TOROIDAL_SURFACE('',#3917,1.5,0.5);
#218=TOROIDAL_SURFACE('',#3923,1.5,0.5);
#219=TOROIDAL_SURFACE('',#3929,1.5,0.5);
#220=TOROIDAL_SURFACE('',#3939,13.35,0.5);
#221=TOROIDAL_SURFACE('',#3952,1.5,0.5);
#222=TOROIDAL_SURFACE('',#3959,1.5,0.5);
#223=TOROIDAL_SURFACE('',#3965,1.5,0.5);
#224=TOROIDAL_SURFACE('',#3971,1.5,0.5);
#225=TOROIDAL_SURFACE('',#3987,1.5,0.5);
#226=TOROIDAL_SURFACE('',#3993,1.5,0.5);
#227=TOROIDAL_SURFACE('',#3998,1.5,0.5);
#228=TOROIDAL_SURFACE('',#4004,1.5,0.5);
#229=TOROIDAL_SURFACE('',#4184,4.,2.);
#230=TOROIDAL_SURFACE('',#4188,4.,2.);
#231=TOROIDAL_SURFACE('',#4192,4.,2.);
#232=TOROIDAL_SURFACE('',#4197,4.,1.99999999999999);
#233=TOROIDAL_SURFACE('',#4202,4.,2.);
#234=TOROIDAL_SURFACE('',#4207,4.,2.);
#235=TOROIDAL_SURFACE('',#4213,4.,2.);
#236=TOROIDAL_SURFACE('',#4219,4.,2.);
#237=TOROIDAL_SURFACE('',#4246,13.35,0.85);
#238=CYLINDRICAL_SURFACE('',#3856,7.5);
#239=CYLINDRICAL_SURFACE('',#3872,14.);
#240=CYLINDRICAL_SURFACE('',#3882,0.5);
#241=CYLINDRICAL_SURFACE('',#3888,0.5);
#242=CYLINDRICAL_SURFACE('',#3894,0.5);
#243=CYLINDRICAL_SURFACE('',#3900,0.5);
#244=CYLINDRICAL_SURFACE('',#3902,2.);
#245=CYLINDRICAL_SURFACE('',#3905,2.);
#246=CYLINDRICAL_SURFACE('',#3915,0.5);
#247=CYLINDRICAL_SURFACE('',#3921,0.5);
#248=CYLINDRICAL_SURFACE('',#3927,0.5);
#249=CYLINDRICAL_SURFACE('',#3932,0.5);
#250=CYLINDRICAL_SURFACE('',#3946,13.85);
#251=CYLINDRICAL_SURFACE('',#3957,0.5);
#252=CYLINDRICAL_SURFACE('',#3963,0.5);
#253=CYLINDRICAL_SURFACE('',#3969,0.5);
#254=CYLINDRICAL_SURFACE('',#3975,0.5);
#255=CYLINDRICAL_SURFACE('',#3977,2.);
#256=CYLINDRICAL_SURFACE('',#3980,2.);
#257=CYLINDRICAL_SURFACE('',#3991,0.5);
#258=CYLINDRICAL_SURFACE('',#3996,0.5);
#259=CYLINDRICAL_SURFACE('',#4002,0.5);
#260=CYLINDRICAL_SURFACE('',#4008,0.5);
#261=CYLINDRICAL_SURFACE('',#4010,2.);
#262=CYLINDRICAL_SURFACE('',#4019,0.5);
#263=CYLINDRICAL_SURFACE('',#4024,0.5);
#264=CYLINDRICAL_SURFACE('',#4027,0.7);
#265=CYLINDRICAL_SURFACE('',#4030,0.7);
#266=CYLINDRICAL_SURFACE('',#4032,0.7);
#267=CYLINDRICAL_SURFACE('',#4034,0.7);
#268=CYLINDRICAL_SURFACE('',#4036,0.7);
#269=CYLINDRICAL_SURFACE('',#4038,0.7);
#270=CYLINDRICAL_SURFACE('',#4040,0.7);
#271=CYLINDRICAL_SURFACE('',#4042,0.7);
#272=CYLINDRICAL_SURFACE('',#4051,0.5);
#273=CYLINDRICAL_SURFACE('',#4056,0.5);
#274=CYLINDRICAL_SURFACE('',#4059,0.7);
#275=CYLINDRICAL_SURFACE('',#4062,0.7);
#276=CYLINDRICAL_SURFACE('',#4064,0.7);
#277=CYLINDRICAL_SURFACE('',#4066,0.7);
#278=CYLINDRICAL_SURFACE('',#4068,0.7);
#279=CYLINDRICAL_SURFACE('',#4070,0.7);
#280=CYLINDRICAL_SURFACE('',#4072,0.7);
#281=CYLINDRICAL_SURFACE('',#4074,0.7);
#282=CYLINDRICAL_SURFACE('',#4083,0.5);
#283=CYLINDRICAL_SURFACE('',#4088,0.5);
#284=CYLINDRICAL_SURFACE('',#4091,0.7);
#285=CYLINDRICAL_SURFACE('',#4094,0.7);
#286=CYLINDRICAL_SURFACE('',#4096,0.7);
#287=CYLINDRICAL_SURFACE('',#4098,0.7);
#288=CYLINDRICAL_SURFACE('',#4100,0.7);
#289=CYLINDRICAL_SURFACE('',#4102,0.7);
#290=CYLINDRICAL_SURFACE('',#4104,0.7);
#291=CYLINDRICAL_SURFACE('',#4106,0.7);
#292=CYLINDRICAL_SURFACE('',#4128,1.35);
#293=CYLINDRICAL_SURFACE('',#4130,1.35);
#294=CYLINDRICAL_SURFACE('',#4132,1.35);
#295=CYLINDRICAL_SURFACE('',#4143,0.5);
#296=CYLINDRICAL_SURFACE('',#4148,1.35);
#297=CYLINDRICAL_SURFACE('',#4152,0.5);
#298=CYLINDRICAL_SURFACE('',#4154,0.7);
#299=CYLINDRICAL_SURFACE('',#4157,0.7);
#300=CYLINDRICAL_SURFACE('',#4159,0.7);
#301=CYLINDRICAL_SURFACE('',#4161,0.7);
#302=CYLINDRICAL_SURFACE('',#4163,0.7);
#303=CYLINDRICAL_SURFACE('',#4165,0.7);
#304=CYLINDRICAL_SURFACE('',#4167,0.7);
#305=CYLINDRICAL_SURFACE('',#4169,0.7);
#306=CYLINDRICAL_SURFACE('',#4179,1.);
#307=CYLINDRICAL_SURFACE('',#4180,2.);
#308=CYLINDRICAL_SURFACE('',#4181,2.);
#309=CYLINDRICAL_SURFACE('',#4183,2.);
#310=CYLINDRICAL_SURFACE('',#4196,2.);
#311=CYLINDRICAL_SURFACE('',#4201,2.);
#312=CYLINDRICAL_SURFACE('',#4206,2.);
#313=CYLINDRICAL_SURFACE('',#4211,2.);
#314=CYLINDRICAL_SURFACE('',#4212,2.);
#315=CYLINDRICAL_SURFACE('',#4217,2.);
#316=CYLINDRICAL_SURFACE('',#4218,2.);
#317=CYLINDRICAL_SURFACE('',#4223,2.);
#318=CYLINDRICAL_SURFACE('',#4224,2.);
#319=CYLINDRICAL_SURFACE('',#4225,2.);
#320=CYLINDRICAL_SURFACE('',#4226,2.);
#321=CYLINDRICAL_SURFACE('',#4227,2.);
#322=CYLINDRICAL_SURFACE('',#4248,13.85);
#323=FACE_BOUND('',#757,.T.);
#324=FACE_BOUND('',#762,.T.);
#325=FACE_BOUND('',#764,.T.);
#326=FACE_BOUND('',#766,.T.);
#327=FACE_BOUND('',#805,.T.);
#328=FACE_BOUND('',#809,.T.);
#329=FACE_BOUND('',#823,.T.);
#330=FACE_BOUND('',#836,.T.);
#331=FACE_BOUND('',#910,.T.);
#332=FACE_BOUND('',#948,.T.);
#333=FACE_BOUND('',#979,.T.);
#334=FACE_BOUND('',#981,.T.);
#335=FACE_BOUND('',#985,.T.);
#336=CIRCLE('',#3837,7.5);
#337=CIRCLE('',#3840,7.5);
#338=CIRCLE('',#3842,7.5);
#339=CIRCLE('',#3844,7.5);
#340=CIRCLE('',#3849,7.5);
#341=CIRCLE('',#3851,7.5);
#342=CIRCLE('',#3853,7.5);
#343=CIRCLE('',#3855,7.5);
#344=CIRCLE('',#3862,14.1464466094067);
#345=CIRCLE('',#3863,0.5);
#346=CIRCLE('',#3864,14.);
#347=CIRCLE('',#3865,14.);
#348=CIRCLE('',#3866,14.1464466094067);
#349=CIRCLE('',#3868,14.5);
#350=CIRCLE('',#3869,14.5);
#351=CIRCLE('',#3870,14.5);
#352=CIRCLE('',#3871,14.5);
#353=CIRCLE('',#3873,14.);
#354=CIRCLE('',#3874,14.);
#355=CIRCLE('',#3875,14.);
#356=CIRCLE('',#3876,14.);
#357=CIRCLE('',#3878,0.500000000000003);
#358=CIRCLE('',#3879,1.5);
#359=CIRCLE('',#3880,0.5);
#360=CIRCLE('',#3881,2.);
#361=CIRCLE('',#3883,0.5);
#362=CIRCLE('',#3885,0.5);
#363=CIRCLE('',#3886,2.);
#364=CIRCLE('',#3887,1.5);
#365=CIRCLE('',#3889,0.5);
#366=CIRCLE('',#3891,0.5);
#367=CIRCLE('',#3892,2.);
#368=CIRCLE('',#3893,1.5);
#369=CIRCLE('',#3895,0.5);
#370=CIRCLE('',#3897,0.5);
#371=CIRCLE('',#3898,2.);
#372=CIRCLE('',#3899,1.5);
#373=CIRCLE('',#3903,2.);
#374=CIRCLE('',#3906,2.);
#375=CIRCLE('',#3912,0.500000000000003);
#376=CIRCLE('',#3913,1.5);
#377=CIRCLE('',#3914,0.5);
#378=CIRCLE('',#3916,0.5);
#379=CIRCLE('',#3918,0.5);
#380=CIRCLE('',#3919,2.);
#381=CIRCLE('',#3920,1.5);
#382=CIRCLE('',#3922,0.5);
#383=CIRCLE('',#3924,0.5);
#384=CIRCLE('',#3925,2.);
#385=CIRCLE('',#3926,1.5);
#386=CIRCLE('',#3928,0.5);
#387=CIRCLE('',#3930,0.5);
#388=CIRCLE('',#3931,1.5);
#389=CIRCLE('',#3935,4.);
#390=CIRCLE('',#3936,4.);
#391=CIRCLE('',#3937,4.);
#392=CIRCLE('',#3938,4.);
#393=CIRCLE('',#3940,13.35);
#394=CIRCLE('',#3941,0.5);
#395=CIRCLE('',#3942,13.85);
#396=CIRCLE('',#3943,13.85);
#397=CIRCLE('',#3944,13.85);
#398=CIRCLE('',#3945,13.35);
#399=CIRCLE('',#3947,13.85);
#400=CIRCLE('',#3948,13.85);
#401=CIRCLE('',#3949,13.85);
#402=CIRCLE('',#3950,13.85);
#403=CIRCLE('',#3953,0.500000000000003);
#404=CIRCLE('',#3954,1.5);
#405=CIRCLE('',#3955,0.500000000000007);
#406=CIRCLE('',#3956,2.);
#407=CIRCLE('',#3958,0.500000000000007);
#408=CIRCLE('',#3960,0.500000000000007);
#409=CIRCLE('',#3961,2.);
#410=CIRCLE('',#3962,1.5);
#411=CIRCLE('',#3964,0.500000000000007);
#412=CIRCLE('',#3966,0.500000000000007);
#413=CIRCLE('',#3967,2.);
#414=CIRCLE('',#3968,1.5);
#415=CIRCLE('',#3970,0.500000000000007);
#416=CIRCLE('',#3972,0.500000000000007);
#417=CIRCLE('',#3973,2.);
#418=CIRCLE('',#3974,1.5);
#419=CIRCLE('',#3978,2.);
#420=CIRCLE('',#3981,2.);
#421=CIRCLE('',#3983,4.);
#422=CIRCLE('',#3984,4.);
#423=CIRCLE('',#3985,4.);
#424=CIRCLE('',#3986,4.);
#425=CIRCLE('',#3988,0.500000000000003);
#426=CIRCLE('',#3989,1.5);
#427=CIRCLE('',#3990,0.500000000000007);
#428=CIRCLE('',#3992,0.500000000000007);
#429=CIRCLE('',#3994,0.500000000000007);
#430=CIRCLE('',#3995,1.5);
#431=CIRCLE('',#3997,0.500000000000007);
#432=CIRCLE('',#3999,0.500000000000007);
#433=CIRCLE('',#4000,2.);
#434=CIRCLE('',#4001,1.5);
#435=CIRCLE('',#4003,0.500000000000007);
#436=CIRCLE('',#4005,0.500000000000007);
#437=CIRCLE('',#4006,2.);
#438=CIRCLE('',#4007,1.5);
#439=CIRCLE('',#4013,13.85);
#440=CIRCLE('',#4014,13.85);
#441=CIRCLE('',#4015,13.85);
#442=CIRCLE('',#4016,13.85);
#443=CIRCLE('',#4018,1.35);
#444=CIRCLE('',#4021,1.35);
#445=CIRCLE('',#4023,1.35);
#446=CIRCLE('',#4025,1.35);
#447=CIRCLE('',#4050,1.35);
#448=CIRCLE('',#4053,1.35);
#449=CIRCLE('',#4055,1.35);
#450=CIRCLE('',#4057,1.35);
#451=CIRCLE('',#4082,1.35);
#452=CIRCLE('',#4085,1.35);
#453=CIRCLE('',#4087,1.35);
#454=CIRCLE('',#4089,1.35);
#455=CIRCLE('',#4114,1.21);
#456=CIRCLE('',#4115,1.21);
#457=CIRCLE('',#4116,1.21);
#458=CIRCLE('',#4117,1.21);
#459=CIRCLE('',#4118,1.);
#460=CIRCLE('',#4119,1.);
#461=CIRCLE('',#4121,1.35);
#462=CIRCLE('',#4123,1.35);
#463=CIRCLE('',#4125,1.35);
#464=CIRCLE('',#4127,1.35);
#465=CIRCLE('',#4129,1.35);
#466=CIRCLE('',#4131,1.35);
#467=CIRCLE('',#4133,1.35);
#468=CIRCLE('',#4137,1.21);
#469=CIRCLE('',#4139,1.21);
#470=CIRCLE('',#4141,1.21);
#471=CIRCLE('',#4146,1.35);
#472=CIRCLE('',#4147,1.21);
#473=CIRCLE('',#4177,1.);
#474=CIRCLE('',#4178,1.);
#475=CIRCLE('',#4185,2.);
#476=CIRCLE('',#4186,1.99999999999999);
#477=CIRCLE('',#4187,2.);
#478=CIRCLE('',#4189,2.);
#479=CIRCLE('',#4190,2.);
#480=CIRCLE('',#4191,2.);
#481=CIRCLE('',#4193,2.);
#482=CIRCLE('',#4194,1.99999999999999);
#483=CIRCLE('',#4195,2.);
#484=CIRCLE('',#4198,2.);
#485=CIRCLE('',#4199,2.);
#486=CIRCLE('',#4200,1.99999999999999);
#487=CIRCLE('',#4203,2.);
#488=CIRCLE('',#4204,2.);
#489=CIRCLE('',#4205,2.);
#490=CIRCLE('',#4208,2.);
#491=CIRCLE('',#4209,2.);
#492=CIRCLE('',#4210,2.);
#493=CIRCLE('',#4214,2.);
#494=CIRCLE('',#4215,1.99999999999999);
#495=CIRCLE('',#4216,2.);
#496=CIRCLE('',#4220,2.);
#497=CIRCLE('',#4221,2.);
#498=CIRCLE('',#4222,2.);
#499=CIRCLE('',#4233,13.35);
#500=CIRCLE('',#4234,13.35);
#501=CIRCLE('',#4235,13.35);
#502=CIRCLE('',#4236,13.35);
#503=CIRCLE('',#4238,13.85);
#504=CIRCLE('',#4239,13.85);
#505=CIRCLE('',#4240,13.85);
#506=CIRCLE('',#4241,13.85);
#507=CIRCLE('',#4242,13.35);
#508=CIRCLE('',#4243,13.35);
#509=CIRCLE('',#4244,13.35);
#510=CIRCLE('',#4245,13.35);
#511=CIRCLE('',#4247,0.85);
#512=CONICAL_SURFACE('',#3836,8.5,0.380506377112364);
#513=CONICAL_SURFACE('',#3839,8.5,0.380506377112365);
#514=CONICAL_SURFACE('',#3841,8.5,0.380506377112364);
#515=CONICAL_SURFACE('',#3843,8.5,0.380506377112364);
#516=CONICAL_SURFACE('',#3848,8.5,0.380506377112365);
#517=CONICAL_SURFACE('',#3850,8.5,0.380506377112364);
#518=CONICAL_SURFACE('',#3852,8.5,0.380506377112365);
#519=CONICAL_SURFACE('',#3854,8.5,0.380506377112365);
#520=CONICAL_SURFACE('',#3867,14.25,0.785398163397449);
#521=CONICAL_SURFACE('',#4120,1.28,0.0872664625997164);
#522=CONICAL_SURFACE('',#4122,1.28,0.0872664625997164);
#523=CONICAL_SURFACE('',#4124,1.28,0.0872664625997164);
#524=CONICAL_SURFACE('',#4126,1.28,0.0872664625997164);
#525=CONICAL_SURFACE('',#4136,1.28,0.0872664625997164);
#526=CONICAL_SURFACE('',#4138,1.28,0.0872664625997164);
#527=CONICAL_SURFACE('',#4140,1.28,0.0872664625997164);
#528=CONICAL_SURFACE('',#4145,1.28,0.0872664625997164);
#529=FACE_OUTER_BOUND('',#751,.T.);
#530=FACE_OUTER_BOUND('',#752,.T.);
#531=FACE_OUTER_BOUND('',#753,.T.);
#532=FACE_OUTER_BOUND('',#754,.T.);
#533=FACE_OUTER_BOUND('',#755,.T.);
#534=FACE_OUTER_BOUND('',#756,.T.);
#535=FACE_OUTER_BOUND('',#758,.T.);
#536=FACE_OUTER_BOUND('',#759,.T.);
#537=FACE_OUTER_BOUND('',#760,.T.);
#538=FACE_OUTER_BOUND('',#761,.T.);
#539=FACE_OUTER_BOUND('',#763,.T.);
#540=FACE_OUTER_BOUND('',#765,.T.);
#541=FACE_OUTER_BOUND('',#767,.T.);
#542=FACE_OUTER_BOUND('',#768,.T.);
#543=FACE_OUTER_BOUND('',#769,.T.);
#544=FACE_OUTER_BOUND('',#770,.T.);
#545=FACE_OUTER_BOUND('',#771,.T.);
#546=FACE_OUTER_BOUND('',#772,.T.);
#547=FACE_OUTER_BOUND('',#773,.T.);
#548=FACE_OUTER_BOUND('',#774,.T.);
#549=FACE_OUTER_BOUND('',#775,.T.);
#550=FACE_OUTER_BOUND('',#776,.T.);
#551=FACE_OUTER_BOUND('',#777,.T.);
#552=FACE_OUTER_BOUND('',#778,.T.);
#553=FACE_OUTER_BOUND('',#779,.T.);
#554=FACE_OUTER_BOUND('',#780,.T.);
#555=FACE_OUTER_BOUND('',#781,.T.);
#556=FACE_OUTER_BOUND('',#782,.T.);
#557=FACE_OUTER_BOUND('',#783,.T.);
#558=FACE_OUTER_BOUND('',#784,.T.);
#559=FACE_OUTER_BOUND('',#785,.T.);
#560=FACE_OUTER_BOUND('',#786,.T.);
#561=FACE_OUTER_BOUND('',#787,.T.);
#562=FACE_OUTER_BOUND('',#788,.T.);
#563=FACE_OUTER_BOUND('',#789,.T.);
#564=FACE_OUTER_BOUND('',#790,.T.);
#565=FACE_OUTER_BOUND('',#791,.T.);
#566=FACE_OUTER_BOUND('',#792,.T.);
#567=FACE_OUTER_BOUND('',#793,.T.);
#568=FACE_OUTER_BOUND('',#794,.T.);
#569=FACE_OUTER_BOUND('',#795,.T.);
#570=FACE_OUTER_BOUND('',#796,.T.);
#571=FACE_OUTER_BOUND('',#797,.T.);
#572=FACE_OUTER_BOUND('',#798,.T.);
#573=FACE_OUTER_BOUND('',#799,.T.);
#574=FACE_OUTER_BOUND('',#800,.T.);
#575=FACE_OUTER_BOUND('',#801,.T.);
#576=FACE_OUTER_BOUND('',#802,.T.);
#577=FACE_OUTER_BOUND('',#803,.T.);
#578=FACE_OUTER_BOUND('',#804,.T.);
#579=FACE_OUTER_BOUND('',#806,.T.);
#580=FACE_OUTER_BOUND('',#807,.T.);
#581=FACE_OUTER_BOUND('',#808,.T.);
#582=FACE_OUTER_BOUND('',#810,.T.);
#583=FACE_OUTER_BOUND('',#811,.T.);
#584=FACE_OUTER_BOUND('',#812,.T.);
#585=FACE_OUTER_BOUND('',#813,.T.);
#586=FACE_OUTER_BOUND('',#814,.T.);
#587=FACE_OUTER_BOUND('',#815,.T.);
#588=FACE_OUTER_BOUND('',#816,.T.);
#589=FACE_OUTER_BOUND('',#817,.T.);
#590=FACE_OUTER_BOUND('',#818,.T.);
#591=FACE_OUTER_BOUND('',#819,.T.);
#592=FACE_OUTER_BOUND('',#820,.T.);
#593=FACE_OUTER_BOUND('',#821,.T.);
#594=FACE_OUTER_BOUND('',#822,.T.);
#595=FACE_OUTER_BOUND('',#824,.T.);
#596=FACE_OUTER_BOUND('',#825,.T.);
#597=FACE_OUTER_BOUND('',#826,.T.);
#598=FACE_OUTER_BOUND('',#827,.T.);
#599=FACE_OUTER_BOUND('',#828,.T.);
#600=FACE_OUTER_BOUND('',#829,.T.);
#601=FACE_OUTER_BOUND('',#830,.T.);
#602=FACE_OUTER_BOUND('',#831,.T.);
#603=FACE_OUTER_BOUND('',#832,.T.);
#604=FACE_OUTER_BOUND('',#833,.T.);
#605=FACE_OUTER_BOUND('',#834,.T.);
#606=FACE_OUTER_BOUND('',#835,.T.);
#607=FACE_OUTER_BOUND('',#837,.T.);
#608=FACE_OUTER_BOUND('',#838,.T.);
#609=FACE_OUTER_BOUND('',#839,.T.);
#610=FACE_OUTER_BOUND('',#840,.T.);
#611=FACE_OUTER_BOUND('',#841,.T.);
#612=FACE_OUTER_BOUND('',#842,.T.);
#613=FACE_OUTER_BOUND('',#843,.T.);
#614=FACE_OUTER_BOUND('',#844,.T.);
#615=FACE_OUTER_BOUND('',#845,.T.);
#616=FACE_OUTER_BOUND('',#846,.T.);
#617=FACE_OUTER_BOUND('',#847,.T.);
#618=FACE_OUTER_BOUND('',#848,.T.);
#619=FACE_OUTER_BOUND('',#849,.T.);
#620=FACE_OUTER_BOUND('',#850,.T.);
#621=FACE_OUTER_BOUND('',#851,.T.);
#622=FACE_OUTER_BOUND('',#852,.T.);
#623=FACE_OUTER_BOUND('',#853,.T.);
#624=FACE_OUTER_BOUND('',#854,.T.);
#625=FACE_OUTER_BOUND('',#855,.T.);
#626=FACE_OUTER_BOUND('',#856,.T.);
#627=FACE_OUTER_BOUND('',#857,.T.);
#628=FACE_OUTER_BOUND('',#858,.T.);
#629=FACE_OUTER_BOUND('',#859,.T.);
#630=FACE_OUTER_BOUND('',#860,.T.);
#631=FACE_OUTER_BOUND('',#861,.T.);
#632=FACE_OUTER_BOUND('',#862,.T.);
#633=FACE_OUTER_BOUND('',#863,.T.);
#634=FACE_OUTER_BOUND('',#864,.T.);
#635=FACE_OUTER_BOUND('',#865,.T.);
#636=FACE_OUTER_BOUND('',#866,.T.);
#637=FACE_OUTER_BOUND('',#867,.T.);
#638=FACE_OUTER_BOUND('',#868,.T.);
#639=FACE_OUTER_BOUND('',#869,.T.);
#640=FACE_OUTER_BOUND('',#870,.T.);
#641=FACE_OUTER_BOUND('',#871,.T.);
#642=FACE_OUTER_BOUND('',#872,.T.);
#643=FACE_OUTER_BOUND('',#873,.T.);
#644=FACE_OUTER_BOUND('',#874,.T.);
#645=FACE_OUTER_BOUND('',#875,.T.);
#646=FACE_OUTER_BOUND('',#876,.T.);
#647=FACE_OUTER_BOUND('',#877,.T.);
#648=FACE_OUTER_BOUND('',#878,.T.);
#649=FACE_OUTER_BOUND('',#879,.T.);
#650=FACE_OUTER_BOUND('',#880,.T.);
#651=FACE_OUTER_BOUND('',#881,.T.);
#652=FACE_OUTER_BOUND('',#882,.T.);
#653=FACE_OUTER_BOUND('',#883,.T.);
#654=FACE_OUTER_BOUND('',#884,.T.);
#655=FACE_OUTER_BOUND('',#885,.T.);
#656=FACE_OUTER_BOUND('',#886,.T.);
#657=FACE_OUTER_BOUND('',#887,.T.);
#658=FACE_OUTER_BOUND('',#888,.T.);
#659=FACE_OUTER_BOUND('',#889,.T.);
#660=FACE_OUTER_BOUND('',#890,.T.);
#661=FACE_OUTER_BOUND('',#891,.T.);
#662=FACE_OUTER_BOUND('',#892,.T.);
#663=FACE_OUTER_BOUND('',#893,.T.);
#664=FACE_OUTER_BOUND('',#894,.T.);
#665=FACE_OUTER_BOUND('',#895,.T.);
#666=FACE_OUTER_BOUND('',#896,.T.);
#667=FACE_OUTER_BOUND('',#897,.T.);
#668=FACE_OUTER_BOUND('',#898,.T.);
#669=FACE_OUTER_BOUND('',#899,.T.);
#670=FACE_OUTER_BOUND('',#900,.T.);
#671=FACE_OUTER_BOUND('',#901,.T.);
#672=FACE_OUTER_BOUND('',#902,.T.);
#673=FACE_OUTER_BOUND('',#903,.T.);
#674=FACE_OUTER_BOUND('',#904,.T.);
#675=FACE_OUTER_BOUND('',#905,.T.);
#676=FACE_OUTER_BOUND('',#906,.T.);
#677=FACE_OUTER_BOUND('',#907,.T.);
#678=FACE_OUTER_BOUND('',#908,.T.);
#679=FACE_OUTER_BOUND('',#909,.T.);
#680=FACE_OUTER_BOUND('',#911,.T.);
#681=FACE_OUTER_BOUND('',#912,.T.);
#682=FACE_OUTER_BOUND('',#913,.T.);
#683=FACE_OUTER_BOUND('',#914,.T.);
#684=FACE_OUTER_BOUND('',#915,.T.);
#685=FACE_OUTER_BOUND('',#916,.T.);
#686=FACE_OUTER_BOUND('',#917,.T.);
#687=FACE_OUTER_BOUND('',#918,.T.);
#688=FACE_OUTER_BOUND('',#919,.T.);
#689=FACE_OUTER_BOUND('',#920,.T.);
#690=FACE_OUTER_BOUND('',#921,.T.);
#691=FACE_OUTER_BOUND('',#922,.T.);
#692=FACE_OUTER_BOUND('',#923,.T.);
#693=FACE_OUTER_BOUND('',#924,.T.);
#694=FACE_OUTER_BOUND('',#925,.T.);
#695=FACE_OUTER_BOUND('',#926,.T.);
#696=FACE_OUTER_BOUND('',#927,.T.);
#697=FACE_OUTER_BOUND('',#928,.T.);
#698=FACE_OUTER_BOUND('',#929,.T.);
#699=FACE_OUTER_BOUND('',#930,.T.);
#700=FACE_OUTER_BOUND('',#931,.T.);
#701=FACE_OUTER_BOUND('',#932,.T.);
#702=FACE_OUTER_BOUND('',#933,.T.);
#703=FACE_OUTER_BOUND('',#934,.T.);
#704=FACE_OUTER_BOUND('',#935,.T.);
#705=FACE_OUTER_BOUND('',#936,.T.);
#706=FACE_OUTER_BOUND('',#937,.T.);
#707=FACE_OUTER_BOUND('',#938,.T.);
#708=FACE_OUTER_BOUND('',#939,.T.);
#709=FACE_OUTER_BOUND('',#940,.T.);
#710=FACE_OUTER_BOUND('',#941,.T.);
#711=FACE_OUTER_BOUND('',#942,.T.);
#712=FACE_OUTER_BOUND('',#943,.T.);
#713=FACE_OUTER_BOUND('',#944,.T.);
#714=FACE_OUTER_BOUND('',#945,.T.);
#715=FACE_OUTER_BOUND('',#946,.T.);
#716=FACE_OUTER_BOUND('',#947,.T.);
#717=FACE_OUTER_BOUND('',#949,.T.);
#718=FACE_OUTER_BOUND('',#950,.T.);
#719=FACE_OUTER_BOUND('',#951,.T.);
#720=FACE_OUTER_BOUND('',#952,.T.);
#721=FACE_OUTER_BOUND('',#953,.T.);
#722=FACE_OUTER_BOUND('',#954,.T.);
#723=FACE_OUTER_BOUND('',#955,.T.);
#724=FACE_OUTER_BOUND('',#956,.T.);
#725=FACE_OUTER_BOUND('',#957,.T.);
#726=FACE_OUTER_BOUND('',#958,.T.);
#727=FACE_OUTER_BOUND('',#959,.T.);
#728=FACE_OUTER_BOUND('',#960,.T.);
#729=FACE_OUTER_BOUND('',#961,.T.);
#730=FACE_OUTER_BOUND('',#962,.T.);
#731=FACE_OUTER_BOUND('',#963,.T.);
#732=FACE_OUTER_BOUND('',#964,.T.);
#733=FACE_OUTER_BOUND('',#965,.T.);
#734=FACE_OUTER_BOUND('',#966,.T.);
#735=FACE_OUTER_BOUND('',#967,.T.);
#736=FACE_OUTER_BOUND('',#968,.T.);
#737=FACE_OUTER_BOUND('',#969,.T.);
#738=FACE_OUTER_BOUND('',#970,.T.);
#739=FACE_OUTER_BOUND('',#971,.T.);
#740=FACE_OUTER_BOUND('',#972,.T.);
#741=FACE_OUTER_BOUND('',#973,.T.);
#742=FACE_OUTER_BOUND('',#974,.T.);
#743=FACE_OUTER_BOUND('',#975,.T.);
#744=FACE_OUTER_BOUND('',#976,.T.);
#745=FACE_OUTER_BOUND('',#977,.T.);
#746=FACE_OUTER_BOUND('',#978,.T.);
#747=FACE_OUTER_BOUND('',#980,.T.);
#748=FACE_OUTER_BOUND('',#982,.T.);
#749=FACE_OUTER_BOUND('',#983,.T.);
#750=FACE_OUTER_BOUND('',#984,.T.);
#751=EDGE_LOOP('',(#2373,#2374));
#752=EDGE_LOOP('',(#2375,#2376));
#753=EDGE_LOOP('',(#2377,#2378));
#754=EDGE_LOOP('',(#2379,#2380));
#755=EDGE_LOOP('',(#2381,#2382,#2383,#2384));
#756=EDGE_LOOP('',(#2385,#2386,#2387,#2388,#2389,#2390,#2391));
#757=EDGE_LOOP('',(#2392,#2393,#2394,#2395,#2396,#2397,#2398,#2399));
#758=EDGE_LOOP('',(#2400,#2401,#2402,#2403,#2404));
#759=EDGE_LOOP('',(#2405,#2406,#2407,#2408));
#760=EDGE_LOOP('',(#2409,#2410,#2411,#2412));
#761=EDGE_LOOP('',(#2413,#2414,#2415,#2416,#2417,#2418,#2419));
#762=EDGE_LOOP('',(#2420,#2421,#2422,#2423,#2424,#2425,#2426,#2427));
#763=EDGE_LOOP('',(#2428,#2429,#2430,#2431,#2432,#2433,#2434));
#764=EDGE_LOOP('',(#2435,#2436,#2437,#2438,#2439,#2440,#2441,#2442));
#765=EDGE_LOOP('',(#2443,#2444,#2445,#2446,#2447,#2448,#2449));
#766=EDGE_LOOP('',(#2450,#2451,#2452,#2453,#2454,#2455,#2456,#2457));
#767=EDGE_LOOP('',(#2458,#2459,#2460,#2461,#2462));
#768=EDGE_LOOP('',(#2463,#2464,#2465,#2466));
#769=EDGE_LOOP('',(#2467,#2468,#2469,#2470,#2471));
#770=EDGE_LOOP('',(#2472,#2473,#2474,#2475,#2476));
#771=EDGE_LOOP('',(#2477,#2478,#2479,#2480,#2481,#2482,#2483,#2484,#2485,
#2486));
#772=EDGE_LOOP('',(#2487,#2488,#2489));
#773=EDGE_LOOP('',(#2490,#2491,#2492));
#774=EDGE_LOOP('',(#2493,#2494,#2495));
#775=EDGE_LOOP('',(#2496,#2497,#2498));
#776=EDGE_LOOP('',(#2499,#2500,#2501,#2502,#2503,#2504));
#777=EDGE_LOOP('',(#2505,#2506,#2507,#2508,#2509,#2510,#2511,#2512));
#778=EDGE_LOOP('',(#2513,#2514,#2515,#2516,#2517,#2518,#2519,#2520));
#779=EDGE_LOOP('',(#2521,#2522,#2523,#2524));
#780=EDGE_LOOP('',(#2525,#2526,#2527,#2528,#2529));
#781=EDGE_LOOP('',(#2530,#2531,#2532,#2533));
#782=EDGE_LOOP('',(#2534,#2535,#2536,#2537,#2538));
#783=EDGE_LOOP('',(#2539,#2540,#2541,#2542));
#784=EDGE_LOOP('',(#2543,#2544,#2545,#2546,#2547));
#785=EDGE_LOOP('',(#2548,#2549,#2550,#2551));
#786=EDGE_LOOP('',(#2552,#2553,#2554,#2555,#2556));
#787=EDGE_LOOP('',(#2557,#2558,#2559,#2560));
#788=EDGE_LOOP('',(#2561,#2562,#2563,#2564));
#789=EDGE_LOOP('',(#2565,#2566,#2567,#2568));
#790=EDGE_LOOP('',(#2569,#2570,#2571,#2572));
#791=EDGE_LOOP('',(#2573,#2574,#2575,#2576));
#792=EDGE_LOOP('',(#2577,#2578,#2579,#2580));
#793=EDGE_LOOP('',(#2581,#2582,#2583,#2584));
#794=EDGE_LOOP('',(#2585,#2586,#2587,#2588));
#795=EDGE_LOOP('',(#2589,#2590,#2591,#2592));
#796=EDGE_LOOP('',(#2593,#2594,#2595,#2596));
#797=EDGE_LOOP('',(#2597,#2598,#2599,#2600));
#798=EDGE_LOOP('',(#2601,#2602,#2603,#2604));
#799=EDGE_LOOP('',(#2605,#2606,#2607,#2608));
#800=EDGE_LOOP('',(#2609,#2610,#2611,#2612));
#801=EDGE_LOOP('',(#2613,#2614,#2615,#2616));
#802=EDGE_LOOP('',(#2617,#2618,#2619,#2620));
#803=EDGE_LOOP('',(#2621,#2622,#2623,#2624));
#804=EDGE_LOOP('',(#2625,#2626,#2627,#2628,#2629,#2630,#2631,#2632));
#805=EDGE_LOOP('',(#2633,#2634,#2635,#2636,#2637,#2638,#2639,#2640));
#806=EDGE_LOOP('',(#2641,#2642,#2643,#2644,#2645,#2646,#2647));
#807=EDGE_LOOP('',(#2648,#2649,#2650,#2651,#2652,#2653,#2654,#2655,#2656));
#808=EDGE_LOOP('',(#2657,#2658));
#809=EDGE_LOOP('',(#2659,#2660,#2661,#2662));
#810=EDGE_LOOP('',(#2663,#2664,#2665,#2666));
#811=EDGE_LOOP('',(#2667,#2668,#2669,#2670));
#812=EDGE_LOOP('',(#2671,#2672,#2673,#2674));
#813=EDGE_LOOP('',(#2675,#2676,#2677,#2678));
#814=EDGE_LOOP('',(#2679,#2680,#2681,#2682));
#815=EDGE_LOOP('',(#2683,#2684,#2685,#2686));
#816=EDGE_LOOP('',(#2687,#2688,#2689,#2690));
#817=EDGE_LOOP('',(#2691,#2692,#2693,#2694));
#818=EDGE_LOOP('',(#2695,#2696,#2697,#2698));
#819=EDGE_LOOP('',(#2699,#2700,#2701,#2702));
#820=EDGE_LOOP('',(#2703,#2704,#2705,#2706));
#821=EDGE_LOOP('',(#2707,#2708,#2709,#2710));
#822=EDGE_LOOP('',(#2711,#2712,#2713,#2714,#2715,#2716,#2717,#2718));
#823=EDGE_LOOP('',(#2719,#2720,#2721,#2722,#2723,#2724,#2725,#2726));
#824=EDGE_LOOP('',(#2727,#2728,#2729,#2730));
#825=EDGE_LOOP('',(#2731,#2732,#2733,#2734));
#826=EDGE_LOOP('',(#2735,#2736,#2737,#2738));
#827=EDGE_LOOP('',(#2739,#2740,#2741,#2742));
#828=EDGE_LOOP('',(#2743,#2744,#2745,#2746));
#829=EDGE_LOOP('',(#2747,#2748,#2749,#2750));
#830=EDGE_LOOP('',(#2751,#2752,#2753,#2754));
#831=EDGE_LOOP('',(#2755,#2756,#2757,#2758));
#832=EDGE_LOOP('',(#2759,#2760,#2761,#2762));
#833=EDGE_LOOP('',(#2763,#2764,#2765,#2766));
#834=EDGE_LOOP('',(#2767,#2768,#2769,#2770));
#835=EDGE_LOOP('',(#2771,#2772,#2773,#2774,#2775,#2776,#2777,#2778));
#836=EDGE_LOOP('',(#2779,#2780,#2781,#2782));
#837=EDGE_LOOP('',(#2783,#2784,#2785,#2786));
#838=EDGE_LOOP('',(#2787,#2788,#2789,#2790,#2791,#2792));
#839=EDGE_LOOP('',(#2793,#2794,#2795,#2796));
#840=EDGE_LOOP('',(#2797,#2798,#2799,#2800,#2801,#2802));
#841=EDGE_LOOP('',(#2803,#2804,#2805,#2806));
#842=EDGE_LOOP('',(#2807,#2808,#2809,#2810,#2811,#2812));
#843=EDGE_LOOP('',(#2813,#2814,#2815,#2816));
#844=EDGE_LOOP('',(#2817,#2818,#2819,#2820));
#845=EDGE_LOOP('',(#2821,#2822,#2823,#2824,#2825,#2826));
#846=EDGE_LOOP('',(#2827,#2828,#2829,#2830));
#847=EDGE_LOOP('',(#2831,#2832,#2833,#2834));
#848=EDGE_LOOP('',(#2835,#2836,#2837,#2838));
#849=EDGE_LOOP('',(#2839,#2840,#2841,#2842));
#850=EDGE_LOOP('',(#2843,#2844,#2845,#2846));
#851=EDGE_LOOP('',(#2847,#2848,#2849,#2850));
#852=EDGE_LOOP('',(#2851,#2852,#2853,#2854));
#853=EDGE_LOOP('',(#2855,#2856,#2857,#2858));
#854=EDGE_LOOP('',(#2859,#2860,#2861,#2862));
#855=EDGE_LOOP('',(#2863,#2864,#2865,#2866,#2867));
#856=EDGE_LOOP('',(#2868,#2869,#2870,#2871,#2872,#2873));
#857=EDGE_LOOP('',(#2874,#2875,#2876,#2877,#2878));
#858=EDGE_LOOP('',(#2879,#2880,#2881,#2882,#2883));
#859=EDGE_LOOP('',(#2884,#2885,#2886,#2887,#2888));
#860=EDGE_LOOP('',(#2889,#2890,#2891,#2892,#2893,#2894));
#861=EDGE_LOOP('',(#2895,#2896,#2897,#2898));
#862=EDGE_LOOP('',(#2899,#2900,#2901,#2902,#2903,#2904));
#863=EDGE_LOOP('',(#2905,#2906,#2907,#2908));
#864=EDGE_LOOP('',(#2909,#2910,#2911,#2912,#2913,#2914));
#865=EDGE_LOOP('',(#2915,#2916,#2917,#2918));
#866=EDGE_LOOP('',(#2919,#2920,#2921,#2922,#2923,#2924));
#867=EDGE_LOOP('',(#2925,#2926,#2927,#2928));
#868=EDGE_LOOP('',(#2929,#2930,#2931,#2932));
#869=EDGE_LOOP('',(#2933,#2934,#2935,#2936,#2937,#2938));
#870=EDGE_LOOP('',(#2939,#2940,#2941,#2942));
#871=EDGE_LOOP('',(#2943,#2944,#2945,#2946));
#872=EDGE_LOOP('',(#2947,#2948,#2949,#2950));
#873=EDGE_LOOP('',(#2951,#2952,#2953,#2954));
#874=EDGE_LOOP('',(#2955,#2956,#2957,#2958));
#875=EDGE_LOOP('',(#2959,#2960,#2961,#2962));
#876=EDGE_LOOP('',(#2963,#2964,#2965,#2966));
#877=EDGE_LOOP('',(#2967,#2968,#2969,#2970));
#878=EDGE_LOOP('',(#2971,#2972,#2973,#2974));
#879=EDGE_LOOP('',(#2975,#2976,#2977,#2978,#2979));
#880=EDGE_LOOP('',(#2980,#2981,#2982,#2983,#2984,#2985));
#881=EDGE_LOOP('',(#2986,#2987,#2988,#2989,#2990));
#882=EDGE_LOOP('',(#2991,#2992,#2993,#2994,#2995));
#883=EDGE_LOOP('',(#2996,#2997,#2998,#2999,#3000));
#884=EDGE_LOOP('',(#3001,#3002,#3003,#3004,#3005,#3006));
#885=EDGE_LOOP('',(#3007,#3008,#3009,#3010));
#886=EDGE_LOOP('',(#3011,#3012,#3013,#3014,#3015,#3016));
#887=EDGE_LOOP('',(#3017,#3018,#3019,#3020));
#888=EDGE_LOOP('',(#3021,#3022,#3023,#3024,#3025,#3026));
#889=EDGE_LOOP('',(#3027,#3028,#3029,#3030));
#890=EDGE_LOOP('',(#3031,#3032,#3033,#3034,#3035,#3036));
#891=EDGE_LOOP('',(#3037,#3038,#3039,#3040));
#892=EDGE_LOOP('',(#3041,#3042,#3043,#3044));
#893=EDGE_LOOP('',(#3045,#3046,#3047,#3048,#3049,#3050));
#894=EDGE_LOOP('',(#3051,#3052,#3053,#3054));
#895=EDGE_LOOP('',(#3055,#3056,#3057,#3058));
#896=EDGE_LOOP('',(#3059,#3060,#3061,#3062));
#897=EDGE_LOOP('',(#3063,#3064,#3065,#3066));
#898=EDGE_LOOP('',(#3067,#3068,#3069,#3070));
#899=EDGE_LOOP('',(#3071,#3072,#3073,#3074));
#900=EDGE_LOOP('',(#3075,#3076,#3077,#3078));
#901=EDGE_LOOP('',(#3079,#3080,#3081,#3082));
#902=EDGE_LOOP('',(#3083,#3084,#3085,#3086));
#903=EDGE_LOOP('',(#3087,#3088,#3089,#3090,#3091));
#904=EDGE_LOOP('',(#3092,#3093,#3094,#3095,#3096,#3097));
#905=EDGE_LOOP('',(#3098,#3099,#3100,#3101,#3102));
#906=EDGE_LOOP('',(#3103,#3104,#3105,#3106,#3107));
#907=EDGE_LOOP('',(#3108,#3109,#3110,#3111,#3112));
#908=EDGE_LOOP('',(#3113,#3114,#3115,#3116,#3117,#3118));
#909=EDGE_LOOP('',(#3119,#3120,#3121,#3122,#3123,#3124,#3125,#3126,#3127,
#3128,#3129,#3130,#3131,#3132,#3133,#3134,#3135,#3136,#3137,#3138,#3139,
#3140,#3141,#3142));
#910=EDGE_LOOP('',(#3143,#3144));
#911=EDGE_LOOP('',(#3145,#3146,#3147,#3148,#3149,#3150));
#912=EDGE_LOOP('',(#3151,#3152,#3153,#3154,#3155,#3156));
#913=EDGE_LOOP('',(#3157,#3158,#3159,#3160,#3161,#3162));
#914=EDGE_LOOP('',(#3163,#3164,#3165,#3166,#3167,#3168));
#915=EDGE_LOOP('',(#3169,#3170,#3171,#3172,#3173,#3174,#3175,#3176));
#916=EDGE_LOOP('',(#3177,#3178,#3179,#3180,#3181,#3182,#3183,#3184));
#917=EDGE_LOOP('',(#3185,#3186,#3187,#3188,#3189,#3190,#3191,#3192));
#918=EDGE_LOOP('',(#3193,#3194,#3195,#3196,#3197,#3198));
#919=EDGE_LOOP('',(#3199,#3200,#3201,#3202,#3203,#3204));
#920=EDGE_LOOP('',(#3205,#3206,#3207,#3208,#3209,#3210));
#921=EDGE_LOOP('',(#3211,#3212,#3213,#3214));
#922=EDGE_LOOP('',(#3215,#3216,#3217,#3218,#3219,#3220));
#923=EDGE_LOOP('',(#3221,#3222,#3223,#3224));
#924=EDGE_LOOP('',(#3225,#3226,#3227,#3228,#3229,#3230));
#925=EDGE_LOOP('',(#3231,#3232,#3233,#3234));
#926=EDGE_LOOP('',(#3235,#3236,#3237,#3238,#3239,#3240));
#927=EDGE_LOOP('',(#3241,#3242,#3243,#3244,#3245,#3246,#3247,#3248));
#928=EDGE_LOOP('',(#3249,#3250,#3251,#3252,#3253,#3254));
#929=EDGE_LOOP('',(#3255,#3256,#3257,#3258));
#930=EDGE_LOOP('',(#3259,#3260,#3261,#3262));
#931=EDGE_LOOP('',(#3263,#3264,#3265,#3266,#3267,#3268));
#932=EDGE_LOOP('',(#3269,#3270,#3271,#3272));
#933=EDGE_LOOP('',(#3273,#3274,#3275,#3276));
#934=EDGE_LOOP('',(#3277,#3278,#3279,#3280));
#935=EDGE_LOOP('',(#3281,#3282,#3283,#3284));
#936=EDGE_LOOP('',(#3285,#3286,#3287,#3288));
#937=EDGE_LOOP('',(#3289,#3290,#3291,#3292));
#938=EDGE_LOOP('',(#3293,#3294,#3295,#3296));
#939=EDGE_LOOP('',(#3297,#3298,#3299,#3300));
#940=EDGE_LOOP('',(#3301,#3302,#3303,#3304));
#941=EDGE_LOOP('',(#3305,#3306,#3307,#3308,#3309));
#942=EDGE_LOOP('',(#3310,#3311,#3312,#3313,#3314,#3315));
#943=EDGE_LOOP('',(#3316,#3317,#3318,#3319,#3320));
#944=EDGE_LOOP('',(#3321,#3322,#3323,#3324,#3325));
#945=EDGE_LOOP('',(#3326,#3327,#3328,#3329,#3330));
#946=EDGE_LOOP('',(#3331,#3332,#3333,#3334,#3335,#3336));
#947=EDGE_LOOP('',(#3337,#3338,#3339,#3340,#3341,#3342,#3343,#3344,#3345,
#3346,#3347,#3348,#3349,#3350,#3351,#3352,#3353,#3354,#3355,#3356,#3357,
#3358,#3359,#3360));
#948=EDGE_LOOP('',(#3361,#3362));
#949=EDGE_LOOP('',(#3363,#3364,#3365,#3366,#3367,#3368));
#950=EDGE_LOOP('',(#3369,#3370,#3371,#3372));
#951=EDGE_LOOP('',(#3373,#3374,#3375,#3376));
#952=EDGE_LOOP('',(#3377,#3378,#3379,#3380));
#953=EDGE_LOOP('',(#3381,#3382,#3383,#3384));
#954=EDGE_LOOP('',(#3385,#3386,#3387,#3388));
#955=EDGE_LOOP('',(#3389,#3390,#3391,#3392));
#956=EDGE_LOOP('',(#3393,#3394,#3395,#3396));
#957=EDGE_LOOP('',(#3397,#3398,#3399,#3400));
#958=EDGE_LOOP('',(#3401,#3402,#3403,#3404));
#959=EDGE_LOOP('',(#3405,#3406,#3407,#3408));
#960=EDGE_LOOP('',(#3409,#3410,#3411,#3412));
#961=EDGE_LOOP('',(#3413,#3414,#3415,#3416));
#962=EDGE_LOOP('',(#3417,#3418,#3419,#3420));
#963=EDGE_LOOP('',(#3421,#3422,#3423,#3424));
#964=EDGE_LOOP('',(#3425,#3426,#3427,#3428));
#965=EDGE_LOOP('',(#3429,#3430,#3431,#3432));
#966=EDGE_LOOP('',(#3433,#3434,#3435,#3436));
#967=EDGE_LOOP('',(#3437,#3438,#3439,#3440));
#968=EDGE_LOOP('',(#3441,#3442,#3443,#3444));
#969=EDGE_LOOP('',(#3445,#3446,#3447,#3448));
#970=EDGE_LOOP('',(#3449,#3450,#3451,#3452));
#971=EDGE_LOOP('',(#3453,#3454,#3455,#3456));
#972=EDGE_LOOP('',(#3457,#3458,#3459,#3460));
#973=EDGE_LOOP('',(#3461,#3462,#3463,#3464));
#974=EDGE_LOOP('',(#3465,#3466,#3467,#3468));
#975=EDGE_LOOP('',(#3469,#3470,#3471,#3472));
#976=EDGE_LOOP('',(#3473,#3474,#3475,#3476));
#977=EDGE_LOOP('',(#3477,#3478,#3479,#3480));
#978=EDGE_LOOP('',(#3481,#3482,#3483,#3484));
#979=EDGE_LOOP('',(#3485,#3486,#3487,#3488));
#980=EDGE_LOOP('',(#3489,#3490,#3491,#3492));
#981=EDGE_LOOP('',(#3493,#3494,#3495,#3496));
#982=EDGE_LOOP('',(#3497,#3498,#3499,#3500,#3501,#3502,#3503,#3504,#3505,
#3506));
#983=EDGE_LOOP('',(#3507,#3508,#3509,#3510,#3511,#3512,#3513,#3514,#3515,
#3516));
#984=EDGE_LOOP('',(#3517,#3518,#3519,#3520));
#985=EDGE_LOOP('',(#3521,#3522,#3523,#3524,#3525,#3526,#3527,#3528));
#986=LINE('',#5305,#1196);
#987=LINE('',#5312,#1197);
#988=LINE('',#5319,#1198);
#989=LINE('',#5326,#1199);
#990=LINE('',#5356,#1200);
#991=LINE('',#5358,#1201);
#992=LINE('',#5359,#1202);
#993=LINE('',#5362,#1203);
#994=LINE('',#5364,#1204);
#995=LINE('',#5366,#1205);
#996=LINE('',#5368,#1206);
#997=LINE('',#5370,#1207);
#998=LINE('',#5372,#1208);
#999=LINE('',#5374,#1209);
#1000=LINE('',#5375,#1210);
#1001=LINE('',#5410,#1211);
#1002=LINE('',#5412,#1212);
#1003=LINE('',#5426,#1213);
#1004=LINE('',#5428,#1214);
#1005=LINE('',#5430,#1215);
#1006=LINE('',#5432,#1216);
#1007=LINE('',#5434,#1217);
#1008=LINE('',#5436,#1218);
#1009=LINE('',#5438,#1219);
#1010=LINE('',#5439,#1220);
#1011=LINE('',#5450,#1221);
#1012=LINE('',#5451,#1222);
#1013=LINE('',#5454,#1223);
#1014=LINE('',#5456,#1224);
#1015=LINE('',#5458,#1225);
#1016=LINE('',#5460,#1226);
#1017=LINE('',#5462,#1227);
#1018=LINE('',#5464,#1228);
#1019=LINE('',#5466,#1229);
#1020=LINE('',#5467,#1230);
#1021=LINE('',#5473,#1231);
#1022=LINE('',#5487,#1232);
#1023=LINE('',#5489,#1233);
#1024=LINE('',#5491,#1234);
#1025=LINE('',#5493,#1235);
#1026=LINE('',#5495,#1236);
#1027=LINE('',#5497,#1237);
#1028=LINE('',#5499,#1238);
#1029=LINE('',#5500,#1239);
#1030=LINE('',#5516,#1240);
#1031=LINE('',#5518,#1241);
#1032=LINE('',#5520,#1242);
#1033=LINE('',#5522,#1243);
#1034=LINE('',#5524,#1244);
#1035=LINE('',#5544,#1245);
#1036=LINE('',#5547,#1246);
#1037=LINE('',#5568,#1247);
#1038=LINE('',#5569,#1248);
#1039=LINE('',#5570,#1249);
#1040=LINE('',#5581,#1250);
#1041=LINE('',#5582,#1251);
#1042=LINE('',#5583,#1252);
#1043=LINE('',#5594,#1253);
#1044=LINE('',#5595,#1254);
#1045=LINE('',#5596,#1255);
#1046=LINE('',#5604,#1256);
#1047=LINE('',#5605,#1257);
#1048=LINE('',#5606,#1258);
#1049=LINE('',#5609,#1259);
#1050=LINE('',#5611,#1260);
#1051=LINE('',#5612,#1261);
#1052=LINE('',#5615,#1262);
#1053=LINE('',#5619,#1263);
#1054=LINE('',#5620,#1264);
#1055=LINE('',#5623,#1265);
#1056=LINE('',#5638,#1266);
#1057=LINE('',#5649,#1267);
#1058=LINE('',#5650,#1268);
#1059=LINE('',#5660,#1269);
#1060=LINE('',#5661,#1270);
#1061=LINE('',#5667,#1271);
#1062=LINE('',#5669,#1272);
#1063=LINE('',#5675,#1273);
#1064=LINE('',#5679,#1274);
#1065=LINE('',#5683,#1275);
#1066=LINE('',#5686,#1276);
#1067=LINE('',#5701,#1277);
#1068=LINE('',#5723,#1278);
#1069=LINE('',#5724,#1279);
#1070=LINE('',#5735,#1280);
#1071=LINE('',#5736,#1281);
#1072=LINE('',#5747,#1282);
#1073=LINE('',#5748,#1283);
#1074=LINE('',#5756,#1284);
#1075=LINE('',#5757,#1285);
#1076=LINE('',#5760,#1286);
#1077=LINE('',#5762,#1287);
#1078=LINE('',#5763,#1288);
#1079=LINE('',#5766,#1289);
#1080=LINE('',#5770,#1290);
#1081=LINE('',#5771,#1291);
#1082=LINE('',#5774,#1292);
#1083=LINE('',#5781,#1293);
#1084=LINE('',#5785,#1294);
#1085=LINE('',#5789,#1295);
#1086=LINE('',#5792,#1296);
#1087=LINE('',#5802,#1297);
#1088=LINE('',#5810,#1298);
#1089=LINE('',#5821,#1299);
#1090=LINE('',#5822,#1300);
#1091=LINE('',#5830,#1301);
#1092=LINE('',#5831,#1302);
#1093=LINE('',#5833,#1303);
#1094=LINE('',#5834,#1304);
#1095=LINE('',#5836,#1305);
#1096=LINE('',#6038,#1306);
#1097=LINE('',#6071,#1307);
#1098=LINE('',#6262,#1308);
#1099=LINE('',#6295,#1309);
#1100=LINE('',#6481,#1310);
#1101=LINE('',#6486,#1311);
#1102=LINE('',#6490,#1312);
#1103=LINE('',#6494,#1313);
#1104=LINE('',#6498,#1314);
#1105=LINE('',#6501,#1315);
#1106=LINE('',#6505,#1316);
#1107=LINE('',#6508,#1317);
#1108=LINE('',#6510,#1318);
#1109=LINE('',#6511,#1319);
#1110=LINE('',#6513,#1320);
#1111=LINE('',#6515,#1321);
#1112=LINE('',#6517,#1322);
#1113=LINE('',#6518,#1323);
#1114=LINE('',#6520,#1324);
#1115=LINE('',#6521,#1325);
#1116=LINE('',#6714,#1326);
#1117=LINE('',#6747,#1327);
#1118=LINE('',#6938,#1328);
#1119=LINE('',#6971,#1329);
#1120=LINE('',#7157,#1330);
#1121=LINE('',#7162,#1331);
#1122=LINE('',#7166,#1332);
#1123=LINE('',#7170,#1333);
#1124=LINE('',#7174,#1334);
#1125=LINE('',#7177,#1335);
#1126=LINE('',#7181,#1336);
#1127=LINE('',#7184,#1337);
#1128=LINE('',#7186,#1338);
#1129=LINE('',#7187,#1339);
#1130=LINE('',#7189,#1340);
#1131=LINE('',#7191,#1341);
#1132=LINE('',#7193,#1342);
#1133=LINE('',#7194,#1343);
#1134=LINE('',#7196,#1344);
#1135=LINE('',#7197,#1345);
#1136=LINE('',#7390,#1346);
#1137=LINE('',#7423,#1347);
#1138=LINE('',#7614,#1348);
#1139=LINE('',#7647,#1349);
#1140=LINE('',#7833,#1350);
#1141=LINE('',#7838,#1351);
#1142=LINE('',#7842,#1352);
#1143=LINE('',#7846,#1353);
#1144=LINE('',#7850,#1354);
#1145=LINE('',#7853,#1355);
#1146=LINE('',#7857,#1356);
#1147=LINE('',#7860,#1357);
#1148=LINE('',#7862,#1358);
#1149=LINE('',#7863,#1359);
#1150=LINE('',#7865,#1360);
#1151=LINE('',#7867,#1361);
#1152=LINE('',#7869,#1362);
#1153=LINE('',#7870,#1363);
#1154=LINE('',#7872,#1364);
#1155=LINE('',#7873,#1365);
#1156=LINE('',#7907,#1366);
#1157=LINE('',#7909,#1367);
#1158=LINE('',#7911,#1368);
#1159=LINE('',#7987,#1369);
#1160=LINE('',#8213,#1370);
#1161=LINE('',#8282,#1371);
#1162=LINE('',#8407,#1372);
#1163=LINE('',#8549,#1373);
#1164=LINE('',#8553,#1374);
#1165=LINE('',#8557,#1375);
#1166=LINE('',#8561,#1376);
#1167=LINE('',#8564,#1377);
#1168=LINE('',#8568,#1378);
#1169=LINE('',#8571,#1379);
#1170=LINE('',#8573,#1380);
#1171=LINE('',#8574,#1381);
#1172=LINE('',#8576,#1382);
#1173=LINE('',#8579,#1383);
#1174=LINE('',#8581,#1384);
#1175=LINE('',#8582,#1385);
#1176=LINE('',#8590,#1386);
#1177=LINE('',#8593,#1387);
#1178=LINE('',#8595,#1388);
#1179=LINE('',#8616,#1389);
#1180=LINE('',#8624,#1390);
#1181=LINE('',#8632,#1391);
#1182=LINE('',#8640,#1392);
#1183=LINE('',#8642,#1393);
#1184=LINE('',#8643,#1394);
#1185=LINE('',#8651,#1395);
#1186=LINE('',#8653,#1396);
#1187=LINE('',#8661,#1397);
#1188=LINE('',#8663,#1398);
#1189=LINE('',#8664,#1399);
#1190=LINE('',#8666,#1400);
#1191=LINE('',#8668,#1401);
#1192=LINE('',#8669,#1402);
#1193=LINE('',#8671,#1403);
#1194=LINE('',#8672,#1404);
#1195=LINE('',#8706,#1405);
#1196=VECTOR('',#4254,10.);
#1197=VECTOR('',#4257,10.);
#1198=VECTOR('',#4260,10.);
#1199=VECTOR('',#4263,10.);
#1200=VECTOR('',#4270,10.);
#1201=VECTOR('',#4271,10.);
#1202=VECTOR('',#4272,10.);
#1203=VECTOR('',#4273,10.);
#1204=VECTOR('',#4274,10.);
#1205=VECTOR('',#4275,10.);
#1206=VECTOR('',#4276,10.);
#1207=VECTOR('',#4277,10.);
#1208=VECTOR('',#4278,10.);
#1209=VECTOR('',#4279,10.);
#1210=VECTOR('',#4280,10.);
#1211=VECTOR('',#4295,10.);
#1212=VECTOR('',#4296,10.);
#1213=VECTOR('',#4297,10.);
#1214=VECTOR('',#4298,10.);
#1215=VECTOR('',#4299,10.);
#1216=VECTOR('',#4300,10.);
#1217=VECTOR('',#4301,10.);
#1218=VECTOR('',#4302,10.);
#1219=VECTOR('',#4303,10.);
#1220=VECTOR('',#4304,10.);
#1221=VECTOR('',#4307,10.);
#1222=VECTOR('',#4308,10.);
#1223=VECTOR('',#4309,10.);
#1224=VECTOR('',#4310,10.);
#1225=VECTOR('',#4311,10.);
#1226=VECTOR('',#4312,10.);
#1227=VECTOR('',#4313,10.);
#1228=VECTOR('',#4314,10.);
#1229=VECTOR('',#4315,10.);
#1230=VECTOR('',#4316,10.);
#1231=VECTOR('',#4319,10.);
#1232=VECTOR('',#4320,10.);
#1233=VECTOR('',#4321,10.);
#1234=VECTOR('',#4322,10.);
#1235=VECTOR('',#4323,10.);
#1236=VECTOR('',#4324,10.);
#1237=VECTOR('',#4325,10.);
#1238=VECTOR('',#4326,10.);
#1239=VECTOR('',#4327,10.);
#1240=VECTOR('',#4346,7.5);
#1241=VECTOR('',#4349,10.);
#1242=VECTOR('',#4352,10.);
#1243=VECTOR('',#4355,10.);
#1244=VECTOR('',#4358,10.);
#1245=VECTOR('',#4381,14.25);
#1246=VECTOR('',#4384,14.);
#1247=VECTOR('',#4407,10.);
#1248=VECTOR('',#4408,10.);
#1249=VECTOR('',#4409,10.);
#1250=VECTOR('',#4422,10.);
#1251=VECTOR('',#4423,10.);
#1252=VECTOR('',#4424,10.);
#1253=VECTOR('',#4437,10.);
#1254=VECTOR('',#4438,10.);
#1255=VECTOR('',#4439,10.);
#1256=VECTOR('',#4450,10.);
#1257=VECTOR('',#4451,10.);
#1258=VECTOR('',#4452,10.);
#1259=VECTOR('',#4455,10.);
#1260=VECTOR('',#4456,10.);
#1261=VECTOR('',#4457,10.);
#1262=VECTOR('',#4460,10.);
#1263=VECTOR('',#4465,10.);
#1264=VECTOR('',#4466,10.);
#1265=VECTOR('',#4469,10.);
#1266=VECTOR('',#4492,10.);
#1267=VECTOR('',#4505,10.);
#1268=VECTOR('',#4506,10.);
#1269=VECTOR('',#4519,10.);
#1270=VECTOR('',#4520,10.);
#1271=VECTOR('',#4529,10.);
#1272=VECTOR('',#4532,10.);
#1273=VECTOR('',#4537,10.);
#1274=VECTOR('',#4540,10.);
#1275=VECTOR('',#4543,10.);
#1276=VECTOR('',#4546,10.);
#1277=VECTOR('',#4563,13.85);
#1278=VECTOR('',#4588,10.);
#1279=VECTOR('',#4589,10.);
#1280=VECTOR('',#4602,10.);
#1281=VECTOR('',#4603,10.);
#1282=VECTOR('',#4616,10.);
#1283=VECTOR('',#4617,10.);
#1284=VECTOR('',#4628,10.);
#1285=VECTOR('',#4629,10.);
#1286=VECTOR('',#4632,10.);
#1287=VECTOR('',#4633,10.);
#1288=VECTOR('',#4634,10.);
#1289=VECTOR('',#4637,10.);
#1290=VECTOR('',#4642,10.);
#1291=VECTOR('',#4643,10.);
#1292=VECTOR('',#4646,10.);
#1293=VECTOR('',#4653,10.);
#1294=VECTOR('',#4656,10.);
#1295=VECTOR('',#4659,10.);
#1296=VECTOR('',#4662,10.);
#1297=VECTOR('',#4675,10.);
#1298=VECTOR('',#4686,10.);
#1299=VECTOR('',#4699,10.);
#1300=VECTOR('',#4700,10.);
#1301=VECTOR('',#4711,10.);
#1302=VECTOR('',#4712,10.);
#1303=VECTOR('',#4715,10.);
#1304=VECTOR('',#4716,10.);
#1305=VECTOR('',#4719,10.);
#1306=VECTOR('',#4738,10.);
#1307=VECTOR('',#4739,10.);
#1308=VECTOR('',#4750,10.);
#1309=VECTOR('',#4751,10.);
#1310=VECTOR('',#4760,10.);
#1311=VECTOR('',#4767,10.);
#1312=VECTOR('',#4772,10.);
#1313=VECTOR('',#4777,10.);
#1314=VECTOR('',#4782,10.);
#1315=VECTOR('',#4785,10.);
#1316=VECTOR('',#4790,10.);
#1317=VECTOR('',#4795,10.);
#1318=VECTOR('',#4798,10.);
#1319=VECTOR('',#4799,10.);
#1320=VECTOR('',#4802,10.);
#1321=VECTOR('',#4805,10.);
#1322=VECTOR('',#4808,10.);
#1323=VECTOR('',#4809,10.);
#1324=VECTOR('',#4812,10.);
#1325=VECTOR('',#4813,10.);
#1326=VECTOR('',#4822,10.);
#1327=VECTOR('',#4823,10.);
#1328=VECTOR('',#4834,10.);
#1329=VECTOR('',#4835,10.);
#1330=VECTOR('',#4844,10.);
#1331=VECTOR('',#4851,10.);
#1332=VECTOR('',#4856,10.);
#1333=VECTOR('',#4861,10.);
#1334=VECTOR('',#4866,10.);
#1335=VECTOR('',#4869,10.);
#1336=VECTOR('',#4874,10.);
#1337=VECTOR('',#4879,10.);
#1338=VECTOR('',#4882,10.);
#1339=VECTOR('',#4883,10.);
#1340=VECTOR('',#4886,10.);
#1341=VECTOR('',#4889,10.);
#1342=VECTOR('',#4892,10.);
#1343=VECTOR('',#4893,10.);
#1344=VECTOR('',#4896,10.);
#1345=VECTOR('',#4897,10.);
#1346=VECTOR('',#4906,10.);
#1347=VECTOR('',#4907,10.);
#1348=VECTOR('',#4918,10.);
#1349=VECTOR('',#4919,10.);
#1350=VECTOR('',#4928,10.);
#1351=VECTOR('',#4935,10.);
#1352=VECTOR('',#4940,10.);
#1353=VECTOR('',#4945,10.);
#1354=VECTOR('',#4950,10.);
#1355=VECTOR('',#4953,10.);
#1356=VECTOR('',#4958,10.);
#1357=VECTOR('',#4963,10.);
#1358=VECTOR('',#4966,10.);
#1359=VECTOR('',#4967,10.);
#1360=VECTOR('',#4970,10.);
#1361=VECTOR('',#4973,10.);
#1362=VECTOR('',#4976,10.);
#1363=VECTOR('',#4977,10.);
#1364=VECTOR('',#4980,10.);
#1365=VECTOR('',#4981,10.);
#1366=VECTOR('',#4986,10.);
#1367=VECTOR('',#4987,10.);
#1368=VECTOR('',#4988,10.);
#1369=VECTOR('',#5031,10.);
#1370=VECTOR('',#5050,10.);
#1371=VECTOR('',#5063,10.);
#1372=VECTOR('',#5070,10.);
#1373=VECTOR('',#5083,10.);
#1374=VECTOR('',#5088,10.);
#1375=VECTOR('',#5093,10.);
#1376=VECTOR('',#5098,10.);
#1377=VECTOR('',#5101,10.);
#1378=VECTOR('',#5106,10.);
#1379=VECTOR('',#5111,10.);
#1380=VECTOR('',#5114,10.);
#1381=VECTOR('',#5115,10.);
#1382=VECTOR('',#5118,10.);
#1383=VECTOR('',#5123,10.);
#1384=VECTOR('',#5126,10.);
#1385=VECTOR('',#5127,10.);
#1386=VECTOR('',#5138,1.);
#1387=VECTOR('',#5143,10.);
#1388=VECTOR('',#5146,10.);
#1389=VECTOR('',#5175,10.);
#1390=VECTOR('',#5186,10.);
#1391=VECTOR('',#5197,10.);
#1392=VECTOR('',#5208,10.);
#1393=VECTOR('',#5211,10.);
#1394=VECTOR('',#5212,10.);
#1395=VECTOR('',#5223,10.);
#1396=VECTOR('',#5226,10.);
#1397=VECTOR('',#5237,10.);
#1398=VECTOR('',#5240,10.);
#1399=VECTOR('',#5241,10.);
#1400=VECTOR('',#5244,10.);
#1401=VECTOR('',#5247,10.);
#1402=VECTOR('',#5248,10.);
#1403=VECTOR('',#5251,10.);
#1404=VECTOR('',#5252,10.);
#1405=VECTOR('',#5295,13.85);
#1406=(
BOUNDED_CURVE()
B_SPLINE_CURVE(2,(#5302,#5303,#5304),.UNSPECIFIED.,.F.,.F.)
B_SPLINE_CURVE_WITH_KNOTS((3,3),(0.,0.238890001730301),.UNSPECIFIED.)
CURVE()
GEOMETRIC_REPRESENTATION_ITEM()
RATIONAL_B_SPLINE_CURVE((1.,1.00780716549876,1.))
REPRESENTATION_ITEM('')
);
#1407=(
BOUNDED_CURVE()
B_SPLINE_CURVE(2,(#5309,#5310,#5311),.UNSPECIFIED.,.F.,.F.)
B_SPLINE_CURVE_WITH_KNOTS((3,3),(0.,0.238890001730303),.UNSPECIFIED.)
CURVE()
GEOMETRIC_REPRESENTATION_ITEM()
RATIONAL_B_SPLINE_CURVE((1.,1.00780716549877,1.))
REPRESENTATION_ITEM('')
);
#1408=(
BOUNDED_CURVE()
B_SPLINE_CURVE(2,(#5316,#5317,#5318),.UNSPECIFIED.,.F.,.F.)
B_SPLINE_CURVE_WITH_KNOTS((3,3),(0.,0.238890001730297),.UNSPECIFIED.)
CURVE()
GEOMETRIC_REPRESENTATION_ITEM()
RATIONAL_B_SPLINE_CURVE((1.,1.00780716549873,1.))
REPRESENTATION_ITEM('')
);
#1409=(
BOUNDED_CURVE()
B_SPLINE_CURVE(2,(#5323,#5324,#5325),.UNSPECIFIED.,.F.,.F.)
B_SPLINE_CURVE_WITH_KNOTS((3,3),(0.,0.238890001730303),.UNSPECIFIED.)
CURVE()
GEOMETRIC_REPRESENTATION_ITEM()
RATIONAL_B_SPLINE_CURVE((1.,1.00780716549878,1.))
REPRESENTATION_ITEM('')
);
#1410=(
BOUNDED_CURVE()
B_SPLINE_CURVE(2,(#5329,#5330,#5331),.UNSPECIFIED.,.F.,.F.)
B_SPLINE_CURVE_WITH_KNOTS((3,3),(0.78851661380082,1.57703322760164),
 .UNSPECIFIED.)
CURVE()
GEOMETRIC_REPRESENTATION_ITEM()
RATIONAL_B_SPLINE_CURVE((1.,1.06458129484476,1.))
REPRESENTATION_ITEM('')
);
#1411=(
BOUNDED_CURVE()
B_SPLINE_CURVE(2,(#5334,#5335,#5336),.UNSPECIFIED.,.F.,.F.)
B_SPLINE_CURVE_WITH_KNOTS((3,3),(0.,0.78851661380082),.UNSPECIFIED.)
CURVE()
GEOMETRIC_REPRESENTATION_ITEM()
RATIONAL_B_SPLINE_CURVE((1.,1.06458129484475,1.))
REPRESENTATION_ITEM('')
);
#1412=(
BOUNDED_CURVE()
B_SPLINE_CURVE(2,(#5340,#5341,#5342),.UNSPECIFIED.,.F.,.F.)
B_SPLINE_CURVE_WITH_KNOTS((3,3),(0.,0.31803217127071),.UNSPECIFIED.)
CURVE()
GEOMETRIC_REPRESENTATION_ITEM()
RATIONAL_B_SPLINE_CURVE((1.,1.00399904271637,1.00106820290927))
REPRESENTATION_ITEM('')
);
#1413=(
BOUNDED_CURVE()
B_SPLINE_CURVE(2,(#5344,#5345,#5346),.UNSPECIFIED.,.F.,.F.)
B_SPLINE_CURVE_WITH_KNOTS((3,3),(0.,0.788516613800821),.UNSPECIFIED.)
CURVE()
GEOMETRIC_REPRESENTATION_ITEM()
RATIONAL_B_SPLINE_CURVE((1.,1.06458129484475,1.))
REPRESENTATION_ITEM('')
);
#1414=(
BOUNDED_CURVE()
B_SPLINE_CURVE(2,(#5348,#5349,#5350),.UNSPECIFIED.,.F.,.F.)
B_SPLINE_CURVE_WITH_KNOTS((3,3),(0.788516613800821,1.57703322760164),
 .UNSPECIFIED.)
CURVE()
GEOMETRIC_REPRESENTATION_ITEM()
RATIONAL_B_SPLINE_CURVE((1.,1.06458129484475,1.))
REPRESENTATION_ITEM('')
);
#1415=(
BOUNDED_CURVE()
B_SPLINE_CURVE(2,(#5352,#5353,#5354),.UNSPECIFIED.,.F.,.F.)
B_SPLINE_CURVE_WITH_KNOTS((3,3),(0.0490228931647806,0.367055064435485),
 .UNSPECIFIED.)
CURVE()
GEOMETRIC_REPRESENTATION_ITEM()
RATIONAL_B_SPLINE_CURVE((1.00106820290922,1.00399904271618,1.))
REPRESENTATION_ITEM('')
);
#1416=(
BOUNDED_CURVE()
B_SPLINE_CURVE(2,(#5380,#5381,#5382),.UNSPECIFIED.,.F.,.F.)
B_SPLINE_CURVE_WITH_KNOTS((3,3),(0.,0.788516613800821),.UNSPECIFIED.)
CURVE()
GEOMETRIC_REPRESENTATION_ITEM()
RATIONAL_B_SPLINE_CURVE((1.,1.06458129484476,1.))
REPRESENTATION_ITEM('')
);
#1417=(
BOUNDED_CURVE()
B_SPLINE_CURVE(2,(#5383,#5384,#5385),.UNSPECIFIED.,.F.,.F.)
B_SPLINE_CURVE_WITH_KNOTS((3,3),(0.,0.318032171270708),.UNSPECIFIED.)
CURVE()
GEOMETRIC_REPRESENTATION_ITEM()
RATIONAL_B_SPLINE_CURVE((1.,1.00399904271642,1.00106820290928))
REPRESENTATION_ITEM('')
);
#1418=(
BOUNDED_CURVE()
B_SPLINE_CURVE(2,(#5388,#5389,#5390),.UNSPECIFIED.,.F.,.F.)
B_SPLINE_CURVE_WITH_KNOTS((3,3),(0.788516613800821,1.57703322760164),
 .UNSPECIFIED.)
CURVE()
GEOMETRIC_REPRESENTATION_ITEM()
RATIONAL_B_SPLINE_CURVE((1.,1.06458129484475,1.))
REPRESENTATION_ITEM('')
);
#1419=(
BOUNDED_CURVE()
B_SPLINE_CURVE(2,(#5392,#5393,#5394),.UNSPECIFIED.,.F.,.F.)
B_SPLINE_CURVE_WITH_KNOTS((3,3),(0.,0.78851661380082),.UNSPECIFIED.)
CURVE()
GEOMETRIC_REPRESENTATION_ITEM()
RATIONAL_B_SPLINE_CURVE((1.,1.06458129484475,1.))
REPRESENTATION_ITEM('')
);
#1420=(
BOUNDED_CURVE()
B_SPLINE_CURVE(2,(#5396,#5397,#5398),.UNSPECIFIED.,.F.,.F.)
B_SPLINE_CURVE_WITH_KNOTS((3,3),(0.78851661380082,1.57703322760164),
 .UNSPECIFIED.)
CURVE()
GEOMETRIC_REPRESENTATION_ITEM()
RATIONAL_B_SPLINE_CURVE((1.,1.06458129484475,1.))
REPRESENTATION_ITEM('')
);
#1421=(
BOUNDED_CURVE()
B_SPLINE_CURVE(2,(#5401,#5402,#5403),.UNSPECIFIED.,.F.,.F.)
B_SPLINE_CURVE_WITH_KNOTS((3,3),(0.,0.78851661380082),.UNSPECIFIED.)
CURVE()
GEOMETRIC_REPRESENTATION_ITEM()
RATIONAL_B_SPLINE_CURVE((1.,1.06458129484476,1.))
REPRESENTATION_ITEM('')
);
#1422=(
BOUNDED_CURVE()
B_SPLINE_CURVE(2,(#5406,#5407,#5408),.UNSPECIFIED.,.F.,.F.)
B_SPLINE_CURVE_WITH_KNOTS((3,3),(0.0490228931647347,0.367055064435481),
 .UNSPECIFIED.)
CURVE()
GEOMETRIC_REPRESENTATION_ITEM()
RATIONAL_B_SPLINE_CURVE((1.00106820290955,1.00399904271741,1.))
REPRESENTATION_ITEM('')
);
#1423=(
BOUNDED_CURVE()
B_SPLINE_CURVE(2,(#5414,#5415,#5416),.UNSPECIFIED.,.F.,.F.)
B_SPLINE_CURVE_WITH_KNOTS((3,3),(0.,0.318032171270698),.UNSPECIFIED.)
CURVE()
GEOMETRIC_REPRESENTATION_ITEM()
RATIONAL_B_SPLINE_CURVE((1.,1.00399904271615,1.00106820290921))
REPRESENTATION_ITEM('')
);
#1424=(
BOUNDED_CURVE()
B_SPLINE_CURVE(2,(#5418,#5419,#5420),.UNSPECIFIED.,.F.,.F.)
B_SPLINE_CURVE_WITH_KNOTS((3,3),(0.,0.788516613800821),.UNSPECIFIED.)
CURVE()
GEOMETRIC_REPRESENTATION_ITEM()
RATIONAL_B_SPLINE_CURVE((1.,1.06458129484476,1.))
REPRESENTATION_ITEM('')
);
#1425=(
BOUNDED_CURVE()
B_SPLINE_CURVE(2,(#5421,#5422,#5423),.UNSPECIFIED.,.F.,.F.)
B_SPLINE_CURVE_WITH_KNOTS((3,3),(0.788516613800821,1.57703322760164),
 .UNSPECIFIED.)
CURVE()
GEOMETRIC_REPRESENTATION_ITEM()
RATIONAL_B_SPLINE_CURVE((1.,1.06458129484476,1.))
REPRESENTATION_ITEM('')
);
#1426=(
BOUNDED_CURVE()
B_SPLINE_CURVE(2,(#5442,#5443,#5444),.UNSPECIFIED.,.F.,.F.)
B_SPLINE_CURVE_WITH_KNOTS((3,3),(0.788516613800821,1.57703322760164),
 .UNSPECIFIED.)
CURVE()
GEOMETRIC_REPRESENTATION_ITEM()
RATIONAL_B_SPLINE_CURVE((1.,1.06458129484476,1.))
REPRESENTATION_ITEM('')
);
#1427=(
BOUNDED_CURVE()
B_SPLINE_CURVE(2,(#5446,#5447,#5448),.UNSPECIFIED.,.F.,.F.)
B_SPLINE_CURVE_WITH_KNOTS((3,3),(0.04902289316477,0.367055064435492),
 .UNSPECIFIED.)
CURVE()
GEOMETRIC_REPRESENTATION_ITEM()
RATIONAL_B_SPLINE_CURVE((1.00106820290935,1.00399904271667,1.))
REPRESENTATION_ITEM('')
);
#1428=(
BOUNDED_CURVE()
B_SPLINE_CURVE(2,(#5470,#5471,#5472),.UNSPECIFIED.,.F.,.F.)
B_SPLINE_CURVE_WITH_KNOTS((3,3),(0.0490228931647844,0.367055064435489),
 .UNSPECIFIED.)
CURVE()
GEOMETRIC_REPRESENTATION_ITEM()
RATIONAL_B_SPLINE_CURVE((1.0010682029092,1.00399904271612,1.))
REPRESENTATION_ITEM('')
);
#1429=(
BOUNDED_CURVE()
B_SPLINE_CURVE(2,(#5475,#5476,#5477),.UNSPECIFIED.,.F.,.F.)
B_SPLINE_CURVE_WITH_KNOTS((3,3),(0.,0.318032171270735),.UNSPECIFIED.)
CURVE()
GEOMETRIC_REPRESENTATION_ITEM()
RATIONAL_B_SPLINE_CURVE((1.,1.0039990427169,1.00106820290941))
REPRESENTATION_ITEM('')
);
#1430=(
BOUNDED_CURVE()
B_SPLINE_CURVE(2,(#5479,#5480,#5481),.UNSPECIFIED.,.F.,.F.)
B_SPLINE_CURVE_WITH_KNOTS((3,3),(0.,0.788516613800821),.UNSPECIFIED.)
CURVE()
GEOMETRIC_REPRESENTATION_ITEM()
RATIONAL_B_SPLINE_CURVE((1.,1.06458129484475,1.))
REPRESENTATION_ITEM('')
);
#1431=(
BOUNDED_CURVE()
B_SPLINE_CURVE(2,(#5482,#5483,#5484),.UNSPECIFIED.,.F.,.F.)
B_SPLINE_CURVE_WITH_KNOTS((3,3),(0.788516613800821,1.57703322760164),
 .UNSPECIFIED.)
CURVE()
GEOMETRIC_REPRESENTATION_ITEM()
RATIONAL_B_SPLINE_CURVE((1.,1.06458129484475,1.))
REPRESENTATION_ITEM('')
);
#1432=(
BOUNDED_CURVE()
B_SPLINE_CURVE(2,(#5504,#5505,#5506),.UNSPECIFIED.,.F.,.F.)
B_SPLINE_CURVE_WITH_KNOTS((3,3),(0.78851661380082,1.57703322760164),
 .UNSPECIFIED.)
CURVE()
GEOMETRIC_REPRESENTATION_ITEM()
RATIONAL_B_SPLINE_CURVE((1.,1.06458129484475,1.))
REPRESENTATION_ITEM('')
);
#1433=(
BOUNDED_CURVE()
B_SPLINE_CURVE(2,(#5508,#5509,#5510),.UNSPECIFIED.,.F.,.F.)
B_SPLINE_CURVE_WITH_KNOTS((3,3),(0.,0.788516613800821),.UNSPECIFIED.)
CURVE()
GEOMETRIC_REPRESENTATION_ITEM()
RATIONAL_B_SPLINE_CURVE((1.,1.06458129484475,1.))
REPRESENTATION_ITEM('')
);
#1434=VERTEX_POINT('',#5300);
#1435=VERTEX_POINT('',#5301);
#1436=VERTEX_POINT('',#5307);
#1437=VERTEX_POINT('',#5308);
#1438=VERTEX_POINT('',#5314);
#1439=VERTEX_POINT('',#5315);
#1440=VERTEX_POINT('',#5321);
#1441=VERTEX_POINT('',#5322);
#1442=VERTEX_POINT('',#5328);
#1443=VERTEX_POINT('',#5332);
#1444=VERTEX_POINT('',#5338);
#1445=VERTEX_POINT('',#5339);
#1446=VERTEX_POINT('',#5343);
#1447=VERTEX_POINT('',#5347);
#1448=VERTEX_POINT('',#5351);
#1449=VERTEX_POINT('',#5355);
#1450=VERTEX_POINT('',#5357);
#1451=VERTEX_POINT('',#5360);
#1452=VERTEX_POINT('',#5361);
#1453=VERTEX_POINT('',#5363);
#1454=VERTEX_POINT('',#5365);
#1455=VERTEX_POINT('',#5367);
#1456=VERTEX_POINT('',#5369);
#1457=VERTEX_POINT('',#5371);
#1458=VERTEX_POINT('',#5373);
#1459=VERTEX_POINT('',#5377);
#1460=VERTEX_POINT('',#5379);
#1461=VERTEX_POINT('',#5387);
#1462=VERTEX_POINT('',#5399);
#1463=VERTEX_POINT('',#5405);
#1464=VERTEX_POINT('',#5409);
#1465=VERTEX_POINT('',#5411);
#1466=VERTEX_POINT('',#5413);
#1467=VERTEX_POINT('',#5417);
#1468=VERTEX_POINT('',#5424);
#1469=VERTEX_POINT('',#5425);
#1470=VERTEX_POINT('',#5427);
#1471=VERTEX_POINT('',#5429);
#1472=VERTEX_POINT('',#5431);
#1473=VERTEX_POINT('',#5433);
#1474=VERTEX_POINT('',#5435);
#1475=VERTEX_POINT('',#5437);
#1476=VERTEX_POINT('',#5441);
#1477=VERTEX_POINT('',#5445);
#1478=VERTEX_POINT('',#5449);
#1479=VERTEX_POINT('',#5452);
#1480=VERTEX_POINT('',#5453);
#1481=VERTEX_POINT('',#5455);
#1482=VERTEX_POINT('',#5457);
#1483=VERTEX_POINT('',#5459);
#1484=VERTEX_POINT('',#5461);
#1485=VERTEX_POINT('',#5463);
#1486=VERTEX_POINT('',#5465);
#1487=VERTEX_POINT('',#5469);
#1488=VERTEX_POINT('',#5474);
#1489=VERTEX_POINT('',#5478);
#1490=VERTEX_POINT('',#5485);
#1491=VERTEX_POINT('',#5486);
#1492=VERTEX_POINT('',#5488);
#1493=VERTEX_POINT('',#5490);
#1494=VERTEX_POINT('',#5492);
#1495=VERTEX_POINT('',#5494);
#1496=VERTEX_POINT('',#5496);
#1497=VERTEX_POINT('',#5498);
#1498=VERTEX_POINT('',#5526);
#1499=VERTEX_POINT('',#5527);
#1500=VERTEX_POINT('',#5529);
#1501=VERTEX_POINT('',#5531);
#1502=VERTEX_POINT('',#5536);
#1503=VERTEX_POINT('',#5537);
#1504=VERTEX_POINT('',#5539);
#1505=VERTEX_POINT('',#5541);
#1506=VERTEX_POINT('',#5546);
#1507=VERTEX_POINT('',#5548);
#1508=VERTEX_POINT('',#5550);
#1509=VERTEX_POINT('',#5552);
#1510=VERTEX_POINT('',#5556);
#1511=VERTEX_POINT('',#5557);
#1512=VERTEX_POINT('',#5559);
#1513=VERTEX_POINT('',#5561);
#1514=VERTEX_POINT('',#5565);
#1515=VERTEX_POINT('',#5566);
#1516=VERTEX_POINT('',#5572);
#1517=VERTEX_POINT('',#5573);
#1518=VERTEX_POINT('',#5578);
#1519=VERTEX_POINT('',#5579);
#1520=VERTEX_POINT('',#5585);
#1521=VERTEX_POINT('',#5586);
#1522=VERTEX_POINT('',#5591);
#1523=VERTEX_POINT('',#5592);
#1524=VERTEX_POINT('',#5598);
#1525=VERTEX_POINT('',#5599);
#1526=VERTEX_POINT('',#5608);
#1527=VERTEX_POINT('',#5610);
#1528=VERTEX_POINT('',#5614);
#1529=VERTEX_POINT('',#5618);
#1530=VERTEX_POINT('',#5622);
#1531=VERTEX_POINT('',#5630);
#1532=VERTEX_POINT('',#5632);
#1533=VERTEX_POINT('',#5636);
#1534=VERTEX_POINT('',#5640);
#1535=VERTEX_POINT('',#5641);
#1536=VERTEX_POINT('',#5646);
#1537=VERTEX_POINT('',#5647);
#1538=VERTEX_POINT('',#5652);
#1539=VERTEX_POINT('',#5653);
#1540=VERTEX_POINT('',#5658);
#1541=VERTEX_POINT('',#5663);
#1542=VERTEX_POINT('',#5671);
#1543=VERTEX_POINT('',#5672);
#1544=VERTEX_POINT('',#5674);
#1545=VERTEX_POINT('',#5676);
#1546=VERTEX_POINT('',#5678);
#1547=VERTEX_POINT('',#5680);
#1548=VERTEX_POINT('',#5682);
#1549=VERTEX_POINT('',#5684);
#1550=VERTEX_POINT('',#5688);
#1551=VERTEX_POINT('',#5689);
#1552=VERTEX_POINT('',#5691);
#1553=VERTEX_POINT('',#5693);
#1554=VERTEX_POINT('',#5695);
#1555=VERTEX_POINT('',#5700);
#1556=VERTEX_POINT('',#5702);
#1557=VERTEX_POINT('',#5704);
#1558=VERTEX_POINT('',#5706);
#1559=VERTEX_POINT('',#5711);
#1560=VERTEX_POINT('',#5712);
#1561=VERTEX_POINT('',#5714);
#1562=VERTEX_POINT('',#5716);
#1563=VERTEX_POINT('',#5720);
#1564=VERTEX_POINT('',#5721);
#1565=VERTEX_POINT('',#5726);
#1566=VERTEX_POINT('',#5727);
#1567=VERTEX_POINT('',#5732);
#1568=VERTEX_POINT('',#5733);
#1569=VERTEX_POINT('',#5738);
#1570=VERTEX_POINT('',#5739);
#1571=VERTEX_POINT('',#5744);
#1572=VERTEX_POINT('',#5745);
#1573=VERTEX_POINT('',#5750);
#1574=VERTEX_POINT('',#5751);
#1575=VERTEX_POINT('',#5759);
#1576=VERTEX_POINT('',#5761);
#1577=VERTEX_POINT('',#5765);
#1578=VERTEX_POINT('',#5769);
#1579=VERTEX_POINT('',#5773);
#1580=VERTEX_POINT('',#5777);
#1581=VERTEX_POINT('',#5778);
#1582=VERTEX_POINT('',#5780);
#1583=VERTEX_POINT('',#5782);
#1584=VERTEX_POINT('',#5784);
#1585=VERTEX_POINT('',#5786);
#1586=VERTEX_POINT('',#5788);
#1587=VERTEX_POINT('',#5790);
#1588=VERTEX_POINT('',#5794);
#1589=VERTEX_POINT('',#5796);
#1590=VERTEX_POINT('',#5800);
#1591=VERTEX_POINT('',#5804);
#1592=VERTEX_POINT('',#5808);
#1593=VERTEX_POINT('',#5812);
#1594=VERTEX_POINT('',#5813);
#1595=VERTEX_POINT('',#5818);
#1596=VERTEX_POINT('',#5819);
#1597=VERTEX_POINT('',#5824);
#1598=VERTEX_POINT('',#5825);
#1599=VERTEX_POINT('',#5839);
#1600=VERTEX_POINT('',#5840);
#1601=VERTEX_POINT('',#5842);
#1602=VERTEX_POINT('',#5844);
#1603=VERTEX_POINT('',#5867);
#1604=VERTEX_POINT('',#5868);
#1605=VERTEX_POINT('',#5873);
#1606=VERTEX_POINT('',#5902);
#1607=VERTEX_POINT('',#5958);
#1608=VERTEX_POINT('',#5959);
#1609=VERTEX_POINT('',#5964);
#1610=VERTEX_POINT('',#5996);
#1611=VERTEX_POINT('',#6001);
#1612=VERTEX_POINT('',#6003);
#1613=VERTEX_POINT('',#6037);
#1614=VERTEX_POINT('',#6039);
#1615=VERTEX_POINT('',#6092);
#1616=VERTEX_POINT('',#6098);
#1617=VERTEX_POINT('',#6124);
#1618=VERTEX_POINT('',#6129);
#1619=VERTEX_POINT('',#6182);
#1620=VERTEX_POINT('',#6183);
#1621=VERTEX_POINT('',#6188);
#1622=VERTEX_POINT('',#6220);
#1623=VERTEX_POINT('',#6225);
#1624=VERTEX_POINT('',#6227);
#1625=VERTEX_POINT('',#6261);
#1626=VERTEX_POINT('',#6263);
#1627=VERTEX_POINT('',#6316);
#1628=VERTEX_POINT('',#6317);
#1629=VERTEX_POINT('',#6322);
#1630=VERTEX_POINT('',#6351);
#1631=VERTEX_POINT('',#6407);
#1632=VERTEX_POINT('',#6413);
#1633=VERTEX_POINT('',#6439);
#1634=VERTEX_POINT('',#6444);
#1635=VERTEX_POINT('',#6478);
#1636=VERTEX_POINT('',#6480);
#1637=VERTEX_POINT('',#6484);
#1638=VERTEX_POINT('',#6488);
#1639=VERTEX_POINT('',#6492);
#1640=VERTEX_POINT('',#6496);
#1641=VERTEX_POINT('',#6500);
#1642=VERTEX_POINT('',#6504);
#1643=VERTEX_POINT('',#6543);
#1644=VERTEX_POINT('',#6544);
#1645=VERTEX_POINT('',#6549);
#1646=VERTEX_POINT('',#6578);
#1647=VERTEX_POINT('',#6634);
#1648=VERTEX_POINT('',#6635);
#1649=VERTEX_POINT('',#6640);
#1650=VERTEX_POINT('',#6672);
#1651=VERTEX_POINT('',#6677);
#1652=VERTEX_POINT('',#6679);
#1653=VERTEX_POINT('',#6713);
#1654=VERTEX_POINT('',#6715);
#1655=VERTEX_POINT('',#6768);
#1656=VERTEX_POINT('',#6774);
#1657=VERTEX_POINT('',#6800);
#1658=VERTEX_POINT('',#6805);
#1659=VERTEX_POINT('',#6858);
#1660=VERTEX_POINT('',#6859);
#1661=VERTEX_POINT('',#6864);
#1662=VERTEX_POINT('',#6896);
#1663=VERTEX_POINT('',#6901);
#1664=VERTEX_POINT('',#6903);
#1665=VERTEX_POINT('',#6937);
#1666=VERTEX_POINT('',#6939);
#1667=VERTEX_POINT('',#6992);
#1668=VERTEX_POINT('',#6993);
#1669=VERTEX_POINT('',#6998);
#1670=VERTEX_POINT('',#7027);
#1671=VERTEX_POINT('',#7083);
#1672=VERTEX_POINT('',#7089);
#1673=VERTEX_POINT('',#7115);
#1674=VERTEX_POINT('',#7120);
#1675=VERTEX_POINT('',#7154);
#1676=VERTEX_POINT('',#7156);
#1677=VERTEX_POINT('',#7160);
#1678=VERTEX_POINT('',#7164);
#1679=VERTEX_POINT('',#7168);
#1680=VERTEX_POINT('',#7172);
#1681=VERTEX_POINT('',#7176);
#1682=VERTEX_POINT('',#7180);
#1683=VERTEX_POINT('',#7219);
#1684=VERTEX_POINT('',#7220);
#1685=VERTEX_POINT('',#7225);
#1686=VERTEX_POINT('',#7254);
#1687=VERTEX_POINT('',#7310);
#1688=VERTEX_POINT('',#7311);
#1689=VERTEX_POINT('',#7316);
#1690=VERTEX_POINT('',#7348);
#1691=VERTEX_POINT('',#7353);
#1692=VERTEX_POINT('',#7355);
#1693=VERTEX_POINT('',#7389);
#1694=VERTEX_POINT('',#7391);
#1695=VERTEX_POINT('',#7444);
#1696=VERTEX_POINT('',#7450);
#1697=VERTEX_POINT('',#7476);
#1698=VERTEX_POINT('',#7481);
#1699=VERTEX_POINT('',#7534);
#1700=VERTEX_POINT('',#7535);
#1701=VERTEX_POINT('',#7540);
#1702=VERTEX_POINT('',#7572);
#1703=VERTEX_POINT('',#7577);
#1704=VERTEX_POINT('',#7579);
#1705=VERTEX_POINT('',#7613);
#1706=VERTEX_POINT('',#7615);
#1707=VERTEX_POINT('',#7668);
#1708=VERTEX_POINT('',#7669);
#1709=VERTEX_POINT('',#7674);
#1710=VERTEX_POINT('',#7703);
#1711=VERTEX_POINT('',#7759);
#1712=VERTEX_POINT('',#7765);
#1713=VERTEX_POINT('',#7791);
#1714=VERTEX_POINT('',#7796);
#1715=VERTEX_POINT('',#7830);
#1716=VERTEX_POINT('',#7832);
#1717=VERTEX_POINT('',#7836);
#1718=VERTEX_POINT('',#7840);
#1719=VERTEX_POINT('',#7844);
#1720=VERTEX_POINT('',#7848);
#1721=VERTEX_POINT('',#7852);
#1722=VERTEX_POINT('',#7856);
#1723=VERTEX_POINT('',#7876);
#1724=VERTEX_POINT('',#7877);
#1725=VERTEX_POINT('',#7906);
#1726=VERTEX_POINT('',#7908);
#1727=VERTEX_POINT('',#7910);
#1728=VERTEX_POINT('',#7912);
#1729=VERTEX_POINT('',#7945);
#1730=VERTEX_POINT('',#7946);
#1731=VERTEX_POINT('',#7950);
#1732=VERTEX_POINT('',#7952);
#1733=VERTEX_POINT('',#7966);
#1734=VERTEX_POINT('',#7971);
#1735=VERTEX_POINT('',#7982);
#1736=VERTEX_POINT('',#7984);
#1737=VERTEX_POINT('',#7986);
#1738=VERTEX_POINT('',#7992);
#1739=VERTEX_POINT('',#7994);
#1740=VERTEX_POINT('',#8025);
#1741=VERTEX_POINT('',#8054);
#1742=VERTEX_POINT('',#8110);
#1743=VERTEX_POINT('',#8142);
#1744=VERTEX_POINT('',#8147);
#1745=VERTEX_POINT('',#8181);
#1746=VERTEX_POINT('',#8234);
#1747=VERTEX_POINT('',#8265);
#1748=VERTEX_POINT('',#8267);
#1749=VERTEX_POINT('',#8272);
#1750=VERTEX_POINT('',#8279);
#1751=VERTEX_POINT('',#8281);
#1752=VERTEX_POINT('',#8304);
#1753=VERTEX_POINT('',#8336);
#1754=VERTEX_POINT('',#8341);
#1755=VERTEX_POINT('',#8375);
#1756=VERTEX_POINT('',#8428);
#1757=VERTEX_POINT('',#8484);
#1758=VERTEX_POINT('',#8510);
#1759=VERTEX_POINT('',#8547);
#1760=VERTEX_POINT('',#8551);
#1761=VERTEX_POINT('',#8555);
#1762=VERTEX_POINT('',#8559);
#1763=VERTEX_POINT('',#8563);
#1764=VERTEX_POINT('',#8567);
#1765=VERTEX_POINT('',#8585);
#1766=VERTEX_POINT('',#8586);
#1767=VERTEX_POINT('',#8598);
#1768=VERTEX_POINT('',#8599);
#1769=VERTEX_POINT('',#8604);
#1770=VERTEX_POINT('',#8606);
#1771=VERTEX_POINT('',#8610);
#1772=VERTEX_POINT('',#8611);
#1773=VERTEX_POINT('',#8618);
#1774=VERTEX_POINT('',#8620);
#1775=VERTEX_POINT('',#8626);
#1776=VERTEX_POINT('',#8627);
#1777=VERTEX_POINT('',#8634);
#1778=VERTEX_POINT('',#8636);
#1779=VERTEX_POINT('',#8645);
#1780=VERTEX_POINT('',#8646);
#1781=VERTEX_POINT('',#8655);
#1782=VERTEX_POINT('',#8657);
#1783=VERTEX_POINT('',#8678);
#1784=VERTEX_POINT('',#8679);
#1785=VERTEX_POINT('',#8681);
#1786=VERTEX_POINT('',#8683);
#1787=VERTEX_POINT('',#8687);
#1788=VERTEX_POINT('',#8688);
#1789=VERTEX_POINT('',#8690);
#1790=VERTEX_POINT('',#8692);
#1791=VERTEX_POINT('',#8695);
#1792=VERTEX_POINT('',#8696);
#1793=VERTEX_POINT('',#8698);
#1794=VERTEX_POINT('',#8700);
#1795=EDGE_CURVE('',#1434,#1435,#1406,.T.);
#1796=EDGE_CURVE('',#1435,#1434,#986,.T.);
#1797=EDGE_CURVE('',#1436,#1437,#1407,.T.);
#1798=EDGE_CURVE('',#1437,#1436,#987,.T.);
#1799=EDGE_CURVE('',#1438,#1439,#1408,.T.);
#1800=EDGE_CURVE('',#1439,#1438,#988,.T.);
#1801=EDGE_CURVE('',#1440,#1441,#1409,.T.);
#1802=EDGE_CURVE('',#1440,#1441,#989,.T.);
#1803=EDGE_CURVE('',#1442,#1435,#1410,.T.);
#1804=EDGE_CURVE('',#1442,#1443,#336,.T.);
#1805=EDGE_CURVE('',#1434,#1443,#1411,.T.);
#1806=EDGE_CURVE('',#1444,#1445,#1412,.T.);
#1807=EDGE_CURVE('',#1445,#1446,#1413,.T.);
#1808=EDGE_CURVE('',#1446,#1447,#1414,.T.);
#1809=EDGE_CURVE('',#1447,#1448,#1415,.T.);
#1810=EDGE_CURVE('',#1448,#1449,#990,.T.);
#1811=EDGE_CURVE('',#1450,#1449,#991,.T.);
#1812=EDGE_CURVE('',#1444,#1450,#992,.T.);
#1813=EDGE_CURVE('',#1451,#1452,#993,.T.);
#1814=EDGE_CURVE('',#1451,#1453,#994,.T.);
#1815=EDGE_CURVE('',#1454,#1453,#995,.T.);
#1816=EDGE_CURVE('',#1454,#1455,#996,.T.);
#1817=EDGE_CURVE('',#1456,#1455,#997,.T.);
#1818=EDGE_CURVE('',#1456,#1457,#998,.T.);
#1819=EDGE_CURVE('',#1458,#1457,#999,.T.);
#1820=EDGE_CURVE('',#1458,#1452,#1000,.T.);
#1821=EDGE_CURVE('',#1459,#1446,#337,.T.);
#1822=EDGE_CURVE('',#1460,#1459,#1416,.T.);
#1823=EDGE_CURVE('',#1448,#1460,#1417,.T.);
#1824=EDGE_CURVE('',#1461,#1437,#1418,.T.);
#1825=EDGE_CURVE('',#1461,#1442,#338,.T.);
#1826=EDGE_CURVE('',#1436,#1442,#1419,.T.);
#1827=EDGE_CURVE('',#1443,#1439,#1420,.T.);
#1828=EDGE_CURVE('',#1443,#1462,#339,.T.);
#1829=EDGE_CURVE('',#1438,#1462,#1421,.T.);
#1830=EDGE_CURVE('',#1463,#1444,#1422,.T.);
#1831=EDGE_CURVE('',#1464,#1450,#1001,.T.);
#1832=EDGE_CURVE('',#1465,#1464,#1002,.T.);
#1833=EDGE_CURVE('',#1465,#1466,#1423,.T.);
#1834=EDGE_CURVE('',#1466,#1467,#1424,.T.);
#1835=EDGE_CURVE('',#1467,#1463,#1425,.T.);
#1836=EDGE_CURVE('',#1468,#1469,#1003,.T.);
#1837=EDGE_CURVE('',#1468,#1470,#1004,.T.);
#1838=EDGE_CURVE('',#1471,#1470,#1005,.T.);
#1839=EDGE_CURVE('',#1471,#1472,#1006,.T.);
#1840=EDGE_CURVE('',#1473,#1472,#1007,.T.);
#1841=EDGE_CURVE('',#1473,#1474,#1008,.T.);
#1842=EDGE_CURVE('',#1475,#1474,#1009,.T.);
#1843=EDGE_CURVE('',#1475,#1469,#1010,.T.);
#1844=EDGE_CURVE('',#1459,#1476,#1426,.T.);
#1845=EDGE_CURVE('',#1476,#1477,#1427,.T.);
#1846=EDGE_CURVE('',#1477,#1478,#1011,.T.);
#1847=EDGE_CURVE('',#1449,#1478,#1012,.T.);
#1848=EDGE_CURVE('',#1479,#1480,#1013,.T.);
#1849=EDGE_CURVE('',#1481,#1479,#1014,.T.);
#1850=EDGE_CURVE('',#1482,#1481,#1015,.T.);
#1851=EDGE_CURVE('',#1483,#1482,#1016,.T.);
#1852=EDGE_CURVE('',#1484,#1483,#1017,.T.);
#1853=EDGE_CURVE('',#1485,#1484,#1018,.T.);
#1854=EDGE_CURVE('',#1486,#1485,#1019,.T.);
#1855=EDGE_CURVE('',#1480,#1486,#1020,.T.);
#1856=EDGE_CURVE('',#1487,#1465,#1428,.T.);
#1857=EDGE_CURVE('',#1478,#1464,#1021,.T.);
#1858=EDGE_CURVE('',#1477,#1488,#1429,.T.);
#1859=EDGE_CURVE('',#1488,#1489,#1430,.T.);
#1860=EDGE_CURVE('',#1489,#1487,#1431,.T.);
#1861=EDGE_CURVE('',#1490,#1491,#1022,.T.);
#1862=EDGE_CURVE('',#1490,#1492,#1023,.T.);
#1863=EDGE_CURVE('',#1493,#1492,#1024,.T.);
#1864=EDGE_CURVE('',#1493,#1494,#1025,.T.);
#1865=EDGE_CURVE('',#1495,#1494,#1026,.T.);
#1866=EDGE_CURVE('',#1495,#1496,#1027,.T.);
#1867=EDGE_CURVE('',#1497,#1496,#1028,.T.);
#1868=EDGE_CURVE('',#1497,#1491,#1029,.T.);
#1869=EDGE_CURVE('',#1489,#1459,#340,.T.);
#1870=EDGE_CURVE('',#1462,#1441,#1432,.T.);
#1871=EDGE_CURVE('',#1462,#1461,#341,.T.);
#1872=EDGE_CURVE('',#1440,#1461,#1433,.T.);
#1873=EDGE_CURVE('',#1446,#1467,#342,.T.);
#1874=EDGE_CURVE('',#1467,#1489,#343,.T.);
#1875=EDGE_CURVE('',#1459,#1461,#1030,.T.);
#1876=EDGE_CURVE('',#1441,#1438,#1031,.T.);
#1877=EDGE_CURVE('',#1439,#1434,#1032,.T.);
#1878=EDGE_CURVE('',#1435,#1436,#1033,.T.);
#1879=EDGE_CURVE('',#1437,#1440,#1034,.T.);
#1880=EDGE_CURVE('',#1498,#1499,#344,.T.);
#1881=EDGE_CURVE('',#1499,#1500,#345,.T.);
#1882=EDGE_CURVE('',#1500,#1501,#346,.T.);
#1883=EDGE_CURVE('',#1501,#1500,#347,.T.);
#1884=EDGE_CURVE('',#1499,#1498,#348,.T.);
#1885=EDGE_CURVE('',#1502,#1503,#349,.T.);
#1886=EDGE_CURVE('',#1503,#1504,#350,.T.);
#1887=EDGE_CURVE('',#1504,#1505,#351,.T.);
#1888=EDGE_CURVE('',#1505,#1502,#352,.T.);
#1889=EDGE_CURVE('',#1502,#1499,#1035,.T.);
#1890=EDGE_CURVE('',#1500,#1506,#1036,.T.);
#1891=EDGE_CURVE('',#1506,#1507,#353,.T.);
#1892=EDGE_CURVE('',#1507,#1508,#354,.T.);
#1893=EDGE_CURVE('',#1508,#1509,#355,.T.);
#1894=EDGE_CURVE('',#1509,#1506,#356,.T.);
#1895=EDGE_CURVE('',#1510,#1511,#357,.T.);
#1896=EDGE_CURVE('',#1511,#1512,#358,.T.);
#1897=EDGE_CURVE('',#1512,#1513,#359,.T.);
#1898=EDGE_CURVE('',#1513,#1510,#360,.T.);
#1899=EDGE_CURVE('',#1514,#1515,#361,.T.);
#1900=EDGE_CURVE('',#1515,#1513,#1037,.T.);
#1901=EDGE_CURVE('',#1512,#1504,#1038,.T.);
#1902=EDGE_CURVE('',#1504,#1514,#1039,.T.);
#1903=EDGE_CURVE('',#1516,#1517,#362,.T.);
#1904=EDGE_CURVE('',#1517,#1515,#363,.T.);
#1905=EDGE_CURVE('',#1514,#1516,#364,.T.);
#1906=EDGE_CURVE('',#1518,#1519,#365,.T.);
#1907=EDGE_CURVE('',#1519,#1517,#1040,.T.);
#1908=EDGE_CURVE('',#1516,#1503,#1041,.T.);
#1909=EDGE_CURVE('',#1503,#1518,#1042,.T.);
#1910=EDGE_CURVE('',#1520,#1521,#366,.T.);
#1911=EDGE_CURVE('',#1521,#1519,#367,.T.);
#1912=EDGE_CURVE('',#1518,#1520,#368,.T.);
#1913=EDGE_CURVE('',#1522,#1523,#369,.T.);
#1914=EDGE_CURVE('',#1523,#1521,#1043,.T.);
#1915=EDGE_CURVE('',#1520,#1502,#1044,.T.);
#1916=EDGE_CURVE('',#1502,#1522,#1045,.T.);
#1917=EDGE_CURVE('',#1524,#1525,#370,.T.);
#1918=EDGE_CURVE('',#1525,#1523,#371,.T.);
#1919=EDGE_CURVE('',#1522,#1524,#372,.T.);
#1920=EDGE_CURVE('',#1524,#1505,#1046,.T.);
#1921=EDGE_CURVE('',#1505,#1511,#1047,.T.);
#1922=EDGE_CURVE('',#1510,#1525,#1048,.T.);
#1923=EDGE_CURVE('',#1526,#1523,#1049,.T.);
#1924=EDGE_CURVE('',#1527,#1526,#1050,.T.);
#1925=EDGE_CURVE('',#1521,#1527,#1051,.T.);
#1926=EDGE_CURVE('',#1525,#1528,#1052,.T.);
#1927=EDGE_CURVE('',#1526,#1528,#373,.T.);
#1928=EDGE_CURVE('',#1529,#1510,#1053,.T.);
#1929=EDGE_CURVE('',#1528,#1529,#1054,.T.);
#1930=EDGE_CURVE('',#1513,#1530,#1055,.T.);
#1931=EDGE_CURVE('',#1529,#1530,#374,.T.);
#1932=EDGE_CURVE('',#1528,#1531,#375,.T.);
#1933=EDGE_CURVE('',#1531,#1532,#376,.T.);
#1934=EDGE_CURVE('',#1532,#1526,#377,.T.);
#1935=EDGE_CURVE('',#1533,#1527,#378,.T.);
#1936=EDGE_CURVE('',#1532,#1533,#1056,.T.);
#1937=EDGE_CURVE('',#1534,#1535,#379,.T.);
#1938=EDGE_CURVE('',#1535,#1527,#380,.T.);
#1939=EDGE_CURVE('',#1533,#1534,#381,.T.);
#1940=EDGE_CURVE('',#1536,#1537,#382,.T.);
#1941=EDGE_CURVE('',#1537,#1535,#1057,.T.);
#1942=EDGE_CURVE('',#1534,#1536,#1058,.T.);
#1943=EDGE_CURVE('',#1538,#1539,#383,.T.);
#1944=EDGE_CURVE('',#1539,#1537,#384,.T.);
#1945=EDGE_CURVE('',#1536,#1538,#385,.T.);
#1946=EDGE_CURVE('',#1540,#1530,#386,.T.);
#1947=EDGE_CURVE('',#1530,#1539,#1059,.T.);
#1948=EDGE_CURVE('',#1538,#1540,#1060,.T.);
#1949=EDGE_CURVE('',#1541,#1529,#387,.T.);
#1950=EDGE_CURVE('',#1540,#1541,#388,.T.);
#1951=EDGE_CURVE('',#1541,#1531,#1061,.T.);
#1952=EDGE_CURVE('',#1539,#1515,#1062,.T.);
#1953=EDGE_CURVE('',#1542,#1543,#389,.T.);
#1954=EDGE_CURVE('',#1544,#1542,#1063,.T.);
#1955=EDGE_CURVE('',#1545,#1544,#390,.T.);
#1956=EDGE_CURVE('',#1546,#1545,#1064,.T.);
#1957=EDGE_CURVE('',#1547,#1546,#391,.T.);
#1958=EDGE_CURVE('',#1548,#1547,#1065,.T.);
#1959=EDGE_CURVE('',#1549,#1548,#392,.T.);
#1960=EDGE_CURVE('',#1543,#1549,#1066,.T.);
#1961=EDGE_CURVE('',#1550,#1551,#393,.T.);
#1962=EDGE_CURVE('',#1551,#1552,#394,.T.);
#1963=EDGE_CURVE('',#1552,#1553,#395,.T.);
#1964=EDGE_CURVE('',#1553,#1554,#396,.T.);
#1965=EDGE_CURVE('',#1554,#1552,#397,.T.);
#1966=EDGE_CURVE('',#1551,#1550,#398,.T.);
#1967=EDGE_CURVE('',#1554,#1555,#1067,.T.);
#1968=EDGE_CURVE('',#1555,#1556,#399,.T.);
#1969=EDGE_CURVE('',#1556,#1557,#400,.T.);
#1970=EDGE_CURVE('',#1557,#1558,#401,.T.);
#1971=EDGE_CURVE('',#1558,#1555,#402,.T.);
#1972=EDGE_CURVE('',#1559,#1560,#403,.T.);
#1973=EDGE_CURVE('',#1560,#1561,#404,.T.);
#1974=EDGE_CURVE('',#1561,#1562,#405,.T.);
#1975=EDGE_CURVE('',#1562,#1559,#406,.T.);
#1976=EDGE_CURVE('',#1563,#1564,#407,.T.);
#1977=EDGE_CURVE('',#1564,#1562,#1068,.T.);
#1978=EDGE_CURVE('',#1561,#1563,#1069,.T.);
#1979=EDGE_CURVE('',#1565,#1566,#408,.T.);
#1980=EDGE_CURVE('',#1566,#1564,#409,.T.);
#1981=EDGE_CURVE('',#1563,#1565,#410,.T.);
#1982=EDGE_CURVE('',#1567,#1568,#411,.T.);
#1983=EDGE_CURVE('',#1568,#1566,#1070,.T.);
#1984=EDGE_CURVE('',#1565,#1567,#1071,.T.);
#1985=EDGE_CURVE('',#1569,#1570,#412,.T.);
#1986=EDGE_CURVE('',#1570,#1568,#413,.T.);
#1987=EDGE_CURVE('',#1567,#1569,#414,.T.);
#1988=EDGE_CURVE('',#1571,#1572,#415,.T.);
#1989=EDGE_CURVE('',#1572,#1570,#1072,.T.);
#1990=EDGE_CURVE('',#1569,#1571,#1073,.T.);
#1991=EDGE_CURVE('',#1573,#1574,#416,.T.);
#1992=EDGE_CURVE('',#1574,#1572,#417,.T.);
#1993=EDGE_CURVE('',#1571,#1573,#418,.T.);
#1994=EDGE_CURVE('',#1559,#1574,#1074,.T.);
#1995=EDGE_CURVE('',#1573,#1560,#1075,.T.);
#1996=EDGE_CURVE('',#1575,#1572,#1076,.T.);
#1997=EDGE_CURVE('',#1576,#1575,#1077,.T.);
#1998=EDGE_CURVE('',#1570,#1576,#1078,.T.);
#1999=EDGE_CURVE('',#1574,#1577,#1079,.T.);
#2000=EDGE_CURVE('',#1575,#1577,#419,.T.);
#2001=EDGE_CURVE('',#1578,#1559,#1080,.T.);
#2002=EDGE_CURVE('',#1577,#1578,#1081,.T.);
#2003=EDGE_CURVE('',#1562,#1579,#1082,.T.);
#2004=EDGE_CURVE('',#1578,#1579,#420,.T.);
#2005=EDGE_CURVE('',#1580,#1581,#421,.T.);
#2006=EDGE_CURVE('',#1582,#1580,#1083,.T.);
#2007=EDGE_CURVE('',#1583,#1582,#422,.T.);
#2008=EDGE_CURVE('',#1584,#1583,#1084,.T.);
#2009=EDGE_CURVE('',#1585,#1584,#423,.T.);
#2010=EDGE_CURVE('',#1586,#1585,#1085,.T.);
#2011=EDGE_CURVE('',#1587,#1586,#424,.T.);
#2012=EDGE_CURVE('',#1581,#1587,#1086,.T.);
#2013=EDGE_CURVE('',#1579,#1588,#425,.T.);
#2014=EDGE_CURVE('',#1588,#1589,#426,.T.);
#2015=EDGE_CURVE('',#1589,#1578,#427,.T.);
#2016=EDGE_CURVE('',#1590,#1577,#428,.T.);
#2017=EDGE_CURVE('',#1589,#1590,#1087,.T.);
#2018=EDGE_CURVE('',#1591,#1575,#429,.T.);
#2019=EDGE_CURVE('',#1590,#1591,#430,.T.);
#2020=EDGE_CURVE('',#1592,#1576,#431,.T.);
#2021=EDGE_CURVE('',#1591,#1592,#1088,.T.);
#2022=EDGE_CURVE('',#1593,#1594,#432,.T.);
#2023=EDGE_CURVE('',#1594,#1576,#433,.T.);
#2024=EDGE_CURVE('',#1592,#1593,#434,.T.);
#2025=EDGE_CURVE('',#1595,#1596,#435,.T.);
#2026=EDGE_CURVE('',#1596,#1594,#1089,.T.);
#2027=EDGE_CURVE('',#1593,#1595,#1090,.T.);
#2028=EDGE_CURVE('',#1597,#1598,#436,.T.);
#2029=EDGE_CURVE('',#1598,#1596,#437,.T.);
#2030=EDGE_CURVE('',#1595,#1597,#438,.T.);
#2031=EDGE_CURVE('',#1597,#1588,#1091,.T.);
#2032=EDGE_CURVE('',#1579,#1598,#1092,.T.);
#2033=EDGE_CURVE('',#1594,#1568,#1093,.T.);
#2034=EDGE_CURVE('',#1566,#1596,#1094,.T.);
#2035=EDGE_CURVE('',#1598,#1564,#1095,.T.);
#2036=EDGE_CURVE('',#1599,#1600,#439,.T.);
#2037=EDGE_CURVE('',#1600,#1601,#440,.T.);
#2038=EDGE_CURVE('',#1601,#1602,#441,.T.);
#2039=EDGE_CURVE('',#1602,#1599,#442,.T.);
#2040=EDGE_CURVE('',#1603,#1604,#67,.T.);
#2041=EDGE_CURVE('',#1603,#1605,#68,.T.);
#2042=EDGE_CURVE('',#1605,#1606,#69,.T.);
#2043=EDGE_CURVE('',#1606,#1604,#70,.T.);
#2044=EDGE_CURVE('',#1607,#1608,#71,.T.);
#2045=EDGE_CURVE('',#1608,#1609,#72,.T.);
#2046=EDGE_CURVE('',#1609,#1610,#73,.T.);
#2047=EDGE_CURVE('',#1610,#1611,#15,.T.);
#2048=EDGE_CURVE('',#1611,#1612,#74,.T.);
#2049=EDGE_CURVE('',#1607,#1612,#443,.T.);
#2050=EDGE_CURVE('',#1613,#1608,#1096,.T.);
#2051=EDGE_CURVE('',#1613,#1614,#75,.T.);
#2052=EDGE_CURVE('',#1614,#1609,#1097,.T.);
#2053=EDGE_CURVE('',#1606,#1615,#16,.T.);
#2054=EDGE_CURVE('',#1615,#1614,#76,.T.);
#2055=EDGE_CURVE('',#1616,#1613,#77,.T.);
#2056=EDGE_CURVE('',#1604,#1616,#444,.F.);
#2057=EDGE_CURVE('',#1611,#1617,#78,.T.);
#2058=EDGE_CURVE('',#1617,#1618,#79,.T.);
#2059=EDGE_CURVE('',#1618,#1612,#80,.T.);
#2060=EDGE_CURVE('',#1619,#1620,#81,.T.);
#2061=EDGE_CURVE('',#1619,#1621,#82,.T.);
#2062=EDGE_CURVE('',#1621,#1622,#83,.T.);
#2063=EDGE_CURVE('',#1622,#1623,#17,.T.);
#2064=EDGE_CURVE('',#1623,#1624,#84,.T.);
#2065=EDGE_CURVE('',#1620,#1624,#445,.F.);
#2066=EDGE_CURVE('',#1625,#1619,#1098,.T.);
#2067=EDGE_CURVE('',#1625,#1626,#85,.T.);
#2068=EDGE_CURVE('',#1626,#1621,#1099,.T.);
#2069=EDGE_CURVE('',#1627,#1628,#86,.T.);
#2070=EDGE_CURVE('',#1628,#1629,#87,.T.);
#2071=EDGE_CURVE('',#1629,#1630,#88,.T.);
#2072=EDGE_CURVE('',#1630,#1627,#89,.T.);
#2073=EDGE_CURVE('',#1625,#1631,#90,.T.);
#2074=EDGE_CURVE('',#1627,#1631,#446,.T.);
#2075=EDGE_CURVE('',#1630,#1632,#18,.T.);
#2076=EDGE_CURVE('',#1632,#1626,#91,.T.);
#2077=EDGE_CURVE('',#1623,#1633,#92,.T.);
#2078=EDGE_CURVE('',#1633,#1634,#93,.T.);
#2079=EDGE_CURVE('',#1624,#1634,#94,.T.);
#2080=EDGE_CURVE('',#1491,#1635,#19,.T.);
#2081=EDGE_CURVE('',#1635,#1636,#1100,.T.);
#2082=EDGE_CURVE('',#1490,#1636,#20,.T.);
#2083=EDGE_CURVE('',#1497,#1637,#21,.T.);
#2084=EDGE_CURVE('',#1637,#1635,#1101,.T.);
#2085=EDGE_CURVE('',#1496,#1638,#22,.T.);
#2086=EDGE_CURVE('',#1638,#1637,#1102,.T.);
#2087=EDGE_CURVE('',#1495,#1639,#23,.T.);
#2088=EDGE_CURVE('',#1639,#1638,#1103,.T.);
#2089=EDGE_CURVE('',#1494,#1640,#24,.T.);
#2090=EDGE_CURVE('',#1640,#1639,#1104,.T.);
#2091=EDGE_CURVE('',#1641,#1640,#1105,.T.);
#2092=EDGE_CURVE('',#1493,#1641,#25,.T.);
#2093=EDGE_CURVE('',#1642,#1641,#1106,.T.);
#2094=EDGE_CURVE('',#1492,#1642,#26,.T.);
#2095=EDGE_CURVE('',#1636,#1642,#1107,.T.);
#2096=EDGE_CURVE('',#1605,#1640,#1108,.T.);
#2097=EDGE_CURVE('',#1641,#1615,#1109,.T.);
#2098=EDGE_CURVE('',#1610,#1642,#1110,.T.);
#2099=EDGE_CURVE('',#1636,#1617,#1111,.T.);
#2100=EDGE_CURVE('',#1629,#1635,#1112,.T.);
#2101=EDGE_CURVE('',#1637,#1632,#1113,.T.);
#2102=EDGE_CURVE('',#1622,#1638,#1114,.T.);
#2103=EDGE_CURVE('',#1639,#1633,#1115,.T.);
#2104=EDGE_CURVE('',#1643,#1644,#95,.T.);
#2105=EDGE_CURVE('',#1643,#1645,#96,.T.);
#2106=EDGE_CURVE('',#1645,#1646,#97,.T.);
#2107=EDGE_CURVE('',#1646,#1644,#98,.T.);
#2108=EDGE_CURVE('',#1647,#1648,#99,.T.);
#2109=EDGE_CURVE('',#1648,#1649,#100,.T.);
#2110=EDGE_CURVE('',#1649,#1650,#101,.T.);
#2111=EDGE_CURVE('',#1650,#1651,#27,.T.);
#2112=EDGE_CURVE('',#1651,#1652,#102,.T.);
#2113=EDGE_CURVE('',#1647,#1652,#447,.T.);
#2114=EDGE_CURVE('',#1653,#1648,#1116,.T.);
#2115=EDGE_CURVE('',#1653,#1654,#103,.T.);
#2116=EDGE_CURVE('',#1654,#1649,#1117,.T.);
#2117=EDGE_CURVE('',#1646,#1655,#28,.T.);
#2118=EDGE_CURVE('',#1655,#1654,#104,.T.);
#2119=EDGE_CURVE('',#1656,#1653,#105,.T.);
#2120=EDGE_CURVE('',#1644,#1656,#448,.F.);
#2121=EDGE_CURVE('',#1651,#1657,#106,.T.);
#2122=EDGE_CURVE('',#1657,#1658,#107,.T.);
#2123=EDGE_CURVE('',#1658,#1652,#108,.T.);
#2124=EDGE_CURVE('',#1659,#1660,#109,.T.);
#2125=EDGE_CURVE('',#1659,#1661,#110,.T.);
#2126=EDGE_CURVE('',#1661,#1662,#111,.T.);
#2127=EDGE_CURVE('',#1662,#1663,#29,.T.);
#2128=EDGE_CURVE('',#1663,#1664,#112,.T.);
#2129=EDGE_CURVE('',#1660,#1664,#449,.F.);
#2130=EDGE_CURVE('',#1665,#1659,#1118,.T.);
#2131=EDGE_CURVE('',#1665,#1666,#113,.T.);
#2132=EDGE_CURVE('',#1666,#1661,#1119,.T.);
#2133=EDGE_CURVE('',#1667,#1668,#114,.T.);
#2134=EDGE_CURVE('',#1668,#1669,#115,.T.);
#2135=EDGE_CURVE('',#1669,#1670,#116,.T.);
#2136=EDGE_CURVE('',#1670,#1667,#117,.T.);
#2137=EDGE_CURVE('',#1665,#1671,#118,.T.);
#2138=EDGE_CURVE('',#1667,#1671,#450,.T.);
#2139=EDGE_CURVE('',#1670,#1672,#30,.T.);
#2140=EDGE_CURVE('',#1672,#1666,#119,.T.);
#2141=EDGE_CURVE('',#1663,#1673,#120,.T.);
#2142=EDGE_CURVE('',#1673,#1674,#121,.T.);
#2143=EDGE_CURVE('',#1664,#1674,#122,.T.);
#2144=EDGE_CURVE('',#1469,#1675,#31,.T.);
#2145=EDGE_CURVE('',#1675,#1676,#1120,.T.);
#2146=EDGE_CURVE('',#1468,#1676,#32,.T.);
#2147=EDGE_CURVE('',#1475,#1677,#33,.T.);
#2148=EDGE_CURVE('',#1677,#1675,#1121,.T.);
#2149=EDGE_CURVE('',#1474,#1678,#34,.T.);
#2150=EDGE_CURVE('',#1678,#1677,#1122,.T.);
#2151=EDGE_CURVE('',#1473,#1679,#35,.T.);
#2152=EDGE_CURVE('',#1679,#1678,#1123,.T.);
#2153=EDGE_CURVE('',#1472,#1680,#36,.T.);
#2154=EDGE_CURVE('',#1680,#1679,#1124,.T.);
#2155=EDGE_CURVE('',#1681,#1680,#1125,.T.);
#2156=EDGE_CURVE('',#1471,#1681,#37,.T.);
#2157=EDGE_CURVE('',#1682,#1681,#1126,.T.);
#2158=EDGE_CURVE('',#1470,#1682,#38,.T.);
#2159=EDGE_CURVE('',#1676,#1682,#1127,.T.);
#2160=EDGE_CURVE('',#1645,#1680,#1128,.T.);
#2161=EDGE_CURVE('',#1681,#1655,#1129,.T.);
#2162=EDGE_CURVE('',#1650,#1682,#1130,.T.);
#2163=EDGE_CURVE('',#1676,#1657,#1131,.T.);
#2164=EDGE_CURVE('',#1669,#1675,#1132,.T.);
#2165=EDGE_CURVE('',#1677,#1672,#1133,.T.);
#2166=EDGE_CURVE('',#1662,#1678,#1134,.T.);
#2167=EDGE_CURVE('',#1679,#1673,#1135,.T.);
#2168=EDGE_CURVE('',#1683,#1684,#123,.T.);
#2169=EDGE_CURVE('',#1683,#1685,#124,.T.);
#2170=EDGE_CURVE('',#1685,#1686,#125,.T.);
#2171=EDGE_CURVE('',#1686,#1684,#126,.T.);
#2172=EDGE_CURVE('',#1687,#1688,#127,.T.);
#2173=EDGE_CURVE('',#1688,#1689,#128,.T.);
#2174=EDGE_CURVE('',#1689,#1690,#129,.T.);
#2175=EDGE_CURVE('',#1690,#1691,#39,.T.);
#2176=EDGE_CURVE('',#1691,#1692,#130,.T.);
#2177=EDGE_CURVE('',#1687,#1692,#451,.T.);
#2178=EDGE_CURVE('',#1693,#1688,#1136,.T.);
#2179=EDGE_CURVE('',#1693,#1694,#131,.T.);
#2180=EDGE_CURVE('',#1694,#1689,#1137,.T.);
#2181=EDGE_CURVE('',#1686,#1695,#40,.T.);
#2182=EDGE_CURVE('',#1695,#1694,#132,.T.);
#2183=EDGE_CURVE('',#1696,#1693,#133,.T.);
#2184=EDGE_CURVE('',#1684,#1696,#452,.F.);
#2185=EDGE_CURVE('',#1691,#1697,#134,.T.);
#2186=EDGE_CURVE('',#1697,#1698,#135,.T.);
#2187=EDGE_CURVE('',#1698,#1692,#136,.T.);
#2188=EDGE_CURVE('',#1699,#1700,#137,.T.);
#2189=EDGE_CURVE('',#1699,#1701,#138,.T.);
#2190=EDGE_CURVE('',#1701,#1702,#139,.T.);
#2191=EDGE_CURVE('',#1702,#1703,#41,.T.);
#2192=EDGE_CURVE('',#1703,#1704,#140,.T.);
#2193=EDGE_CURVE('',#1700,#1704,#453,.F.);
#2194=EDGE_CURVE('',#1705,#1699,#1138,.T.);
#2195=EDGE_CURVE('',#1705,#1706,#141,.T.);
#2196=EDGE_CURVE('',#1706,#1701,#1139,.T.);
#2197=EDGE_CURVE('',#1707,#1708,#142,.T.);
#2198=EDGE_CURVE('',#1708,#1709,#143,.T.);
#2199=EDGE_CURVE('',#1709,#1710,#144,.T.);
#2200=EDGE_CURVE('',#1710,#1707,#145,.T.);
#2201=EDGE_CURVE('',#1705,#1711,#146,.T.);
#2202=EDGE_CURVE('',#1707,#1711,#454,.T.);
#2203=EDGE_CURVE('',#1710,#1712,#42,.T.);
#2204=EDGE_CURVE('',#1712,#1706,#147,.T.);
#2205=EDGE_CURVE('',#1703,#1713,#148,.T.);
#2206=EDGE_CURVE('',#1713,#1714,#149,.T.);
#2207=EDGE_CURVE('',#1704,#1714,#150,.T.);
#2208=EDGE_CURVE('',#1452,#1715,#43,.T.);
#2209=EDGE_CURVE('',#1715,#1716,#1140,.T.);
#2210=EDGE_CURVE('',#1451,#1716,#44,.T.);
#2211=EDGE_CURVE('',#1458,#1717,#45,.T.);
#2212=EDGE_CURVE('',#1717,#1715,#1141,.T.);
#2213=EDGE_CURVE('',#1457,#1718,#46,.T.);
#2214=EDGE_CURVE('',#1718,#1717,#1142,.T.);
#2215=EDGE_CURVE('',#1456,#1719,#47,.T.);
#2216=EDGE_CURVE('',#1719,#1718,#1143,.T.);
#2217=EDGE_CURVE('',#1455,#1720,#48,.T.);
#2218=EDGE_CURVE('',#1720,#1719,#1144,.T.);
#2219=EDGE_CURVE('',#1721,#1720,#1145,.T.);
#2220=EDGE_CURVE('',#1454,#1721,#49,.T.);
#2221=EDGE_CURVE('',#1722,#1721,#1146,.T.);
#2222=EDGE_CURVE('',#1453,#1722,#50,.T.);
#2223=EDGE_CURVE('',#1716,#1722,#1147,.T.);
#2224=EDGE_CURVE('',#1685,#1720,#1148,.T.);
#2225=EDGE_CURVE('',#1721,#1695,#1149,.T.);
#2226=EDGE_CURVE('',#1690,#1722,#1150,.T.);
#2227=EDGE_CURVE('',#1716,#1697,#1151,.T.);
#2228=EDGE_CURVE('',#1709,#1715,#1152,.T.);
#2229=EDGE_CURVE('',#1717,#1712,#1153,.T.);
#2230=EDGE_CURVE('',#1702,#1718,#1154,.T.);
#2231=EDGE_CURVE('',#1719,#1713,#1155,.T.);
#2232=EDGE_CURVE('',#1723,#1724,#151,.T.);
#2233=EDGE_CURVE('',#1725,#1723,#1156,.T.);
#2234=EDGE_CURVE('',#1726,#1725,#1157,.T.);
#2235=EDGE_CURVE('',#1727,#1726,#1158,.T.);
#2236=EDGE_CURVE('',#1728,#1727,#152,.T.);
#2237=EDGE_CURVE('',#1618,#1728,#455,.T.);
#2238=EDGE_CURVE('',#1658,#1628,#456,.T.);
#2239=EDGE_CURVE('',#1698,#1668,#457,.T.);
#2240=EDGE_CURVE('',#1724,#1708,#458,.T.);
#2241=EDGE_CURVE('',#1729,#1730,#459,.T.);
#2242=EDGE_CURVE('',#1730,#1729,#460,.T.);
#2243=EDGE_CURVE('',#1711,#1731,#461,.T.);
#2244=EDGE_CURVE('',#1732,#1731,#153,.T.);
#2245=EDGE_CURVE('',#1724,#1732,#154,.T.);
#2246=EDGE_CURVE('',#1671,#1687,#462,.T.);
#2247=EDGE_CURVE('',#1631,#1647,#463,.T.);
#2248=EDGE_CURVE('',#1733,#1728,#155,.T.);
#2249=EDGE_CURVE('',#1734,#1733,#156,.T.);
#2250=EDGE_CURVE('',#1734,#1607,#464,.T.);
#2251=EDGE_CURVE('',#1656,#1620,#465,.F.);
#2252=EDGE_CURVE('',#1696,#1660,#466,.F.);
#2253=EDGE_CURVE('',#1735,#1700,#467,.F.);
#2254=EDGE_CURVE('',#1736,#1735,#51,.T.);
#2255=EDGE_CURVE('',#1737,#1736,#1159,.T.);
#2256=EDGE_CURVE('',#1731,#1737,#52,.T.);
#2257=EDGE_CURVE('',#1674,#1683,#468,.T.);
#2258=EDGE_CURVE('',#1714,#1738,#469,.T.);
#2259=EDGE_CURVE('',#1739,#1738,#157,.T.);
#2260=EDGE_CURVE('',#1735,#1739,#158,.T.);
#2261=EDGE_CURVE('',#1634,#1643,#470,.T.);
#2262=EDGE_CURVE('',#1738,#1740,#159,.T.);
#2263=EDGE_CURVE('',#1740,#1741,#160,.T.);
#2264=EDGE_CURVE('',#1741,#1739,#161,.T.);
#2265=EDGE_CURVE('',#1737,#1742,#162,.T.);
#2266=EDGE_CURVE('',#1742,#1743,#163,.T.);
#2267=EDGE_CURVE('',#1743,#1744,#53,.T.);
#2268=EDGE_CURVE('',#1744,#1732,#164,.T.);
#2269=EDGE_CURVE('',#1736,#1745,#165,.T.);
#2270=EDGE_CURVE('',#1745,#1742,#1160,.T.);
#2271=EDGE_CURVE('',#1741,#1746,#54,.T.);
#2272=EDGE_CURVE('',#1746,#1745,#166,.T.);
#2273=EDGE_CURVE('',#1744,#1723,#167,.T.);
#2274=EDGE_CURVE('',#1616,#1747,#471,.F.);
#2275=EDGE_CURVE('',#1748,#1747,#168,.T.);
#2276=EDGE_CURVE('',#1749,#1748,#169,.T.);
#2277=EDGE_CURVE('',#1749,#1603,#472,.T.);
#2278=EDGE_CURVE('',#1750,#1734,#55,.T.);
#2279=EDGE_CURVE('',#1751,#1750,#1161,.T.);
#2280=EDGE_CURVE('',#1747,#1751,#56,.T.);
#2281=EDGE_CURVE('',#1751,#1752,#170,.T.);
#2282=EDGE_CURVE('',#1752,#1753,#171,.T.);
#2283=EDGE_CURVE('',#1753,#1754,#57,.T.);
#2284=EDGE_CURVE('',#1754,#1748,#172,.T.);
#2285=EDGE_CURVE('',#1750,#1755,#173,.T.);
#2286=EDGE_CURVE('',#1755,#1752,#1162,.T.);
#2287=EDGE_CURVE('',#1727,#1756,#174,.T.);
#2288=EDGE_CURVE('',#1756,#1733,#175,.T.);
#2289=EDGE_CURVE('',#1756,#1757,#58,.T.);
#2290=EDGE_CURVE('',#1757,#1755,#176,.T.);
#2291=EDGE_CURVE('',#1754,#1758,#177,.T.);
#2292=EDGE_CURVE('',#1758,#1749,#178,.T.);
#2293=EDGE_CURVE('',#1480,#1726,#59,.T.);
#2294=EDGE_CURVE('',#1479,#1725,#60,.T.);
#2295=EDGE_CURVE('',#1486,#1759,#61,.T.);
#2296=EDGE_CURVE('',#1759,#1726,#1163,.T.);
#2297=EDGE_CURVE('',#1485,#1760,#62,.T.);
#2298=EDGE_CURVE('',#1760,#1759,#1164,.T.);
#2299=EDGE_CURVE('',#1484,#1761,#63,.T.);
#2300=EDGE_CURVE('',#1761,#1760,#1165,.T.);
#2301=EDGE_CURVE('',#1483,#1762,#64,.T.);
#2302=EDGE_CURVE('',#1762,#1761,#1166,.T.);
#2303=EDGE_CURVE('',#1763,#1762,#1167,.T.);
#2304=EDGE_CURVE('',#1482,#1763,#65,.T.);
#2305=EDGE_CURVE('',#1764,#1763,#1168,.T.);
#2306=EDGE_CURVE('',#1481,#1764,#66,.T.);
#2307=EDGE_CURVE('',#1725,#1764,#1169,.T.);
#2308=EDGE_CURVE('',#1740,#1762,#1170,.T.);
#2309=EDGE_CURVE('',#1763,#1746,#1171,.T.);
#2310=EDGE_CURVE('',#1743,#1764,#1172,.T.);
#2311=EDGE_CURVE('',#1759,#1757,#1173,.T.);
#2312=EDGE_CURVE('',#1753,#1760,#1174,.T.);
#2313=EDGE_CURVE('',#1761,#1758,#1175,.T.);
#2314=EDGE_CURVE('',#1765,#1766,#473,.T.);
#2315=EDGE_CURVE('',#1766,#1765,#474,.T.);
#2316=EDGE_CURVE('',#1730,#1766,#1176,.T.);
#2317=EDGE_CURVE('',#1535,#1519,#1177,.T.);
#2318=EDGE_CURVE('',#1517,#1537,#1178,.T.);
#2319=EDGE_CURVE('',#1767,#1768,#475,.F.);
#2320=EDGE_CURVE('',#1585,#1767,#476,.T.);
#2321=EDGE_CURVE('',#1768,#1584,#477,.T.);
#2322=EDGE_CURVE('',#1769,#1546,#478,.T.);
#2323=EDGE_CURVE('',#1770,#1769,#479,.F.);
#2324=EDGE_CURVE('',#1547,#1770,#480,.T.);
#2325=EDGE_CURVE('',#1771,#1772,#481,.F.);
#2326=EDGE_CURVE('',#1583,#1771,#482,.T.);
#2327=EDGE_CURVE('',#1772,#1582,#483,.T.);
#2328=EDGE_CURVE('',#1771,#1768,#1179,.T.);
#2329=EDGE_CURVE('',#1773,#1586,#484,.T.);
#2330=EDGE_CURVE('',#1774,#1773,#485,.F.);
#2331=EDGE_CURVE('',#1587,#1774,#486,.T.);
#2332=EDGE_CURVE('',#1767,#1773,#1180,.T.);
#2333=EDGE_CURVE('',#1775,#1776,#487,.F.);
#2334=EDGE_CURVE('',#1545,#1775,#488,.T.);
#2335=EDGE_CURVE('',#1776,#1544,#489,.T.);
#2336=EDGE_CURVE('',#1775,#1769,#1181,.T.);
#2337=EDGE_CURVE('',#1777,#1548,#490,.T.);
#2338=EDGE_CURVE('',#1778,#1777,#491,.F.);
#2339=EDGE_CURVE('',#1549,#1778,#492,.T.);
#2340=EDGE_CURVE('',#1770,#1777,#1182,.T.);
#2341=EDGE_CURVE('',#1772,#1778,#1183,.T.);
#2342=EDGE_CURVE('',#1777,#1771,#1184,.T.);
#2343=EDGE_CURVE('',#1779,#1780,#493,.F.);
#2344=EDGE_CURVE('',#1580,#1779,#494,.T.);
#2345=EDGE_CURVE('',#1780,#1581,#495,.T.);
#2346=EDGE_CURVE('',#1779,#1772,#1185,.T.);
#2347=EDGE_CURVE('',#1774,#1780,#1186,.T.);
#2348=EDGE_CURVE('',#1781,#1543,#496,.T.);
#2349=EDGE_CURVE('',#1782,#1781,#497,.F.);
#2350=EDGE_CURVE('',#1542,#1782,#498,.T.);
#2351=EDGE_CURVE('',#1778,#1781,#1187,.T.);
#2352=EDGE_CURVE('',#1780,#1782,#1188,.T.);
#2353=EDGE_CURVE('',#1781,#1779,#1189,.T.);
#2354=EDGE_CURVE('',#1782,#1776,#1190,.T.);
#2355=EDGE_CURVE('',#1773,#1775,#1191,.T.);
#2356=EDGE_CURVE('',#1776,#1774,#1192,.T.);
#2357=EDGE_CURVE('',#1768,#1770,#1193,.T.);
#2358=EDGE_CURVE('',#1769,#1767,#1194,.T.);
#2359=EDGE_CURVE('',#1783,#1784,#499,.T.);
#2360=EDGE_CURVE('',#1785,#1783,#500,.T.);
#2361=EDGE_CURVE('',#1786,#1785,#501,.T.);
#2362=EDGE_CURVE('',#1784,#1786,#502,.T.);
#2363=EDGE_CURVE('',#1787,#1788,#503,.T.);
#2364=EDGE_CURVE('',#1789,#1787,#504,.T.);
#2365=EDGE_CURVE('',#1790,#1789,#505,.T.);
#2366=EDGE_CURVE('',#1788,#1790,#506,.T.);
#2367=EDGE_CURVE('',#1791,#1792,#507,.T.);
#2368=EDGE_CURVE('',#1792,#1793,#508,.T.);
#2369=EDGE_CURVE('',#1793,#1794,#509,.T.);
#2370=EDGE_CURVE('',#1794,#1791,#510,.T.);
#2371=EDGE_CURVE('',#1792,#1784,#511,.T.);
#2372=EDGE_CURVE('',#1788,#1599,#1195,.T.);
#2373=ORIENTED_EDGE('',*,*,#1795,.F.);
#2374=ORIENTED_EDGE('',*,*,#1796,.F.);
#2375=ORIENTED_EDGE('',*,*,#1797,.F.);
#2376=ORIENTED_EDGE('',*,*,#1798,.F.);
#2377=ORIENTED_EDGE('',*,*,#1799,.F.);
#2378=ORIENTED_EDGE('',*,*,#1800,.F.);
#2379=ORIENTED_EDGE('',*,*,#1801,.F.);
#2380=ORIENTED_EDGE('',*,*,#1802,.T.);
#2381=ORIENTED_EDGE('',*,*,#1795,.T.);
#2382=ORIENTED_EDGE('',*,*,#1803,.F.);
#2383=ORIENTED_EDGE('',*,*,#1804,.T.);
#2384=ORIENTED_EDGE('',*,*,#1805,.F.);
#2385=ORIENTED_EDGE('',*,*,#1806,.T.);
#2386=ORIENTED_EDGE('',*,*,#1807,.T.);
#2387=ORIENTED_EDGE('',*,*,#1808,.T.);
#2388=ORIENTED_EDGE('',*,*,#1809,.T.);
#2389=ORIENTED_EDGE('',*,*,#1810,.T.);
#2390=ORIENTED_EDGE('',*,*,#1811,.F.);
#2391=ORIENTED_EDGE('',*,*,#1812,.F.);
#2392=ORIENTED_EDGE('',*,*,#1813,.F.);
#2393=ORIENTED_EDGE('',*,*,#1814,.T.);
#2394=ORIENTED_EDGE('',*,*,#1815,.F.);
#2395=ORIENTED_EDGE('',*,*,#1816,.T.);
#2396=ORIENTED_EDGE('',*,*,#1817,.F.);
#2397=ORIENTED_EDGE('',*,*,#1818,.T.);
#2398=ORIENTED_EDGE('',*,*,#1819,.F.);
#2399=ORIENTED_EDGE('',*,*,#1820,.T.);
#2400=ORIENTED_EDGE('',*,*,#1808,.F.);
#2401=ORIENTED_EDGE('',*,*,#1821,.F.);
#2402=ORIENTED_EDGE('',*,*,#1822,.F.);
#2403=ORIENTED_EDGE('',*,*,#1823,.F.);
#2404=ORIENTED_EDGE('',*,*,#1809,.F.);
#2405=ORIENTED_EDGE('',*,*,#1797,.T.);
#2406=ORIENTED_EDGE('',*,*,#1824,.F.);
#2407=ORIENTED_EDGE('',*,*,#1825,.T.);
#2408=ORIENTED_EDGE('',*,*,#1826,.F.);
#2409=ORIENTED_EDGE('',*,*,#1799,.T.);
#2410=ORIENTED_EDGE('',*,*,#1827,.F.);
#2411=ORIENTED_EDGE('',*,*,#1828,.T.);
#2412=ORIENTED_EDGE('',*,*,#1829,.F.);
#2413=ORIENTED_EDGE('',*,*,#1830,.T.);
#2414=ORIENTED_EDGE('',*,*,#1812,.T.);
#2415=ORIENTED_EDGE('',*,*,#1831,.F.);
#2416=ORIENTED_EDGE('',*,*,#1832,.F.);
#2417=ORIENTED_EDGE('',*,*,#1833,.T.);
#2418=ORIENTED_EDGE('',*,*,#1834,.T.);
#2419=ORIENTED_EDGE('',*,*,#1835,.T.);
#2420=ORIENTED_EDGE('',*,*,#1836,.F.);
#2421=ORIENTED_EDGE('',*,*,#1837,.T.);
#2422=ORIENTED_EDGE('',*,*,#1838,.F.);
#2423=ORIENTED_EDGE('',*,*,#1839,.T.);
#2424=ORIENTED_EDGE('',*,*,#1840,.F.);
#2425=ORIENTED_EDGE('',*,*,#1841,.T.);
#2426=ORIENTED_EDGE('',*,*,#1842,.F.);
#2427=ORIENTED_EDGE('',*,*,#1843,.T.);
#2428=ORIENTED_EDGE('',*,*,#1823,.T.);
#2429=ORIENTED_EDGE('',*,*,#1822,.T.);
#2430=ORIENTED_EDGE('',*,*,#1844,.T.);
#2431=ORIENTED_EDGE('',*,*,#1845,.T.);
#2432=ORIENTED_EDGE('',*,*,#1846,.T.);
#2433=ORIENTED_EDGE('',*,*,#1847,.F.);
#2434=ORIENTED_EDGE('',*,*,#1810,.F.);
#2435=ORIENTED_EDGE('',*,*,#1848,.F.);
#2436=ORIENTED_EDGE('',*,*,#1849,.F.);
#2437=ORIENTED_EDGE('',*,*,#1850,.F.);
#2438=ORIENTED_EDGE('',*,*,#1851,.F.);
#2439=ORIENTED_EDGE('',*,*,#1852,.F.);
#2440=ORIENTED_EDGE('',*,*,#1853,.F.);
#2441=ORIENTED_EDGE('',*,*,#1854,.F.);
#2442=ORIENTED_EDGE('',*,*,#1855,.F.);
#2443=ORIENTED_EDGE('',*,*,#1856,.T.);
#2444=ORIENTED_EDGE('',*,*,#1832,.T.);
#2445=ORIENTED_EDGE('',*,*,#1857,.F.);
#2446=ORIENTED_EDGE('',*,*,#1846,.F.);
#2447=ORIENTED_EDGE('',*,*,#1858,.T.);
#2448=ORIENTED_EDGE('',*,*,#1859,.T.);
#2449=ORIENTED_EDGE('',*,*,#1860,.T.);
#2450=ORIENTED_EDGE('',*,*,#1861,.F.);
#2451=ORIENTED_EDGE('',*,*,#1862,.T.);
#2452=ORIENTED_EDGE('',*,*,#1863,.F.);
#2453=ORIENTED_EDGE('',*,*,#1864,.T.);
#2454=ORIENTED_EDGE('',*,*,#1865,.F.);
#2455=ORIENTED_EDGE('',*,*,#1866,.T.);
#2456=ORIENTED_EDGE('',*,*,#1867,.F.);
#2457=ORIENTED_EDGE('',*,*,#1868,.T.);
#2458=ORIENTED_EDGE('',*,*,#1844,.F.);
#2459=ORIENTED_EDGE('',*,*,#1869,.F.);
#2460=ORIENTED_EDGE('',*,*,#1859,.F.);
#2461=ORIENTED_EDGE('',*,*,#1858,.F.);
#2462=ORIENTED_EDGE('',*,*,#1845,.F.);
#2463=ORIENTED_EDGE('',*,*,#1801,.T.);
#2464=ORIENTED_EDGE('',*,*,#1870,.F.);
#2465=ORIENTED_EDGE('',*,*,#1871,.T.);
#2466=ORIENTED_EDGE('',*,*,#1872,.F.);
#2467=ORIENTED_EDGE('',*,*,#1835,.F.);
#2468=ORIENTED_EDGE('',*,*,#1873,.F.);
#2469=ORIENTED_EDGE('',*,*,#1807,.F.);
#2470=ORIENTED_EDGE('',*,*,#1806,.F.);
#2471=ORIENTED_EDGE('',*,*,#1830,.F.);
#2472=ORIENTED_EDGE('',*,*,#1860,.F.);
#2473=ORIENTED_EDGE('',*,*,#1874,.F.);
#2474=ORIENTED_EDGE('',*,*,#1834,.F.);
#2475=ORIENTED_EDGE('',*,*,#1833,.F.);
#2476=ORIENTED_EDGE('',*,*,#1856,.F.);
#2477=ORIENTED_EDGE('',*,*,#1869,.T.);
#2478=ORIENTED_EDGE('',*,*,#1875,.T.);
#2479=ORIENTED_EDGE('',*,*,#1871,.F.);
#2480=ORIENTED_EDGE('',*,*,#1828,.F.);
#2481=ORIENTED_EDGE('',*,*,#1804,.F.);
#2482=ORIENTED_EDGE('',*,*,#1825,.F.);
#2483=ORIENTED_EDGE('',*,*,#1875,.F.);
#2484=ORIENTED_EDGE('',*,*,#1821,.T.);
#2485=ORIENTED_EDGE('',*,*,#1873,.T.);
#2486=ORIENTED_EDGE('',*,*,#1874,.T.);
#2487=ORIENTED_EDGE('',*,*,#1829,.T.);
#2488=ORIENTED_EDGE('',*,*,#1870,.T.);
#2489=ORIENTED_EDGE('',*,*,#1876,.T.);
#2490=ORIENTED_EDGE('',*,*,#1805,.T.);
#2491=ORIENTED_EDGE('',*,*,#1827,.T.);
#2492=ORIENTED_EDGE('',*,*,#1877,.T.);
#2493=ORIENTED_EDGE('',*,*,#1826,.T.);
#2494=ORIENTED_EDGE('',*,*,#1803,.T.);
#2495=ORIENTED_EDGE('',*,*,#1878,.T.);
#2496=ORIENTED_EDGE('',*,*,#1872,.T.);
#2497=ORIENTED_EDGE('',*,*,#1824,.T.);
#2498=ORIENTED_EDGE('',*,*,#1879,.T.);
#2499=ORIENTED_EDGE('',*,*,#1880,.T.);
#2500=ORIENTED_EDGE('',*,*,#1881,.T.);
#2501=ORIENTED_EDGE('',*,*,#1882,.T.);
#2502=ORIENTED_EDGE('',*,*,#1883,.T.);
#2503=ORIENTED_EDGE('',*,*,#1881,.F.);
#2504=ORIENTED_EDGE('',*,*,#1884,.T.);
#2505=ORIENTED_EDGE('',*,*,#1885,.T.);
#2506=ORIENTED_EDGE('',*,*,#1886,.T.);
#2507=ORIENTED_EDGE('',*,*,#1887,.T.);
#2508=ORIENTED_EDGE('',*,*,#1888,.T.);
#2509=ORIENTED_EDGE('',*,*,#1889,.T.);
#2510=ORIENTED_EDGE('',*,*,#1880,.F.);
#2511=ORIENTED_EDGE('',*,*,#1884,.F.);
#2512=ORIENTED_EDGE('',*,*,#1889,.F.);
#2513=ORIENTED_EDGE('',*,*,#1883,.F.);
#2514=ORIENTED_EDGE('',*,*,#1882,.F.);
#2515=ORIENTED_EDGE('',*,*,#1890,.T.);
#2516=ORIENTED_EDGE('',*,*,#1891,.T.);
#2517=ORIENTED_EDGE('',*,*,#1892,.T.);
#2518=ORIENTED_EDGE('',*,*,#1893,.T.);
#2519=ORIENTED_EDGE('',*,*,#1894,.T.);
#2520=ORIENTED_EDGE('',*,*,#1890,.F.);
#2521=ORIENTED_EDGE('',*,*,#1895,.T.);
#2522=ORIENTED_EDGE('',*,*,#1896,.T.);
#2523=ORIENTED_EDGE('',*,*,#1897,.T.);
#2524=ORIENTED_EDGE('',*,*,#1898,.T.);
#2525=ORIENTED_EDGE('',*,*,#1899,.T.);
#2526=ORIENTED_EDGE('',*,*,#1900,.T.);
#2527=ORIENTED_EDGE('',*,*,#1897,.F.);
#2528=ORIENTED_EDGE('',*,*,#1901,.T.);
#2529=ORIENTED_EDGE('',*,*,#1902,.T.);
#2530=ORIENTED_EDGE('',*,*,#1903,.T.);
#2531=ORIENTED_EDGE('',*,*,#1904,.T.);
#2532=ORIENTED_EDGE('',*,*,#1899,.F.);
#2533=ORIENTED_EDGE('',*,*,#1905,.T.);
#2534=ORIENTED_EDGE('',*,*,#1906,.T.);
#2535=ORIENTED_EDGE('',*,*,#1907,.T.);
#2536=ORIENTED_EDGE('',*,*,#1903,.F.);
#2537=ORIENTED_EDGE('',*,*,#1908,.T.);
#2538=ORIENTED_EDGE('',*,*,#1909,.T.);
#2539=ORIENTED_EDGE('',*,*,#1910,.T.);
#2540=ORIENTED_EDGE('',*,*,#1911,.T.);
#2541=ORIENTED_EDGE('',*,*,#1906,.F.);
#2542=ORIENTED_EDGE('',*,*,#1912,.T.);
#2543=ORIENTED_EDGE('',*,*,#1913,.T.);
#2544=ORIENTED_EDGE('',*,*,#1914,.T.);
#2545=ORIENTED_EDGE('',*,*,#1910,.F.);
#2546=ORIENTED_EDGE('',*,*,#1915,.T.);
#2547=ORIENTED_EDGE('',*,*,#1916,.T.);
#2548=ORIENTED_EDGE('',*,*,#1917,.T.);
#2549=ORIENTED_EDGE('',*,*,#1918,.T.);
#2550=ORIENTED_EDGE('',*,*,#1913,.F.);
#2551=ORIENTED_EDGE('',*,*,#1919,.T.);
#2552=ORIENTED_EDGE('',*,*,#1917,.F.);
#2553=ORIENTED_EDGE('',*,*,#1920,.T.);
#2554=ORIENTED_EDGE('',*,*,#1921,.T.);
#2555=ORIENTED_EDGE('',*,*,#1895,.F.);
#2556=ORIENTED_EDGE('',*,*,#1922,.T.);
#2557=ORIENTED_EDGE('',*,*,#1914,.F.);
#2558=ORIENTED_EDGE('',*,*,#1923,.F.);
#2559=ORIENTED_EDGE('',*,*,#1924,.F.);
#2560=ORIENTED_EDGE('',*,*,#1925,.F.);
#2561=ORIENTED_EDGE('',*,*,#1918,.F.);
#2562=ORIENTED_EDGE('',*,*,#1926,.T.);
#2563=ORIENTED_EDGE('',*,*,#1927,.F.);
#2564=ORIENTED_EDGE('',*,*,#1923,.T.);
#2565=ORIENTED_EDGE('',*,*,#1922,.F.);
#2566=ORIENTED_EDGE('',*,*,#1928,.F.);
#2567=ORIENTED_EDGE('',*,*,#1929,.F.);
#2568=ORIENTED_EDGE('',*,*,#1926,.F.);
#2569=ORIENTED_EDGE('',*,*,#1898,.F.);
#2570=ORIENTED_EDGE('',*,*,#1930,.T.);
#2571=ORIENTED_EDGE('',*,*,#1931,.F.);
#2572=ORIENTED_EDGE('',*,*,#1928,.T.);
#2573=ORIENTED_EDGE('',*,*,#1909,.F.);
#2574=ORIENTED_EDGE('',*,*,#1885,.F.);
#2575=ORIENTED_EDGE('',*,*,#1915,.F.);
#2576=ORIENTED_EDGE('',*,*,#1912,.F.);
#2577=ORIENTED_EDGE('',*,*,#1902,.F.);
#2578=ORIENTED_EDGE('',*,*,#1886,.F.);
#2579=ORIENTED_EDGE('',*,*,#1908,.F.);
#2580=ORIENTED_EDGE('',*,*,#1905,.F.);
#2581=ORIENTED_EDGE('',*,*,#1901,.F.);
#2582=ORIENTED_EDGE('',*,*,#1896,.F.);
#2583=ORIENTED_EDGE('',*,*,#1921,.F.);
#2584=ORIENTED_EDGE('',*,*,#1887,.F.);
#2585=ORIENTED_EDGE('',*,*,#1920,.F.);
#2586=ORIENTED_EDGE('',*,*,#1919,.F.);
#2587=ORIENTED_EDGE('',*,*,#1916,.F.);
#2588=ORIENTED_EDGE('',*,*,#1888,.F.);
#2589=ORIENTED_EDGE('',*,*,#1932,.T.);
#2590=ORIENTED_EDGE('',*,*,#1933,.T.);
#2591=ORIENTED_EDGE('',*,*,#1934,.T.);
#2592=ORIENTED_EDGE('',*,*,#1927,.T.);
#2593=ORIENTED_EDGE('',*,*,#1935,.T.);
#2594=ORIENTED_EDGE('',*,*,#1924,.T.);
#2595=ORIENTED_EDGE('',*,*,#1934,.F.);
#2596=ORIENTED_EDGE('',*,*,#1936,.T.);
#2597=ORIENTED_EDGE('',*,*,#1937,.T.);
#2598=ORIENTED_EDGE('',*,*,#1938,.T.);
#2599=ORIENTED_EDGE('',*,*,#1935,.F.);
#2600=ORIENTED_EDGE('',*,*,#1939,.T.);
#2601=ORIENTED_EDGE('',*,*,#1940,.T.);
#2602=ORIENTED_EDGE('',*,*,#1941,.T.);
#2603=ORIENTED_EDGE('',*,*,#1937,.F.);
#2604=ORIENTED_EDGE('',*,*,#1942,.T.);
#2605=ORIENTED_EDGE('',*,*,#1943,.T.);
#2606=ORIENTED_EDGE('',*,*,#1944,.T.);
#2607=ORIENTED_EDGE('',*,*,#1940,.F.);
#2608=ORIENTED_EDGE('',*,*,#1945,.T.);
#2609=ORIENTED_EDGE('',*,*,#1946,.T.);
#2610=ORIENTED_EDGE('',*,*,#1947,.T.);
#2611=ORIENTED_EDGE('',*,*,#1943,.F.);
#2612=ORIENTED_EDGE('',*,*,#1948,.T.);
#2613=ORIENTED_EDGE('',*,*,#1949,.T.);
#2614=ORIENTED_EDGE('',*,*,#1931,.T.);
#2615=ORIENTED_EDGE('',*,*,#1946,.F.);
#2616=ORIENTED_EDGE('',*,*,#1950,.T.);
#2617=ORIENTED_EDGE('',*,*,#1932,.F.);
#2618=ORIENTED_EDGE('',*,*,#1929,.T.);
#2619=ORIENTED_EDGE('',*,*,#1949,.F.);
#2620=ORIENTED_EDGE('',*,*,#1951,.T.);
#2621=ORIENTED_EDGE('',*,*,#1900,.F.);
#2622=ORIENTED_EDGE('',*,*,#1952,.F.);
#2623=ORIENTED_EDGE('',*,*,#1947,.F.);
#2624=ORIENTED_EDGE('',*,*,#1930,.F.);
#2625=ORIENTED_EDGE('',*,*,#1933,.F.);
#2626=ORIENTED_EDGE('',*,*,#1951,.F.);
#2627=ORIENTED_EDGE('',*,*,#1950,.F.);
#2628=ORIENTED_EDGE('',*,*,#1948,.F.);
#2629=ORIENTED_EDGE('',*,*,#1945,.F.);
#2630=ORIENTED_EDGE('',*,*,#1942,.F.);
#2631=ORIENTED_EDGE('',*,*,#1939,.F.);
#2632=ORIENTED_EDGE('',*,*,#1936,.F.);
#2633=ORIENTED_EDGE('',*,*,#1953,.F.);
#2634=ORIENTED_EDGE('',*,*,#1954,.F.);
#2635=ORIENTED_EDGE('',*,*,#1955,.F.);
#2636=ORIENTED_EDGE('',*,*,#1956,.F.);
#2637=ORIENTED_EDGE('',*,*,#1957,.F.);
#2638=ORIENTED_EDGE('',*,*,#1958,.F.);
#2639=ORIENTED_EDGE('',*,*,#1959,.F.);
#2640=ORIENTED_EDGE('',*,*,#1960,.F.);
#2641=ORIENTED_EDGE('',*,*,#1961,.T.);
#2642=ORIENTED_EDGE('',*,*,#1962,.T.);
#2643=ORIENTED_EDGE('',*,*,#1963,.T.);
#2644=ORIENTED_EDGE('',*,*,#1964,.T.);
#2645=ORIENTED_EDGE('',*,*,#1965,.T.);
#2646=ORIENTED_EDGE('',*,*,#1962,.F.);
#2647=ORIENTED_EDGE('',*,*,#1966,.T.);
#2648=ORIENTED_EDGE('',*,*,#1964,.F.);
#2649=ORIENTED_EDGE('',*,*,#1963,.F.);
#2650=ORIENTED_EDGE('',*,*,#1965,.F.);
#2651=ORIENTED_EDGE('',*,*,#1967,.T.);
#2652=ORIENTED_EDGE('',*,*,#1968,.T.);
#2653=ORIENTED_EDGE('',*,*,#1969,.T.);
#2654=ORIENTED_EDGE('',*,*,#1970,.T.);
#2655=ORIENTED_EDGE('',*,*,#1971,.T.);
#2656=ORIENTED_EDGE('',*,*,#1967,.F.);
#2657=ORIENTED_EDGE('',*,*,#1961,.F.);
#2658=ORIENTED_EDGE('',*,*,#1966,.F.);
#2659=ORIENTED_EDGE('',*,*,#1811,.T.);
#2660=ORIENTED_EDGE('',*,*,#1847,.T.);
#2661=ORIENTED_EDGE('',*,*,#1857,.T.);
#2662=ORIENTED_EDGE('',*,*,#1831,.T.);
#2663=ORIENTED_EDGE('',*,*,#1972,.T.);
#2664=ORIENTED_EDGE('',*,*,#1973,.T.);
#2665=ORIENTED_EDGE('',*,*,#1974,.T.);
#2666=ORIENTED_EDGE('',*,*,#1975,.T.);
#2667=ORIENTED_EDGE('',*,*,#1976,.T.);
#2668=ORIENTED_EDGE('',*,*,#1977,.T.);
#2669=ORIENTED_EDGE('',*,*,#1974,.F.);
#2670=ORIENTED_EDGE('',*,*,#1978,.T.);
#2671=ORIENTED_EDGE('',*,*,#1979,.T.);
#2672=ORIENTED_EDGE('',*,*,#1980,.T.);
#2673=ORIENTED_EDGE('',*,*,#1976,.F.);
#2674=ORIENTED_EDGE('',*,*,#1981,.T.);
#2675=ORIENTED_EDGE('',*,*,#1982,.T.);
#2676=ORIENTED_EDGE('',*,*,#1983,.T.);
#2677=ORIENTED_EDGE('',*,*,#1979,.F.);
#2678=ORIENTED_EDGE('',*,*,#1984,.T.);
#2679=ORIENTED_EDGE('',*,*,#1985,.T.);
#2680=ORIENTED_EDGE('',*,*,#1986,.T.);
#2681=ORIENTED_EDGE('',*,*,#1982,.F.);
#2682=ORIENTED_EDGE('',*,*,#1987,.T.);
#2683=ORIENTED_EDGE('',*,*,#1988,.T.);
#2684=ORIENTED_EDGE('',*,*,#1989,.T.);
#2685=ORIENTED_EDGE('',*,*,#1985,.F.);
#2686=ORIENTED_EDGE('',*,*,#1990,.T.);
#2687=ORIENTED_EDGE('',*,*,#1991,.T.);
#2688=ORIENTED_EDGE('',*,*,#1992,.T.);
#2689=ORIENTED_EDGE('',*,*,#1988,.F.);
#2690=ORIENTED_EDGE('',*,*,#1993,.T.);
#2691=ORIENTED_EDGE('',*,*,#1972,.F.);
#2692=ORIENTED_EDGE('',*,*,#1994,.T.);
#2693=ORIENTED_EDGE('',*,*,#1991,.F.);
#2694=ORIENTED_EDGE('',*,*,#1995,.T.);
#2695=ORIENTED_EDGE('',*,*,#1989,.F.);
#2696=ORIENTED_EDGE('',*,*,#1996,.F.);
#2697=ORIENTED_EDGE('',*,*,#1997,.F.);
#2698=ORIENTED_EDGE('',*,*,#1998,.F.);
#2699=ORIENTED_EDGE('',*,*,#1992,.F.);
#2700=ORIENTED_EDGE('',*,*,#1999,.T.);
#2701=ORIENTED_EDGE('',*,*,#2000,.F.);
#2702=ORIENTED_EDGE('',*,*,#1996,.T.);
#2703=ORIENTED_EDGE('',*,*,#1994,.F.);
#2704=ORIENTED_EDGE('',*,*,#2001,.F.);
#2705=ORIENTED_EDGE('',*,*,#2002,.F.);
#2706=ORIENTED_EDGE('',*,*,#1999,.F.);
#2707=ORIENTED_EDGE('',*,*,#1975,.F.);
#2708=ORIENTED_EDGE('',*,*,#2003,.T.);
#2709=ORIENTED_EDGE('',*,*,#2004,.F.);
#2710=ORIENTED_EDGE('',*,*,#2001,.T.);
#2711=ORIENTED_EDGE('',*,*,#1973,.F.);
#2712=ORIENTED_EDGE('',*,*,#1995,.F.);
#2713=ORIENTED_EDGE('',*,*,#1993,.F.);
#2714=ORIENTED_EDGE('',*,*,#1990,.F.);
#2715=ORIENTED_EDGE('',*,*,#1987,.F.);
#2716=ORIENTED_EDGE('',*,*,#1984,.F.);
#2717=ORIENTED_EDGE('',*,*,#1981,.F.);
#2718=ORIENTED_EDGE('',*,*,#1978,.F.);
#2719=ORIENTED_EDGE('',*,*,#2005,.F.);
#2720=ORIENTED_EDGE('',*,*,#2006,.F.);
#2721=ORIENTED_EDGE('',*,*,#2007,.F.);
#2722=ORIENTED_EDGE('',*,*,#2008,.F.);
#2723=ORIENTED_EDGE('',*,*,#2009,.F.);
#2724=ORIENTED_EDGE('',*,*,#2010,.F.);
#2725=ORIENTED_EDGE('',*,*,#2011,.F.);
#2726=ORIENTED_EDGE('',*,*,#2012,.F.);
#2727=ORIENTED_EDGE('',*,*,#2013,.T.);
#2728=ORIENTED_EDGE('',*,*,#2014,.T.);
#2729=ORIENTED_EDGE('',*,*,#2015,.T.);
#2730=ORIENTED_EDGE('',*,*,#2004,.T.);
#2731=ORIENTED_EDGE('',*,*,#2016,.T.);
#2732=ORIENTED_EDGE('',*,*,#2002,.T.);
#2733=ORIENTED_EDGE('',*,*,#2015,.F.);
#2734=ORIENTED_EDGE('',*,*,#2017,.T.);
#2735=ORIENTED_EDGE('',*,*,#2018,.T.);
#2736=ORIENTED_EDGE('',*,*,#2000,.T.);
#2737=ORIENTED_EDGE('',*,*,#2016,.F.);
#2738=ORIENTED_EDGE('',*,*,#2019,.T.);
#2739=ORIENTED_EDGE('',*,*,#2020,.T.);
#2740=ORIENTED_EDGE('',*,*,#1997,.T.);
#2741=ORIENTED_EDGE('',*,*,#2018,.F.);
#2742=ORIENTED_EDGE('',*,*,#2021,.T.);
#2743=ORIENTED_EDGE('',*,*,#2022,.T.);
#2744=ORIENTED_EDGE('',*,*,#2023,.T.);
#2745=ORIENTED_EDGE('',*,*,#2020,.F.);
#2746=ORIENTED_EDGE('',*,*,#2024,.T.);
#2747=ORIENTED_EDGE('',*,*,#2025,.T.);
#2748=ORIENTED_EDGE('',*,*,#2026,.T.);
#2749=ORIENTED_EDGE('',*,*,#2022,.F.);
#2750=ORIENTED_EDGE('',*,*,#2027,.T.);
#2751=ORIENTED_EDGE('',*,*,#2028,.T.);
#2752=ORIENTED_EDGE('',*,*,#2029,.T.);
#2753=ORIENTED_EDGE('',*,*,#2025,.F.);
#2754=ORIENTED_EDGE('',*,*,#2030,.T.);
#2755=ORIENTED_EDGE('',*,*,#2028,.F.);
#2756=ORIENTED_EDGE('',*,*,#2031,.T.);
#2757=ORIENTED_EDGE('',*,*,#2013,.F.);
#2758=ORIENTED_EDGE('',*,*,#2032,.T.);
#2759=ORIENTED_EDGE('',*,*,#1983,.F.);
#2760=ORIENTED_EDGE('',*,*,#2033,.F.);
#2761=ORIENTED_EDGE('',*,*,#2026,.F.);
#2762=ORIENTED_EDGE('',*,*,#2034,.F.);
#2763=ORIENTED_EDGE('',*,*,#1980,.F.);
#2764=ORIENTED_EDGE('',*,*,#2034,.T.);
#2765=ORIENTED_EDGE('',*,*,#2029,.F.);
#2766=ORIENTED_EDGE('',*,*,#2035,.T.);
#2767=ORIENTED_EDGE('',*,*,#1977,.F.);
#2768=ORIENTED_EDGE('',*,*,#2035,.F.);
#2769=ORIENTED_EDGE('',*,*,#2032,.F.);
#2770=ORIENTED_EDGE('',*,*,#2003,.F.);
#2771=ORIENTED_EDGE('',*,*,#2014,.F.);
#2772=ORIENTED_EDGE('',*,*,#2031,.F.);
#2773=ORIENTED_EDGE('',*,*,#2030,.F.);
#2774=ORIENTED_EDGE('',*,*,#2027,.F.);
#2775=ORIENTED_EDGE('',*,*,#2024,.F.);
#2776=ORIENTED_EDGE('',*,*,#2021,.F.);
#2777=ORIENTED_EDGE('',*,*,#2019,.F.);
#2778=ORIENTED_EDGE('',*,*,#2017,.F.);
#2779=ORIENTED_EDGE('',*,*,#2036,.T.);
#2780=ORIENTED_EDGE('',*,*,#2037,.T.);
#2781=ORIENTED_EDGE('',*,*,#2038,.T.);
#2782=ORIENTED_EDGE('',*,*,#2039,.T.);
#2783=ORIENTED_EDGE('',*,*,#2040,.F.);
#2784=ORIENTED_EDGE('',*,*,#2041,.T.);
#2785=ORIENTED_EDGE('',*,*,#2042,.T.);
#2786=ORIENTED_EDGE('',*,*,#2043,.T.);
#2787=ORIENTED_EDGE('',*,*,#2044,.T.);
#2788=ORIENTED_EDGE('',*,*,#2045,.T.);
#2789=ORIENTED_EDGE('',*,*,#2046,.T.);
#2790=ORIENTED_EDGE('',*,*,#2047,.T.);
#2791=ORIENTED_EDGE('',*,*,#2048,.T.);
#2792=ORIENTED_EDGE('',*,*,#2049,.F.);
#2793=ORIENTED_EDGE('',*,*,#2050,.F.);
#2794=ORIENTED_EDGE('',*,*,#2051,.T.);
#2795=ORIENTED_EDGE('',*,*,#2052,.T.);
#2796=ORIENTED_EDGE('',*,*,#2045,.F.);
#2797=ORIENTED_EDGE('',*,*,#2053,.T.);
#2798=ORIENTED_EDGE('',*,*,#2054,.T.);
#2799=ORIENTED_EDGE('',*,*,#2051,.F.);
#2800=ORIENTED_EDGE('',*,*,#2055,.F.);
#2801=ORIENTED_EDGE('',*,*,#2056,.F.);
#2802=ORIENTED_EDGE('',*,*,#2043,.F.);
#2803=ORIENTED_EDGE('',*,*,#2048,.F.);
#2804=ORIENTED_EDGE('',*,*,#2057,.T.);
#2805=ORIENTED_EDGE('',*,*,#2058,.T.);
#2806=ORIENTED_EDGE('',*,*,#2059,.T.);
#2807=ORIENTED_EDGE('',*,*,#2060,.F.);
#2808=ORIENTED_EDGE('',*,*,#2061,.T.);
#2809=ORIENTED_EDGE('',*,*,#2062,.T.);
#2810=ORIENTED_EDGE('',*,*,#2063,.T.);
#2811=ORIENTED_EDGE('',*,*,#2064,.T.);
#2812=ORIENTED_EDGE('',*,*,#2065,.F.);
#2813=ORIENTED_EDGE('',*,*,#2066,.F.);
#2814=ORIENTED_EDGE('',*,*,#2067,.T.);
#2815=ORIENTED_EDGE('',*,*,#2068,.T.);
#2816=ORIENTED_EDGE('',*,*,#2061,.F.);
#2817=ORIENTED_EDGE('',*,*,#2069,.T.);
#2818=ORIENTED_EDGE('',*,*,#2070,.T.);
#2819=ORIENTED_EDGE('',*,*,#2071,.T.);
#2820=ORIENTED_EDGE('',*,*,#2072,.T.);
#2821=ORIENTED_EDGE('',*,*,#2073,.T.);
#2822=ORIENTED_EDGE('',*,*,#2074,.F.);
#2823=ORIENTED_EDGE('',*,*,#2072,.F.);
#2824=ORIENTED_EDGE('',*,*,#2075,.T.);
#2825=ORIENTED_EDGE('',*,*,#2076,.T.);
#2826=ORIENTED_EDGE('',*,*,#2067,.F.);
#2827=ORIENTED_EDGE('',*,*,#2064,.F.);
#2828=ORIENTED_EDGE('',*,*,#2077,.T.);
#2829=ORIENTED_EDGE('',*,*,#2078,.T.);
#2830=ORIENTED_EDGE('',*,*,#2079,.F.);
#2831=ORIENTED_EDGE('',*,*,#1861,.T.);
#2832=ORIENTED_EDGE('',*,*,#2080,.T.);
#2833=ORIENTED_EDGE('',*,*,#2081,.T.);
#2834=ORIENTED_EDGE('',*,*,#2082,.F.);
#2835=ORIENTED_EDGE('',*,*,#1868,.F.);
#2836=ORIENTED_EDGE('',*,*,#2083,.T.);
#2837=ORIENTED_EDGE('',*,*,#2084,.T.);
#2838=ORIENTED_EDGE('',*,*,#2080,.F.);
#2839=ORIENTED_EDGE('',*,*,#1867,.T.);
#2840=ORIENTED_EDGE('',*,*,#2085,.T.);
#2841=ORIENTED_EDGE('',*,*,#2086,.T.);
#2842=ORIENTED_EDGE('',*,*,#2083,.F.);
#2843=ORIENTED_EDGE('',*,*,#1866,.F.);
#2844=ORIENTED_EDGE('',*,*,#2087,.T.);
#2845=ORIENTED_EDGE('',*,*,#2088,.T.);
#2846=ORIENTED_EDGE('',*,*,#2085,.F.);
#2847=ORIENTED_EDGE('',*,*,#1865,.T.);
#2848=ORIENTED_EDGE('',*,*,#2089,.T.);
#2849=ORIENTED_EDGE('',*,*,#2090,.T.);
#2850=ORIENTED_EDGE('',*,*,#2087,.F.);
#2851=ORIENTED_EDGE('',*,*,#2091,.T.);
#2852=ORIENTED_EDGE('',*,*,#2089,.F.);
#2853=ORIENTED_EDGE('',*,*,#1864,.F.);
#2854=ORIENTED_EDGE('',*,*,#2092,.T.);
#2855=ORIENTED_EDGE('',*,*,#2093,.T.);
#2856=ORIENTED_EDGE('',*,*,#2092,.F.);
#2857=ORIENTED_EDGE('',*,*,#1863,.T.);
#2858=ORIENTED_EDGE('',*,*,#2094,.T.);
#2859=ORIENTED_EDGE('',*,*,#2095,.T.);
#2860=ORIENTED_EDGE('',*,*,#2094,.F.);
#2861=ORIENTED_EDGE('',*,*,#1862,.F.);
#2862=ORIENTED_EDGE('',*,*,#2082,.T.);
#2863=ORIENTED_EDGE('',*,*,#2042,.F.);
#2864=ORIENTED_EDGE('',*,*,#2096,.T.);
#2865=ORIENTED_EDGE('',*,*,#2091,.F.);
#2866=ORIENTED_EDGE('',*,*,#2097,.T.);
#2867=ORIENTED_EDGE('',*,*,#2053,.F.);
#2868=ORIENTED_EDGE('',*,*,#2052,.F.);
#2869=ORIENTED_EDGE('',*,*,#2054,.F.);
#2870=ORIENTED_EDGE('',*,*,#2097,.F.);
#2871=ORIENTED_EDGE('',*,*,#2093,.F.);
#2872=ORIENTED_EDGE('',*,*,#2098,.F.);
#2873=ORIENTED_EDGE('',*,*,#2046,.F.);
#2874=ORIENTED_EDGE('',*,*,#2047,.F.);
#2875=ORIENTED_EDGE('',*,*,#2098,.T.);
#2876=ORIENTED_EDGE('',*,*,#2095,.F.);
#2877=ORIENTED_EDGE('',*,*,#2099,.T.);
#2878=ORIENTED_EDGE('',*,*,#2057,.F.);
#2879=ORIENTED_EDGE('',*,*,#2071,.F.);
#2880=ORIENTED_EDGE('',*,*,#2100,.T.);
#2881=ORIENTED_EDGE('',*,*,#2084,.F.);
#2882=ORIENTED_EDGE('',*,*,#2101,.T.);
#2883=ORIENTED_EDGE('',*,*,#2075,.F.);
#2884=ORIENTED_EDGE('',*,*,#2063,.F.);
#2885=ORIENTED_EDGE('',*,*,#2102,.T.);
#2886=ORIENTED_EDGE('',*,*,#2088,.F.);
#2887=ORIENTED_EDGE('',*,*,#2103,.T.);
#2888=ORIENTED_EDGE('',*,*,#2077,.F.);
#2889=ORIENTED_EDGE('',*,*,#2068,.F.);
#2890=ORIENTED_EDGE('',*,*,#2076,.F.);
#2891=ORIENTED_EDGE('',*,*,#2101,.F.);
#2892=ORIENTED_EDGE('',*,*,#2086,.F.);
#2893=ORIENTED_EDGE('',*,*,#2102,.F.);
#2894=ORIENTED_EDGE('',*,*,#2062,.F.);
#2895=ORIENTED_EDGE('',*,*,#2104,.F.);
#2896=ORIENTED_EDGE('',*,*,#2105,.T.);
#2897=ORIENTED_EDGE('',*,*,#2106,.T.);
#2898=ORIENTED_EDGE('',*,*,#2107,.T.);
#2899=ORIENTED_EDGE('',*,*,#2108,.T.);
#2900=ORIENTED_EDGE('',*,*,#2109,.T.);
#2901=ORIENTED_EDGE('',*,*,#2110,.T.);
#2902=ORIENTED_EDGE('',*,*,#2111,.T.);
#2903=ORIENTED_EDGE('',*,*,#2112,.T.);
#2904=ORIENTED_EDGE('',*,*,#2113,.F.);
#2905=ORIENTED_EDGE('',*,*,#2114,.F.);
#2906=ORIENTED_EDGE('',*,*,#2115,.T.);
#2907=ORIENTED_EDGE('',*,*,#2116,.T.);
#2908=ORIENTED_EDGE('',*,*,#2109,.F.);
#2909=ORIENTED_EDGE('',*,*,#2117,.T.);
#2910=ORIENTED_EDGE('',*,*,#2118,.T.);
#2911=ORIENTED_EDGE('',*,*,#2115,.F.);
#2912=ORIENTED_EDGE('',*,*,#2119,.F.);
#2913=ORIENTED_EDGE('',*,*,#2120,.F.);
#2914=ORIENTED_EDGE('',*,*,#2107,.F.);
#2915=ORIENTED_EDGE('',*,*,#2112,.F.);
#2916=ORIENTED_EDGE('',*,*,#2121,.T.);
#2917=ORIENTED_EDGE('',*,*,#2122,.T.);
#2918=ORIENTED_EDGE('',*,*,#2123,.T.);
#2919=ORIENTED_EDGE('',*,*,#2124,.F.);
#2920=ORIENTED_EDGE('',*,*,#2125,.T.);
#2921=ORIENTED_EDGE('',*,*,#2126,.T.);
#2922=ORIENTED_EDGE('',*,*,#2127,.T.);
#2923=ORIENTED_EDGE('',*,*,#2128,.T.);
#2924=ORIENTED_EDGE('',*,*,#2129,.F.);
#2925=ORIENTED_EDGE('',*,*,#2130,.F.);
#2926=ORIENTED_EDGE('',*,*,#2131,.T.);
#2927=ORIENTED_EDGE('',*,*,#2132,.T.);
#2928=ORIENTED_EDGE('',*,*,#2125,.F.);
#2929=ORIENTED_EDGE('',*,*,#2133,.T.);
#2930=ORIENTED_EDGE('',*,*,#2134,.T.);
#2931=ORIENTED_EDGE('',*,*,#2135,.T.);
#2932=ORIENTED_EDGE('',*,*,#2136,.T.);
#2933=ORIENTED_EDGE('',*,*,#2137,.T.);
#2934=ORIENTED_EDGE('',*,*,#2138,.F.);
#2935=ORIENTED_EDGE('',*,*,#2136,.F.);
#2936=ORIENTED_EDGE('',*,*,#2139,.T.);
#2937=ORIENTED_EDGE('',*,*,#2140,.T.);
#2938=ORIENTED_EDGE('',*,*,#2131,.F.);
#2939=ORIENTED_EDGE('',*,*,#2128,.F.);
#2940=ORIENTED_EDGE('',*,*,#2141,.T.);
#2941=ORIENTED_EDGE('',*,*,#2142,.T.);
#2942=ORIENTED_EDGE('',*,*,#2143,.F.);
#2943=ORIENTED_EDGE('',*,*,#1836,.T.);
#2944=ORIENTED_EDGE('',*,*,#2144,.T.);
#2945=ORIENTED_EDGE('',*,*,#2145,.T.);
#2946=ORIENTED_EDGE('',*,*,#2146,.F.);
#2947=ORIENTED_EDGE('',*,*,#1843,.F.);
#2948=ORIENTED_EDGE('',*,*,#2147,.T.);
#2949=ORIENTED_EDGE('',*,*,#2148,.T.);
#2950=ORIENTED_EDGE('',*,*,#2144,.F.);
#2951=ORIENTED_EDGE('',*,*,#1842,.T.);
#2952=ORIENTED_EDGE('',*,*,#2149,.T.);
#2953=ORIENTED_EDGE('',*,*,#2150,.T.);
#2954=ORIENTED_EDGE('',*,*,#2147,.F.);
#2955=ORIENTED_EDGE('',*,*,#1841,.F.);
#2956=ORIENTED_EDGE('',*,*,#2151,.T.);
#2957=ORIENTED_EDGE('',*,*,#2152,.T.);
#2958=ORIENTED_EDGE('',*,*,#2149,.F.);
#2959=ORIENTED_EDGE('',*,*,#1840,.T.);
#2960=ORIENTED_EDGE('',*,*,#2153,.T.);
#2961=ORIENTED_EDGE('',*,*,#2154,.T.);
#2962=ORIENTED_EDGE('',*,*,#2151,.F.);
#2963=ORIENTED_EDGE('',*,*,#2155,.T.);
#2964=ORIENTED_EDGE('',*,*,#2153,.F.);
#2965=ORIENTED_EDGE('',*,*,#1839,.F.);
#2966=ORIENTED_EDGE('',*,*,#2156,.T.);
#2967=ORIENTED_EDGE('',*,*,#2157,.T.);
#2968=ORIENTED_EDGE('',*,*,#2156,.F.);
#2969=ORIENTED_EDGE('',*,*,#1838,.T.);
#2970=ORIENTED_EDGE('',*,*,#2158,.T.);
#2971=ORIENTED_EDGE('',*,*,#2159,.T.);
#2972=ORIENTED_EDGE('',*,*,#2158,.F.);
#2973=ORIENTED_EDGE('',*,*,#1837,.F.);
#2974=ORIENTED_EDGE('',*,*,#2146,.T.);
#2975=ORIENTED_EDGE('',*,*,#2106,.F.);
#2976=ORIENTED_EDGE('',*,*,#2160,.T.);
#2977=ORIENTED_EDGE('',*,*,#2155,.F.);
#2978=ORIENTED_EDGE('',*,*,#2161,.T.);
#2979=ORIENTED_EDGE('',*,*,#2117,.F.);
#2980=ORIENTED_EDGE('',*,*,#2116,.F.);
#2981=ORIENTED_EDGE('',*,*,#2118,.F.);
#2982=ORIENTED_EDGE('',*,*,#2161,.F.);
#2983=ORIENTED_EDGE('',*,*,#2157,.F.);
#2984=ORIENTED_EDGE('',*,*,#2162,.F.);
#2985=ORIENTED_EDGE('',*,*,#2110,.F.);
#2986=ORIENTED_EDGE('',*,*,#2111,.F.);
#2987=ORIENTED_EDGE('',*,*,#2162,.T.);
#2988=ORIENTED_EDGE('',*,*,#2159,.F.);
#2989=ORIENTED_EDGE('',*,*,#2163,.T.);
#2990=ORIENTED_EDGE('',*,*,#2121,.F.);
#2991=ORIENTED_EDGE('',*,*,#2135,.F.);
#2992=ORIENTED_EDGE('',*,*,#2164,.T.);
#2993=ORIENTED_EDGE('',*,*,#2148,.F.);
#2994=ORIENTED_EDGE('',*,*,#2165,.T.);
#2995=ORIENTED_EDGE('',*,*,#2139,.F.);
#2996=ORIENTED_EDGE('',*,*,#2127,.F.);
#2997=ORIENTED_EDGE('',*,*,#2166,.T.);
#2998=ORIENTED_EDGE('',*,*,#2152,.F.);
#2999=ORIENTED_EDGE('',*,*,#2167,.T.);
#3000=ORIENTED_EDGE('',*,*,#2141,.F.);
#3001=ORIENTED_EDGE('',*,*,#2132,.F.);
#3002=ORIENTED_EDGE('',*,*,#2140,.F.);
#3003=ORIENTED_EDGE('',*,*,#2165,.F.);
#3004=ORIENTED_EDGE('',*,*,#2150,.F.);
#3005=ORIENTED_EDGE('',*,*,#2166,.F.);
#3006=ORIENTED_EDGE('',*,*,#2126,.F.);
#3007=ORIENTED_EDGE('',*,*,#2168,.F.);
#3008=ORIENTED_EDGE('',*,*,#2169,.T.);
#3009=ORIENTED_EDGE('',*,*,#2170,.T.);
#3010=ORIENTED_EDGE('',*,*,#2171,.T.);
#3011=ORIENTED_EDGE('',*,*,#2172,.T.);
#3012=ORIENTED_EDGE('',*,*,#2173,.T.);
#3013=ORIENTED_EDGE('',*,*,#2174,.T.);
#3014=ORIENTED_EDGE('',*,*,#2175,.T.);
#3015=ORIENTED_EDGE('',*,*,#2176,.T.);
#3016=ORIENTED_EDGE('',*,*,#2177,.F.);
#3017=ORIENTED_EDGE('',*,*,#2178,.F.);
#3018=ORIENTED_EDGE('',*,*,#2179,.T.);
#3019=ORIENTED_EDGE('',*,*,#2180,.T.);
#3020=ORIENTED_EDGE('',*,*,#2173,.F.);
#3021=ORIENTED_EDGE('',*,*,#2181,.T.);
#3022=ORIENTED_EDGE('',*,*,#2182,.T.);
#3023=ORIENTED_EDGE('',*,*,#2179,.F.);
#3024=ORIENTED_EDGE('',*,*,#2183,.F.);
#3025=ORIENTED_EDGE('',*,*,#2184,.F.);
#3026=ORIENTED_EDGE('',*,*,#2171,.F.);
#3027=ORIENTED_EDGE('',*,*,#2176,.F.);
#3028=ORIENTED_EDGE('',*,*,#2185,.T.);
#3029=ORIENTED_EDGE('',*,*,#2186,.T.);
#3030=ORIENTED_EDGE('',*,*,#2187,.T.);
#3031=ORIENTED_EDGE('',*,*,#2188,.F.);
#3032=ORIENTED_EDGE('',*,*,#2189,.T.);
#3033=ORIENTED_EDGE('',*,*,#2190,.T.);
#3034=ORIENTED_EDGE('',*,*,#2191,.T.);
#3035=ORIENTED_EDGE('',*,*,#2192,.T.);
#3036=ORIENTED_EDGE('',*,*,#2193,.F.);
#3037=ORIENTED_EDGE('',*,*,#2194,.F.);
#3038=ORIENTED_EDGE('',*,*,#2195,.T.);
#3039=ORIENTED_EDGE('',*,*,#2196,.T.);
#3040=ORIENTED_EDGE('',*,*,#2189,.F.);
#3041=ORIENTED_EDGE('',*,*,#2197,.T.);
#3042=ORIENTED_EDGE('',*,*,#2198,.T.);
#3043=ORIENTED_EDGE('',*,*,#2199,.T.);
#3044=ORIENTED_EDGE('',*,*,#2200,.T.);
#3045=ORIENTED_EDGE('',*,*,#2201,.T.);
#3046=ORIENTED_EDGE('',*,*,#2202,.F.);
#3047=ORIENTED_EDGE('',*,*,#2200,.F.);
#3048=ORIENTED_EDGE('',*,*,#2203,.T.);
#3049=ORIENTED_EDGE('',*,*,#2204,.T.);
#3050=ORIENTED_EDGE('',*,*,#2195,.F.);
#3051=ORIENTED_EDGE('',*,*,#2192,.F.);
#3052=ORIENTED_EDGE('',*,*,#2205,.T.);
#3053=ORIENTED_EDGE('',*,*,#2206,.T.);
#3054=ORIENTED_EDGE('',*,*,#2207,.F.);
#3055=ORIENTED_EDGE('',*,*,#1813,.T.);
#3056=ORIENTED_EDGE('',*,*,#2208,.T.);
#3057=ORIENTED_EDGE('',*,*,#2209,.T.);
#3058=ORIENTED_EDGE('',*,*,#2210,.F.);
#3059=ORIENTED_EDGE('',*,*,#1820,.F.);
#3060=ORIENTED_EDGE('',*,*,#2211,.T.);
#3061=ORIENTED_EDGE('',*,*,#2212,.T.);
#3062=ORIENTED_EDGE('',*,*,#2208,.F.);
#3063=ORIENTED_EDGE('',*,*,#1819,.T.);
#3064=ORIENTED_EDGE('',*,*,#2213,.T.);
#3065=ORIENTED_EDGE('',*,*,#2214,.T.);
#3066=ORIENTED_EDGE('',*,*,#2211,.F.);
#3067=ORIENTED_EDGE('',*,*,#1818,.F.);
#3068=ORIENTED_EDGE('',*,*,#2215,.T.);
#3069=ORIENTED_EDGE('',*,*,#2216,.T.);
#3070=ORIENTED_EDGE('',*,*,#2213,.F.);
#3071=ORIENTED_EDGE('',*,*,#1817,.T.);
#3072=ORIENTED_EDGE('',*,*,#2217,.T.);
#3073=ORIENTED_EDGE('',*,*,#2218,.T.);
#3074=ORIENTED_EDGE('',*,*,#2215,.F.);
#3075=ORIENTED_EDGE('',*,*,#2219,.T.);
#3076=ORIENTED_EDGE('',*,*,#2217,.F.);
#3077=ORIENTED_EDGE('',*,*,#1816,.F.);
#3078=ORIENTED_EDGE('',*,*,#2220,.T.);
#3079=ORIENTED_EDGE('',*,*,#2221,.T.);
#3080=ORIENTED_EDGE('',*,*,#2220,.F.);
#3081=ORIENTED_EDGE('',*,*,#1815,.T.);
#3082=ORIENTED_EDGE('',*,*,#2222,.T.);
#3083=ORIENTED_EDGE('',*,*,#2223,.T.);
#3084=ORIENTED_EDGE('',*,*,#2222,.F.);
#3085=ORIENTED_EDGE('',*,*,#1814,.F.);
#3086=ORIENTED_EDGE('',*,*,#2210,.T.);
#3087=ORIENTED_EDGE('',*,*,#2170,.F.);
#3088=ORIENTED_EDGE('',*,*,#2224,.T.);
#3089=ORIENTED_EDGE('',*,*,#2219,.F.);
#3090=ORIENTED_EDGE('',*,*,#2225,.T.);
#3091=ORIENTED_EDGE('',*,*,#2181,.F.);
#3092=ORIENTED_EDGE('',*,*,#2180,.F.);
#3093=ORIENTED_EDGE('',*,*,#2182,.F.);
#3094=ORIENTED_EDGE('',*,*,#2225,.F.);
#3095=ORIENTED_EDGE('',*,*,#2221,.F.);
#3096=ORIENTED_EDGE('',*,*,#2226,.F.);
#3097=ORIENTED_EDGE('',*,*,#2174,.F.);
#3098=ORIENTED_EDGE('',*,*,#2175,.F.);
#3099=ORIENTED_EDGE('',*,*,#2226,.T.);
#3100=ORIENTED_EDGE('',*,*,#2223,.F.);
#3101=ORIENTED_EDGE('',*,*,#2227,.T.);
#3102=ORIENTED_EDGE('',*,*,#2185,.F.);
#3103=ORIENTED_EDGE('',*,*,#2199,.F.);
#3104=ORIENTED_EDGE('',*,*,#2228,.T.);
#3105=ORIENTED_EDGE('',*,*,#2212,.F.);
#3106=ORIENTED_EDGE('',*,*,#2229,.T.);
#3107=ORIENTED_EDGE('',*,*,#2203,.F.);
#3108=ORIENTED_EDGE('',*,*,#2191,.F.);
#3109=ORIENTED_EDGE('',*,*,#2230,.T.);
#3110=ORIENTED_EDGE('',*,*,#2216,.F.);
#3111=ORIENTED_EDGE('',*,*,#2231,.T.);
#3112=ORIENTED_EDGE('',*,*,#2205,.F.);
#3113=ORIENTED_EDGE('',*,*,#2196,.F.);
#3114=ORIENTED_EDGE('',*,*,#2204,.F.);
#3115=ORIENTED_EDGE('',*,*,#2229,.F.);
#3116=ORIENTED_EDGE('',*,*,#2214,.F.);
#3117=ORIENTED_EDGE('',*,*,#2230,.F.);
#3118=ORIENTED_EDGE('',*,*,#2190,.F.);
#3119=ORIENTED_EDGE('',*,*,#2232,.F.);
#3120=ORIENTED_EDGE('',*,*,#2233,.F.);
#3121=ORIENTED_EDGE('',*,*,#2234,.F.);
#3122=ORIENTED_EDGE('',*,*,#2235,.F.);
#3123=ORIENTED_EDGE('',*,*,#2236,.F.);
#3124=ORIENTED_EDGE('',*,*,#2237,.F.);
#3125=ORIENTED_EDGE('',*,*,#2058,.F.);
#3126=ORIENTED_EDGE('',*,*,#2099,.F.);
#3127=ORIENTED_EDGE('',*,*,#2081,.F.);
#3128=ORIENTED_EDGE('',*,*,#2100,.F.);
#3129=ORIENTED_EDGE('',*,*,#2070,.F.);
#3130=ORIENTED_EDGE('',*,*,#2238,.F.);
#3131=ORIENTED_EDGE('',*,*,#2122,.F.);
#3132=ORIENTED_EDGE('',*,*,#2163,.F.);
#3133=ORIENTED_EDGE('',*,*,#2145,.F.);
#3134=ORIENTED_EDGE('',*,*,#2164,.F.);
#3135=ORIENTED_EDGE('',*,*,#2134,.F.);
#3136=ORIENTED_EDGE('',*,*,#2239,.F.);
#3137=ORIENTED_EDGE('',*,*,#2186,.F.);
#3138=ORIENTED_EDGE('',*,*,#2227,.F.);
#3139=ORIENTED_EDGE('',*,*,#2209,.F.);
#3140=ORIENTED_EDGE('',*,*,#2228,.F.);
#3141=ORIENTED_EDGE('',*,*,#2198,.F.);
#3142=ORIENTED_EDGE('',*,*,#2240,.F.);
#3143=ORIENTED_EDGE('',*,*,#2241,.T.);
#3144=ORIENTED_EDGE('',*,*,#2242,.T.);
#3145=ORIENTED_EDGE('',*,*,#2197,.F.);
#3146=ORIENTED_EDGE('',*,*,#2202,.T.);
#3147=ORIENTED_EDGE('',*,*,#2243,.T.);
#3148=ORIENTED_EDGE('',*,*,#2244,.F.);
#3149=ORIENTED_EDGE('',*,*,#2245,.F.);
#3150=ORIENTED_EDGE('',*,*,#2240,.T.);
#3151=ORIENTED_EDGE('',*,*,#2133,.F.);
#3152=ORIENTED_EDGE('',*,*,#2138,.T.);
#3153=ORIENTED_EDGE('',*,*,#2246,.T.);
#3154=ORIENTED_EDGE('',*,*,#2177,.T.);
#3155=ORIENTED_EDGE('',*,*,#2187,.F.);
#3156=ORIENTED_EDGE('',*,*,#2239,.T.);
#3157=ORIENTED_EDGE('',*,*,#2069,.F.);
#3158=ORIENTED_EDGE('',*,*,#2074,.T.);
#3159=ORIENTED_EDGE('',*,*,#2247,.T.);
#3160=ORIENTED_EDGE('',*,*,#2113,.T.);
#3161=ORIENTED_EDGE('',*,*,#2123,.F.);
#3162=ORIENTED_EDGE('',*,*,#2238,.T.);
#3163=ORIENTED_EDGE('',*,*,#2059,.F.);
#3164=ORIENTED_EDGE('',*,*,#2237,.T.);
#3165=ORIENTED_EDGE('',*,*,#2248,.F.);
#3166=ORIENTED_EDGE('',*,*,#2249,.F.);
#3167=ORIENTED_EDGE('',*,*,#2250,.T.);
#3168=ORIENTED_EDGE('',*,*,#2049,.T.);
#3169=ORIENTED_EDGE('',*,*,#2073,.F.);
#3170=ORIENTED_EDGE('',*,*,#2066,.T.);
#3171=ORIENTED_EDGE('',*,*,#2060,.T.);
#3172=ORIENTED_EDGE('',*,*,#2251,.F.);
#3173=ORIENTED_EDGE('',*,*,#2119,.T.);
#3174=ORIENTED_EDGE('',*,*,#2114,.T.);
#3175=ORIENTED_EDGE('',*,*,#2108,.F.);
#3176=ORIENTED_EDGE('',*,*,#2247,.F.);
#3177=ORIENTED_EDGE('',*,*,#2137,.F.);
#3178=ORIENTED_EDGE('',*,*,#2130,.T.);
#3179=ORIENTED_EDGE('',*,*,#2124,.T.);
#3180=ORIENTED_EDGE('',*,*,#2252,.F.);
#3181=ORIENTED_EDGE('',*,*,#2183,.T.);
#3182=ORIENTED_EDGE('',*,*,#2178,.T.);
#3183=ORIENTED_EDGE('',*,*,#2172,.F.);
#3184=ORIENTED_EDGE('',*,*,#2246,.F.);
#3185=ORIENTED_EDGE('',*,*,#2201,.F.);
#3186=ORIENTED_EDGE('',*,*,#2194,.T.);
#3187=ORIENTED_EDGE('',*,*,#2188,.T.);
#3188=ORIENTED_EDGE('',*,*,#2253,.F.);
#3189=ORIENTED_EDGE('',*,*,#2254,.F.);
#3190=ORIENTED_EDGE('',*,*,#2255,.F.);
#3191=ORIENTED_EDGE('',*,*,#2256,.F.);
#3192=ORIENTED_EDGE('',*,*,#2243,.F.);
#3193=ORIENTED_EDGE('',*,*,#2143,.T.);
#3194=ORIENTED_EDGE('',*,*,#2257,.T.);
#3195=ORIENTED_EDGE('',*,*,#2168,.T.);
#3196=ORIENTED_EDGE('',*,*,#2184,.T.);
#3197=ORIENTED_EDGE('',*,*,#2252,.T.);
#3198=ORIENTED_EDGE('',*,*,#2129,.T.);
#3199=ORIENTED_EDGE('',*,*,#2207,.T.);
#3200=ORIENTED_EDGE('',*,*,#2258,.T.);
#3201=ORIENTED_EDGE('',*,*,#2259,.F.);
#3202=ORIENTED_EDGE('',*,*,#2260,.F.);
#3203=ORIENTED_EDGE('',*,*,#2253,.T.);
#3204=ORIENTED_EDGE('',*,*,#2193,.T.);
#3205=ORIENTED_EDGE('',*,*,#2079,.T.);
#3206=ORIENTED_EDGE('',*,*,#2261,.T.);
#3207=ORIENTED_EDGE('',*,*,#2104,.T.);
#3208=ORIENTED_EDGE('',*,*,#2120,.T.);
#3209=ORIENTED_EDGE('',*,*,#2251,.T.);
#3210=ORIENTED_EDGE('',*,*,#2065,.T.);
#3211=ORIENTED_EDGE('',*,*,#2259,.T.);
#3212=ORIENTED_EDGE('',*,*,#2262,.T.);
#3213=ORIENTED_EDGE('',*,*,#2263,.T.);
#3214=ORIENTED_EDGE('',*,*,#2264,.T.);
#3215=ORIENTED_EDGE('',*,*,#2256,.T.);
#3216=ORIENTED_EDGE('',*,*,#2265,.T.);
#3217=ORIENTED_EDGE('',*,*,#2266,.T.);
#3218=ORIENTED_EDGE('',*,*,#2267,.T.);
#3219=ORIENTED_EDGE('',*,*,#2268,.T.);
#3220=ORIENTED_EDGE('',*,*,#2244,.T.);
#3221=ORIENTED_EDGE('',*,*,#2255,.T.);
#3222=ORIENTED_EDGE('',*,*,#2269,.T.);
#3223=ORIENTED_EDGE('',*,*,#2270,.T.);
#3224=ORIENTED_EDGE('',*,*,#2265,.F.);
#3225=ORIENTED_EDGE('',*,*,#2271,.T.);
#3226=ORIENTED_EDGE('',*,*,#2272,.T.);
#3227=ORIENTED_EDGE('',*,*,#2269,.F.);
#3228=ORIENTED_EDGE('',*,*,#2254,.T.);
#3229=ORIENTED_EDGE('',*,*,#2260,.T.);
#3230=ORIENTED_EDGE('',*,*,#2264,.F.);
#3231=ORIENTED_EDGE('',*,*,#2268,.F.);
#3232=ORIENTED_EDGE('',*,*,#2273,.T.);
#3233=ORIENTED_EDGE('',*,*,#2232,.T.);
#3234=ORIENTED_EDGE('',*,*,#2245,.T.);
#3235=ORIENTED_EDGE('',*,*,#2040,.T.);
#3236=ORIENTED_EDGE('',*,*,#2056,.T.);
#3237=ORIENTED_EDGE('',*,*,#2274,.T.);
#3238=ORIENTED_EDGE('',*,*,#2275,.F.);
#3239=ORIENTED_EDGE('',*,*,#2276,.F.);
#3240=ORIENTED_EDGE('',*,*,#2277,.T.);
#3241=ORIENTED_EDGE('',*,*,#2044,.F.);
#3242=ORIENTED_EDGE('',*,*,#2250,.F.);
#3243=ORIENTED_EDGE('',*,*,#2278,.F.);
#3244=ORIENTED_EDGE('',*,*,#2279,.F.);
#3245=ORIENTED_EDGE('',*,*,#2280,.F.);
#3246=ORIENTED_EDGE('',*,*,#2274,.F.);
#3247=ORIENTED_EDGE('',*,*,#2055,.T.);
#3248=ORIENTED_EDGE('',*,*,#2050,.T.);
#3249=ORIENTED_EDGE('',*,*,#2280,.T.);
#3250=ORIENTED_EDGE('',*,*,#2281,.T.);
#3251=ORIENTED_EDGE('',*,*,#2282,.T.);
#3252=ORIENTED_EDGE('',*,*,#2283,.T.);
#3253=ORIENTED_EDGE('',*,*,#2284,.T.);
#3254=ORIENTED_EDGE('',*,*,#2275,.T.);
#3255=ORIENTED_EDGE('',*,*,#2279,.T.);
#3256=ORIENTED_EDGE('',*,*,#2285,.T.);
#3257=ORIENTED_EDGE('',*,*,#2286,.T.);
#3258=ORIENTED_EDGE('',*,*,#2281,.F.);
#3259=ORIENTED_EDGE('',*,*,#2248,.T.);
#3260=ORIENTED_EDGE('',*,*,#2236,.T.);
#3261=ORIENTED_EDGE('',*,*,#2287,.T.);
#3262=ORIENTED_EDGE('',*,*,#2288,.T.);
#3263=ORIENTED_EDGE('',*,*,#2278,.T.);
#3264=ORIENTED_EDGE('',*,*,#2249,.T.);
#3265=ORIENTED_EDGE('',*,*,#2288,.F.);
#3266=ORIENTED_EDGE('',*,*,#2289,.T.);
#3267=ORIENTED_EDGE('',*,*,#2290,.T.);
#3268=ORIENTED_EDGE('',*,*,#2285,.F.);
#3269=ORIENTED_EDGE('',*,*,#2284,.F.);
#3270=ORIENTED_EDGE('',*,*,#2291,.T.);
#3271=ORIENTED_EDGE('',*,*,#2292,.T.);
#3272=ORIENTED_EDGE('',*,*,#2276,.T.);
#3273=ORIENTED_EDGE('',*,*,#1848,.T.);
#3274=ORIENTED_EDGE('',*,*,#2293,.T.);
#3275=ORIENTED_EDGE('',*,*,#2234,.T.);
#3276=ORIENTED_EDGE('',*,*,#2294,.F.);
#3277=ORIENTED_EDGE('',*,*,#1855,.T.);
#3278=ORIENTED_EDGE('',*,*,#2295,.T.);
#3279=ORIENTED_EDGE('',*,*,#2296,.T.);
#3280=ORIENTED_EDGE('',*,*,#2293,.F.);
#3281=ORIENTED_EDGE('',*,*,#1854,.T.);
#3282=ORIENTED_EDGE('',*,*,#2297,.T.);
#3283=ORIENTED_EDGE('',*,*,#2298,.T.);
#3284=ORIENTED_EDGE('',*,*,#2295,.F.);
#3285=ORIENTED_EDGE('',*,*,#1853,.T.);
#3286=ORIENTED_EDGE('',*,*,#2299,.T.);
#3287=ORIENTED_EDGE('',*,*,#2300,.T.);
#3288=ORIENTED_EDGE('',*,*,#2297,.F.);
#3289=ORIENTED_EDGE('',*,*,#1852,.T.);
#3290=ORIENTED_EDGE('',*,*,#2301,.T.);
#3291=ORIENTED_EDGE('',*,*,#2302,.T.);
#3292=ORIENTED_EDGE('',*,*,#2299,.F.);
#3293=ORIENTED_EDGE('',*,*,#2303,.T.);
#3294=ORIENTED_EDGE('',*,*,#2301,.F.);
#3295=ORIENTED_EDGE('',*,*,#1851,.T.);
#3296=ORIENTED_EDGE('',*,*,#2304,.T.);
#3297=ORIENTED_EDGE('',*,*,#2305,.T.);
#3298=ORIENTED_EDGE('',*,*,#2304,.F.);
#3299=ORIENTED_EDGE('',*,*,#1850,.T.);
#3300=ORIENTED_EDGE('',*,*,#2306,.T.);
#3301=ORIENTED_EDGE('',*,*,#2307,.T.);
#3302=ORIENTED_EDGE('',*,*,#2306,.F.);
#3303=ORIENTED_EDGE('',*,*,#1849,.T.);
#3304=ORIENTED_EDGE('',*,*,#2294,.T.);
#3305=ORIENTED_EDGE('',*,*,#2263,.F.);
#3306=ORIENTED_EDGE('',*,*,#2308,.T.);
#3307=ORIENTED_EDGE('',*,*,#2303,.F.);
#3308=ORIENTED_EDGE('',*,*,#2309,.T.);
#3309=ORIENTED_EDGE('',*,*,#2271,.F.);
#3310=ORIENTED_EDGE('',*,*,#2270,.F.);
#3311=ORIENTED_EDGE('',*,*,#2272,.F.);
#3312=ORIENTED_EDGE('',*,*,#2309,.F.);
#3313=ORIENTED_EDGE('',*,*,#2305,.F.);
#3314=ORIENTED_EDGE('',*,*,#2310,.F.);
#3315=ORIENTED_EDGE('',*,*,#2266,.F.);
#3316=ORIENTED_EDGE('',*,*,#2267,.F.);
#3317=ORIENTED_EDGE('',*,*,#2310,.T.);
#3318=ORIENTED_EDGE('',*,*,#2307,.F.);
#3319=ORIENTED_EDGE('',*,*,#2233,.T.);
#3320=ORIENTED_EDGE('',*,*,#2273,.F.);
#3321=ORIENTED_EDGE('',*,*,#2287,.F.);
#3322=ORIENTED_EDGE('',*,*,#2235,.T.);
#3323=ORIENTED_EDGE('',*,*,#2296,.F.);
#3324=ORIENTED_EDGE('',*,*,#2311,.T.);
#3325=ORIENTED_EDGE('',*,*,#2289,.F.);
#3326=ORIENTED_EDGE('',*,*,#2283,.F.);
#3327=ORIENTED_EDGE('',*,*,#2312,.T.);
#3328=ORIENTED_EDGE('',*,*,#2300,.F.);
#3329=ORIENTED_EDGE('',*,*,#2313,.T.);
#3330=ORIENTED_EDGE('',*,*,#2291,.F.);
#3331=ORIENTED_EDGE('',*,*,#2286,.F.);
#3332=ORIENTED_EDGE('',*,*,#2290,.F.);
#3333=ORIENTED_EDGE('',*,*,#2311,.F.);
#3334=ORIENTED_EDGE('',*,*,#2298,.F.);
#3335=ORIENTED_EDGE('',*,*,#2312,.F.);
#3336=ORIENTED_EDGE('',*,*,#2282,.F.);
#3337=ORIENTED_EDGE('',*,*,#2292,.F.);
#3338=ORIENTED_EDGE('',*,*,#2313,.F.);
#3339=ORIENTED_EDGE('',*,*,#2302,.F.);
#3340=ORIENTED_EDGE('',*,*,#2308,.F.);
#3341=ORIENTED_EDGE('',*,*,#2262,.F.);
#3342=ORIENTED_EDGE('',*,*,#2258,.F.);
#3343=ORIENTED_EDGE('',*,*,#2206,.F.);
#3344=ORIENTED_EDGE('',*,*,#2231,.F.);
#3345=ORIENTED_EDGE('',*,*,#2218,.F.);
#3346=ORIENTED_EDGE('',*,*,#2224,.F.);
#3347=ORIENTED_EDGE('',*,*,#2169,.F.);
#3348=ORIENTED_EDGE('',*,*,#2257,.F.);
#3349=ORIENTED_EDGE('',*,*,#2142,.F.);
#3350=ORIENTED_EDGE('',*,*,#2167,.F.);
#3351=ORIENTED_EDGE('',*,*,#2154,.F.);
#3352=ORIENTED_EDGE('',*,*,#2160,.F.);
#3353=ORIENTED_EDGE('',*,*,#2105,.F.);
#3354=ORIENTED_EDGE('',*,*,#2261,.F.);
#3355=ORIENTED_EDGE('',*,*,#2078,.F.);
#3356=ORIENTED_EDGE('',*,*,#2103,.F.);
#3357=ORIENTED_EDGE('',*,*,#2090,.F.);
#3358=ORIENTED_EDGE('',*,*,#2096,.F.);
#3359=ORIENTED_EDGE('',*,*,#2041,.F.);
#3360=ORIENTED_EDGE('',*,*,#2277,.F.);
#3361=ORIENTED_EDGE('',*,*,#2314,.T.);
#3362=ORIENTED_EDGE('',*,*,#2315,.T.);
#3363=ORIENTED_EDGE('',*,*,#2241,.F.);
#3364=ORIENTED_EDGE('',*,*,#2242,.F.);
#3365=ORIENTED_EDGE('',*,*,#2316,.T.);
#3366=ORIENTED_EDGE('',*,*,#2314,.F.);
#3367=ORIENTED_EDGE('',*,*,#2315,.F.);
#3368=ORIENTED_EDGE('',*,*,#2316,.F.);
#3369=ORIENTED_EDGE('',*,*,#1986,.F.);
#3370=ORIENTED_EDGE('',*,*,#1998,.T.);
#3371=ORIENTED_EDGE('',*,*,#2023,.F.);
#3372=ORIENTED_EDGE('',*,*,#2033,.T.);
#3373=ORIENTED_EDGE('',*,*,#1911,.F.);
#3374=ORIENTED_EDGE('',*,*,#1925,.T.);
#3375=ORIENTED_EDGE('',*,*,#1938,.F.);
#3376=ORIENTED_EDGE('',*,*,#2317,.T.);
#3377=ORIENTED_EDGE('',*,*,#1907,.F.);
#3378=ORIENTED_EDGE('',*,*,#2317,.F.);
#3379=ORIENTED_EDGE('',*,*,#1941,.F.);
#3380=ORIENTED_EDGE('',*,*,#2318,.F.);
#3381=ORIENTED_EDGE('',*,*,#1904,.F.);
#3382=ORIENTED_EDGE('',*,*,#2318,.T.);
#3383=ORIENTED_EDGE('',*,*,#1944,.F.);
#3384=ORIENTED_EDGE('',*,*,#1952,.T.);
#3385=ORIENTED_EDGE('',*,*,#2319,.F.);
#3386=ORIENTED_EDGE('',*,*,#2320,.F.);
#3387=ORIENTED_EDGE('',*,*,#2009,.T.);
#3388=ORIENTED_EDGE('',*,*,#2321,.F.);
#3389=ORIENTED_EDGE('',*,*,#1957,.T.);
#3390=ORIENTED_EDGE('',*,*,#2322,.F.);
#3391=ORIENTED_EDGE('',*,*,#2323,.F.);
#3392=ORIENTED_EDGE('',*,*,#2324,.F.);
#3393=ORIENTED_EDGE('',*,*,#2325,.F.);
#3394=ORIENTED_EDGE('',*,*,#2326,.F.);
#3395=ORIENTED_EDGE('',*,*,#2007,.T.);
#3396=ORIENTED_EDGE('',*,*,#2327,.F.);
#3397=ORIENTED_EDGE('',*,*,#2326,.T.);
#3398=ORIENTED_EDGE('',*,*,#2328,.T.);
#3399=ORIENTED_EDGE('',*,*,#2321,.T.);
#3400=ORIENTED_EDGE('',*,*,#2008,.T.);
#3401=ORIENTED_EDGE('',*,*,#2011,.T.);
#3402=ORIENTED_EDGE('',*,*,#2329,.F.);
#3403=ORIENTED_EDGE('',*,*,#2330,.F.);
#3404=ORIENTED_EDGE('',*,*,#2331,.F.);
#3405=ORIENTED_EDGE('',*,*,#2320,.T.);
#3406=ORIENTED_EDGE('',*,*,#2332,.T.);
#3407=ORIENTED_EDGE('',*,*,#2329,.T.);
#3408=ORIENTED_EDGE('',*,*,#2010,.T.);
#3409=ORIENTED_EDGE('',*,*,#2333,.F.);
#3410=ORIENTED_EDGE('',*,*,#2334,.F.);
#3411=ORIENTED_EDGE('',*,*,#1955,.T.);
#3412=ORIENTED_EDGE('',*,*,#2335,.F.);
#3413=ORIENTED_EDGE('',*,*,#2334,.T.);
#3414=ORIENTED_EDGE('',*,*,#2336,.T.);
#3415=ORIENTED_EDGE('',*,*,#2322,.T.);
#3416=ORIENTED_EDGE('',*,*,#1956,.T.);
#3417=ORIENTED_EDGE('',*,*,#1959,.T.);
#3418=ORIENTED_EDGE('',*,*,#2337,.F.);
#3419=ORIENTED_EDGE('',*,*,#2338,.F.);
#3420=ORIENTED_EDGE('',*,*,#2339,.F.);
#3421=ORIENTED_EDGE('',*,*,#2324,.T.);
#3422=ORIENTED_EDGE('',*,*,#2340,.T.);
#3423=ORIENTED_EDGE('',*,*,#2337,.T.);
#3424=ORIENTED_EDGE('',*,*,#1958,.T.);
#3425=ORIENTED_EDGE('',*,*,#2325,.T.);
#3426=ORIENTED_EDGE('',*,*,#2341,.T.);
#3427=ORIENTED_EDGE('',*,*,#2338,.T.);
#3428=ORIENTED_EDGE('',*,*,#2342,.T.);
#3429=ORIENTED_EDGE('',*,*,#2343,.F.);
#3430=ORIENTED_EDGE('',*,*,#2344,.F.);
#3431=ORIENTED_EDGE('',*,*,#2005,.T.);
#3432=ORIENTED_EDGE('',*,*,#2345,.F.);
#3433=ORIENTED_EDGE('',*,*,#2344,.T.);
#3434=ORIENTED_EDGE('',*,*,#2346,.T.);
#3435=ORIENTED_EDGE('',*,*,#2327,.T.);
#3436=ORIENTED_EDGE('',*,*,#2006,.T.);
#3437=ORIENTED_EDGE('',*,*,#2331,.T.);
#3438=ORIENTED_EDGE('',*,*,#2347,.T.);
#3439=ORIENTED_EDGE('',*,*,#2345,.T.);
#3440=ORIENTED_EDGE('',*,*,#2012,.T.);
#3441=ORIENTED_EDGE('',*,*,#1953,.T.);
#3442=ORIENTED_EDGE('',*,*,#2348,.F.);
#3443=ORIENTED_EDGE('',*,*,#2349,.F.);
#3444=ORIENTED_EDGE('',*,*,#2350,.F.);
#3445=ORIENTED_EDGE('',*,*,#2339,.T.);
#3446=ORIENTED_EDGE('',*,*,#2351,.T.);
#3447=ORIENTED_EDGE('',*,*,#2348,.T.);
#3448=ORIENTED_EDGE('',*,*,#1960,.T.);
#3449=ORIENTED_EDGE('',*,*,#2343,.T.);
#3450=ORIENTED_EDGE('',*,*,#2352,.T.);
#3451=ORIENTED_EDGE('',*,*,#2349,.T.);
#3452=ORIENTED_EDGE('',*,*,#2353,.T.);
#3453=ORIENTED_EDGE('',*,*,#2350,.T.);
#3454=ORIENTED_EDGE('',*,*,#2354,.T.);
#3455=ORIENTED_EDGE('',*,*,#2335,.T.);
#3456=ORIENTED_EDGE('',*,*,#1954,.T.);
#3457=ORIENTED_EDGE('',*,*,#2330,.T.);
#3458=ORIENTED_EDGE('',*,*,#2355,.T.);
#3459=ORIENTED_EDGE('',*,*,#2333,.T.);
#3460=ORIENTED_EDGE('',*,*,#2356,.T.);
#3461=ORIENTED_EDGE('',*,*,#2319,.T.);
#3462=ORIENTED_EDGE('',*,*,#2357,.T.);
#3463=ORIENTED_EDGE('',*,*,#2323,.T.);
#3464=ORIENTED_EDGE('',*,*,#2358,.T.);
#3465=ORIENTED_EDGE('',*,*,#2336,.F.);
#3466=ORIENTED_EDGE('',*,*,#2355,.F.);
#3467=ORIENTED_EDGE('',*,*,#2332,.F.);
#3468=ORIENTED_EDGE('',*,*,#2358,.F.);
#3469=ORIENTED_EDGE('',*,*,#2340,.F.);
#3470=ORIENTED_EDGE('',*,*,#2357,.F.);
#3471=ORIENTED_EDGE('',*,*,#2328,.F.);
#3472=ORIENTED_EDGE('',*,*,#2342,.F.);
#3473=ORIENTED_EDGE('',*,*,#2341,.F.);
#3474=ORIENTED_EDGE('',*,*,#2346,.F.);
#3475=ORIENTED_EDGE('',*,*,#2353,.F.);
#3476=ORIENTED_EDGE('',*,*,#2351,.F.);
#3477=ORIENTED_EDGE('',*,*,#2347,.F.);
#3478=ORIENTED_EDGE('',*,*,#2356,.F.);
#3479=ORIENTED_EDGE('',*,*,#2354,.F.);
#3480=ORIENTED_EDGE('',*,*,#2352,.F.);
#3481=ORIENTED_EDGE('',*,*,#1969,.F.);
#3482=ORIENTED_EDGE('',*,*,#1968,.F.);
#3483=ORIENTED_EDGE('',*,*,#1971,.F.);
#3484=ORIENTED_EDGE('',*,*,#1970,.F.);
#3485=ORIENTED_EDGE('',*,*,#2359,.F.);
#3486=ORIENTED_EDGE('',*,*,#2360,.F.);
#3487=ORIENTED_EDGE('',*,*,#2361,.F.);
#3488=ORIENTED_EDGE('',*,*,#2362,.F.);
#3489=ORIENTED_EDGE('',*,*,#2363,.F.);
#3490=ORIENTED_EDGE('',*,*,#2364,.F.);
#3491=ORIENTED_EDGE('',*,*,#2365,.F.);
#3492=ORIENTED_EDGE('',*,*,#2366,.F.);
#3493=ORIENTED_EDGE('',*,*,#2367,.T.);
#3494=ORIENTED_EDGE('',*,*,#2368,.T.);
#3495=ORIENTED_EDGE('',*,*,#2369,.T.);
#3496=ORIENTED_EDGE('',*,*,#2370,.T.);
#3497=ORIENTED_EDGE('',*,*,#2367,.F.);
#3498=ORIENTED_EDGE('',*,*,#2370,.F.);
#3499=ORIENTED_EDGE('',*,*,#2369,.F.);
#3500=ORIENTED_EDGE('',*,*,#2368,.F.);
#3501=ORIENTED_EDGE('',*,*,#2371,.T.);
#3502=ORIENTED_EDGE('',*,*,#2362,.T.);
#3503=ORIENTED_EDGE('',*,*,#2361,.T.);
#3504=ORIENTED_EDGE('',*,*,#2360,.T.);
#3505=ORIENTED_EDGE('',*,*,#2359,.T.);
#3506=ORIENTED_EDGE('',*,*,#2371,.F.);
#3507=ORIENTED_EDGE('',*,*,#2363,.T.);
#3508=ORIENTED_EDGE('',*,*,#2372,.T.);
#3509=ORIENTED_EDGE('',*,*,#2039,.F.);
#3510=ORIENTED_EDGE('',*,*,#2038,.F.);
#3511=ORIENTED_EDGE('',*,*,#2037,.F.);
#3512=ORIENTED_EDGE('',*,*,#2036,.F.);
#3513=ORIENTED_EDGE('',*,*,#2372,.F.);
#3514=ORIENTED_EDGE('',*,*,#2366,.T.);
#3515=ORIENTED_EDGE('',*,*,#2365,.T.);
#3516=ORIENTED_EDGE('',*,*,#2364,.T.);
#3517=ORIENTED_EDGE('',*,*,#1891,.F.);
#3518=ORIENTED_EDGE('',*,*,#1894,.F.);
#3519=ORIENTED_EDGE('',*,*,#1893,.F.);
#3520=ORIENTED_EDGE('',*,*,#1892,.F.);
#3521=ORIENTED_EDGE('',*,*,#1876,.F.);
#3522=ORIENTED_EDGE('',*,*,#1802,.F.);
#3523=ORIENTED_EDGE('',*,*,#1879,.F.);
#3524=ORIENTED_EDGE('',*,*,#1798,.T.);
#3525=ORIENTED_EDGE('',*,*,#1878,.F.);
#3526=ORIENTED_EDGE('',*,*,#1796,.T.);
#3527=ORIENTED_EDGE('',*,*,#1877,.F.);
#3528=ORIENTED_EDGE('',*,*,#1800,.T.);
#3529=PLANE('',#3832);
#3530=PLANE('',#3833);
#3531=PLANE('',#3834);
#3532=PLANE('',#3835);
#3533=PLANE('',#3838);
#3534=PLANE('',#3845);
#3535=PLANE('',#3846);
#3536=PLANE('',#3847);
#3537=PLANE('',#3857);
#3538=PLANE('',#3858);
#3539=PLANE('',#3859);
#3540=PLANE('',#3860);
#3541=PLANE('',#3901);
#3542=PLANE('',#3904);
#3543=PLANE('',#3907);
#3544=PLANE('',#3908);
#3545=PLANE('',#3909);
#3546=PLANE('',#3910);
#3547=PLANE('',#3933);
#3548=PLANE('',#3934);
#3549=PLANE('',#3951);
#3550=PLANE('',#3976);
#3551=PLANE('',#3979);
#3552=PLANE('',#3982);
#3553=PLANE('',#4009);
#3554=PLANE('',#4011);
#3555=PLANE('',#4012);
#3556=PLANE('',#4043);
#3557=PLANE('',#4044);
#3558=PLANE('',#4045);
#3559=PLANE('',#4046);
#3560=PLANE('',#4047);
#3561=PLANE('',#4048);
#3562=PLANE('',#4075);
#3563=PLANE('',#4076);
#3564=PLANE('',#4077);
#3565=PLANE('',#4078);
#3566=PLANE('',#4079);
#3567=PLANE('',#4080);
#3568=PLANE('',#4107);
#3569=PLANE('',#4108);
#3570=PLANE('',#4109);
#3571=PLANE('',#4110);
#3572=PLANE('',#4111);
#3573=PLANE('',#4112);
#3574=PLANE('',#4113);
#3575=PLANE('',#4170);
#3576=PLANE('',#4171);
#3577=PLANE('',#4172);
#3578=PLANE('',#4173);
#3579=PLANE('',#4174);
#3580=PLANE('',#4175);
#3581=PLANE('',#4176);
#3582=PLANE('',#4182);
#3583=PLANE('',#4228);
#3584=PLANE('',#4229);
#3585=PLANE('',#4230);
#3586=PLANE('',#4231);
#3587=PLANE('',#4232);
#3588=PLANE('',#4237);
#3589=PLANE('',#4249);
#3590=ADVANCED_FACE('',(#529),#3529,.T.);
#3591=ADVANCED_FACE('',(#530),#3530,.T.);
#3592=ADVANCED_FACE('',(#531),#3531,.T.);
#3593=ADVANCED_FACE('',(#532),#3532,.T.);
#3594=ADVANCED_FACE('',(#533),#512,.F.);
#3595=ADVANCED_FACE('',(#534,#323),#3533,.F.);
#3596=ADVANCED_FACE('',(#535),#513,.F.);
#3597=ADVANCED_FACE('',(#536),#514,.F.);
#3598=ADVANCED_FACE('',(#537),#515,.F.);
#3599=ADVANCED_FACE('',(#538,#324),#3534,.F.);
#3600=ADVANCED_FACE('',(#539,#325),#3535,.F.);
#3601=ADVANCED_FACE('',(#540,#326),#3536,.F.);
#3602=ADVANCED_FACE('',(#541),#516,.F.);
#3603=ADVANCED_FACE('',(#542),#517,.F.);
#3604=ADVANCED_FACE('',(#543),#518,.F.);
#3605=ADVANCED_FACE('',(#544),#519,.F.);
#3606=ADVANCED_FACE('',(#545),#238,.F.);
#3607=ADVANCED_FACE('',(#546),#3537,.F.);
#3608=ADVANCED_FACE('',(#547),#3538,.F.);
#3609=ADVANCED_FACE('',(#548),#3539,.F.);
#3610=ADVANCED_FACE('',(#549),#3540,.F.);
#3611=ADVANCED_FACE('',(#550),#211,.T.);
#3612=ADVANCED_FACE('',(#551),#520,.F.);
#3613=ADVANCED_FACE('',(#552),#239,.F.);
#3614=ADVANCED_FACE('',(#553),#212,.T.);
#3615=ADVANCED_FACE('',(#554),#240,.T.);
#3616=ADVANCED_FACE('',(#555),#213,.T.);
#3617=ADVANCED_FACE('',(#556),#241,.T.);
#3618=ADVANCED_FACE('',(#557),#214,.T.);
#3619=ADVANCED_FACE('',(#558),#242,.T.);
#3620=ADVANCED_FACE('',(#559),#215,.T.);
#3621=ADVANCED_FACE('',(#560),#243,.T.);
#3622=ADVANCED_FACE('',(#561),#3541,.T.);
#3623=ADVANCED_FACE('',(#562),#244,.T.);
#3624=ADVANCED_FACE('',(#563),#3542,.T.);
#3625=ADVANCED_FACE('',(#564),#245,.T.);
#3626=ADVANCED_FACE('',(#565),#3543,.F.);
#3627=ADVANCED_FACE('',(#566),#3544,.F.);
#3628=ADVANCED_FACE('',(#567),#3545,.F.);
#3629=ADVANCED_FACE('',(#568),#3546,.F.);
#3630=ADVANCED_FACE('',(#569),#216,.T.);
#3631=ADVANCED_FACE('',(#570),#246,.T.);
#3632=ADVANCED_FACE('',(#571),#217,.T.);
#3633=ADVANCED_FACE('',(#572),#247,.T.);
#3634=ADVANCED_FACE('',(#573),#218,.T.);
#3635=ADVANCED_FACE('',(#574),#248,.T.);
#3636=ADVANCED_FACE('',(#575),#219,.T.);
#3637=ADVANCED_FACE('',(#576),#249,.T.);
#3638=ADVANCED_FACE('',(#577),#3547,.T.);
#3639=ADVANCED_FACE('',(#578,#327),#3548,.T.);
#3640=ADVANCED_FACE('',(#579),#220,.T.);
#3641=ADVANCED_FACE('',(#580),#250,.T.);
#3642=ADVANCED_FACE('',(#581,#328),#3549,.T.);
#3643=ADVANCED_FACE('',(#582),#221,.T.);
#3644=ADVANCED_FACE('',(#583),#251,.T.);
#3645=ADVANCED_FACE('',(#584),#222,.T.);
#3646=ADVANCED_FACE('',(#585),#252,.T.);
#3647=ADVANCED_FACE('',(#586),#223,.T.);
#3648=ADVANCED_FACE('',(#587),#253,.T.);
#3649=ADVANCED_FACE('',(#588),#224,.T.);
#3650=ADVANCED_FACE('',(#589),#254,.T.);
#3651=ADVANCED_FACE('',(#590),#3550,.T.);
#3652=ADVANCED_FACE('',(#591),#255,.T.);
#3653=ADVANCED_FACE('',(#592),#3551,.T.);
#3654=ADVANCED_FACE('',(#593),#256,.T.);
#3655=ADVANCED_FACE('',(#594,#329),#3552,.F.);
#3656=ADVANCED_FACE('',(#595),#225,.T.);
#3657=ADVANCED_FACE('',(#596),#257,.T.);
#3658=ADVANCED_FACE('',(#597),#226,.T.);
#3659=ADVANCED_FACE('',(#598),#258,.T.);
#3660=ADVANCED_FACE('',(#599),#227,.T.);
#3661=ADVANCED_FACE('',(#600),#259,.T.);
#3662=ADVANCED_FACE('',(#601),#228,.T.);
#3663=ADVANCED_FACE('',(#602),#260,.T.);
#3664=ADVANCED_FACE('',(#603),#3553,.T.);
#3665=ADVANCED_FACE('',(#604),#261,.T.);
#3666=ADVANCED_FACE('',(#605),#3554,.T.);
#3667=ADVANCED_FACE('',(#606,#330),#3555,.T.);
#3668=ADVANCED_FACE('',(#607),#179,.T.);
#3669=ADVANCED_FACE('',(#608),#180,.T.);
#3670=ADVANCED_FACE('',(#609),#262,.F.);
#3671=ADVANCED_FACE('',(#610),#181,.T.);
#3672=ADVANCED_FACE('',(#611),#182,.T.);
#3673=ADVANCED_FACE('',(#612),#183,.T.);
#3674=ADVANCED_FACE('',(#613),#263,.F.);
#3675=ADVANCED_FACE('',(#614),#184,.T.);
#3676=ADVANCED_FACE('',(#615),#185,.T.);
#3677=ADVANCED_FACE('',(#616),#186,.T.);
#3678=ADVANCED_FACE('',(#617),#264,.F.);
#3679=ADVANCED_FACE('',(#618),#265,.F.);
#3680=ADVANCED_FACE('',(#619),#266,.F.);
#3681=ADVANCED_FACE('',(#620),#267,.F.);
#3682=ADVANCED_FACE('',(#621),#268,.F.);
#3683=ADVANCED_FACE('',(#622),#269,.F.);
#3684=ADVANCED_FACE('',(#623),#270,.F.);
#3685=ADVANCED_FACE('',(#624),#271,.F.);
#3686=ADVANCED_FACE('',(#625),#3556,.T.);
#3687=ADVANCED_FACE('',(#626),#3557,.T.);
#3688=ADVANCED_FACE('',(#627),#3558,.T.);
#3689=ADVANCED_FACE('',(#628),#3559,.T.);
#3690=ADVANCED_FACE('',(#629),#3560,.T.);
#3691=ADVANCED_FACE('',(#630),#3561,.T.);
#3692=ADVANCED_FACE('',(#631),#187,.T.);
#3693=ADVANCED_FACE('',(#632),#188,.T.);
#3694=ADVANCED_FACE('',(#633),#272,.F.);
#3695=ADVANCED_FACE('',(#634),#189,.T.);
#3696=ADVANCED_FACE('',(#635),#190,.T.);
#3697=ADVANCED_FACE('',(#636),#191,.T.);
#3698=ADVANCED_FACE('',(#637),#273,.F.);
#3699=ADVANCED_FACE('',(#638),#192,.T.);
#3700=ADVANCED_FACE('',(#639),#193,.T.);
#3701=ADVANCED_FACE('',(#640),#194,.T.);
#3702=ADVANCED_FACE('',(#641),#274,.F.);
#3703=ADVANCED_FACE('',(#642),#275,.F.);
#3704=ADVANCED_FACE('',(#643),#276,.F.);
#3705=ADVANCED_FACE('',(#644),#277,.F.);
#3706=ADVANCED_FACE('',(#645),#278,.F.);
#3707=ADVANCED_FACE('',(#646),#279,.F.);
#3708=ADVANCED_FACE('',(#647),#280,.F.);
#3709=ADVANCED_FACE('',(#648),#281,.F.);
#3710=ADVANCED_FACE('',(#649),#3562,.T.);
#3711=ADVANCED_FACE('',(#650),#3563,.T.);
#3712=ADVANCED_FACE('',(#651),#3564,.T.);
#3713=ADVANCED_FACE('',(#652),#3565,.T.);
#3714=ADVANCED_FACE('',(#653),#3566,.T.);
#3715=ADVANCED_FACE('',(#654),#3567,.T.);
#3716=ADVANCED_FACE('',(#655),#195,.T.);
#3717=ADVANCED_FACE('',(#656),#196,.T.);
#3718=ADVANCED_FACE('',(#657),#282,.F.);
#3719=ADVANCED_FACE('',(#658),#197,.T.);
#3720=ADVANCED_FACE('',(#659),#198,.T.);
#3721=ADVANCED_FACE('',(#660),#199,.T.);
#3722=ADVANCED_FACE('',(#661),#283,.F.);
#3723=ADVANCED_FACE('',(#662),#200,.T.);
#3724=ADVANCED_FACE('',(#663),#201,.T.);
#3725=ADVANCED_FACE('',(#664),#202,.T.);
#3726=ADVANCED_FACE('',(#665),#284,.F.);
#3727=ADVANCED_FACE('',(#666),#285,.F.);
#3728=ADVANCED_FACE('',(#667),#286,.F.);
#3729=ADVANCED_FACE('',(#668),#287,.F.);
#3730=ADVANCED_FACE('',(#669),#288,.F.);
#3731=ADVANCED_FACE('',(#670),#289,.F.);
#3732=ADVANCED_FACE('',(#671),#290,.F.);
#3733=ADVANCED_FACE('',(#672),#291,.F.);
#3734=ADVANCED_FACE('',(#673),#3568,.T.);
#3735=ADVANCED_FACE('',(#674),#3569,.T.);
#3736=ADVANCED_FACE('',(#675),#3570,.T.);
#3737=ADVANCED_FACE('',(#676),#3571,.T.);
#3738=ADVANCED_FACE('',(#677),#3572,.T.);
#3739=ADVANCED_FACE('',(#678),#3573,.T.);
#3740=ADVANCED_FACE('',(#679,#331),#3574,.F.);
#3741=ADVANCED_FACE('',(#680),#521,.T.);
#3742=ADVANCED_FACE('',(#681),#522,.T.);
#3743=ADVANCED_FACE('',(#682),#523,.T.);
#3744=ADVANCED_FACE('',(#683),#524,.T.);
#3745=ADVANCED_FACE('',(#684),#292,.T.);
#3746=ADVANCED_FACE('',(#685),#293,.T.);
#3747=ADVANCED_FACE('',(#686),#294,.T.);
#3748=ADVANCED_FACE('',(#687),#525,.T.);
#3749=ADVANCED_FACE('',(#688),#526,.T.);
#3750=ADVANCED_FACE('',(#689),#527,.T.);
#3751=ADVANCED_FACE('',(#690),#203,.T.);
#3752=ADVANCED_FACE('',(#691),#204,.T.);
#3753=ADVANCED_FACE('',(#692),#295,.F.);
#3754=ADVANCED_FACE('',(#693),#205,.T.);
#3755=ADVANCED_FACE('',(#694),#206,.T.);
#3756=ADVANCED_FACE('',(#695),#528,.T.);
#3757=ADVANCED_FACE('',(#696),#296,.T.);
#3758=ADVANCED_FACE('',(#697),#207,.T.);
#3759=ADVANCED_FACE('',(#698),#297,.F.);
#3760=ADVANCED_FACE('',(#699),#208,.T.);
#3761=ADVANCED_FACE('',(#700),#209,.T.);
#3762=ADVANCED_FACE('',(#701),#210,.T.);
#3763=ADVANCED_FACE('',(#702),#298,.F.);
#3764=ADVANCED_FACE('',(#703),#299,.F.);
#3765=ADVANCED_FACE('',(#704),#300,.F.);
#3766=ADVANCED_FACE('',(#705),#301,.F.);
#3767=ADVANCED_FACE('',(#706),#302,.F.);
#3768=ADVANCED_FACE('',(#707),#303,.F.);
#3769=ADVANCED_FACE('',(#708),#304,.F.);
#3770=ADVANCED_FACE('',(#709),#305,.F.);
#3771=ADVANCED_FACE('',(#710),#3575,.T.);
#3772=ADVANCED_FACE('',(#711),#3576,.T.);
#3773=ADVANCED_FACE('',(#712),#3577,.T.);
#3774=ADVANCED_FACE('',(#713),#3578,.T.);
#3775=ADVANCED_FACE('',(#714),#3579,.T.);
#3776=ADVANCED_FACE('',(#715),#3580,.T.);
#3777=ADVANCED_FACE('',(#716,#332),#3581,.T.);
#3778=ADVANCED_FACE('',(#717),#306,.F.);
#3779=ADVANCED_FACE('',(#718),#307,.T.);
#3780=ADVANCED_FACE('',(#719),#308,.T.);
#3781=ADVANCED_FACE('',(#720),#3582,.T.);
#3782=ADVANCED_FACE('',(#721),#309,.T.);
#3783=ADVANCED_FACE('',(#722),#229,.F.);
#3784=ADVANCED_FACE('',(#723),#230,.F.);
#3785=ADVANCED_FACE('',(#724),#231,.F.);
#3786=ADVANCED_FACE('',(#725),#310,.F.);
#3787=ADVANCED_FACE('',(#726),#232,.F.);
#3788=ADVANCED_FACE('',(#727),#311,.F.);
#3789=ADVANCED_FACE('',(#728),#233,.F.);
#3790=ADVANCED_FACE('',(#729),#312,.F.);
#3791=ADVANCED_FACE('',(#730),#234,.F.);
#3792=ADVANCED_FACE('',(#731),#313,.F.);
#3793=ADVANCED_FACE('',(#732),#314,.T.);
#3794=ADVANCED_FACE('',(#733),#235,.F.);
#3795=ADVANCED_FACE('',(#734),#315,.F.);
#3796=ADVANCED_FACE('',(#735),#316,.F.);
#3797=ADVANCED_FACE('',(#736),#236,.F.);
#3798=ADVANCED_FACE('',(#737),#317,.F.);
#3799=ADVANCED_FACE('',(#738),#318,.T.);
#3800=ADVANCED_FACE('',(#739),#319,.F.);
#3801=ADVANCED_FACE('',(#740),#320,.T.);
#3802=ADVANCED_FACE('',(#741),#321,.T.);
#3803=ADVANCED_FACE('',(#742),#3583,.T.);
#3804=ADVANCED_FACE('',(#743),#3584,.T.);
#3805=ADVANCED_FACE('',(#744),#3585,.T.);
#3806=ADVANCED_FACE('',(#745),#3586,.T.);
#3807=ADVANCED_FACE('',(#746,#333),#3587,.F.);
#3808=ADVANCED_FACE('',(#747,#334),#3588,.F.);
#3809=ADVANCED_FACE('',(#748),#237,.F.);
#3810=ADVANCED_FACE('',(#749),#322,.T.);
#3811=ADVANCED_FACE('',(#750,#335),#3589,.F.);
#3812=CLOSED_SHELL('',(#3590,#3591,#3592,#3593,#3594,#3595,#3596,#3597,
#3598,#3599,#3600,#3601,#3602,#3603,#3604,#3605,#3606,#3607,#3608,#3609,
#3610,#3611,#3612,#3613,#3614,#3615,#3616,#3617,#3618,#3619,#3620,#3621,
#3622,#3623,#3624,#3625,#3626,#3627,#3628,#3629,#3630,#3631,#3632,#3633,
#3634,#3635,#3636,#3637,#3638,#3639,#3640,#3641,#3642,#3643,#3644,#3645,
#3646,#3647,#3648,#3649,#3650,#3651,#3652,#3653,#3654,#3655,#3656,#3657,
#3658,#3659,#3660,#3661,#3662,#3663,#3664,#3665,#3666,#3667,#3668,#3669,
#3670,#3671,#3672,#3673,#3674,#3675,#3676,#3677,#3678,#3679,#3680,#3681,
#3682,#3683,#3684,#3685,#3686,#3687,#3688,#3689,#3690,#3691,#3692,#3693,
#3694,#3695,#3696,#3697,#3698,#3699,#3700,#3701,#3702,#3703,#3704,#3705,
#3706,#3707,#3708,#3709,#3710,#3711,#3712,#3713,#3714,#3715,#3716,#3717,
#3718,#3719,#3720,#3721,#3722,#3723,#3724,#3725,#3726,#3727,#3728,#3729,
#3730,#3731,#3732,#3733,#3734,#3735,#3736,#3737,#3738,#3739,#3740,#3741,
#3742,#3743,#3744,#3745,#3746,#3747,#3748,#3749,#3750,#3751,#3752,#3753,
#3754,#3755,#3756,#3757,#3758,#3759,#3760,#3761,#3762,#3763,#3764,#3765,
#3766,#3767,#3768,#3769,#3770,#3771,#3772,#3773,#3774,#3775,#3776,#3777,
#3778,#3779,#3780,#3781,#3782,#3783,#3784,#3785,#3786,#3787,#3788,#3789,
#3790,#3791,#3792,#3793,#3794,#3795,#3796,#3797,#3798,#3799,#3800,#3801,
#3802,#3803,#3804,#3805,#3806,#3807,#3808,#3809,#3810,#3811));
#3813=DERIVED_UNIT_ELEMENT(#3815,1.);
#3814=DERIVED_UNIT_ELEMENT(#8713,3.);
#3815=(
MASS_UNIT()
NAMED_UNIT(*)
SI_UNIT($,.GRAM.)
);
#3816=DERIVED_UNIT((#3813,#3814));
#3817=MEASURE_REPRESENTATION_ITEM('density measure',
POSITIVE_RATIO_MEASURE(1.),#3816);
#3818=PROPERTY_DEFINITION_REPRESENTATION(#3823,#3820);
#3819=PROPERTY_DEFINITION_REPRESENTATION(#3824,#3821);
#3820=REPRESENTATION('material name',(#3822),#8710);
#3821=REPRESENTATION('density',(#3817),#8710);
#3822=DESCRIPTIVE_REPRESENTATION_ITEM('Generic','Generic');
#3823=PROPERTY_DEFINITION('material property','material name',#8720);
#3824=PROPERTY_DEFINITION('material property','density of part',#8720);
#3825=DATE_TIME_ROLE('creation_date');
#3826=APPLIED_DATE_AND_TIME_ASSIGNMENT(#3827,#3825,(#8720));
#3827=DATE_AND_TIME(#3828,#3829);
#3828=CALENDAR_DATE(2021,23,6);
#3829=LOCAL_TIME(11,34,41.,#3830);
#3830=COORDINATED_UNIVERSAL_TIME_OFFSET(0,0,.BEHIND.);
#3831=AXIS2_PLACEMENT_3D('placement',#5298,#4250,#4251);
#3832=AXIS2_PLACEMENT_3D('',#5299,#4252,#4253);
#3833=AXIS2_PLACEMENT_3D('',#5306,#4255,#4256);
#3834=AXIS2_PLACEMENT_3D('',#5313,#4258,#4259);
#3835=AXIS2_PLACEMENT_3D('',#5320,#4261,#4262);
#3836=AXIS2_PLACEMENT_3D('',#5327,#4264,#4265);
#3837=AXIS2_PLACEMENT_3D('',#5333,#4266,#4267);
#3838=AXIS2_PLACEMENT_3D('',#5337,#4268,#4269);
#3839=AXIS2_PLACEMENT_3D('',#5376,#4281,#4282);
#3840=AXIS2_PLACEMENT_3D('',#5378,#4283,#4284);
#3841=AXIS2_PLACEMENT_3D('',#5386,#4285,#4286);
#3842=AXIS2_PLACEMENT_3D('',#5391,#4287,#4288);
#3843=AXIS2_PLACEMENT_3D('',#5395,#4289,#4290);
#3844=AXIS2_PLACEMENT_3D('',#5400,#4291,#4292);
#3845=AXIS2_PLACEMENT_3D('',#5404,#4293,#4294);
#3846=AXIS2_PLACEMENT_3D('',#5440,#4305,#4306);
#3847=AXIS2_PLACEMENT_3D('',#5468,#4317,#4318);
#3848=AXIS2_PLACEMENT_3D('',#5501,#4328,#4329);
#3849=AXIS2_PLACEMENT_3D('',#5502,#4330,#4331);
#3850=AXIS2_PLACEMENT_3D('',#5503,#4332,#4333);
#3851=AXIS2_PLACEMENT_3D('',#5507,#4334,#4335);
#3852=AXIS2_PLACEMENT_3D('',#5511,#4336,#4337);
#3853=AXIS2_PLACEMENT_3D('',#5512,#4338,#4339);
#3854=AXIS2_PLACEMENT_3D('',#5513,#4340,#4341);
#3855=AXIS2_PLACEMENT_3D('',#5514,#4342,#4343);
#3856=AXIS2_PLACEMENT_3D('',#5515,#4344,#4345);
#3857=AXIS2_PLACEMENT_3D('',#5517,#4347,#4348);
#3858=AXIS2_PLACEMENT_3D('',#5519,#4350,#4351);
#3859=AXIS2_PLACEMENT_3D('',#5521,#4353,#4354);
#3860=AXIS2_PLACEMENT_3D('',#5523,#4356,#4357);
#3861=AXIS2_PLACEMENT_3D('',#5525,#4359,#4360);
#3862=AXIS2_PLACEMENT_3D('',#5528,#4361,#4362);
#3863=AXIS2_PLACEMENT_3D('',#5530,#4363,#4364);
#3864=AXIS2_PLACEMENT_3D('',#5532,#4365,#4366);
#3865=AXIS2_PLACEMENT_3D('',#5533,#4367,#4368);
#3866=AXIS2_PLACEMENT_3D('',#5534,#4369,#4370);
#3867=AXIS2_PLACEMENT_3D('',#5535,#4371,#4372);
#3868=AXIS2_PLACEMENT_3D('',#5538,#4373,#4374);
#3869=AXIS2_PLACEMENT_3D('',#5540,#4375,#4376);
#3870=AXIS2_PLACEMENT_3D('',#5542,#4377,#4378);
#3871=AXIS2_PLACEMENT_3D('',#5543,#4379,#4380);
#3872=AXIS2_PLACEMENT_3D('',#5545,#4382,#4383);
#3873=AXIS2_PLACEMENT_3D('',#5549,#4385,#4386);
#3874=AXIS2_PLACEMENT_3D('',#5551,#4387,#4388);
#3875=AXIS2_PLACEMENT_3D('',#5553,#4389,#4390);
#3876=AXIS2_PLACEMENT_3D('',#5554,#4391,#4392);
#3877=AXIS2_PLACEMENT_3D('',#5555,#4393,#4394);
#3878=AXIS2_PLACEMENT_3D('',#5558,#4395,#4396);
#3879=AXIS2_PLACEMENT_3D('',#5560,#4397,#4398);
#3880=AXIS2_PLACEMENT_3D('',#5562,#4399,#4400);
#3881=AXIS2_PLACEMENT_3D('',#5563,#4401,#4402);
#3882=AXIS2_PLACEMENT_3D('',#5564,#4403,#4404);
#3883=AXIS2_PLACEMENT_3D('',#5567,#4405,#4406);
#3884=AXIS2_PLACEMENT_3D('',#5571,#4410,#4411);
#3885=AXIS2_PLACEMENT_3D('',#5574,#4412,#4413);
#3886=AXIS2_PLACEMENT_3D('',#5575,#4414,#4415);
#3887=AXIS2_PLACEMENT_3D('',#5576,#4416,#4417);
#3888=AXIS2_PLACEMENT_3D('',#5577,#4418,#4419);
#3889=AXIS2_PLACEMENT_3D('',#5580,#4420,#4421);
#3890=AXIS2_PLACEMENT_3D('',#5584,#4425,#4426);
#3891=AXIS2_PLACEMENT_3D('',#5587,#4427,#4428);
#3892=AXIS2_PLACEMENT_3D('',#5588,#4429,#4430);
#3893=AXIS2_PLACEMENT_3D('',#5589,#4431,#4432);
#3894=AXIS2_PLACEMENT_3D('',#5590,#4433,#4434);
#3895=AXIS2_PLACEMENT_3D('',#5593,#4435,#4436);
#3896=AXIS2_PLACEMENT_3D('',#5597,#4440,#4441);
#3897=AXIS2_PLACEMENT_3D('',#5600,#4442,#4443);
#3898=AXIS2_PLACEMENT_3D('',#5601,#4444,#4445);
#3899=AXIS2_PLACEMENT_3D('',#5602,#4446,#4447);
#3900=AXIS2_PLACEMENT_3D('',#5603,#4448,#4449);
#3901=AXIS2_PLACEMENT_3D('',#5607,#4453,#4454);
#3902=AXIS2_PLACEMENT_3D('',#5613,#4458,#4459);
#3903=AXIS2_PLACEMENT_3D('',#5616,#4461,#4462);
#3904=AXIS2_PLACEMENT_3D('',#5617,#4463,#4464);
#3905=AXIS2_PLACEMENT_3D('',#5621,#4467,#4468);
#3906=AXIS2_PLACEMENT_3D('',#5624,#4470,#4471);
#3907=AXIS2_PLACEMENT_3D('',#5625,#4472,#4473);
#3908=AXIS2_PLACEMENT_3D('',#5626,#4474,#4475);
#3909=AXIS2_PLACEMENT_3D('',#5627,#4476,#4477);
#3910=AXIS2_PLACEMENT_3D('',#5628,#4478,#4479);
#3911=AXIS2_PLACEMENT_3D('',#5629,#4480,#4481);
#3912=AXIS2_PLACEMENT_3D('',#5631,#4482,#4483);
#3913=AXIS2_PLACEMENT_3D('',#5633,#4484,#4485);
#3914=AXIS2_PLACEMENT_3D('',#5634,#4486,#4487);
#3915=AXIS2_PLACEMENT_3D('',#5635,#4488,#4489);
#3916=AXIS2_PLACEMENT_3D('',#5637,#4490,#4491);
#3917=AXIS2_PLACEMENT_3D('',#5639,#4493,#4494);
#3918=AXIS2_PLACEMENT_3D('',#5642,#4495,#4496);
#3919=AXIS2_PLACEMENT_3D('',#5643,#4497,#4498);
#3920=AXIS2_PLACEMENT_3D('',#5644,#4499,#4500);
#3921=AXIS2_PLACEMENT_3D('',#5645,#4501,#4502);
#3922=AXIS2_PLACEMENT_3D('',#5648,#4503,#4504);
#3923=AXIS2_PLACEMENT_3D('',#5651,#4507,#4508);
#3924=AXIS2_PLACEMENT_3D('',#5654,#4509,#4510);
#3925=AXIS2_PLACEMENT_3D('',#5655,#4511,#4512);
#3926=AXIS2_PLACEMENT_3D('',#5656,#4513,#4514);
#3927=AXIS2_PLACEMENT_3D('',#5657,#4515,#4516);
#3928=AXIS2_PLACEMENT_3D('',#5659,#4517,#4518);
#3929=AXIS2_PLACEMENT_3D('',#5662,#4521,#4522);
#3930=AXIS2_PLACEMENT_3D('',#5664,#4523,#4524);
#3931=AXIS2_PLACEMENT_3D('',#5665,#4525,#4526);
#3932=AXIS2_PLACEMENT_3D('',#5666,#4527,#4528);
#3933=AXIS2_PLACEMENT_3D('',#5668,#4530,#4531);
#3934=AXIS2_PLACEMENT_3D('',#5670,#4533,#4534);
#3935=AXIS2_PLACEMENT_3D('',#5673,#4535,#4536);
#3936=AXIS2_PLACEMENT_3D('',#5677,#4538,#4539);
#3937=AXIS2_PLACEMENT_3D('',#5681,#4541,#4542);
#3938=AXIS2_PLACEMENT_3D('',#5685,#4544,#4545);
#3939=AXIS2_PLACEMENT_3D('',#5687,#4547,#4548);
#3940=AXIS2_PLACEMENT_3D('',#5690,#4549,#4550);
#3941=AXIS2_PLACEMENT_3D('',#5692,#4551,#4552);
#3942=AXIS2_PLACEMENT_3D('',#5694,#4553,#4554);
#3943=AXIS2_PLACEMENT_3D('',#5696,#4555,#4556);
#3944=AXIS2_PLACEMENT_3D('',#5697,#4557,#4558);
#3945=AXIS2_PLACEMENT_3D('',#5698,#4559,#4560);
#3946=AXIS2_PLACEMENT_3D('',#5699,#4561,#4562);
#3947=AXIS2_PLACEMENT_3D('',#5703,#4564,#4565);
#3948=AXIS2_PLACEMENT_3D('',#5705,#4566,#4567);
#3949=AXIS2_PLACEMENT_3D('',#5707,#4568,#4569);
#3950=AXIS2_PLACEMENT_3D('',#5708,#4570,#4571);
#3951=AXIS2_PLACEMENT_3D('',#5709,#4572,#4573);
#3952=AXIS2_PLACEMENT_3D('',#5710,#4574,#4575);
#3953=AXIS2_PLACEMENT_3D('',#5713,#4576,#4577);
#3954=AXIS2_PLACEMENT_3D('',#5715,#4578,#4579);
#3955=AXIS2_PLACEMENT_3D('',#5717,#4580,#4581);
#3956=AXIS2_PLACEMENT_3D('',#5718,#4582,#4583);
#3957=AXIS2_PLACEMENT_3D('',#5719,#4584,#4585);
#3958=AXIS2_PLACEMENT_3D('',#5722,#4586,#4587);
#3959=AXIS2_PLACEMENT_3D('',#5725,#4590,#4591);
#3960=AXIS2_PLACEMENT_3D('',#5728,#4592,#4593);
#3961=AXIS2_PLACEMENT_3D('',#5729,#4594,#4595);
#3962=AXIS2_PLACEMENT_3D('',#5730,#4596,#4597);
#3963=AXIS2_PLACEMENT_3D('',#5731,#4598,#4599);
#3964=AXIS2_PLACEMENT_3D('',#5734,#4600,#4601);
#3965=AXIS2_PLACEMENT_3D('',#5737,#4604,#4605);
#3966=AXIS2_PLACEMENT_3D('',#5740,#4606,#4607);
#3967=AXIS2_PLACEMENT_3D('',#5741,#4608,#4609);
#3968=AXIS2_PLACEMENT_3D('',#5742,#4610,#4611);
#3969=AXIS2_PLACEMENT_3D('',#5743,#4612,#4613);
#3970=AXIS2_PLACEMENT_3D('',#5746,#4614,#4615);
#3971=AXIS2_PLACEMENT_3D('',#5749,#4618,#4619);
#3972=AXIS2_PLACEMENT_3D('',#5752,#4620,#4621);
#3973=AXIS2_PLACEMENT_3D('',#5753,#4622,#4623);
#3974=AXIS2_PLACEMENT_3D('',#5754,#4624,#4625);
#3975=AXIS2_PLACEMENT_3D('',#5755,#4626,#4627);
#3976=AXIS2_PLACEMENT_3D('',#5758,#4630,#4631);
#3977=AXIS2_PLACEMENT_3D('',#5764,#4635,#4636);
#3978=AXIS2_PLACEMENT_3D('',#5767,#4638,#4639);
#3979=AXIS2_PLACEMENT_3D('',#5768,#4640,#4641);
#3980=AXIS2_PLACEMENT_3D('',#5772,#4644,#4645);
#3981=AXIS2_PLACEMENT_3D('',#5775,#4647,#4648);
#3982=AXIS2_PLACEMENT_3D('',#5776,#4649,#4650);
#3983=AXIS2_PLACEMENT_3D('',#5779,#4651,#4652);
#3984=AXIS2_PLACEMENT_3D('',#5783,#4654,#4655);
#3985=AXIS2_PLACEMENT_3D('',#5787,#4657,#4658);
#3986=AXIS2_PLACEMENT_3D('',#5791,#4660,#4661);
#3987=AXIS2_PLACEMENT_3D('',#5793,#4663,#4664);
#3988=AXIS2_PLACEMENT_3D('',#5795,#4665,#4666);
#3989=AXIS2_PLACEMENT_3D('',#5797,#4667,#4668);
#3990=AXIS2_PLACEMENT_3D('',#5798,#4669,#4670);
#3991=AXIS2_PLACEMENT_3D('',#5799,#4671,#4672);
#3992=AXIS2_PLACEMENT_3D('',#5801,#4673,#4674);
#3993=AXIS2_PLACEMENT_3D('',#5803,#4676,#4677);
#3994=AXIS2_PLACEMENT_3D('',#5805,#4678,#4679);
#3995=AXIS2_PLACEMENT_3D('',#5806,#4680,#4681);
#3996=AXIS2_PLACEMENT_3D('',#5807,#4682,#4683);
#3997=AXIS2_PLACEMENT_3D('',#5809,#4684,#4685);
#3998=AXIS2_PLACEMENT_3D('',#5811,#4687,#4688);
#3999=AXIS2_PLACEMENT_3D('',#5814,#4689,#4690);
#4000=AXIS2_PLACEMENT_3D('',#5815,#4691,#4692);
#4001=AXIS2_PLACEMENT_3D('',#5816,#4693,#4694);
#4002=AXIS2_PLACEMENT_3D('',#5817,#4695,#4696);
#4003=AXIS2_PLACEMENT_3D('',#5820,#4697,#4698);
#4004=AXIS2_PLACEMENT_3D('',#5823,#4701,#4702);
#4005=AXIS2_PLACEMENT_3D('',#5826,#4703,#4704);
#4006=AXIS2_PLACEMENT_3D('',#5827,#4705,#4706);
#4007=AXIS2_PLACEMENT_3D('',#5828,#4707,#4708);
#4008=AXIS2_PLACEMENT_3D('',#5829,#4709,#4710);
#4009=AXIS2_PLACEMENT_3D('',#5832,#4713,#4714);
#4010=AXIS2_PLACEMENT_3D('',#5835,#4717,#4718);
#4011=AXIS2_PLACEMENT_3D('',#5837,#4720,#4721);
#4012=AXIS2_PLACEMENT_3D('',#5838,#4722,#4723);
#4013=AXIS2_PLACEMENT_3D('',#5841,#4724,#4725);
#4014=AXIS2_PLACEMENT_3D('',#5843,#4726,#4727);
#4015=AXIS2_PLACEMENT_3D('',#5845,#4728,#4729);
#4016=AXIS2_PLACEMENT_3D('',#5846,#4730,#4731);
#4017=AXIS2_PLACEMENT_3D('',#6002,#4732,#4733);
#4018=AXIS2_PLACEMENT_3D('',#6035,#4734,#4735);
#4019=AXIS2_PLACEMENT_3D('',#6036,#4736,#4737);
#4020=AXIS2_PLACEMENT_3D('',#6093,#4740,#4741);
#4021=AXIS2_PLACEMENT_3D('',#6103,#4742,#4743);
#4022=AXIS2_PLACEMENT_3D('',#6226,#4744,#4745);
#4023=AXIS2_PLACEMENT_3D('',#6259,#4746,#4747);
#4024=AXIS2_PLACEMENT_3D('',#6260,#4748,#4749);
#4025=AXIS2_PLACEMENT_3D('',#6412,#4752,#4753);
#4026=AXIS2_PLACEMENT_3D('',#6414,#4754,#4755);
#4027=AXIS2_PLACEMENT_3D('',#6477,#4756,#4757);
#4028=AXIS2_PLACEMENT_3D('',#6479,#4758,#4759);
#4029=AXIS2_PLACEMENT_3D('',#6482,#4761,#4762);
#4030=AXIS2_PLACEMENT_3D('',#6483,#4763,#4764);
#4031=AXIS2_PLACEMENT_3D('',#6485,#4765,#4766);
#4032=AXIS2_PLACEMENT_3D('',#6487,#4768,#4769);
#4033=AXIS2_PLACEMENT_3D('',#6489,#4770,#4771);
#4034=AXIS2_PLACEMENT_3D('',#6491,#4773,#4774);
#4035=AXIS2_PLACEMENT_3D('',#6493,#4775,#4776);
#4036=AXIS2_PLACEMENT_3D('',#6495,#4778,#4779);
#4037=AXIS2_PLACEMENT_3D('',#6497,#4780,#4781);
#4038=AXIS2_PLACEMENT_3D('',#6499,#4783,#4784);
#4039=AXIS2_PLACEMENT_3D('',#6502,#4786,#4787);
#4040=AXIS2_PLACEMENT_3D('',#6503,#4788,#4789);
#4041=AXIS2_PLACEMENT_3D('',#6506,#4791,#4792);
#4042=AXIS2_PLACEMENT_3D('',#6507,#4793,#4794);
#4043=AXIS2_PLACEMENT_3D('',#6509,#4796,#4797);
#4044=AXIS2_PLACEMENT_3D('',#6512,#4800,#4801);
#4045=AXIS2_PLACEMENT_3D('',#6514,#4803,#4804);
#4046=AXIS2_PLACEMENT_3D('',#6516,#4806,#4807);
#4047=AXIS2_PLACEMENT_3D('',#6519,#4810,#4811);
#4048=AXIS2_PLACEMENT_3D('',#6522,#4814,#4815);
#4049=AXIS2_PLACEMENT_3D('',#6678,#4816,#4817);
#4050=AXIS2_PLACEMENT_3D('',#6711,#4818,#4819);
#4051=AXIS2_PLACEMENT_3D('',#6712,#4820,#4821);
#4052=AXIS2_PLACEMENT_3D('',#6769,#4824,#4825);
#4053=AXIS2_PLACEMENT_3D('',#6779,#4826,#4827);
#4054=AXIS2_PLACEMENT_3D('',#6902,#4828,#4829);
#4055=AXIS2_PLACEMENT_3D('',#6935,#4830,#4831);
#4056=AXIS2_PLACEMENT_3D('',#6936,#4832,#4833);
#4057=AXIS2_PLACEMENT_3D('',#7088,#4836,#4837);
#4058=AXIS2_PLACEMENT_3D('',#7090,#4838,#4839);
#4059=AXIS2_PLACEMENT_3D('',#7153,#4840,#4841);
#4060=AXIS2_PLACEMENT_3D('',#7155,#4842,#4843);
#4061=AXIS2_PLACEMENT_3D('',#7158,#4845,#4846);
#4062=AXIS2_PLACEMENT_3D('',#7159,#4847,#4848);
#4063=AXIS2_PLACEMENT_3D('',#7161,#4849,#4850);
#4064=AXIS2_PLACEMENT_3D('',#7163,#4852,#4853);
#4065=AXIS2_PLACEMENT_3D('',#7165,#4854,#4855);
#4066=AXIS2_PLACEMENT_3D('',#7167,#4857,#4858);
#4067=AXIS2_PLACEMENT_3D('',#7169,#4859,#4860);
#4068=AXIS2_PLACEMENT_3D('',#7171,#4862,#4863);
#4069=AXIS2_PLACEMENT_3D('',#7173,#4864,#4865);
#4070=AXIS2_PLACEMENT_3D('',#7175,#4867,#4868);
#4071=AXIS2_PLACEMENT_3D('',#7178,#4870,#4871);
#4072=AXIS2_PLACEMENT_3D('',#7179,#4872,#4873);
#4073=AXIS2_PLACEMENT_3D('',#7182,#4875,#4876);
#4074=AXIS2_PLACEMENT_3D('',#7183,#4877,#4878);
#4075=AXIS2_PLACEMENT_3D('',#7185,#4880,#4881);
#4076=AXIS2_PLACEMENT_3D('',#7188,#4884,#4885);
#4077=AXIS2_PLACEMENT_3D('',#7190,#4887,#4888);
#4078=AXIS2_PLACEMENT_3D('',#7192,#4890,#4891);
#4079=AXIS2_PLACEMENT_3D('',#7195,#4894,#4895);
#4080=AXIS2_PLACEMENT_3D('',#7198,#4898,#4899);
#4081=AXIS2_PLACEMENT_3D('',#7354,#4900,#4901);
#4082=AXIS2_PLACEMENT_3D('',#7387,#4902,#4903);
#4083=AXIS2_PLACEMENT_3D('',#7388,#4904,#4905);
#4084=AXIS2_PLACEMENT_3D('',#7445,#4908,#4909);
#4085=AXIS2_PLACEMENT_3D('',#7455,#4910,#4911);
#4086=AXIS2_PLACEMENT_3D('',#7578,#4912,#4913);
#4087=AXIS2_PLACEMENT_3D('',#7611,#4914,#4915);
#4088=AXIS2_PLACEMENT_3D('',#7612,#4916,#4917);
#4089=AXIS2_PLACEMENT_3D('',#7764,#4920,#4921);
#4090=AXIS2_PLACEMENT_3D('',#7766,#4922,#4923);
#4091=AXIS2_PLACEMENT_3D('',#7829,#4924,#4925);
#4092=AXIS2_PLACEMENT_3D('',#7831,#4926,#4927);
#4093=AXIS2_PLACEMENT_3D('',#7834,#4929,#4930);
#4094=AXIS2_PLACEMENT_3D('',#7835,#4931,#4932);
#4095=AXIS2_PLACEMENT_3D('',#7837,#4933,#4934);
#4096=AXIS2_PLACEMENT_3D('',#7839,#4936,#4937);
#4097=AXIS2_PLACEMENT_3D('',#7841,#4938,#4939);
#4098=AXIS2_PLACEMENT_3D('',#7843,#4941,#4942);
#4099=AXIS2_PLACEMENT_3D('',#7845,#4943,#4944);
#4100=AXIS2_PLACEMENT_3D('',#7847,#4946,#4947);
#4101=AXIS2_PLACEMENT_3D('',#7849,#4948,#4949);
#4102=AXIS2_PLACEMENT_3D('',#7851,#4951,#4952);
#4103=AXIS2_PLACEMENT_3D('',#7854,#4954,#4955);
#4104=AXIS2_PLACEMENT_3D('',#7855,#4956,#4957);
#4105=AXIS2_PLACEMENT_3D('',#7858,#4959,#4960);
#4106=AXIS2_PLACEMENT_3D('',#7859,#4961,#4962);
#4107=AXIS2_PLACEMENT_3D('',#7861,#4964,#4965);
#4108=AXIS2_PLACEMENT_3D('',#7864,#4968,#4969);
#4109=AXIS2_PLACEMENT_3D('',#7866,#4971,#4972);
#4110=AXIS2_PLACEMENT_3D('',#7868,#4974,#4975);
#4111=AXIS2_PLACEMENT_3D('',#7871,#4978,#4979);
#4112=AXIS2_PLACEMENT_3D('',#7874,#4982,#4983);
#4113=AXIS2_PLACEMENT_3D('',#7875,#4984,#4985);
#4114=AXIS2_PLACEMENT_3D('',#7941,#4989,#4990);
#4115=AXIS2_PLACEMENT_3D('',#7942,#4991,#4992);
#4116=AXIS2_PLACEMENT_3D('',#7943,#4993,#4994);
#4117=AXIS2_PLACEMENT_3D('',#7944,#4995,#4996);
#4118=AXIS2_PLACEMENT_3D('',#7947,#4997,#4998);
#4119=AXIS2_PLACEMENT_3D('',#7948,#4999,#5000);
#4120=AXIS2_PLACEMENT_3D('',#7949,#5001,#5002);
#4121=AXIS2_PLACEMENT_3D('',#7951,#5003,#5004);
#4122=AXIS2_PLACEMENT_3D('',#7961,#5005,#5006);
#4123=AXIS2_PLACEMENT_3D('',#7962,#5007,#5008);
#4124=AXIS2_PLACEMENT_3D('',#7963,#5009,#5010);
#4125=AXIS2_PLACEMENT_3D('',#7964,#5011,#5012);
#4126=AXIS2_PLACEMENT_3D('',#7965,#5013,#5014);
#4127=AXIS2_PLACEMENT_3D('',#7976,#5015,#5016);
#4128=AXIS2_PLACEMENT_3D('',#7977,#5017,#5018);
#4129=AXIS2_PLACEMENT_3D('',#7978,#5019,#5020);
#4130=AXIS2_PLACEMENT_3D('',#7979,#5021,#5022);
#4131=AXIS2_PLACEMENT_3D('',#7980,#5023,#5024);
#4132=AXIS2_PLACEMENT_3D('',#7981,#5025,#5026);
#4133=AXIS2_PLACEMENT_3D('',#7983,#5027,#5028);
#4134=AXIS2_PLACEMENT_3D('',#7985,#5029,#5030);
#4135=AXIS2_PLACEMENT_3D('',#7988,#5032,#5033);
#4136=AXIS2_PLACEMENT_3D('',#7989,#5034,#5035);
#4137=AXIS2_PLACEMENT_3D('',#7990,#5036,#5037);
#4138=AXIS2_PLACEMENT_3D('',#7991,#5038,#5039);
#4139=AXIS2_PLACEMENT_3D('',#7993,#5040,#5041);
#4140=AXIS2_PLACEMENT_3D('',#8003,#5042,#5043);
#4141=AXIS2_PLACEMENT_3D('',#8004,#5044,#5045);
#4142=AXIS2_PLACEMENT_3D('',#8148,#5046,#5047);
#4143=AXIS2_PLACEMENT_3D('',#8180,#5048,#5049);
#4144=AXIS2_PLACEMENT_3D('',#8235,#5051,#5052);
#4145=AXIS2_PLACEMENT_3D('',#8264,#5053,#5054);
#4146=AXIS2_PLACEMENT_3D('',#8266,#5055,#5056);
#4147=AXIS2_PLACEMENT_3D('',#8277,#5057,#5058);
#4148=AXIS2_PLACEMENT_3D('',#8278,#5059,#5060);
#4149=AXIS2_PLACEMENT_3D('',#8280,#5061,#5062);
#4150=AXIS2_PLACEMENT_3D('',#8283,#5064,#5065);
#4151=AXIS2_PLACEMENT_3D('',#8342,#5066,#5067);
#4152=AXIS2_PLACEMENT_3D('',#8374,#5068,#5069);
#4153=AXIS2_PLACEMENT_3D('',#8485,#5071,#5072);
#4154=AXIS2_PLACEMENT_3D('',#8543,#5073,#5074);
#4155=AXIS2_PLACEMENT_3D('',#8544,#5075,#5076);
#4156=AXIS2_PLACEMENT_3D('',#8545,#5077,#5078);
#4157=AXIS2_PLACEMENT_3D('',#8546,#5079,#5080);
#4158=AXIS2_PLACEMENT_3D('',#8548,#5081,#5082);
#4159=AXIS2_PLACEMENT_3D('',#8550,#5084,#5085);
#4160=AXIS2_PLACEMENT_3D('',#8552,#5086,#5087);
#4161=AXIS2_PLACEMENT_3D('',#8554,#5089,#5090);
#4162=AXIS2_PLACEMENT_3D('',#8556,#5091,#5092);
#4163=AXIS2_PLACEMENT_3D('',#8558,#5094,#5095);
#4164=AXIS2_PLACEMENT_3D('',#8560,#5096,#5097);
#4165=AXIS2_PLACEMENT_3D('',#8562,#5099,#5100);
#4166=AXIS2_PLACEMENT_3D('',#8565,#5102,#5103);
#4167=AXIS2_PLACEMENT_3D('',#8566,#5104,#5105);
#4168=AXIS2_PLACEMENT_3D('',#8569,#5107,#5108);
#4169=AXIS2_PLACEMENT_3D('',#8570,#5109,#5110);
#4170=AXIS2_PLACEMENT_3D('',#8572,#5112,#5113);
#4171=AXIS2_PLACEMENT_3D('',#8575,#5116,#5117);
#4172=AXIS2_PLACEMENT_3D('',#8577,#5119,#5120);
#4173=AXIS2_PLACEMENT_3D('',#8578,#5121,#5122);
#4174=AXIS2_PLACEMENT_3D('',#8580,#5124,#5125);
#4175=AXIS2_PLACEMENT_3D('',#8583,#5128,#5129);
#4176=AXIS2_PLACEMENT_3D('',#8584,#5130,#5131);
#4177=AXIS2_PLACEMENT_3D('',#8587,#5132,#5133);
#4178=AXIS2_PLACEMENT_3D('',#8588,#5134,#5135);
#4179=AXIS2_PLACEMENT_3D('',#8589,#5136,#5137);
#4180=AXIS2_PLACEMENT_3D('',#8591,#5139,#5140);
#4181=AXIS2_PLACEMENT_3D('',#8592,#5141,#5142);
#4182=AXIS2_PLACEMENT_3D('',#8594,#5144,#5145);
#4183=AXIS2_PLACEMENT_3D('',#8596,#5147,#5148);
#4184=AXIS2_PLACEMENT_3D('',#8597,#5149,#5150);
#4185=AXIS2_PLACEMENT_3D('',#8600,#5151,#5152);
#4186=AXIS2_PLACEMENT_3D('',#8601,#5153,#5154);
#4187=AXIS2_PLACEMENT_3D('',#8602,#5155,#5156);
#4188=AXIS2_PLACEMENT_3D('',#8603,#5157,#5158);
#4189=AXIS2_PLACEMENT_3D('',#8605,#5159,#5160);
#4190=AXIS2_PLACEMENT_3D('',#8607,#5161,#5162);
#4191=AXIS2_PLACEMENT_3D('',#8608,#5163,#5164);
#4192=AXIS2_PLACEMENT_3D('',#8609,#5165,#5166);
#4193=AXIS2_PLACEMENT_3D('',#8612,#5167,#5168);
#4194=AXIS2_PLACEMENT_3D('',#8613,#5169,#5170);
#4195=AXIS2_PLACEMENT_3D('',#8614,#5171,#5172);
#4196=AXIS2_PLACEMENT_3D('',#8615,#5173,#5174);
#4197=AXIS2_PLACEMENT_3D('',#8617,#5176,#5177);
#4198=AXIS2_PLACEMENT_3D('',#8619,#5178,#5179);
#4199=AXIS2_PLACEMENT_3D('',#8621,#5180,#5181);
#4200=AXIS2_PLACEMENT_3D('',#8622,#5182,#5183);
#4201=AXIS2_PLACEMENT_3D('',#8623,#5184,#5185);
#4202=AXIS2_PLACEMENT_3D('',#8625,#5187,#5188);
#4203=AXIS2_PLACEMENT_3D('',#8628,#5189,#5190);
#4204=AXIS2_PLACEMENT_3D('',#8629,#5191,#5192);
#4205=AXIS2_PLACEMENT_3D('',#8630,#5193,#5194);
#4206=AXIS2_PLACEMENT_3D('',#8631,#5195,#5196);
#4207=AXIS2_PLACEMENT_3D('',#8633,#5198,#5199);
#4208=AXIS2_PLACEMENT_3D('',#8635,#5200,#5201);
#4209=AXIS2_PLACEMENT_3D('',#8637,#5202,#5203);
#4210=AXIS2_PLACEMENT_3D('',#8638,#5204,#5205);
#4211=AXIS2_PLACEMENT_3D('',#8639,#5206,#5207);
#4212=AXIS2_PLACEMENT_3D('',#8641,#5209,#5210);
#4213=AXIS2_PLACEMENT_3D('',#8644,#5213,#5214);
#4214=AXIS2_PLACEMENT_3D('',#8647,#5215,#5216);
#4215=AXIS2_PLACEMENT_3D('',#8648,#5217,#5218);
#4216=AXIS2_PLACEMENT_3D('',#8649,#5219,#5220);
#4217=AXIS2_PLACEMENT_3D('',#8650,#5221,#5222);
#4218=AXIS2_PLACEMENT_3D('',#8652,#5224,#5225);
#4219=AXIS2_PLACEMENT_3D('',#8654,#5227,#5228);
#4220=AXIS2_PLACEMENT_3D('',#8656,#5229,#5230);
#4221=AXIS2_PLACEMENT_3D('',#8658,#5231,#5232);
#4222=AXIS2_PLACEMENT_3D('',#8659,#5233,#5234);
#4223=AXIS2_PLACEMENT_3D('',#8660,#5235,#5236);
#4224=AXIS2_PLACEMENT_3D('',#8662,#5238,#5239);
#4225=AXIS2_PLACEMENT_3D('',#8665,#5242,#5243);
#4226=AXIS2_PLACEMENT_3D('',#8667,#5245,#5246);
#4227=AXIS2_PLACEMENT_3D('',#8670,#5249,#5250);
#4228=AXIS2_PLACEMENT_3D('',#8673,#5253,#5254);
#4229=AXIS2_PLACEMENT_3D('',#8674,#5255,#5256);
#4230=AXIS2_PLACEMENT_3D('',#8675,#5257,#5258);
#4231=AXIS2_PLACEMENT_3D('',#8676,#5259,#5260);
#4232=AXIS2_PLACEMENT_3D('',#8677,#5261,#5262);
#4233=AXIS2_PLACEMENT_3D('',#8680,#5263,#5264);
#4234=AXIS2_PLACEMENT_3D('',#8682,#5265,#5266);
#4235=AXIS2_PLACEMENT_3D('',#8684,#5267,#5268);
#4236=AXIS2_PLACEMENT_3D('',#8685,#5269,#5270);
#4237=AXIS2_PLACEMENT_3D('',#8686,#5271,#5272);
#4238=AXIS2_PLACEMENT_3D('',#8689,#5273,#5274);
#4239=AXIS2_PLACEMENT_3D('',#8691,#5275,#5276);
#4240=AXIS2_PLACEMENT_3D('',#8693,#5277,#5278);
#4241=AXIS2_PLACEMENT_3D('',#8694,#5279,#5280);
#4242=AXIS2_PLACEMENT_3D('',#8697,#5281,#5282);
#4243=AXIS2_PLACEMENT_3D('',#8699,#5283,#5284);
#4244=AXIS2_PLACEMENT_3D('',#8701,#5285,#5286);
#4245=AXIS2_PLACEMENT_3D('',#8702,#5287,#5288);
#4246=AXIS2_PLACEMENT_3D('',#8703,#5289,#5290);
#4247=AXIS2_PLACEMENT_3D('',#8704,#5291,#5292);
#4248=AXIS2_PLACEMENT_3D('',#8705,#5293,#5294);
#4249=AXIS2_PLACEMENT_3D('',#8707,#5296,#5297);
#4250=DIRECTION('axis',(0.,0.,1.));
#4251=DIRECTION('refdir',(1.,0.,0.));
#4252=DIRECTION('center_axis',(0.707106781186546,0.707106781186549,0.));
#4253=DIRECTION('ref_axis',(-0.707106781186549,0.707106781186546,0.));
#4254=DIRECTION('',(0.707106781186549,-0.707106781186546,0.));
#4255=DIRECTION('center_axis',(0.707106781186547,-0.707106781186548,0.));
#4256=DIRECTION('ref_axis',(0.707106781186548,0.707106781186547,0.));
#4257=DIRECTION('',(-0.707106781186548,-0.707106781186547,0.));
#4258=DIRECTION('center_axis',(-0.707106781186548,0.707106781186547,0.));
#4259=DIRECTION('ref_axis',(-0.707106781186547,-0.707106781186548,0.));
#4260=DIRECTION('',(0.707106781186547,0.707106781186548,0.));
#4261=DIRECTION('center_axis',(-0.707106781186547,-0.707106781186548,0.));
#4262=DIRECTION('ref_axis',(0.707106781186548,-0.707106781186547,0.));
#4263=DIRECTION('',(0.707106781186548,-0.707106781186547,0.));
#4264=DIRECTION('center_axis',(0.,-4.1086505480261E-32,-1.));
#4265=DIRECTION('ref_axis',(0.,-1.,0.));
#4266=DIRECTION('center_axis',(0.,4.1086505480261E-32,1.));
#4267=DIRECTION('ref_axis',(1.,0.,0.));
#4268=DIRECTION('center_axis',(-1.,0.,0.));
#4269=DIRECTION('ref_axis',(0.,-1.,0.));
#4270=DIRECTION('',(0.,0.,1.));
#4271=DIRECTION('',(0.,1.,0.));
#4272=DIRECTION('',(0.,0.,1.));
#4273=DIRECTION('',(6.12323399573677E-17,1.,0.));
#4274=DIRECTION('',(-5.33675006916148E-18,-0.0871557427476581,0.996194698091746));
#4275=DIRECTION('',(0.,0.,-1.));
#4276=DIRECTION('',(5.33675006916148E-18,0.087155742747658,0.996194698091746));
#4277=DIRECTION('',(-6.12323399573677E-17,-1.,0.));
#4278=DIRECTION('',(5.33675006916148E-18,0.087155742747658,-0.996194698091746));
#4279=DIRECTION('',(0.,0.,1.));
#4280=DIRECTION('',(-5.33675006916148E-18,-0.0871557427476581,-0.996194698091746));
#4281=DIRECTION('center_axis',(0.,4.1086505480261E-32,1.));
#4282=DIRECTION('ref_axis',(0.,-1.,0.));
#4283=DIRECTION('center_axis',(0.,4.1086505480261E-32,1.));
#4284=DIRECTION('ref_axis',(1.,0.,0.));
#4285=DIRECTION('center_axis',(0.,-4.1086505480261E-32,-1.));
#4286=DIRECTION('ref_axis',(0.,-1.,0.));
#4287=DIRECTION('center_axis',(0.,4.1086505480261E-32,1.));
#4288=DIRECTION('ref_axis',(1.,0.,0.));
#4289=DIRECTION('center_axis',(0.,-4.1086505480261E-32,-1.));
#4290=DIRECTION('ref_axis',(0.,-1.,0.));
#4291=DIRECTION('center_axis',(0.,4.1086505480261E-32,1.));
#4292=DIRECTION('ref_axis',(1.,0.,0.));
#4293=DIRECTION('center_axis',(0.,-1.,0.));
#4294=DIRECTION('ref_axis',(1.,0.,0.));
#4295=DIRECTION('',(-1.,0.,0.));
#4296=DIRECTION('',(0.,0.,1.));
#4297=DIRECTION('',(-1.,1.22464679914735E-16,0.));
#4298=DIRECTION('',(0.0871557427476581,-1.0673500138323E-17,0.996194698091746));
#4299=DIRECTION('',(0.,0.,-1.));
#4300=DIRECTION('',(-0.087155742747658,1.0673500138323E-17,0.996194698091746));
#4301=DIRECTION('',(1.,-1.22464679914735E-16,0.));
#4302=DIRECTION('',(-0.087155742747658,1.0673500138323E-17,-0.996194698091746));
#4303=DIRECTION('',(0.,0.,1.));
#4304=DIRECTION('',(0.0871557427476581,-1.0673500138323E-17,-0.996194698091746));
#4305=DIRECTION('center_axis',(0.,1.,0.));
#4306=DIRECTION('ref_axis',(-1.,0.,0.));
#4307=DIRECTION('',(0.,0.,1.));
#4308=DIRECTION('',(1.,0.,0.));
#4309=DIRECTION('',(1.,0.,0.));
#4310=DIRECTION('',(0.0871557427476581,0.,-0.996194698091746));
#4311=DIRECTION('',(0.,0.,-1.));
#4312=DIRECTION('',(-0.087155742747658,0.,-0.996194698091746));
#4313=DIRECTION('',(-1.,0.,0.));
#4314=DIRECTION('',(-0.087155742747658,0.,0.996194698091746));
#4315=DIRECTION('',(0.,0.,1.));
#4316=DIRECTION('',(0.0871557427476581,0.,0.996194698091746));
#4317=DIRECTION('center_axis',(1.,0.,0.));
#4318=DIRECTION('ref_axis',(0.,1.,0.));
#4319=DIRECTION('',(0.,-1.,0.));
#4320=DIRECTION('',(-1.83697019872103E-16,-1.,0.));
#4321=DIRECTION('',(1.60102502074844E-17,0.0871557427476581,0.996194698091746));
#4322=DIRECTION('',(0.,0.,-1.));
#4323=DIRECTION('',(-1.60102502074844E-17,-0.087155742747658,0.996194698091746));
#4324=DIRECTION('',(1.83697019872103E-16,1.,0.));
#4325=DIRECTION('',(-1.60102502074844E-17,-0.087155742747658,-0.996194698091746));
#4326=DIRECTION('',(0.,0.,1.));
#4327=DIRECTION('',(1.60102502074844E-17,0.0871557427476581,-0.996194698091746));
#4328=DIRECTION('center_axis',(0.,4.1086505480261E-32,1.));
#4329=DIRECTION('ref_axis',(0.,-1.,0.));
#4330=DIRECTION('center_axis',(0.,4.1086505480261E-32,1.));
#4331=DIRECTION('ref_axis',(1.,0.,0.));
#4332=DIRECTION('center_axis',(0.,-4.1086505480261E-32,-1.));
#4333=DIRECTION('ref_axis',(0.,-1.,0.));
#4334=DIRECTION('center_axis',(0.,4.1086505480261E-32,1.));
#4335=DIRECTION('ref_axis',(1.,0.,0.));
#4336=DIRECTION('center_axis',(0.,4.1086505480261E-32,1.));
#4337=DIRECTION('ref_axis',(0.,-1.,0.));
#4338=DIRECTION('center_axis',(0.,4.1086505480261E-32,1.));
#4339=DIRECTION('ref_axis',(1.,0.,0.));
#4340=DIRECTION('center_axis',(0.,4.1086505480261E-32,1.));
#4341=DIRECTION('ref_axis',(0.,-1.,0.));
#4342=DIRECTION('center_axis',(0.,4.1086505480261E-32,1.));
#4343=DIRECTION('ref_axis',(1.,0.,0.));
#4344=DIRECTION('center_axis',(0.,4.1086505480261E-32,1.));
#4345=DIRECTION('ref_axis',(0.,-1.,0.));
#4346=DIRECTION('',(0.,-4.1086505480261E-32,-1.));
#4347=DIRECTION('center_axis',(1.,0.,0.));
#4348=DIRECTION('ref_axis',(0.,1.,0.));
#4349=DIRECTION('',(0.,-1.,0.));
#4350=DIRECTION('center_axis',(0.,-1.,0.));
#4351=DIRECTION('ref_axis',(1.,0.,0.));
#4352=DIRECTION('',(-1.,0.,0.));
#4353=DIRECTION('center_axis',(-1.,0.,0.));
#4354=DIRECTION('ref_axis',(0.,-1.,0.));
#4355=DIRECTION('',(0.,1.,0.));
#4356=DIRECTION('center_axis',(0.,1.,0.));
#4357=DIRECTION('ref_axis',(-1.,0.,0.));
#4358=DIRECTION('',(1.,0.,0.));
#4359=DIRECTION('center_axis',(0.,0.,1.));
#4360=DIRECTION('ref_axis',(1.,0.,0.));
#4361=DIRECTION('center_axis',(0.,0.,-1.));
#4362=DIRECTION('ref_axis',(1.11022302462516E-16,-1.,0.));
#4363=DIRECTION('center_axis',(1.22464679914735E-16,-1.,0.));
#4364=DIRECTION('ref_axis',(-1.,-1.22464679914735E-16,0.));
#4365=DIRECTION('center_axis',(0.,0.,1.));
#4366=DIRECTION('ref_axis',(6.12323399573677E-17,-1.,0.));
#4367=DIRECTION('center_axis',(0.,0.,1.));
#4368=DIRECTION('ref_axis',(6.12323399573677E-17,-1.,0.));
#4369=DIRECTION('center_axis',(0.,0.,-1.));
#4370=DIRECTION('ref_axis',(1.11022302462516E-16,-1.,0.));
#4371=DIRECTION('center_axis',(0.,0.,-1.));
#4372=DIRECTION('ref_axis',(1.,0.,0.));
#4373=DIRECTION('center_axis',(0.,0.,-1.));
#4374=DIRECTION('ref_axis',(1.,0.,0.));
#4375=DIRECTION('center_axis',(0.,0.,-1.));
#4376=DIRECTION('ref_axis',(1.,0.,0.));
#4377=DIRECTION('center_axis',(0.,0.,-1.));
#4378=DIRECTION('ref_axis',(1.,0.,0.));
#4379=DIRECTION('center_axis',(0.,0.,-1.));
#4380=DIRECTION('ref_axis',(1.,0.,0.));
#4381=DIRECTION('',(0.707106781186548,-8.65956056235494E-17,0.707106781186547));
#4382=DIRECTION('center_axis',(0.,0.,1.));
#4383=DIRECTION('ref_axis',(1.,0.,0.));
#4384=DIRECTION('',(0.,0.,1.));
#4385=DIRECTION('center_axis',(0.,0.,1.));
#4386=DIRECTION('ref_axis',(1.,0.,0.));
#4387=DIRECTION('center_axis',(0.,0.,1.));
#4388=DIRECTION('ref_axis',(1.,0.,0.));
#4389=DIRECTION('center_axis',(0.,0.,1.));
#4390=DIRECTION('ref_axis',(1.,0.,0.));
#4391=DIRECTION('center_axis',(0.,0.,1.));
#4392=DIRECTION('ref_axis',(1.,0.,0.));
#4393=DIRECTION('center_axis',(0.,0.,1.));
#4394=DIRECTION('ref_axis',(1.,0.,0.));
#4395=DIRECTION('center_axis',(1.,0.,0.));
#4396=DIRECTION('ref_axis',(0.,-1.,0.));
#4397=DIRECTION('center_axis',(0.,0.,1.));
#4398=DIRECTION('ref_axis',(0.707106781186547,-0.707106781186547,0.));
#4399=DIRECTION('center_axis',(0.,-1.,0.));
#4400=DIRECTION('ref_axis',(0.,0.,-1.));
#4401=DIRECTION('center_axis',(0.,0.,-1.));
#4402=DIRECTION('ref_axis',(0.707106781186548,-0.707106781186548,0.));
#4403=DIRECTION('center_axis',(0.,-1.,0.));
#4404=DIRECTION('ref_axis',(0.707106781186549,0.,-0.707106781186546));
#4405=DIRECTION('center_axis',(0.,-1.,0.));
#4406=DIRECTION('ref_axis',(0.,0.,-1.));
#4407=DIRECTION('',(0.,-1.,0.));
#4408=DIRECTION('',(0.,1.,0.));
#4409=DIRECTION('',(0.,1.,0.));
#4410=DIRECTION('center_axis',(0.,0.,1.));
#4411=DIRECTION('ref_axis',(1.,0.,0.));
#4412=DIRECTION('center_axis',(1.,0.,0.));
#4413=DIRECTION('ref_axis',(0.,0.,-1.));
#4414=DIRECTION('center_axis',(0.,0.,-1.));
#4415=DIRECTION('ref_axis',(0.707106781186548,0.707106781186548,0.));
#4416=DIRECTION('center_axis',(0.,0.,1.));
#4417=DIRECTION('ref_axis',(0.707106781186547,0.707106781186547,0.));
#4418=DIRECTION('center_axis',(1.,0.,0.));
#4419=DIRECTION('ref_axis',(0.,0.707106781186549,-0.707106781186546));
#4420=DIRECTION('center_axis',(1.,0.,0.));
#4421=DIRECTION('ref_axis',(0.,0.,-1.));
#4422=DIRECTION('',(1.,0.,0.));
#4423=DIRECTION('',(-1.,0.,0.));
#4424=DIRECTION('',(-1.,0.,0.));
#4425=DIRECTION('center_axis',(0.,0.,1.));
#4426=DIRECTION('ref_axis',(1.,0.,0.));
#4427=DIRECTION('center_axis',(0.,1.,0.));
#4428=DIRECTION('ref_axis',(0.,0.,-1.));
#4429=DIRECTION('center_axis',(0.,0.,-1.));
#4430=DIRECTION('ref_axis',(-0.707106781186548,0.707106781186548,0.));
#4431=DIRECTION('center_axis',(0.,0.,1.));
#4432=DIRECTION('ref_axis',(-0.707106781186547,0.707106781186547,0.));
#4433=DIRECTION('center_axis',(0.,1.,0.));
#4434=DIRECTION('ref_axis',(-0.707106781186549,0.,-0.707106781186546));
#4435=DIRECTION('center_axis',(0.,1.,0.));
#4436=DIRECTION('ref_axis',(0.,0.,-1.));
#4437=DIRECTION('',(0.,1.,0.));
#4438=DIRECTION('',(0.,-1.,0.));
#4439=DIRECTION('',(0.,-1.,0.));
#4440=DIRECTION('center_axis',(0.,0.,1.));
#4441=DIRECTION('ref_axis',(1.,0.,0.));
#4442=DIRECTION('center_axis',(-1.,0.,0.));
#4443=DIRECTION('ref_axis',(0.,0.,-1.));
#4444=DIRECTION('center_axis',(0.,0.,-1.));
#4445=DIRECTION('ref_axis',(-0.707106781186548,-0.707106781186548,0.));
#4446=DIRECTION('center_axis',(0.,0.,1.));
#4447=DIRECTION('ref_axis',(-0.707106781186547,-0.707106781186547,0.));
#4448=DIRECTION('center_axis',(-1.,0.,0.));
#4449=DIRECTION('ref_axis',(0.,-0.707106781186549,-0.707106781186546));
#4450=DIRECTION('',(1.,0.,0.));
#4451=DIRECTION('',(1.,0.,0.));
#4452=DIRECTION('',(-1.,0.,0.));
#4453=DIRECTION('center_axis',(-1.,0.,0.));
#4454=DIRECTION('ref_axis',(0.,-1.,0.));
#4455=DIRECTION('',(0.,0.,-1.));
#4456=DIRECTION('',(0.,-1.,0.));
#4457=DIRECTION('',(0.,0.,1.));
#4458=DIRECTION('center_axis',(0.,0.,1.));
#4459=DIRECTION('ref_axis',(-0.707106781186548,-0.707106781186548,0.));
#4460=DIRECTION('',(0.,0.,1.));
#4461=DIRECTION('center_axis',(0.,0.,1.));
#4462=DIRECTION('ref_axis',(-0.707106781186548,-0.707106781186548,0.));
#4463=DIRECTION('center_axis',(0.,-1.,0.));
#4464=DIRECTION('ref_axis',(1.,0.,0.));
#4465=DIRECTION('',(0.,0.,-1.));
#4466=DIRECTION('',(1.,0.,0.));
#4467=DIRECTION('center_axis',(0.,0.,1.));
#4468=DIRECTION('ref_axis',(0.707106781186548,-0.707106781186548,0.));
#4469=DIRECTION('',(0.,0.,1.));
#4470=DIRECTION('center_axis',(0.,0.,1.));
#4471=DIRECTION('ref_axis',(0.707106781186548,-0.707106781186548,0.));
#4472=DIRECTION('center_axis',(0.,0.,1.));
#4473=DIRECTION('ref_axis',(1.,0.,0.));
#4474=DIRECTION('center_axis',(0.,0.,1.));
#4475=DIRECTION('ref_axis',(1.,0.,0.));
#4476=DIRECTION('center_axis',(0.,0.,1.));
#4477=DIRECTION('ref_axis',(1.,0.,0.));
#4478=DIRECTION('center_axis',(0.,0.,1.));
#4479=DIRECTION('ref_axis',(1.,0.,0.));
#4480=DIRECTION('center_axis',(0.,0.,-1.));
#4481=DIRECTION('ref_axis',(-1.,0.,0.));
#4482=DIRECTION('center_axis',(-1.,0.,0.));
#4483=DIRECTION('ref_axis',(0.,-1.,0.));
#4484=DIRECTION('center_axis',(0.,0.,-1.));
#4485=DIRECTION('ref_axis',(-0.707106781186547,-0.707106781186547,0.));
#4486=DIRECTION('center_axis',(0.,-1.,0.));
#4487=DIRECTION('ref_axis',(0.,0.,1.));
#4488=DIRECTION('center_axis',(0.,1.,0.));
#4489=DIRECTION('ref_axis',(-0.707106781186549,0.,0.707106781186546));
#4490=DIRECTION('center_axis',(0.,-1.,0.));
#4491=DIRECTION('ref_axis',(0.,0.,1.));
#4492=DIRECTION('',(0.,1.,0.));
#4493=DIRECTION('center_axis',(0.,0.,-1.));
#4494=DIRECTION('ref_axis',(-1.,0.,0.));
#4495=DIRECTION('center_axis',(-1.,0.,0.));
#4496=DIRECTION('ref_axis',(0.,0.,1.));
#4497=DIRECTION('center_axis',(0.,0.,1.));
#4498=DIRECTION('ref_axis',(-0.707106781186548,0.707106781186548,0.));
#4499=DIRECTION('center_axis',(0.,0.,-1.));
#4500=DIRECTION('ref_axis',(-0.707106781186547,0.707106781186547,0.));
#4501=DIRECTION('center_axis',(1.,0.,0.));
#4502=DIRECTION('ref_axis',(0.,0.707106781186549,0.707106781186546));
#4503=DIRECTION('center_axis',(-1.,0.,0.));
#4504=DIRECTION('ref_axis',(0.,0.,1.));
#4505=DIRECTION('',(-1.,0.,0.));
#4506=DIRECTION('',(1.,0.,0.));
#4507=DIRECTION('center_axis',(0.,0.,-1.));
#4508=DIRECTION('ref_axis',(-1.,0.,0.));
#4509=DIRECTION('center_axis',(0.,1.,0.));
#4510=DIRECTION('ref_axis',(0.,0.,1.));
#4511=DIRECTION('center_axis',(0.,0.,1.));
#4512=DIRECTION('ref_axis',(0.707106781186548,0.707106781186548,0.));
#4513=DIRECTION('center_axis',(0.,0.,-1.));
#4514=DIRECTION('ref_axis',(0.707106781186547,0.707106781186547,0.));
#4515=DIRECTION('center_axis',(0.,-1.,0.));
#4516=DIRECTION('ref_axis',(0.707106781186549,0.,0.707106781186546));
#4517=DIRECTION('center_axis',(0.,1.,0.));
#4518=DIRECTION('ref_axis',(0.,0.,1.));
#4519=DIRECTION('',(0.,1.,0.));
#4520=DIRECTION('',(0.,-1.,0.));
#4521=DIRECTION('center_axis',(0.,0.,-1.));
#4522=DIRECTION('ref_axis',(-1.,0.,0.));
#4523=DIRECTION('center_axis',(1.,0.,0.));
#4524=DIRECTION('ref_axis',(0.,0.,1.));
#4525=DIRECTION('center_axis',(0.,0.,-1.));
#4526=DIRECTION('ref_axis',(0.707106781186547,-0.707106781186547,0.));
#4527=DIRECTION('center_axis',(-1.,0.,0.));
#4528=DIRECTION('ref_axis',(0.,-0.707106781186549,0.707106781186546));
#4529=DIRECTION('',(-1.,0.,0.));
#4530=DIRECTION('center_axis',(1.,0.,0.));
#4531=DIRECTION('ref_axis',(0.,1.,0.));
#4532=DIRECTION('',(0.,0.,-1.));
#4533=DIRECTION('center_axis',(0.,0.,1.));
#4534=DIRECTION('ref_axis',(1.,0.,0.));
#4535=DIRECTION('center_axis',(0.,0.,1.));
#4536=DIRECTION('ref_axis',(-0.707106781186547,0.707106781186548,0.));
#4537=DIRECTION('',(-1.,0.,0.));
#4538=DIRECTION('center_axis',(0.,0.,1.));
#4539=DIRECTION('ref_axis',(0.707106781186547,0.707106781186548,0.));
#4540=DIRECTION('',(0.,1.,0.));
#4541=DIRECTION('center_axis',(0.,0.,1.));
#4542=DIRECTION('ref_axis',(0.707106781186547,-0.707106781186548,0.));
#4543=DIRECTION('',(1.,0.,0.));
#4544=DIRECTION('center_axis',(0.,0.,1.));
#4545=DIRECTION('ref_axis',(-0.707106781186548,-0.707106781186548,0.));
#4546=DIRECTION('',(0.,-1.,0.));
#4547=DIRECTION('center_axis',(0.,0.,1.));
#4548=DIRECTION('ref_axis',(1.,0.,0.));
#4549=DIRECTION('center_axis',(0.,0.,-1.));
#4550=DIRECTION('ref_axis',(-6.12323399573677E-17,1.,0.));
#4551=DIRECTION('center_axis',(1.22464679914735E-16,-1.,0.));
#4552=DIRECTION('ref_axis',(-1.,-1.22464679914735E-16,0.));
#4553=DIRECTION('center_axis',(0.,0.,1.));
#4554=DIRECTION('ref_axis',(-6.12323399573677E-17,1.,0.));
#4555=DIRECTION('center_axis',(0.,0.,1.));
#4556=DIRECTION('ref_axis',(-6.12323399573677E-17,1.,0.));
#4557=DIRECTION('center_axis',(0.,0.,1.));
#4558=DIRECTION('ref_axis',(-6.12323399573677E-17,1.,0.));
#4559=DIRECTION('center_axis',(0.,0.,-1.));
#4560=DIRECTION('ref_axis',(-6.12323399573677E-17,1.,0.));
#4561=DIRECTION('center_axis',(0.,0.,1.));
#4562=DIRECTION('ref_axis',(-1.,0.,0.));
#4563=DIRECTION('',(0.,0.,-1.));
#4564=DIRECTION('center_axis',(0.,0.,1.));
#4565=DIRECTION('ref_axis',(-1.,0.,0.));
#4566=DIRECTION('center_axis',(0.,0.,1.));
#4567=DIRECTION('ref_axis',(-1.,0.,0.));
#4568=DIRECTION('center_axis',(0.,0.,1.));
#4569=DIRECTION('ref_axis',(-1.,0.,0.));
#4570=DIRECTION('center_axis',(0.,0.,1.));
#4571=DIRECTION('ref_axis',(-1.,0.,0.));
#4572=DIRECTION('center_axis',(0.,0.,1.));
#4573=DIRECTION('ref_axis',(1.,0.,0.));
#4574=DIRECTION('center_axis',(0.,0.,1.));
#4575=DIRECTION('ref_axis',(1.,0.,0.));
#4576=DIRECTION('center_axis',(0.,1.,0.));
#4577=DIRECTION('ref_axis',(1.,0.,0.));
#4578=DIRECTION('center_axis',(0.,0.,1.));
#4579=DIRECTION('ref_axis',(0.707106781186547,0.707106781186547,0.));
#4580=DIRECTION('center_axis',(1.,0.,0.));
#4581=DIRECTION('ref_axis',(0.,0.,-1.));
#4582=DIRECTION('center_axis',(0.,0.,-1.));
#4583=DIRECTION('ref_axis',(0.707106781186548,0.707106781186548,0.));
#4584=DIRECTION('center_axis',(-1.,0.,0.));
#4585=DIRECTION('ref_axis',(0.,0.707106781186544,-0.707106781186551));
#4586=DIRECTION('center_axis',(1.,0.,0.));
#4587=DIRECTION('ref_axis',(0.,0.,-1.));
#4588=DIRECTION('',(1.,0.,0.));
#4589=DIRECTION('',(-1.,0.,0.));
#4590=DIRECTION('center_axis',(0.,0.,1.));
#4591=DIRECTION('ref_axis',(1.,0.,0.));
#4592=DIRECTION('center_axis',(0.,1.,0.));
#4593=DIRECTION('ref_axis',(0.,0.,-1.));
#4594=DIRECTION('center_axis',(0.,0.,-1.));
#4595=DIRECTION('ref_axis',(-0.707106781186548,0.707106781186548,0.));
#4596=DIRECTION('center_axis',(0.,0.,1.));
#4597=DIRECTION('ref_axis',(-0.707106781186547,0.707106781186547,0.));
#4598=DIRECTION('center_axis',(0.,-1.,0.));
#4599=DIRECTION('ref_axis',(-0.707106781186544,0.,-0.707106781186551));
#4600=DIRECTION('center_axis',(0.,1.,0.));
#4601=DIRECTION('ref_axis',(0.,0.,-1.));
#4602=DIRECTION('',(0.,1.,0.));
#4603=DIRECTION('',(0.,-1.,0.));
#4604=DIRECTION('center_axis',(0.,0.,1.));
#4605=DIRECTION('ref_axis',(1.,0.,0.));
#4606=DIRECTION('center_axis',(-1.,0.,0.));
#4607=DIRECTION('ref_axis',(0.,0.,-1.));
#4608=DIRECTION('center_axis',(0.,0.,-1.));
#4609=DIRECTION('ref_axis',(-0.707106781186548,-0.707106781186548,0.));
#4610=DIRECTION('center_axis',(0.,0.,1.));
#4611=DIRECTION('ref_axis',(-0.707106781186547,-0.707106781186547,0.));
#4612=DIRECTION('center_axis',(1.,0.,0.));
#4613=DIRECTION('ref_axis',(0.,-0.707106781186544,-0.707106781186551));
#4614=DIRECTION('center_axis',(-1.,0.,0.));
#4615=DIRECTION('ref_axis',(0.,0.,-1.));
#4616=DIRECTION('',(-1.,0.,0.));
#4617=DIRECTION('',(1.,0.,0.));
#4618=DIRECTION('center_axis',(0.,0.,1.));
#4619=DIRECTION('ref_axis',(1.,0.,0.));
#4620=DIRECTION('center_axis',(0.,-1.,0.));
#4621=DIRECTION('ref_axis',(0.,0.,-1.));
#4622=DIRECTION('center_axis',(0.,0.,-1.));
#4623=DIRECTION('ref_axis',(0.707106781186548,-0.707106781186548,0.));
#4624=DIRECTION('center_axis',(0.,0.,1.));
#4625=DIRECTION('ref_axis',(0.707106781186547,-0.707106781186547,0.));
#4626=DIRECTION('center_axis',(0.,1.,0.));
#4627=DIRECTION('ref_axis',(0.707106781186544,0.,-0.707106781186551));
#4628=DIRECTION('',(0.,-1.,0.));
#4629=DIRECTION('',(0.,1.,0.));
#4630=DIRECTION('center_axis',(0.,-1.,0.));
#4631=DIRECTION('ref_axis',(1.,0.,0.));
#4632=DIRECTION('',(0.,0.,-1.));
#4633=DIRECTION('',(1.,0.,0.));
#4634=DIRECTION('',(0.,0.,1.));
#4635=DIRECTION('center_axis',(0.,0.,1.));
#4636=DIRECTION('ref_axis',(0.707106781186548,-0.707106781186548,0.));
#4637=DIRECTION('',(0.,0.,1.));
#4638=DIRECTION('center_axis',(0.,0.,1.));
#4639=DIRECTION('ref_axis',(0.707106781186548,-0.707106781186548,0.));
#4640=DIRECTION('center_axis',(1.,0.,0.));
#4641=DIRECTION('ref_axis',(0.,1.,0.));
#4642=DIRECTION('',(0.,0.,-1.));
#4643=DIRECTION('',(0.,1.,0.));
#4644=DIRECTION('center_axis',(0.,0.,1.));
#4645=DIRECTION('ref_axis',(0.707106781186548,0.707106781186548,0.));
#4646=DIRECTION('',(0.,0.,1.));
#4647=DIRECTION('center_axis',(0.,0.,1.));
#4648=DIRECTION('ref_axis',(0.707106781186548,0.707106781186548,0.));
#4649=DIRECTION('center_axis',(0.,0.,1.));
#4650=DIRECTION('ref_axis',(1.,0.,0.));
#4651=DIRECTION('center_axis',(0.,0.,-1.));
#4652=DIRECTION('ref_axis',(-0.707106781186547,0.707106781186548,0.));
#4653=DIRECTION('',(0.,1.,0.));
#4654=DIRECTION('center_axis',(0.,0.,-1.));
#4655=DIRECTION('ref_axis',(-0.707106781186548,-0.707106781186548,0.));
#4656=DIRECTION('',(-1.,0.,0.));
#4657=DIRECTION('center_axis',(0.,0.,-1.));
#4658=DIRECTION('ref_axis',(0.707106781186547,-0.707106781186548,0.));
#4659=DIRECTION('',(0.,-1.,0.));
#4660=DIRECTION('center_axis',(0.,0.,-1.));
#4661=DIRECTION('ref_axis',(0.707106781186547,0.707106781186548,0.));
#4662=DIRECTION('',(1.,0.,0.));
#4663=DIRECTION('center_axis',(0.,0.,-1.));
#4664=DIRECTION('ref_axis',(-1.,0.,0.));
#4665=DIRECTION('center_axis',(1.,0.,0.));
#4666=DIRECTION('ref_axis',(0.,1.,0.));
#4667=DIRECTION('center_axis',(0.,0.,-1.));
#4668=DIRECTION('ref_axis',(0.707106781186547,0.707106781186547,0.));
#4669=DIRECTION('center_axis',(0.,1.,0.));
#4670=DIRECTION('ref_axis',(0.,0.,1.));
#4671=DIRECTION('center_axis',(0.,1.,0.));
#4672=DIRECTION('ref_axis',(0.707106781186544,0.,0.707106781186551));
#4673=DIRECTION('center_axis',(0.,1.,0.));
#4674=DIRECTION('ref_axis',(0.,0.,1.));
#4675=DIRECTION('',(0.,-1.,0.));
#4676=DIRECTION('center_axis',(0.,0.,-1.));
#4677=DIRECTION('ref_axis',(-1.,0.,0.));
#4678=DIRECTION('center_axis',(1.,0.,0.));
#4679=DIRECTION('ref_axis',(0.,0.,1.));
#4680=DIRECTION('center_axis',(0.,0.,-1.));
#4681=DIRECTION('ref_axis',(0.707106781186547,-0.707106781186547,0.));
#4682=DIRECTION('center_axis',(1.,0.,0.));
#4683=DIRECTION('ref_axis',(0.,-0.707106781186544,0.707106781186551));
#4684=DIRECTION('center_axis',(1.,0.,0.));
#4685=DIRECTION('ref_axis',(0.,0.,1.));
#4686=DIRECTION('',(-1.,0.,0.));
#4687=DIRECTION('center_axis',(0.,0.,-1.));
#4688=DIRECTION('ref_axis',(-1.,0.,0.));
#4689=DIRECTION('center_axis',(0.,-1.,0.));
#4690=DIRECTION('ref_axis',(0.,0.,1.));
#4691=DIRECTION('center_axis',(0.,0.,1.));
#4692=DIRECTION('ref_axis',(-0.707106781186548,-0.707106781186548,0.));
#4693=DIRECTION('center_axis',(0.,0.,-1.));
#4694=DIRECTION('ref_axis',(-0.707106781186547,-0.707106781186547,0.));
#4695=DIRECTION('center_axis',(0.,-1.,0.));
#4696=DIRECTION('ref_axis',(-0.707106781186544,0.,0.707106781186551));
#4697=DIRECTION('center_axis',(0.,-1.,0.));
#4698=DIRECTION('ref_axis',(0.,0.,1.));
#4699=DIRECTION('',(0.,-1.,0.));
#4700=DIRECTION('',(0.,1.,0.));
#4701=DIRECTION('center_axis',(0.,0.,-1.));
#4702=DIRECTION('ref_axis',(-1.,0.,0.));
#4703=DIRECTION('center_axis',(-1.,0.,0.));
#4704=DIRECTION('ref_axis',(0.,0.,1.));
#4705=DIRECTION('center_axis',(0.,0.,1.));
#4706=DIRECTION('ref_axis',(-0.707106781186548,0.707106781186548,0.));
#4707=DIRECTION('center_axis',(0.,0.,-1.));
#4708=DIRECTION('ref_axis',(-0.707106781186547,0.707106781186547,0.));
#4709=DIRECTION('center_axis',(-1.,0.,0.));
#4710=DIRECTION('ref_axis',(0.,0.707106781186544,0.707106781186551));
#4711=DIRECTION('',(1.,0.,0.));
#4712=DIRECTION('',(-1.,0.,0.));
#4713=DIRECTION('center_axis',(-1.,0.,0.));
#4714=DIRECTION('ref_axis',(0.,-1.,0.));
#4715=DIRECTION('',(0.,0.,-1.));
#4716=DIRECTION('',(0.,0.,1.));
#4717=DIRECTION('center_axis',(0.,0.,1.));
#4718=DIRECTION('ref_axis',(-0.707106781186548,0.707106781186548,0.));
#4719=DIRECTION('',(0.,0.,-1.));
#4720=DIRECTION('center_axis',(0.,1.,0.));
#4721=DIRECTION('ref_axis',(-1.,0.,0.));
#4722=DIRECTION('center_axis',(0.,0.,1.));
#4723=DIRECTION('ref_axis',(1.,0.,0.));
#4724=DIRECTION('center_axis',(0.,0.,-1.));
#4725=DIRECTION('ref_axis',(-1.,0.,0.));
#4726=DIRECTION('center_axis',(0.,0.,-1.));
#4727=DIRECTION('ref_axis',(-1.,0.,0.));
#4728=DIRECTION('center_axis',(0.,0.,-1.));
#4729=DIRECTION('ref_axis',(-1.,0.,0.));
#4730=DIRECTION('center_axis',(0.,0.,-1.));
#4731=DIRECTION('ref_axis',(-1.,0.,0.));
#4732=DIRECTION('center_axis',(-6.24359114845729E-17,0.996194698091746,
-0.0871557427476581));
#4733=DIRECTION('ref_axis',(1.61881418764565E-16,0.0871557427476582,0.996194698091745));
#4734=DIRECTION('center_axis',(0.,0.,-1.));
#4735=DIRECTION('ref_axis',(-1.67368395883472E-15,-1.,0.));
#4736=DIRECTION('center_axis',(0.,0.,-1.));
#4737=DIRECTION('ref_axis',(-0.519875244910035,-0.85424219617725,0.));
#4738=DIRECTION('',(0.,0.,-1.));
#4739=DIRECTION('',(0.,0.,-1.));
#4740=DIRECTION('center_axis',(-6.24359114845729E-17,0.996194698091746,
0.087155742747658));
#4741=DIRECTION('ref_axis',(1.61881418764565E-16,0.087155742747658,-0.996194698091745));
#4742=DIRECTION('center_axis',(0.,0.,-1.));
#4743=DIRECTION('ref_axis',(-1.67368395883472E-15,-1.,0.));
#4744=DIRECTION('center_axis',(1.51684605570542E-16,-0.996194698091746,
0.087155742747658));
#4745=DIRECTION('ref_axis',(-1.61881418764565E-16,-0.087155742747658,-0.996194698091745));
#4746=DIRECTION('center_axis',(0.,0.,-1.));
#4747=DIRECTION('ref_axis',(-1.67368395883472E-15,-1.,0.));
#4748=DIRECTION('center_axis',(0.,0.,1.));
#4749=DIRECTION('ref_axis',(-0.519875244910037,0.854242196177249,0.));
#4750=DIRECTION('',(0.,0.,1.));
#4751=DIRECTION('',(0.,0.,1.));
#4752=DIRECTION('center_axis',(0.,0.,-1.));
#4753=DIRECTION('ref_axis',(-1.67368395883472E-15,-1.,0.));
#4754=DIRECTION('center_axis',(1.51684605570542E-16,-0.996194698091746,
-0.0871557427476581));
#4755=DIRECTION('ref_axis',(-1.61881418764565E-16,-0.0871557427476582,0.996194698091745));
#4756=DIRECTION('center_axis',(1.83697019872103E-16,1.,0.));
#4757=DIRECTION('ref_axis',(0.707106781186546,-1.29893408435324E-16,0.707106781186549));
#4758=DIRECTION('center_axis',(-1.35435649591261E-16,-0.737277336810124,
0.67559020761566));
#4759=DIRECTION('ref_axis',(-1.24103907793772E-16,-0.67559020761566,-0.737277336810124));
#4760=DIRECTION('',(1.83697019872103E-16,1.,0.));
#4761=DIRECTION('center_axis',(1.07326137767604E-17,-0.737277336810124,
-0.67559020761566));
#4762=DIRECTION('ref_axis',(3.54107606062812E-17,-0.67559020761566,0.737277336810124));
#4763=DIRECTION('center_axis',(-1.60102502074844E-17,-0.0871557427476581,
0.996194698091746));
#4764=DIRECTION('ref_axis',(0.707106781186548,0.704416026402758,0.0616284167162179));
#4765=DIRECTION('center_axis',(-8.01275146765713E-18,-0.0436193873653254,
0.999048221581858));
#4766=DIRECTION('ref_axis',(1.83522181013112E-16,0.999048221581858,0.0436193873653254));
#4767=DIRECTION('',(1.60102502074844E-17,0.0871557427476581,-0.996194698091746));
#4768=DIRECTION('center_axis',(0.,0.,-1.));
#4769=DIRECTION('ref_axis',(0.707106781186548,0.707106781186547,0.));
#4770=DIRECTION('center_axis',(-6.34971420383612E-19,0.0436193873653285,
0.999048221581858));
#4771=DIRECTION('ref_axis',(1.45432365424231E-17,-0.999048221581858,0.0436193873653285));
#4772=DIRECTION('',(0.,0.,-1.));
#4773=DIRECTION('center_axis',(1.60102502074844E-17,0.087155742747658,0.996194698091746));
#4774=DIRECTION('ref_axis',(0.707106781186548,0.704416026402758,-0.0616284167162179));
#4775=DIRECTION('center_axis',(-1.07326137767603E-17,0.737277336810123,
0.675590207615661));
#4776=DIRECTION('ref_axis',(-3.54107606062812E-17,0.675590207615661,-0.737277336810123));
#4777=DIRECTION('',(-1.60102502074844E-17,-0.087155742747658,-0.996194698091746));
#4778=DIRECTION('center_axis',(-1.83697019872103E-16,-1.,0.));
#4779=DIRECTION('ref_axis',(0.707106781186551,-1.29893408435325E-16,-0.707106781186544));
#4780=DIRECTION('center_axis',(-4.49237403880823E-16,0.737277336810124,
-0.67559020761566));
#4781=DIRECTION('ref_axis',(7.62162581393985E-16,0.67559020761566,0.737277336810124));
#4782=DIRECTION('',(-1.83697019872103E-16,-1.,0.));
#4783=DIRECTION('center_axis',(1.60102502074844E-17,0.087155742747658,-0.996194698091746));
#4784=DIRECTION('ref_axis',(0.707106781186548,-0.704416026402758,-0.0616284167162179));
#4785=DIRECTION('',(-1.60102502074844E-17,-0.087155742747658,0.996194698091746));
#4786=DIRECTION('center_axis',(-3.1610339294209E-15,0.0436193873653159,
-0.999048221581859));
#4787=DIRECTION('ref_axis',(-7.27666243720854E-14,-0.999048221581859,-0.0436193873653159));
#4788=DIRECTION('center_axis',(0.,0.,1.));
#4789=DIRECTION('ref_axis',(0.707106781186547,-0.707106781186548,0.));
#4790=DIRECTION('',(0.,0.,1.));
#4791=DIRECTION('center_axis',(-3.17705943235622E-15,-0.0436193873653348,
-0.999048221581858));
#4792=DIRECTION('ref_axis',(7.27666243721207E-14,0.999048221581858,-0.0436193873653348));
#4793=DIRECTION('center_axis',(-1.60102502074844E-17,-0.0871557427476581,
-0.996194698091746));
#4794=DIRECTION('ref_axis',(0.707106781186548,-0.704416026402758,0.0616284167162201));
#4795=DIRECTION('',(1.60102502074844E-17,0.0871557427476581,0.996194698091746));
#4796=DIRECTION('center_axis',(-6.24359114845729E-17,0.996194698091746,
0.087155742747658));
#4797=DIRECTION('ref_axis',(-1.60102502074844E-17,-0.087155742747658,0.996194698091746));
#4798=DIRECTION('',(1.,6.26744065233148E-17,0.));
#4799=DIRECTION('',(-1.,-6.26744065233148E-17,0.));
#4800=DIRECTION('center_axis',(-6.26744065233148E-17,1.,0.));
#4801=DIRECTION('ref_axis',(-1.,-6.26744065233148E-17,0.));
#4802=DIRECTION('',(1.,6.26744065233148E-17,0.));
#4803=DIRECTION('center_axis',(-6.24359114845729E-17,0.996194698091746,
-0.0871557427476581));
#4804=DIRECTION('ref_axis',(1.60102502074844E-17,0.0871557427476581,0.996194698091746));
#4805=DIRECTION('',(-1.,-6.26744065233148E-17,0.));
#4806=DIRECTION('center_axis',(1.51684605570542E-16,-0.996194698091746,
-0.0871557427476581));
#4807=DIRECTION('ref_axis',(1.60102502074844E-17,0.0871557427476581,-0.996194698091746));
#4808=DIRECTION('',(1.,1.52264016121649E-16,0.));
#4809=DIRECTION('',(-1.,-1.52264016121649E-16,0.));
#4810=DIRECTION('center_axis',(1.51684605570542E-16,-0.996194698091746,
0.087155742747658));
#4811=DIRECTION('ref_axis',(-1.60102502074844E-17,-0.087155742747658,-0.996194698091746));
#4812=DIRECTION('',(1.,1.52264016121649E-16,0.));
#4813=DIRECTION('',(-1.,-1.52264016121649E-16,0.));
#4814=DIRECTION('center_axis',(1.52264016121649E-16,-1.,0.));
#4815=DIRECTION('ref_axis',(1.,1.52264016121649E-16,0.));
#4816=DIRECTION('center_axis',(0.996194698091746,1.23435243901854E-16,-0.0871557427476581));
#4817=DIRECTION('ref_axis',(0.0871557427476582,-1.56544668695404E-16,0.996194698091745));
#4818=DIRECTION('center_axis',(0.,0.,-1.));
#4819=DIRECTION('ref_axis',(-1.67368395883472E-15,-1.,0.));
#4820=DIRECTION('center_axis',(0.,0.,-1.));
#4821=DIRECTION('ref_axis',(-0.85424219617725,0.519875244910035,0.));
#4822=DIRECTION('',(0.,0.,-1.));
#4823=DIRECTION('',(0.,0.,-1.));
#4824=DIRECTION('center_axis',(0.996194698091746,1.23435243901854E-16,0.087155742747658));
#4825=DIRECTION('ref_axis',(0.087155742747658,-1.56544668695403E-16,-0.996194698091745));
#4826=DIRECTION('center_axis',(0.,0.,-1.));
#4827=DIRECTION('ref_axis',(-1.67368395883472E-15,-1.,0.));
#4828=DIRECTION('center_axis',(-0.996194698091746,-2.12683937987823E-16,
0.087155742747658));
#4829=DIRECTION('ref_axis',(-0.087155742747658,1.56544668695403E-16,-0.996194698091745));
#4830=DIRECTION('center_axis',(0.,0.,-1.));
#4831=DIRECTION('ref_axis',(-1.67368395883472E-15,-1.,0.));
#4832=DIRECTION('center_axis',(0.,0.,1.));
#4833=DIRECTION('ref_axis',(0.854242196177249,0.519875244910037,0.));
#4834=DIRECTION('',(0.,0.,1.));
#4835=DIRECTION('',(0.,0.,1.));
#4836=DIRECTION('center_axis',(0.,0.,-1.));
#4837=DIRECTION('ref_axis',(-1.67368395883472E-15,-1.,0.));
#4838=DIRECTION('center_axis',(-0.996194698091746,-2.12683937987823E-16,
-0.0871557427476581));
#4839=DIRECTION('ref_axis',(-0.0871557427476582,1.56544668695404E-16,0.996194698091745));
#4840=DIRECTION('center_axis',(1.,-1.22464679914735E-16,0.));
#4841=DIRECTION('ref_axis',(-8.65956056235492E-17,-0.707106781186546,0.707106781186549));
#4842=DIRECTION('center_axis',(-0.737277336810124,9.02904330608404E-17,
0.67559020761566));
#4843=DIRECTION('ref_axis',(-0.67559020761566,8.27359385291814E-17,-0.737277336810124));
#4844=DIRECTION('',(1.,-1.22464679914735E-16,0.));
#4845=DIRECTION('center_axis',(-0.737277336810124,-5.58778303071805E-17,
-0.67559020761566));
#4846=DIRECTION('ref_axis',(-0.67559020761566,-7.67787298708719E-17,0.737277336810124));
#4847=DIRECTION('center_axis',(-0.0871557427476581,1.0673500138323E-17,
0.996194698091746));
#4848=DIRECTION('ref_axis',(0.704416026402758,-0.707106781186548,0.0616284167162179));
#4849=DIRECTION('center_axis',(-0.0436193873653254,5.34183431177142E-18,
0.999048221581858));
#4850=DIRECTION('ref_axis',(0.999048221581858,-1.22348120675408E-16,0.0436193873653254));
#4851=DIRECTION('',(0.0871557427476581,-1.0673500138323E-17,-0.996194698091746));
#4852=DIRECTION('center_axis',(0.,0.,-1.));
#4853=DIRECTION('ref_axis',(0.707106781186547,-0.707106781186548,0.));
#4854=DIRECTION('center_axis',(0.0436193873653285,3.30588857626951E-18,
0.999048221581858));
#4855=DIRECTION('ref_axis',(-0.999048221581858,-7.5717296880127E-17,0.0436193873653285));
#4856=DIRECTION('',(0.,0.,-1.));
#4857=DIRECTION('center_axis',(0.087155742747658,-1.0673500138323E-17,0.996194698091746));
#4858=DIRECTION('ref_axis',(0.704416026402758,-0.707106781186548,-0.0616284167162179));
#4859=DIRECTION('center_axis',(0.737277336810123,5.58778303071804E-17,0.675590207615661));
#4860=DIRECTION('ref_axis',(0.675590207615661,7.67787298708719E-17,-0.737277336810123));
#4861=DIRECTION('',(-0.087155742747658,1.0673500138323E-17,-0.996194698091746));
#4862=DIRECTION('center_axis',(-1.,1.22464679914735E-16,0.));
#4863=DIRECTION('ref_axis',(-8.65956056235497E-17,-0.707106781186551,-0.707106781186544));
#4864=DIRECTION('center_axis',(0.737277336810124,4.94382620411243E-16,-0.67559020761566));
#4865=DIRECTION('ref_axis',(0.67559020761566,-7.20794612129395E-16,0.737277336810124));
#4866=DIRECTION('',(-1.,1.22464679914735E-16,0.));
#4867=DIRECTION('center_axis',(0.087155742747658,-1.0673500138323E-17,-0.996194698091746));
#4868=DIRECTION('ref_axis',(-0.704416026402758,-0.707106781186548,-0.0616284167162179));
#4869=DIRECTION('',(-0.087155742747658,1.0673500138323E-17,0.996194698091746));
#4870=DIRECTION('center_axis',(0.0436193873653159,3.16370484657679E-15,
-0.999048221581859));
#4871=DIRECTION('ref_axis',(-0.999048221581859,7.27054503117477E-14,-0.0436193873653159));
#4872=DIRECTION('center_axis',(0.,0.,1.));
#4873=DIRECTION('ref_axis',(-0.707106781186548,-0.707106781186547,0.));
#4874=DIRECTION('',(0.,0.,1.));
#4875=DIRECTION('center_axis',(-0.0436193873653348,3.17438851520033E-15,
-0.999048221581858));
#4876=DIRECTION('ref_axis',(0.999048221581858,-7.2705450311783E-14,-0.0436193873653348));
#4877=DIRECTION('center_axis',(-0.0871557427476581,1.0673500138323E-17,
-0.996194698091746));
#4878=DIRECTION('ref_axis',(-0.704416026402758,-0.707106781186548,0.0616284167162201));
#4879=DIRECTION('',(0.0871557427476581,-1.0673500138323E-17,0.996194698091746));
#4880=DIRECTION('center_axis',(0.996194698091746,1.23435243901854E-16,0.087155742747658));
#4881=DIRECTION('ref_axis',(-0.087155742747658,1.0673500138323E-17,0.996194698091746));
#4882=DIRECTION('',(1.23906746480682E-16,-1.,0.));
#4883=DIRECTION('',(-1.23906746480682E-16,1.,0.));
#4884=DIRECTION('center_axis',(1.,1.23906746480682E-16,0.));
#4885=DIRECTION('ref_axis',(-1.23906746480682E-16,1.,0.));
#4886=DIRECTION('',(1.23906746480682E-16,-1.,0.));
#4887=DIRECTION('center_axis',(0.996194698091746,1.23435243901854E-16,-0.0871557427476581));
#4888=DIRECTION('ref_axis',(0.0871557427476581,-1.0673500138323E-17,0.996194698091746));
#4889=DIRECTION('',(-1.23906746480682E-16,1.,0.));
#4890=DIRECTION('center_axis',(-0.996194698091746,-2.12683937987823E-16,
-0.0871557427476581));
#4891=DIRECTION('ref_axis',(0.0871557427476581,-1.0673500138323E-17,-0.996194698091746));
#4892=DIRECTION('',(2.13496356079016E-16,-1.,0.));
#4893=DIRECTION('',(-2.13496356079016E-16,1.,0.));
#4894=DIRECTION('center_axis',(-0.996194698091746,-2.12683937987823E-16,
0.087155742747658));
#4895=DIRECTION('ref_axis',(-0.087155742747658,1.0673500138323E-17,-0.996194698091746));
#4896=DIRECTION('',(2.13496356079016E-16,-1.,0.));
#4897=DIRECTION('',(-2.13496356079016E-16,1.,0.));
#4898=DIRECTION('center_axis',(-1.,-2.13496356079016E-16,0.));
#4899=DIRECTION('ref_axis',(2.13496356079016E-16,-1.,0.));
#4900=DIRECTION('center_axis',(1.84434576319135E-16,-0.996194698091746,
-0.0871557427476581));
#4901=DIRECTION('ref_axis',(-1.51207918626242E-16,-0.0871557427476582,0.996194698091745));
#4902=DIRECTION('center_axis',(0.,0.,-1.));
#4903=DIRECTION('ref_axis',(-1.67368395883472E-15,-1.,0.));
#4904=DIRECTION('center_axis',(0.,0.,-1.));
#4905=DIRECTION('ref_axis',(0.519875244910035,0.85424219617725,0.));
#4906=DIRECTION('',(0.,0.,-1.));
#4907=DIRECTION('',(0.,0.,-1.));
#4908=DIRECTION('center_axis',(1.84434576319135E-16,-0.996194698091746,
0.087155742747658));
#4909=DIRECTION('ref_axis',(-1.51207918626242E-16,-0.087155742747658,-0.996194698091745));
#4910=DIRECTION('center_axis',(0.,0.,-1.));
#4911=DIRECTION('ref_axis',(-1.67368395883472E-15,-1.,0.));
#4912=DIRECTION('center_axis',(-2.73683270405104E-16,0.996194698091746,
0.087155742747658));
#4913=DIRECTION('ref_axis',(1.51207918626242E-16,0.087155742747658,-0.996194698091745));
#4914=DIRECTION('center_axis',(0.,0.,-1.));
#4915=DIRECTION('ref_axis',(-1.67368395883472E-15,-1.,0.));
#4916=DIRECTION('center_axis',(0.,0.,1.));
#4917=DIRECTION('ref_axis',(0.519875244910037,-0.854242196177249,0.));
#4918=DIRECTION('',(0.,0.,1.));
#4919=DIRECTION('',(0.,0.,1.));
#4920=DIRECTION('center_axis',(0.,0.,-1.));
#4921=DIRECTION('ref_axis',(-1.67368395883472E-15,-1.,0.));
#4922=DIRECTION('center_axis',(-2.73683270405104E-16,0.996194698091746,
-0.0871557427476581));
#4923=DIRECTION('ref_axis',(1.51207918626242E-16,0.0871557427476582,0.996194698091745));
#4924=DIRECTION('center_axis',(-6.12323399573677E-17,-1.,0.));
#4925=DIRECTION('ref_axis',(-0.707106781186546,4.32978028117746E-17,0.707106781186549));
#4926=DIRECTION('center_axis',(4.51452165304202E-17,0.737277336810124,0.67559020761566));
#4927=DIRECTION('ref_axis',(4.13679692645907E-17,0.67559020761566,-0.737277336810124));
#4928=DIRECTION('',(-6.12323399573677E-17,-1.,0.));
#4929=DIRECTION('center_axis',(-1.01023046837601E-16,0.737277336810124,
-0.67559020761566));
#4930=DIRECTION('ref_axis',(-1.18146699135463E-16,0.67559020761566,0.737277336810124));
#4931=DIRECTION('center_axis',(5.33675006916148E-18,0.0871557427476581,
0.996194698091746));
#4932=DIRECTION('ref_axis',(-0.707106781186548,-0.704416026402758,0.0616284167162179));
#4933=DIRECTION('center_axis',(2.67091715588571E-18,0.0436193873653254,
0.999048221581858));
#4934=DIRECTION('ref_axis',(-6.11740603377039E-17,-0.999048221581858,0.0436193873653254));
#4935=DIRECTION('',(-5.33675006916148E-18,-0.0871557427476581,-0.996194698091746));
#4936=DIRECTION('center_axis',(0.,0.,-1.));
#4937=DIRECTION('ref_axis',(-0.707106781186548,-0.707106781186547,0.));
#4938=DIRECTION('center_axis',(5.97680573215542E-18,-0.0436193873653285,
0.999048221581858));
#4939=DIRECTION('ref_axis',(-1.36891357217831E-16,0.999048221581858,0.0436193873653285));
#4940=DIRECTION('',(0.,0.,-1.));
#4941=DIRECTION('center_axis',(-5.33675006916148E-18,-0.087155742747658,
0.996194698091746));
#4942=DIRECTION('ref_axis',(-0.707106781186548,-0.704416026402758,-0.0616284167162179));
#4943=DIRECTION('center_axis',(1.01023046837601E-16,-0.737277336810123,
0.675590207615661));
#4944=DIRECTION('ref_axis',(1.18146699135463E-16,-0.675590207615661,-0.737277336810123));
#4945=DIRECTION('',(5.33675006916148E-18,0.087155742747658,-0.996194698091746));
#4946=DIRECTION('center_axis',(6.12323399573677E-17,1.,0.));
#4947=DIRECTION('ref_axis',(-0.707106781186551,4.32978028117749E-17,-0.707106781186544));
#4948=DIRECTION('center_axis',(5.39527836941663E-16,-0.737277336810124,
-0.67559020761566));
#4949=DIRECTION('ref_axis',(-6.79426642864804E-16,-0.67559020761566,0.737277336810124));
#4950=DIRECTION('',(6.12323399573677E-17,1.,0.));
#4951=DIRECTION('center_axis',(-5.33675006916148E-18,-0.087155742747658,
-0.996194698091746));
#4952=DIRECTION('ref_axis',(-0.707106781186548,0.704416026402758,-0.0616284167162179));
#4953=DIRECTION('',(5.33675006916148E-18,0.087155742747658,0.996194698091746));
#4954=DIRECTION('center_axis',(3.16637576373267E-15,-0.0436193873653159,
-0.999048221581859));
#4955=DIRECTION('ref_axis',(7.264427625141E-14,0.999048221581859,-0.0436193873653159));
#4956=DIRECTION('center_axis',(0.,0.,1.));
#4957=DIRECTION('ref_axis',(-0.707106781186547,0.707106781186548,0.));
#4958=DIRECTION('',(0.,0.,1.));
#4959=DIRECTION('center_axis',(3.17171759804445E-15,0.0436193873653348,
-0.999048221581858));
#4960=DIRECTION('ref_axis',(-7.26442762514453E-14,-0.999048221581858,-0.0436193873653348));
#4961=DIRECTION('center_axis',(5.33675006916148E-18,0.0871557427476581,
-0.996194698091746));
#4962=DIRECTION('ref_axis',(-0.707106781186548,0.704416026402758,0.0616284167162201));
#4963=DIRECTION('',(-5.33675006916148E-18,-0.0871557427476581,0.996194698091746));
#4964=DIRECTION('center_axis',(1.84434576319135E-16,-0.996194698091746,
0.087155742747658));
#4965=DIRECTION('ref_axis',(5.33675006916148E-18,0.087155742747658,0.996194698091746));
#4966=DIRECTION('',(-1.,-1.8513908643805E-16,0.));
#4967=DIRECTION('',(1.,1.8513908643805E-16,0.));
#4968=DIRECTION('center_axis',(1.8513908643805E-16,-1.,0.));
#4969=DIRECTION('ref_axis',(1.,1.8513908643805E-16,0.));
#4970=DIRECTION('',(-1.,-1.8513908643805E-16,0.));
#4971=DIRECTION('center_axis',(1.84434576319135E-16,-0.996194698091746,
-0.0871557427476581));
#4972=DIRECTION('ref_axis',(-5.33675006916148E-18,-0.0871557427476581,0.996194698091746));
#4973=DIRECTION('',(1.,1.8513908643805E-16,0.));
#4974=DIRECTION('center_axis',(-2.73683270405104E-16,0.996194698091746,
-0.0871557427476581));
#4975=DIRECTION('ref_axis',(-5.33675006916148E-18,-0.0871557427476581,-0.996194698091746));
#4976=DIRECTION('',(-1.,-2.74728696036384E-16,0.));
#4977=DIRECTION('',(1.,2.74728696036384E-16,0.));
#4978=DIRECTION('center_axis',(-2.73683270405104E-16,0.996194698091746,
0.087155742747658));
#4979=DIRECTION('ref_axis',(5.33675006916148E-18,0.087155742747658,-0.996194698091746));
#4980=DIRECTION('',(-1.,-2.74728696036384E-16,0.));
#4981=DIRECTION('',(1.,2.74728696036384E-16,0.));
#4982=DIRECTION('center_axis',(-2.74728696036384E-16,1.,0.));
#4983=DIRECTION('ref_axis',(-1.,-2.74728696036384E-16,0.));
#4984=DIRECTION('center_axis',(0.,0.,1.));
#4985=DIRECTION('ref_axis',(1.,0.,0.));
#4986=DIRECTION('',(2.46371426395418E-16,-1.,0.));
#4987=DIRECTION('',(-1.,0.,0.));
#4988=DIRECTION('',(-3.35961035993752E-16,1.,0.));
#4989=DIRECTION('center_axis',(0.,0.,1.));
#4990=DIRECTION('ref_axis',(-1.67368395883472E-15,-1.,0.));
#4991=DIRECTION('center_axis',(0.,0.,1.));
#4992=DIRECTION('ref_axis',(-1.67368395883472E-15,-1.,0.));
#4993=DIRECTION('center_axis',(0.,0.,1.));
#4994=DIRECTION('ref_axis',(-1.67368395883472E-15,-1.,0.));
#4995=DIRECTION('center_axis',(0.,0.,1.));
#4996=DIRECTION('ref_axis',(-1.67368395883472E-15,-1.,0.));
#4997=DIRECTION('center_axis',(0.,0.,1.));
#4998=DIRECTION('ref_axis',(-1.,0.,0.));
#4999=DIRECTION('center_axis',(0.,0.,1.));
#5000=DIRECTION('ref_axis',(-1.,0.,0.));
#5001=DIRECTION('center_axis',(0.,0.,1.));
#5002=DIRECTION('ref_axis',(-1.67368395883472E-15,-1.,0.));
#5003=DIRECTION('center_axis',(0.,0.,-1.));
#5004=DIRECTION('ref_axis',(-1.67368395883472E-15,-1.,0.));
#5005=DIRECTION('center_axis',(0.,0.,1.));
#5006=DIRECTION('ref_axis',(-1.67368395883472E-15,-1.,0.));
#5007=DIRECTION('center_axis',(0.,0.,-1.));
#5008=DIRECTION('ref_axis',(-1.67368395883472E-15,-1.,0.));
#5009=DIRECTION('center_axis',(0.,0.,1.));
#5010=DIRECTION('ref_axis',(-1.67368395883472E-15,-1.,0.));
#5011=DIRECTION('center_axis',(0.,0.,-1.));
#5012=DIRECTION('ref_axis',(-1.67368395883472E-15,-1.,0.));
#5013=DIRECTION('center_axis',(0.,0.,1.));
#5014=DIRECTION('ref_axis',(-1.67368395883472E-15,-1.,0.));
#5015=DIRECTION('center_axis',(0.,0.,-1.));
#5016=DIRECTION('ref_axis',(-1.67368395883472E-15,-1.,0.));
#5017=DIRECTION('center_axis',(0.,0.,1.));
#5018=DIRECTION('ref_axis',(-1.67368395883472E-15,-1.,0.));
#5019=DIRECTION('center_axis',(0.,0.,-1.));
#5020=DIRECTION('ref_axis',(-1.67368395883472E-15,-1.,0.));
#5021=DIRECTION('center_axis',(0.,0.,1.));
#5022=DIRECTION('ref_axis',(-1.67368395883472E-15,-1.,0.));
#5023=DIRECTION('center_axis',(0.,0.,-1.));
#5024=DIRECTION('ref_axis',(-1.67368395883472E-15,-1.,0.));
#5025=DIRECTION('center_axis',(0.,0.,1.));
#5026=DIRECTION('ref_axis',(-1.67368395883472E-15,-1.,0.));
#5027=DIRECTION('center_axis',(0.,0.,-1.));
#5028=DIRECTION('ref_axis',(-1.67368395883472E-15,-1.,0.));
#5029=DIRECTION('center_axis',(0.997968239538345,2.31315514032329E-16,-0.0637133649459535));
#5030=DIRECTION('ref_axis',(-0.0637133649459535,1.06636036873424E-16,-0.997968239538345));
#5031=DIRECTION('',(0.,0.,1.));
#5032=DIRECTION('center_axis',(0.997968239538345,2.31315514032329E-16,0.0637133649459536));
#5033=DIRECTION('ref_axis',(-0.0637133649459536,1.06636036873425E-16,0.997968239538345));
#5034=DIRECTION('center_axis',(0.,0.,-1.));
#5035=DIRECTION('ref_axis',(-1.67368395883472E-15,-1.,0.));
#5036=DIRECTION('center_axis',(0.,0.,-1.));
#5037=DIRECTION('ref_axis',(-1.67368395883472E-15,-1.,0.));
#5038=DIRECTION('center_axis',(0.,0.,-1.));
#5039=DIRECTION('ref_axis',(-1.67368395883472E-15,-1.,0.));
#5040=DIRECTION('center_axis',(0.,0.,-1.));
#5041=DIRECTION('ref_axis',(-1.67368395883472E-15,-1.,0.));
#5042=DIRECTION('center_axis',(0.,0.,-1.));
#5043=DIRECTION('ref_axis',(-1.67368395883472E-15,-1.,0.));
#5044=DIRECTION('center_axis',(0.,0.,-1.));
#5045=DIRECTION('ref_axis',(-1.67368395883472E-15,-1.,0.));
#5046=DIRECTION('center_axis',(-0.996194698091746,-2.45433908736416E-16,
-0.0871557427476581));
#5047=DIRECTION('ref_axis',(-0.0871557427476582,1.45871168557081E-16,0.996194698091745));
#5048=DIRECTION('center_axis',(0.,0.,-1.));
#5049=DIRECTION('ref_axis',(0.85424219617725,-0.519875244910035,0.));
#5050=DIRECTION('',(0.,0.,-1.));
#5051=DIRECTION('center_axis',(-0.996194698091746,-2.45433908736416E-16,
0.087155742747658));
#5052=DIRECTION('ref_axis',(-0.087155742747658,1.4587116855708E-16,-0.996194698091745));
#5053=DIRECTION('center_axis',(0.,0.,-1.));
#5054=DIRECTION('ref_axis',(-1.67368395883472E-15,-1.,0.));
#5055=DIRECTION('center_axis',(0.,0.,-1.));
#5056=DIRECTION('ref_axis',(-1.67368395883472E-15,-1.,0.));
#5057=DIRECTION('center_axis',(0.,0.,-1.));
#5058=DIRECTION('ref_axis',(-1.67368395883472E-15,-1.,0.));
#5059=DIRECTION('center_axis',(0.,0.,1.));
#5060=DIRECTION('ref_axis',(-1.67368395883472E-15,-1.,0.));
#5061=DIRECTION('center_axis',(-0.997968239538345,-3.2004394794737E-16,
0.0637133649459536));
#5062=DIRECTION('ref_axis',(0.0637133649459536,-1.06636036873425E-16,0.997968239538345));
#5063=DIRECTION('',(0.,0.,-1.));
#5064=DIRECTION('center_axis',(-0.997968239538345,-3.2004394794737E-16,
-0.0637133649459535));
#5065=DIRECTION('ref_axis',(0.0637133649459535,-1.06636036873424E-16,-0.997968239538345));
#5066=DIRECTION('center_axis',(0.996194698091746,3.34682602822385E-16,0.087155742747658));
#5067=DIRECTION('ref_axis',(0.087155742747658,-1.4587116855708E-16,-0.996194698091745));
#5068=DIRECTION('center_axis',(0.,0.,1.));
#5069=DIRECTION('ref_axis',(-0.854242196177249,-0.519875244910037,0.));
#5070=DIRECTION('',(0.,0.,1.));
#5071=DIRECTION('center_axis',(0.996194698091746,3.34682602822385E-16,-0.0871557427476581));
#5072=DIRECTION('ref_axis',(0.0871557427476582,-1.45871168557081E-16,0.996194698091745));
#5073=DIRECTION('center_axis',(-1.,0.,0.));
#5074=DIRECTION('ref_axis',(0.,0.707106781186546,0.707106781186549));
#5075=DIRECTION('center_axis',(0.737277336810124,0.,0.67559020761566));
#5076=DIRECTION('ref_axis',(0.67559020761566,0.,-0.737277336810124));
#5077=DIRECTION('center_axis',(0.737277336810124,1.46168263368021E-16,-0.67559020761566));
#5078=DIRECTION('ref_axis',(0.67559020761566,1.59514668400053E-16,0.737277336810124));
#5079=DIRECTION('center_axis',(0.0871557427476581,0.,0.996194698091746));
#5080=DIRECTION('ref_axis',(-0.704416026402758,0.707106781186548,0.0616284167162179));
#5081=DIRECTION('center_axis',(0.0436193873653254,0.,0.999048221581858));
#5082=DIRECTION('ref_axis',(-0.999048221581858,0.,0.0436193873653254));
#5083=DIRECTION('',(-0.0871557427476581,0.,-0.996194698091746));
#5084=DIRECTION('center_axis',(0.,0.,-1.));
#5085=DIRECTION('ref_axis',(-0.707106781186547,0.707106781186548,0.));
#5086=DIRECTION('center_axis',(-0.0436193873653285,-8.64772288804132E-18,
0.999048221581858));
#5087=DIRECTION('ref_axis',(0.999048221581858,1.98065417555535E-16,0.0436193873653285));
#5088=DIRECTION('',(0.,0.,-1.));
#5089=DIRECTION('center_axis',(-0.087155742747658,0.,0.996194698091746));
#5090=DIRECTION('ref_axis',(-0.704416026402758,0.707106781186548,-0.0616284167162179));
#5091=DIRECTION('center_axis',(-0.737277336810123,-1.46168263368021E-16,
0.675590207615661));
#5092=DIRECTION('ref_axis',(-0.675590207615661,-1.59514668400053E-16,-0.737277336810123));
#5093=DIRECTION('',(0.087155742747658,0.,-0.996194698091746));
#5094=DIRECTION('center_axis',(1.,0.,0.));
#5095=DIRECTION('ref_axis',(0.,0.707106781186551,-0.707106781186544));
#5096=DIRECTION('center_axis',(-0.737277336810124,-5.84673053472083E-16,
-0.67559020761566));
#5097=DIRECTION('ref_axis',(-0.67559020761566,6.38058673600213E-16,0.737277336810124));
#5098=DIRECTION('',(1.,0.,0.));
#5099=DIRECTION('center_axis',(-0.087155742747658,0.,-0.996194698091746));
#5100=DIRECTION('ref_axis',(0.704416026402758,0.707106781186548,-0.0616284167162179));
#5101=DIRECTION('',(0.087155742747658,0.,0.996194698091746));
#5102=DIRECTION('center_axis',(-0.0436193873653159,-3.16904668088856E-15,
-0.999048221581859));
#5103=DIRECTION('ref_axis',(0.999048221581859,-7.25831021910722E-14,-0.0436193873653159));
#5104=DIRECTION('center_axis',(0.,0.,1.));
#5105=DIRECTION('ref_axis',(0.707106781186548,0.707106781186547,0.));
#5106=DIRECTION('',(0.,0.,1.));
#5107=DIRECTION('center_axis',(0.0436193873653348,-3.16904668088856E-15,
-0.999048221581858));
#5108=DIRECTION('ref_axis',(-0.999048221581858,7.25831021911076E-14,-0.0436193873653348));
#5109=DIRECTION('center_axis',(0.0871557427476581,0.,-0.996194698091746));
#5110=DIRECTION('ref_axis',(0.704416026402758,0.707106781186548,0.0616284167162201));
#5111=DIRECTION('',(-0.0871557427476581,0.,0.996194698091746));
#5112=DIRECTION('center_axis',(-0.996194698091746,-2.45433908736416E-16,
0.087155742747658));
#5113=DIRECTION('ref_axis',(0.087155742747658,0.,0.996194698091746));
#5114=DIRECTION('',(-2.46371426395418E-16,1.,0.));
#5115=DIRECTION('',(2.46371426395418E-16,-1.,0.));
#5116=DIRECTION('center_axis',(-1.,-2.46371426395418E-16,0.));
#5117=DIRECTION('ref_axis',(2.46371426395418E-16,-1.,0.));
#5118=DIRECTION('',(-2.46371426395418E-16,1.,0.));
#5119=DIRECTION('center_axis',(-0.996194698091746,-2.45433908736416E-16,
-0.0871557427476581));
#5120=DIRECTION('ref_axis',(-0.0871557427476581,0.,0.996194698091746));
#5121=DIRECTION('center_axis',(0.996194698091746,3.34682602822385E-16,-0.0871557427476581));
#5122=DIRECTION('ref_axis',(-0.0871557427476581,0.,-0.996194698091746));
#5123=DIRECTION('',(3.35961035993752E-16,-1.,0.));
#5124=DIRECTION('center_axis',(0.996194698091746,3.34682602822385E-16,0.087155742747658));
#5125=DIRECTION('ref_axis',(0.087155742747658,0.,-0.996194698091746));
#5126=DIRECTION('',(-3.35961035993752E-16,1.,0.));
#5127=DIRECTION('',(3.35961035993752E-16,-1.,0.));
#5128=DIRECTION('center_axis',(1.,3.35961035993752E-16,0.));
#5129=DIRECTION('ref_axis',(-3.35961035993752E-16,1.,0.));
#5130=DIRECTION('center_axis',(0.,0.,1.));
#5131=DIRECTION('ref_axis',(1.,0.,0.));
#5132=DIRECTION('center_axis',(0.,0.,-1.));
#5133=DIRECTION('ref_axis',(-1.,0.,0.));
#5134=DIRECTION('center_axis',(0.,0.,-1.));
#5135=DIRECTION('ref_axis',(-1.,0.,0.));
#5136=DIRECTION('center_axis',(0.,0.,1.));
#5137=DIRECTION('ref_axis',(-1.,0.,0.));
#5138=DIRECTION('',(0.,0.,1.));
#5139=DIRECTION('center_axis',(0.,0.,1.));
#5140=DIRECTION('ref_axis',(-0.707106781186548,-0.707106781186548,0.));
#5141=DIRECTION('center_axis',(0.,0.,1.));
#5142=DIRECTION('ref_axis',(-0.707106781186548,0.707106781186548,0.));
#5143=DIRECTION('',(0.,0.,-1.));
#5144=DIRECTION('center_axis',(0.,1.,0.));
#5145=DIRECTION('ref_axis',(-1.,0.,0.));
#5146=DIRECTION('',(0.,0.,1.));
#5147=DIRECTION('center_axis',(0.,0.,1.));
#5148=DIRECTION('ref_axis',(0.707106781186548,0.707106781186548,0.));
#5149=DIRECTION('center_axis',(0.,0.,1.));
#5150=DIRECTION('ref_axis',(1.,0.,0.));
#5151=DIRECTION('center_axis',(0.,0.,1.));
#5152=DIRECTION('ref_axis',(1.,0.,0.));
#5153=DIRECTION('center_axis',(0.,-1.,0.));
#5154=DIRECTION('ref_axis',(0.,0.,1.));
#5155=DIRECTION('center_axis',(1.,0.,0.));
#5156=DIRECTION('ref_axis',(0.,1.,0.));
#5157=DIRECTION('center_axis',(0.,0.,1.));
#5158=DIRECTION('ref_axis',(1.,0.,0.));
#5159=DIRECTION('center_axis',(0.,-1.,0.));
#5160=DIRECTION('ref_axis',(-1.,0.,0.));
#5161=DIRECTION('center_axis',(0.,0.,-1.));
#5162=DIRECTION('ref_axis',(0.,-1.,0.));
#5163=DIRECTION('center_axis',(1.,0.,0.));
#5164=DIRECTION('ref_axis',(0.,0.,-1.));
#5165=DIRECTION('center_axis',(0.,0.,1.));
#5166=DIRECTION('ref_axis',(1.,0.,0.));
#5167=DIRECTION('center_axis',(0.,0.,1.));
#5168=DIRECTION('ref_axis',(0.,-1.,0.));
#5169=DIRECTION('center_axis',(-1.,0.,0.));
#5170=DIRECTION('ref_axis',(0.,0.,1.));
#5171=DIRECTION('center_axis',(0.,-1.,0.));
#5172=DIRECTION('ref_axis',(1.,0.,0.));
#5173=DIRECTION('center_axis',(-1.,0.,0.));
#5174=DIRECTION('ref_axis',(0.,0.707106781186549,0.707106781186546));
#5175=DIRECTION('',(1.,0.,0.));
#5176=DIRECTION('center_axis',(0.,0.,-1.));
#5177=DIRECTION('ref_axis',(-1.,0.,0.));
#5178=DIRECTION('center_axis',(0.,1.,0.));
#5179=DIRECTION('ref_axis',(-1.,0.,0.));
#5180=DIRECTION('center_axis',(0.,0.,1.));
#5181=DIRECTION('ref_axis',(0.,1.,0.));
#5182=DIRECTION('center_axis',(1.,0.,0.));
#5183=DIRECTION('ref_axis',(0.,0.,1.));
#5184=DIRECTION('center_axis',(0.,-1.,0.));
#5185=DIRECTION('ref_axis',(-0.707106781186549,0.,0.707106781186546));
#5186=DIRECTION('',(0.,1.,0.));
#5187=DIRECTION('center_axis',(0.,0.,-1.));
#5188=DIRECTION('ref_axis',(-1.,0.,0.));
#5189=DIRECTION('center_axis',(0.,0.,-1.));
#5190=DIRECTION('ref_axis',(1.,0.,0.));
#5191=DIRECTION('center_axis',(0.,1.,0.));
#5192=DIRECTION('ref_axis',(0.,0.,-1.));
#5193=DIRECTION('center_axis',(1.,0.,0.));
#5194=DIRECTION('ref_axis',(0.,-1.,0.));
#5195=DIRECTION('center_axis',(0.,1.,0.));
#5196=DIRECTION('ref_axis',(-0.707106781186548,0.,-0.707106781186548));
#5197=DIRECTION('',(0.,-1.,0.));
#5198=DIRECTION('center_axis',(0.,0.,1.));
#5199=DIRECTION('ref_axis',(1.,0.,0.));
#5200=DIRECTION('center_axis',(-1.,0.,0.));
#5201=DIRECTION('ref_axis',(0.,1.,0.));
#5202=DIRECTION('center_axis',(0.,0.,-1.));
#5203=DIRECTION('ref_axis',(-1.,0.,0.));
#5204=DIRECTION('center_axis',(0.,-1.,0.));
#5205=DIRECTION('ref_axis',(0.,0.,-1.));
#5206=DIRECTION('center_axis',(1.,0.,0.));
#5207=DIRECTION('ref_axis',(0.,0.707106781186548,-0.707106781186548));
#5208=DIRECTION('',(-1.,0.,0.));
#5209=DIRECTION('center_axis',(0.,0.,1.));
#5210=DIRECTION('ref_axis',(-0.707106781186548,-0.707106781186548,0.));
#5211=DIRECTION('',(0.,0.,-1.));
#5212=DIRECTION('',(0.,0.,1.));
#5213=DIRECTION('center_axis',(0.,0.,1.));
#5214=DIRECTION('ref_axis',(1.,0.,0.));
#5215=DIRECTION('center_axis',(0.,0.,1.));
#5216=DIRECTION('ref_axis',(-1.,0.,0.));
#5217=DIRECTION('center_axis',(0.,1.,0.));
#5218=DIRECTION('ref_axis',(0.,0.,1.));
#5219=DIRECTION('center_axis',(-1.,0.,0.));
#5220=DIRECTION('ref_axis',(0.,-1.,0.));
#5221=DIRECTION('center_axis',(0.,1.,0.));
#5222=DIRECTION('ref_axis',(0.707106781186549,0.,0.707106781186546));
#5223=DIRECTION('',(0.,-1.,0.));
#5224=DIRECTION('center_axis',(1.,0.,0.));
#5225=DIRECTION('ref_axis',(0.,-0.707106781186549,0.707106781186546));
#5226=DIRECTION('',(-1.,0.,0.));
#5227=DIRECTION('center_axis',(0.,0.,1.));
#5228=DIRECTION('ref_axis',(1.,0.,0.));
#5229=DIRECTION('center_axis',(0.,1.,0.));
#5230=DIRECTION('ref_axis',(1.,0.,0.));
#5231=DIRECTION('center_axis',(0.,0.,-1.));
#5232=DIRECTION('ref_axis',(0.,1.,0.));
#5233=DIRECTION('center_axis',(-1.,0.,0.));
#5234=DIRECTION('ref_axis',(0.,0.,-1.));
#5235=DIRECTION('center_axis',(0.,-1.,0.));
#5236=DIRECTION('ref_axis',(0.707106781186548,0.,-0.707106781186548));
#5237=DIRECTION('',(0.,1.,0.));
#5238=DIRECTION('center_axis',(0.,0.,1.));
#5239=DIRECTION('ref_axis',(-0.707106781186547,0.707106781186548,0.));
#5240=DIRECTION('',(0.,0.,-1.));
#5241=DIRECTION('',(0.,0.,1.));
#5242=DIRECTION('center_axis',(-1.,0.,0.));
#5243=DIRECTION('ref_axis',(0.,-0.707106781186548,-0.707106781186548));
#5244=DIRECTION('',(1.,0.,0.));
#5245=DIRECTION('center_axis',(0.,0.,1.));
#5246=DIRECTION('ref_axis',(0.707106781186547,0.707106781186548,0.));
#5247=DIRECTION('',(0.,0.,-1.));
#5248=DIRECTION('',(0.,0.,1.));
#5249=DIRECTION('center_axis',(0.,0.,1.));
#5250=DIRECTION('ref_axis',(0.707106781186548,-0.707106781186548,0.));
#5251=DIRECTION('',(0.,0.,-1.));
#5252=DIRECTION('',(0.,0.,1.));
#5253=DIRECTION('center_axis',(1.,0.,0.));
#5254=DIRECTION('ref_axis',(0.,1.,0.));
#5255=DIRECTION('center_axis',(0.,-1.,0.));
#5256=DIRECTION('ref_axis',(1.,0.,0.));
#5257=DIRECTION('center_axis',(-1.,0.,0.));
#5258=DIRECTION('ref_axis',(0.,-1.,0.));
#5259=DIRECTION('center_axis',(0.,1.,0.));
#5260=DIRECTION('ref_axis',(-1.,0.,0.));
#5261=DIRECTION('center_axis',(0.,0.,1.));
#5262=DIRECTION('ref_axis',(1.,0.,0.));
#5263=DIRECTION('center_axis',(0.,0.,-1.));
#5264=DIRECTION('ref_axis',(1.,0.,0.));
#5265=DIRECTION('center_axis',(0.,0.,-1.));
#5266=DIRECTION('ref_axis',(1.,0.,0.));
#5267=DIRECTION('center_axis',(0.,0.,-1.));
#5268=DIRECTION('ref_axis',(1.,0.,0.));
#5269=DIRECTION('center_axis',(0.,0.,-1.));
#5270=DIRECTION('ref_axis',(1.,0.,0.));
#5271=DIRECTION('center_axis',(0.,0.,-1.));
#5272=DIRECTION('ref_axis',(-1.,0.,0.));
#5273=DIRECTION('center_axis',(0.,0.,-1.));
#5274=DIRECTION('ref_axis',(-1.,0.,0.));
#5275=DIRECTION('center_axis',(0.,0.,-1.));
#5276=DIRECTION('ref_axis',(-1.,0.,0.));
#5277=DIRECTION('center_axis',(0.,0.,-1.));
#5278=DIRECTION('ref_axis',(-1.,0.,0.));
#5279=DIRECTION('center_axis',(0.,0.,-1.));
#5280=DIRECTION('ref_axis',(-1.,0.,0.));
#5281=DIRECTION('center_axis',(0.,0.,-1.));
#5282=DIRECTION('ref_axis',(1.,0.,0.));
#5283=DIRECTION('center_axis',(0.,0.,-1.));
#5284=DIRECTION('ref_axis',(1.,0.,0.));
#5285=DIRECTION('center_axis',(0.,0.,-1.));
#5286=DIRECTION('ref_axis',(1.,0.,0.));
#5287=DIRECTION('center_axis',(0.,0.,-1.));
#5288=DIRECTION('ref_axis',(1.,0.,0.));
#5289=DIRECTION('center_axis',(0.,0.,-1.));
#5290=DIRECTION('ref_axis',(-1.,0.,0.));
#5291=DIRECTION('center_axis',(1.22464679914735E-16,1.,0.));
#5292=DIRECTION('ref_axis',(1.,-1.22464679914735E-16,0.));
#5293=DIRECTION('center_axis',(0.,0.,1.));
#5294=DIRECTION('ref_axis',(-1.,0.,0.));
#5295=DIRECTION('',(0.,0.,-1.));
#5296=DIRECTION('center_axis',(0.,0.,1.));
#5297=DIRECTION('ref_axis',(1.,0.,0.));
#5298=CARTESIAN_POINT('',(0.,0.,0.));
#5299=CARTESIAN_POINT('Origin',(-5.8309518948453,-7.5,5.));
#5300=CARTESIAN_POINT('',(-5.8309518948453,-7.5,5.));
#5301=CARTESIAN_POINT('',(-7.5,-5.8309518948453,5.));
#5302=CARTESIAN_POINT('Ctrl Pts',(-5.8309518948453,-7.49999999999999,5.));
#5303=CARTESIAN_POINT('Ctrl Pts',(-6.66547594742264,-6.66547594742266,5.36654231280532));
#5304=CARTESIAN_POINT('Ctrl Pts',(-7.49999999999998,-5.83095189484533,5.));
#5305=CARTESIAN_POINT('',(-7.5,-5.83095189484531,5.));
#5306=CARTESIAN_POINT('Origin',(-7.5,5.83095189484531,5.));
#5307=CARTESIAN_POINT('',(-7.5,5.8309518948453,5.));
#5308=CARTESIAN_POINT('',(-5.8309518948453,7.5,5.));
#5309=CARTESIAN_POINT('Ctrl Pts',(-7.49999999999999,5.83095189484531,5.));
#5310=CARTESIAN_POINT('Ctrl Pts',(-6.66547594742265,6.66547594742266,5.36654231280532));
#5311=CARTESIAN_POINT('Ctrl Pts',(-5.8309518948453,7.5,5.));
#5312=CARTESIAN_POINT('',(-5.8309518948453,7.5,5.));
#5313=CARTESIAN_POINT('Origin',(7.5,-5.8309518948453,5.));
#5314=CARTESIAN_POINT('',(7.5,-5.8309518948453,5.));
#5315=CARTESIAN_POINT('',(5.8309518948453,-7.5,5.));
#5316=CARTESIAN_POINT('Ctrl Pts',(7.49999999999998,-5.83095189484532,5.));
#5317=CARTESIAN_POINT('Ctrl Pts',(6.66547594742266,-6.66547594742264,5.3665423128053));
#5318=CARTESIAN_POINT('Ctrl Pts',(5.83095189484534,-7.49999999999997,5.));
#5319=CARTESIAN_POINT('',(5.83095189484531,-7.5,5.));
#5320=CARTESIAN_POINT('Origin',(5.8309518948453,7.5,5.));
#5321=CARTESIAN_POINT('',(5.8309518948453,7.5,5.));
#5322=CARTESIAN_POINT('',(7.5,5.8309518948453,5.));
#5323=CARTESIAN_POINT('Ctrl Pts',(5.8309518948453,7.5,5.));
#5324=CARTESIAN_POINT('Ctrl Pts',(6.66547594742265,6.66547594742266,5.36654231280532));
#5325=CARTESIAN_POINT('Ctrl Pts',(7.49999999999999,5.83095189484531,5.));
#5326=CARTESIAN_POINT('',(5.8309518948453,7.5,5.));
#5327=CARTESIAN_POINT('Origin',(0.,1.71450551880629E-15,7.5));
#5328=CARTESIAN_POINT('',(-7.5,1.71450551880629E-15,10.));
#5329=CARTESIAN_POINT('Ctrl Pts',(-7.5,1.71450551880629E-15,10.));
#5330=CARTESIAN_POINT('Ctrl Pts',(-7.5,-2.57247877713763,10.));
#5331=CARTESIAN_POINT('Ctrl Pts',(-7.5,-5.8309518948453,5.));
#5332=CARTESIAN_POINT('',(0.,-7.5,10.));
#5333=CARTESIAN_POINT('Origin',(0.,1.71450551880629E-15,10.));
#5334=CARTESIAN_POINT('Ctrl Pts',(-5.8309518948453,-7.5,5.));
#5335=CARTESIAN_POINT('Ctrl Pts',(-2.57247877713763,-7.5,10.));
#5336=CARTESIAN_POINT('Ctrl Pts',(0.,-7.5,10.));
#5337=CARTESIAN_POINT('Origin',(-7.5,7.5,0.));
#5338=CARTESIAN_POINT('',(-7.49999999999999,-7.5,19.7665042944955));
#5339=CARTESIAN_POINT('',(-7.5,-5.8309518948453,17.));
#5340=CARTESIAN_POINT('Ctrl Pts',(-7.5,-7.49999999999999,19.7665042944955));
#5341=CARTESIAN_POINT('Ctrl Pts',(-7.5,-6.61954646798666,18.2100676369798));
#5342=CARTESIAN_POINT('Ctrl Pts',(-7.5,-5.8309518948453,17.));
#5343=CARTESIAN_POINT('',(-7.5,1.71450551880629E-15,12.));
#5344=CARTESIAN_POINT('Ctrl Pts',(-7.5,-5.8309518948453,17.));
#5345=CARTESIAN_POINT('Ctrl Pts',(-7.5,-2.57247877713763,12.));
#5346=CARTESIAN_POINT('Ctrl Pts',(-7.5,1.71450551880629E-15,12.));
#5347=CARTESIAN_POINT('',(-7.5,5.83095189484531,17.));
#5348=CARTESIAN_POINT('Ctrl Pts',(-7.5,1.71450551880629E-15,12.));
#5349=CARTESIAN_POINT('Ctrl Pts',(-7.5,2.57247877713764,12.));
#5350=CARTESIAN_POINT('Ctrl Pts',(-7.5,5.83095189484531,17.));
#5351=CARTESIAN_POINT('',(-7.49999999999999,7.5,19.7665042944955));
#5352=CARTESIAN_POINT('Ctrl Pts',(-7.49999999999999,5.8309518948453,17.));
#5353=CARTESIAN_POINT('Ctrl Pts',(-7.49999999999998,6.61954646798673,18.2100676369799));
#5354=CARTESIAN_POINT('Ctrl Pts',(-7.5,7.49999999999999,19.7665042944955));
#5355=CARTESIAN_POINT('',(-7.5,7.5,107.));
#5356=CARTESIAN_POINT('',(-7.5,7.5,102.));
#5357=CARTESIAN_POINT('',(-7.5,-7.5,107.));
#5358=CARTESIAN_POINT('',(-7.5,3.75,107.));
#5359=CARTESIAN_POINT('',(-7.5,-7.5,0.));
#5360=CARTESIAN_POINT('',(-7.5,-0.811431821812201,16.3));
#5361=CARTESIAN_POINT('',(-7.5,0.811431821812192,16.3));
#5362=CARTESIAN_POINT('',(-7.5,3.75,16.3));
#5363=CARTESIAN_POINT('',(-7.5,-1.05,19.0268467544611));
#5364=CARTESIAN_POINT('',(-7.5,-0.145200399980682,8.68494000272267));
#5365=CARTESIAN_POINT('',(-7.5,-1.05,19.9731532455389));
#5366=CARTESIAN_POINT('',(-7.5,-1.05,8.5));
#5367=CARTESIAN_POINT('',(-7.5,-0.8114318218122,22.7));
#5368=CARTESIAN_POINT('',(-7.5,-1.83827013223325,10.9631844054083));
#5369=CARTESIAN_POINT('',(-7.5,0.811431821812192,22.7));
#5370=CARTESIAN_POINT('',(-7.5,3.75,22.7));
#5371=CARTESIAN_POINT('',(-7.5,1.05,19.9731532455389));
#5372=CARTESIAN_POINT('',(-7.5,1.89524105843746,10.3120037391573));
#5373=CARTESIAN_POINT('',(-7.5,1.05,19.0268467544611));
#5374=CARTESIAN_POINT('',(-7.5,1.05,8.5));
#5375=CARTESIAN_POINT('',(-7.5,0.202171326184892,9.33612066897366));
#5376=CARTESIAN_POINT('Origin',(0.,1.71450551880629E-15,14.5));
#5377=CARTESIAN_POINT('',(0.,7.5,12.));
#5378=CARTESIAN_POINT('Origin',(0.,1.71450551880629E-15,12.));
#5379=CARTESIAN_POINT('',(-5.83095189484531,7.5,17.));
#5380=CARTESIAN_POINT('Ctrl Pts',(-5.83095189484531,7.5,17.));
#5381=CARTESIAN_POINT('Ctrl Pts',(-2.57247877713764,7.5,12.));
#5382=CARTESIAN_POINT('Ctrl Pts',(0.,7.5,12.));
#5383=CARTESIAN_POINT('Ctrl Pts',(-7.49999999999999,7.5,19.7665042944955));
#5384=CARTESIAN_POINT('Ctrl Pts',(-6.61954646798661,7.5,18.2100676369797));
#5385=CARTESIAN_POINT('Ctrl Pts',(-5.8309518948453,7.5,17.));
#5386=CARTESIAN_POINT('Origin',(0.,1.71450551880629E-15,7.5));
#5387=CARTESIAN_POINT('',(0.,7.5,10.));
#5388=CARTESIAN_POINT('Ctrl Pts',(0.,7.5,10.));
#5389=CARTESIAN_POINT('Ctrl Pts',(-2.57247877713764,7.5,10.));
#5390=CARTESIAN_POINT('Ctrl Pts',(-5.83095189484531,7.5,5.));
#5391=CARTESIAN_POINT('Origin',(0.,1.71450551880629E-15,10.));
#5392=CARTESIAN_POINT('Ctrl Pts',(-7.5,5.8309518948453,5.));
#5393=CARTESIAN_POINT('Ctrl Pts',(-7.5,2.57247877713763,10.));
#5394=CARTESIAN_POINT('Ctrl Pts',(-7.5,1.71450551880629E-15,10.));
#5395=CARTESIAN_POINT('Origin',(0.,1.71450551880629E-15,7.5));
#5396=CARTESIAN_POINT('Ctrl Pts',(0.,-7.5,10.));
#5397=CARTESIAN_POINT('Ctrl Pts',(2.57247877713763,-7.5,10.));
#5398=CARTESIAN_POINT('Ctrl Pts',(5.8309518948453,-7.5,5.));
#5399=CARTESIAN_POINT('',(7.5,1.71450551880629E-15,10.));
#5400=CARTESIAN_POINT('Origin',(0.,1.71450551880629E-15,10.));
#5401=CARTESIAN_POINT('Ctrl Pts',(7.5,-5.8309518948453,5.));
#5402=CARTESIAN_POINT('Ctrl Pts',(7.5,-2.57247877713763,10.));
#5403=CARTESIAN_POINT('Ctrl Pts',(7.5,1.71450551880629E-15,10.));
#5404=CARTESIAN_POINT('Origin',(-7.5,-7.5,0.));
#5405=CARTESIAN_POINT('',(-5.8309518948453,-7.5,17.));
#5406=CARTESIAN_POINT('Ctrl Pts',(-5.8309518948453,-7.49999999999999,16.9999999999999));
#5407=CARTESIAN_POINT('Ctrl Pts',(-6.61954646798642,-7.49999999999999,18.2100676369793));
#5408=CARTESIAN_POINT('Ctrl Pts',(-7.49999999999999,-7.5,19.7665042944955));
#5409=CARTESIAN_POINT('',(7.5,-7.5,107.));
#5410=CARTESIAN_POINT('',(-3.75,-7.5,107.));
#5411=CARTESIAN_POINT('',(7.49999999999999,-7.49999999999999,19.7665042944955));
#5412=CARTESIAN_POINT('',(7.5,-7.5,102.));
#5413=CARTESIAN_POINT('',(5.8309518948453,-7.5,17.));
#5414=CARTESIAN_POINT('Ctrl Pts',(7.49999999999999,-7.5,19.7665042944955));
#5415=CARTESIAN_POINT('Ctrl Pts',(6.61954646798667,-7.5,18.2100676369798));
#5416=CARTESIAN_POINT('Ctrl Pts',(5.8309518948453,-7.5,17.));
#5417=CARTESIAN_POINT('',(0.,-7.5,12.));
#5418=CARTESIAN_POINT('Ctrl Pts',(5.8309518948453,-7.5,17.));
#5419=CARTESIAN_POINT('Ctrl Pts',(2.57247877713763,-7.5,12.));
#5420=CARTESIAN_POINT('Ctrl Pts',(0.,-7.5,12.));
#5421=CARTESIAN_POINT('Ctrl Pts',(0.,-7.5,12.));
#5422=CARTESIAN_POINT('Ctrl Pts',(-2.57247877713763,-7.5,12.));
#5423=CARTESIAN_POINT('Ctrl Pts',(-5.8309518948453,-7.5,17.));
#5424=CARTESIAN_POINT('',(0.811431821812201,-7.5,16.3));
#5425=CARTESIAN_POINT('',(-0.811431821812192,-7.5,16.3));
#5426=CARTESIAN_POINT('',(-3.75,-7.5,16.3));
#5427=CARTESIAN_POINT('',(1.05,-7.5,19.0268467544611));
#5428=CARTESIAN_POINT('',(0.145200399980681,-7.5,8.68494000272267));
#5429=CARTESIAN_POINT('',(1.05,-7.5,19.9731532455389));
#5430=CARTESIAN_POINT('',(1.05,-7.5,8.5));
#5431=CARTESIAN_POINT('',(0.811431821812199,-7.5,22.7));
#5432=CARTESIAN_POINT('',(1.83827013223325,-7.5,10.9631844054083));
#5433=CARTESIAN_POINT('',(-0.811431821812192,-7.5,22.7));
#5434=CARTESIAN_POINT('',(-3.75,-7.5,22.7));
#5435=CARTESIAN_POINT('',(-1.05,-7.5,19.9731532455389));
#5436=CARTESIAN_POINT('',(-1.89524105843746,-7.5,10.3120037391573));
#5437=CARTESIAN_POINT('',(-1.05,-7.5,19.0268467544611));
#5438=CARTESIAN_POINT('',(-1.05,-7.5,8.5));
#5439=CARTESIAN_POINT('',(-0.202171326184893,-7.5,9.33612066897366));
#5440=CARTESIAN_POINT('Origin',(7.5,7.5,0.));
#5441=CARTESIAN_POINT('',(5.83095189484531,7.5,17.));
#5442=CARTESIAN_POINT('Ctrl Pts',(0.,7.5,12.));
#5443=CARTESIAN_POINT('Ctrl Pts',(2.57247877713764,7.5,12.));
#5444=CARTESIAN_POINT('Ctrl Pts',(5.83095189484531,7.5,17.));
#5445=CARTESIAN_POINT('',(7.5,7.50000000000001,19.7665042944955));
#5446=CARTESIAN_POINT('Ctrl Pts',(5.8309518948453,7.5,17.));
#5447=CARTESIAN_POINT('Ctrl Pts',(6.61954646798659,7.5,18.2100676369797));
#5448=CARTESIAN_POINT('Ctrl Pts',(7.50000000000001,7.5,19.7665042944955));
#5449=CARTESIAN_POINT('',(7.5,7.5,107.));
#5450=CARTESIAN_POINT('',(7.5,7.5,102.));
#5451=CARTESIAN_POINT('',(3.75,7.5,107.));
#5452=CARTESIAN_POINT('',(-0.811431821812201,7.5,16.3));
#5453=CARTESIAN_POINT('',(0.811431821812191,7.5,16.3));
#5454=CARTESIAN_POINT('',(3.75,7.5,16.3));
#5455=CARTESIAN_POINT('',(-1.05,7.5,19.0268467544611));
#5456=CARTESIAN_POINT('',(-0.145200399980682,7.5,8.68494000272267));
#5457=CARTESIAN_POINT('',(-1.05,7.5,19.9731532455389));
#5458=CARTESIAN_POINT('',(-1.05,7.5,8.5));
#5459=CARTESIAN_POINT('',(-0.8114318218122,7.5,22.7));
#5460=CARTESIAN_POINT('',(-1.83827013223325,7.5,10.9631844054083));
#5461=CARTESIAN_POINT('',(0.811431821812191,7.5,22.7));
#5462=CARTESIAN_POINT('',(3.75,7.5,22.7));
#5463=CARTESIAN_POINT('',(1.05,7.5,19.9731532455389));
#5464=CARTESIAN_POINT('',(1.89524105843746,7.5,10.3120037391573));
#5465=CARTESIAN_POINT('',(1.05,7.5,19.0268467544611));
#5466=CARTESIAN_POINT('',(1.05,7.5,8.5));
#5467=CARTESIAN_POINT('',(0.202171326184892,7.5,9.33612066897366));
#5468=CARTESIAN_POINT('Origin',(7.5,-7.5,0.));
#5469=CARTESIAN_POINT('',(7.5,-5.8309518948453,17.));
#5470=CARTESIAN_POINT('Ctrl Pts',(7.49999999999999,-5.8309518948453,17.));
#5471=CARTESIAN_POINT('Ctrl Pts',(7.49999999999999,-6.61954646798679,18.21006763698));
#5472=CARTESIAN_POINT('Ctrl Pts',(7.5,-7.49999999999999,19.7665042944955));
#5473=CARTESIAN_POINT('',(7.5,-3.75,107.));
#5474=CARTESIAN_POINT('',(7.5,5.83095189484531,17.));
#5475=CARTESIAN_POINT('Ctrl Pts',(7.49999999999999,7.50000000000002,19.7665042944955));
#5476=CARTESIAN_POINT('Ctrl Pts',(7.49999999999998,6.6195464679866,18.2100676369797));
#5477=CARTESIAN_POINT('Ctrl Pts',(7.49999999999999,5.8309518948453,17.));
#5478=CARTESIAN_POINT('',(7.5,1.71450551880629E-15,12.));
#5479=CARTESIAN_POINT('Ctrl Pts',(7.5,5.83095189484531,17.));
#5480=CARTESIAN_POINT('Ctrl Pts',(7.5,2.57247877713764,12.));
#5481=CARTESIAN_POINT('Ctrl Pts',(7.5,1.71450551880629E-15,12.));
#5482=CARTESIAN_POINT('Ctrl Pts',(7.5,1.71450551880629E-15,12.));
#5483=CARTESIAN_POINT('Ctrl Pts',(7.5,-2.57247877713763,12.));
#5484=CARTESIAN_POINT('Ctrl Pts',(7.5,-5.8309518948453,17.));
#5485=CARTESIAN_POINT('',(7.5,0.8114318218122,16.3));
#5486=CARTESIAN_POINT('',(7.5,-0.811431821812193,16.3));
#5487=CARTESIAN_POINT('',(7.5,-3.75,16.3));
#5488=CARTESIAN_POINT('',(7.5,1.05,19.0268467544611));
#5489=CARTESIAN_POINT('',(7.5,0.145200399980681,8.68494000272267));
#5490=CARTESIAN_POINT('',(7.5,1.05,19.9731532455389));
#5491=CARTESIAN_POINT('',(7.5,1.05,8.5));
#5492=CARTESIAN_POINT('',(7.5,0.811431821812199,22.7));
#5493=CARTESIAN_POINT('',(7.5,1.83827013223325,10.9631844054083));
#5494=CARTESIAN_POINT('',(7.5,-0.811431821812193,22.7));
#5495=CARTESIAN_POINT('',(7.5,-3.75,22.7));
#5496=CARTESIAN_POINT('',(7.5,-1.05,19.9731532455389));
#5497=CARTESIAN_POINT('',(7.5,-1.89524105843746,10.3120037391573));
#5498=CARTESIAN_POINT('',(7.5,-1.05,19.0268467544611));
#5499=CARTESIAN_POINT('',(7.5,-1.05,8.5));
#5500=CARTESIAN_POINT('',(7.5,-0.202171326184893,9.33612066897366));
#5501=CARTESIAN_POINT('Origin',(0.,1.71450551880629E-15,14.5));
#5502=CARTESIAN_POINT('Origin',(0.,1.71450551880629E-15,12.));
#5503=CARTESIAN_POINT('Origin',(0.,1.71450551880629E-15,7.5));
#5504=CARTESIAN_POINT('Ctrl Pts',(7.5,1.71450551880629E-15,10.));
#5505=CARTESIAN_POINT('Ctrl Pts',(7.5,2.57247877713763,10.));
#5506=CARTESIAN_POINT('Ctrl Pts',(7.5,5.8309518948453,5.));
#5507=CARTESIAN_POINT('Origin',(0.,1.71450551880629E-15,10.));
#5508=CARTESIAN_POINT('Ctrl Pts',(5.83095189484531,7.5,5.));
#5509=CARTESIAN_POINT('Ctrl Pts',(2.57247877713764,7.5,10.));
#5510=CARTESIAN_POINT('Ctrl Pts',(0.,7.5,10.));
#5511=CARTESIAN_POINT('Origin',(0.,1.71450551880629E-15,14.5));
#5512=CARTESIAN_POINT('Origin',(0.,1.71450551880629E-15,12.));
#5513=CARTESIAN_POINT('Origin',(0.,1.71450551880629E-15,14.5));
#5514=CARTESIAN_POINT('Origin',(0.,1.71450551880629E-15,12.));
#5515=CARTESIAN_POINT('Origin',(0.,1.71450551880629E-15,11.));
#5516=CARTESIAN_POINT('',(-9.18485099360515E-16,7.5,11.));
#5517=CARTESIAN_POINT('Origin',(7.5,-7.5,0.));
#5518=CARTESIAN_POINT('',(7.5,-3.75,5.));
#5519=CARTESIAN_POINT('Origin',(-7.5,-7.5,0.));
#5520=CARTESIAN_POINT('',(-3.75,-7.5,5.));
#5521=CARTESIAN_POINT('Origin',(-7.5,7.5,0.));
#5522=CARTESIAN_POINT('',(-7.5,3.75,5.));
#5523=CARTESIAN_POINT('Origin',(7.5,7.5,0.));
#5524=CARTESIAN_POINT('',(3.75,7.5,5.));
#5525=CARTESIAN_POINT('Origin',(0.,0.,0.707106781186547));
#5526=CARTESIAN_POINT('',(-5.42482064550934E-16,14.1464466094067,0.353553390593272));
#5527=CARTESIAN_POINT('',(-14.1464466094067,-1.73244005595189E-15,0.353553390593272));
#5528=CARTESIAN_POINT('Origin',(-7.04351046263439E-16,0.,0.353553390593272));
#5529=CARTESIAN_POINT('',(-14.,-1.71450551880629E-15,0.707106781186547));
#5530=CARTESIAN_POINT('Origin',(-14.5,-1.77573785876366E-15,0.707106781186547));
#5531=CARTESIAN_POINT('',(-2.57175827820944E-15,14.,0.707106781186547));
#5532=CARTESIAN_POINT('Origin',(0.,0.,0.707106781186547));
#5533=CARTESIAN_POINT('Origin',(0.,0.,0.707106781186547));
#5534=CARTESIAN_POINT('Origin',(-7.04351046263439E-16,0.,0.353553390593272));
#5535=CARTESIAN_POINT('Origin',(0.,0.,0.25));
#5536=CARTESIAN_POINT('',(-14.5,1.77573785876366E-15,0.));
#5537=CARTESIAN_POINT('',(4.43934464690916E-15,14.5,0.));
#5538=CARTESIAN_POINT('Origin',(0.,0.,0.));
#5539=CARTESIAN_POINT('',(14.5,-3.55147571752732E-15,0.));
#5540=CARTESIAN_POINT('Origin',(0.,0.,0.));
#5541=CARTESIAN_POINT('',(-2.66360678814549E-15,-14.5,0.));
#5542=CARTESIAN_POINT('Origin',(0.,0.,0.));
#5543=CARTESIAN_POINT('Origin',(0.,0.,0.));
#5544=CARTESIAN_POINT('',(-14.25,1.74512168878498E-15,0.25));
#5545=CARTESIAN_POINT('Origin',(0.,0.,0.));
#5546=CARTESIAN_POINT('',(-14.,1.71450551880629E-15,5.));
#5547=CARTESIAN_POINT('',(-14.,-1.71450551880629E-15,0.));
#5548=CARTESIAN_POINT('',(-2.57175827820944E-15,-14.,5.));
#5549=CARTESIAN_POINT('Origin',(0.,0.,5.));
#5550=CARTESIAN_POINT('',(14.,-3.42901103761259E-15,5.));
#5551=CARTESIAN_POINT('Origin',(0.,0.,5.));
#5552=CARTESIAN_POINT('',(4.28626379701574E-15,14.,5.));
#5553=CARTESIAN_POINT('Origin',(0.,0.,5.));
#5554=CARTESIAN_POINT('Origin',(0.,0.,5.));
#5555=CARTESIAN_POINT('Origin',(13.,-13.,0.5));
#5556=CARTESIAN_POINT('',(13.,-15.,0.5));
#5557=CARTESIAN_POINT('',(13.,-14.5,0.));
#5558=CARTESIAN_POINT('Origin',(13.,-14.5,0.5));
#5559=CARTESIAN_POINT('',(14.5,-13.,0.));
#5560=CARTESIAN_POINT('Origin',(13.,-13.,0.));
#5561=CARTESIAN_POINT('',(15.,-13.,0.5));
#5562=CARTESIAN_POINT('Origin',(14.5,-13.,0.5));
#5563=CARTESIAN_POINT('Origin',(13.,-13.,0.5));
#5564=CARTESIAN_POINT('Origin',(14.5,-7.5,0.5));
#5565=CARTESIAN_POINT('',(14.5,13.,0.));
#5566=CARTESIAN_POINT('',(15.,13.,0.5));
#5567=CARTESIAN_POINT('Origin',(14.5,13.,0.5));
#5568=CARTESIAN_POINT('',(15.,-7.5,0.5));
#5569=CARTESIAN_POINT('',(14.5,-7.5,0.));
#5570=CARTESIAN_POINT('',(14.5,-7.5,0.));
#5571=CARTESIAN_POINT('Origin',(13.,13.,0.5));
#5572=CARTESIAN_POINT('',(13.,14.5,0.));
#5573=CARTESIAN_POINT('',(13.,15.,0.5));
#5574=CARTESIAN_POINT('Origin',(13.,14.5,0.5));
#5575=CARTESIAN_POINT('Origin',(13.,13.,0.5));
#5576=CARTESIAN_POINT('Origin',(13.,13.,0.));
#5577=CARTESIAN_POINT('Origin',(7.5,14.5,0.5));
#5578=CARTESIAN_POINT('',(-13.,14.5,0.));
#5579=CARTESIAN_POINT('',(-13.,15.,0.5));
#5580=CARTESIAN_POINT('Origin',(-13.,14.5,0.5));
#5581=CARTESIAN_POINT('',(7.5,15.,0.5));
#5582=CARTESIAN_POINT('',(7.5,14.5,0.));
#5583=CARTESIAN_POINT('',(7.5,14.5,0.));
#5584=CARTESIAN_POINT('Origin',(-13.,13.,0.5));
#5585=CARTESIAN_POINT('',(-14.5,13.,0.));
#5586=CARTESIAN_POINT('',(-15.,13.,0.5));
#5587=CARTESIAN_POINT('Origin',(-14.5,13.,0.5));
#5588=CARTESIAN_POINT('Origin',(-13.,13.,0.5));
#5589=CARTESIAN_POINT('Origin',(-13.,13.,0.));
#5590=CARTESIAN_POINT('Origin',(-14.5,7.5,0.5));
#5591=CARTESIAN_POINT('',(-14.5,-13.,0.));
#5592=CARTESIAN_POINT('',(-15.,-13.,0.5));
#5593=CARTESIAN_POINT('Origin',(-14.5,-13.,0.5));
#5594=CARTESIAN_POINT('',(-15.,7.5,0.5));
#5595=CARTESIAN_POINT('',(-14.5,7.5,0.));
#5596=CARTESIAN_POINT('',(-14.5,7.5,0.));
#5597=CARTESIAN_POINT('Origin',(-13.,-13.,0.5));
#5598=CARTESIAN_POINT('',(-13.,-14.5,0.));
#5599=CARTESIAN_POINT('',(-13.,-15.,0.5));
#5600=CARTESIAN_POINT('Origin',(-13.,-14.5,0.5));
#5601=CARTESIAN_POINT('Origin',(-13.,-13.,0.5));
#5602=CARTESIAN_POINT('Origin',(-13.,-13.,0.));
#5603=CARTESIAN_POINT('Origin',(-7.5,-14.5,0.5));
#5604=CARTESIAN_POINT('',(-7.5,-14.5,0.));
#5605=CARTESIAN_POINT('',(-7.5,-14.5,0.));
#5606=CARTESIAN_POINT('',(-7.5,-15.,0.5));
#5607=CARTESIAN_POINT('Origin',(-15.,15.,0.));
#5608=CARTESIAN_POINT('',(-15.,-13.,6.5));
#5609=CARTESIAN_POINT('',(-15.,-13.,0.));
#5610=CARTESIAN_POINT('',(-15.,13.,6.5));
#5611=CARTESIAN_POINT('',(-15.,7.5,6.5));
#5612=CARTESIAN_POINT('',(-15.,13.,0.));
#5613=CARTESIAN_POINT('Origin',(-13.,-13.,0.));
#5614=CARTESIAN_POINT('',(-13.,-15.,6.5));
#5615=CARTESIAN_POINT('',(-13.,-15.,0.));
#5616=CARTESIAN_POINT('Origin',(-13.,-13.,6.5));
#5617=CARTESIAN_POINT('Origin',(-15.,-15.,0.));
#5618=CARTESIAN_POINT('',(13.,-15.,6.5));
#5619=CARTESIAN_POINT('',(13.,-15.,0.));
#5620=CARTESIAN_POINT('',(-7.5,-15.,6.5));
#5621=CARTESIAN_POINT('Origin',(13.,-13.,0.));
#5622=CARTESIAN_POINT('',(15.,-13.,6.5));
#5623=CARTESIAN_POINT('',(15.,-13.,0.));
#5624=CARTESIAN_POINT('Origin',(13.,-13.,6.5));
#5625=CARTESIAN_POINT('Origin',(0.,0.,0.));
#5626=CARTESIAN_POINT('Origin',(0.,0.,0.));
#5627=CARTESIAN_POINT('Origin',(0.,0.,0.));
#5628=CARTESIAN_POINT('Origin',(0.,0.,0.));
#5629=CARTESIAN_POINT('Origin',(-13.,-13.,6.5));
#5630=CARTESIAN_POINT('',(-13.,-14.5,7.));
#5631=CARTESIAN_POINT('Origin',(-13.,-14.5,6.5));
#5632=CARTESIAN_POINT('',(-14.5,-13.,7.));
#5633=CARTESIAN_POINT('Origin',(-13.,-13.,7.));
#5634=CARTESIAN_POINT('Origin',(-14.5,-13.,6.5));
#5635=CARTESIAN_POINT('Origin',(-14.5,7.5,6.5));
#5636=CARTESIAN_POINT('',(-14.5,13.,7.));
#5637=CARTESIAN_POINT('Origin',(-14.5,13.,6.5));
#5638=CARTESIAN_POINT('',(-14.5,7.5,7.));
#5639=CARTESIAN_POINT('Origin',(-13.,13.,6.5));
#5640=CARTESIAN_POINT('',(-13.,14.5,7.));
#5641=CARTESIAN_POINT('',(-13.,15.,6.5));
#5642=CARTESIAN_POINT('Origin',(-13.,14.5,6.5));
#5643=CARTESIAN_POINT('Origin',(-13.,13.,6.5));
#5644=CARTESIAN_POINT('Origin',(-13.,13.,7.));
#5645=CARTESIAN_POINT('Origin',(7.5,14.5,6.5));
#5646=CARTESIAN_POINT('',(13.,14.5,7.));
#5647=CARTESIAN_POINT('',(13.,15.,6.5));
#5648=CARTESIAN_POINT('Origin',(13.,14.5,6.5));
#5649=CARTESIAN_POINT('',(7.5,15.,6.5));
#5650=CARTESIAN_POINT('',(7.5,14.5,7.));
#5651=CARTESIAN_POINT('Origin',(13.,13.,6.5));
#5652=CARTESIAN_POINT('',(14.5,13.,7.));
#5653=CARTESIAN_POINT('',(15.,13.,6.5));
#5654=CARTESIAN_POINT('Origin',(14.5,13.,6.5));
#5655=CARTESIAN_POINT('Origin',(13.,13.,6.5));
#5656=CARTESIAN_POINT('Origin',(13.,13.,7.));
#5657=CARTESIAN_POINT('Origin',(14.5,-7.5,6.5));
#5658=CARTESIAN_POINT('',(14.5,-13.,7.));
#5659=CARTESIAN_POINT('Origin',(14.5,-13.,6.5));
#5660=CARTESIAN_POINT('',(15.,-7.5,6.5));
#5661=CARTESIAN_POINT('',(14.5,-7.5,7.));
#5662=CARTESIAN_POINT('Origin',(13.,-13.,6.5));
#5663=CARTESIAN_POINT('',(13.,-14.5,7.));
#5664=CARTESIAN_POINT('Origin',(13.,-14.5,6.5));
#5665=CARTESIAN_POINT('Origin',(13.,-13.,7.));
#5666=CARTESIAN_POINT('Origin',(-7.5,-14.5,6.5));
#5667=CARTESIAN_POINT('',(-7.5,-14.5,7.));
#5668=CARTESIAN_POINT('Origin',(15.,-15.,0.));
#5669=CARTESIAN_POINT('',(15.,13.,0.));
#5670=CARTESIAN_POINT('Origin',(0.,0.,7.));
#5671=CARTESIAN_POINT('',(-7.5,11.5,7.));
#5672=CARTESIAN_POINT('',(-11.5,7.5,7.));
#5673=CARTESIAN_POINT('Origin',(-7.5,7.5,7.));
#5674=CARTESIAN_POINT('',(7.5,11.5,7.));
#5675=CARTESIAN_POINT('',(4.75,11.5,7.));
#5676=CARTESIAN_POINT('',(11.5,7.5,7.));
#5677=CARTESIAN_POINT('Origin',(7.5,7.5,7.));
#5678=CARTESIAN_POINT('',(11.5,-7.5,7.));
#5679=CARTESIAN_POINT('',(11.5,-4.75,7.));
#5680=CARTESIAN_POINT('',(7.5,-11.5,7.));
#5681=CARTESIAN_POINT('Origin',(7.5,-7.5,7.));
#5682=CARTESIAN_POINT('',(-7.5,-11.5,7.));
#5683=CARTESIAN_POINT('',(-4.75,-11.5,7.));
#5684=CARTESIAN_POINT('',(-11.5,-7.5,7.));
#5685=CARTESIAN_POINT('Origin',(-7.5,-7.5,7.));
#5686=CARTESIAN_POINT('',(-11.5,4.75,7.));
#5687=CARTESIAN_POINT('Origin',(0.,0.,106.5));
#5688=CARTESIAN_POINT('',(-8.17451738430858E-16,-13.35,107.));
#5689=CARTESIAN_POINT('',(-13.35,-1.63490347686172E-15,107.));
#5690=CARTESIAN_POINT('Origin',(0.,0.,107.));
#5691=CARTESIAN_POINT('',(-13.85,-1.69613581681908E-15,106.5));
#5692=CARTESIAN_POINT('Origin',(-13.35,-1.63490347686172E-15,106.5));
#5693=CARTESIAN_POINT('',(2.54420372522863E-15,-13.85,106.5));
#5694=CARTESIAN_POINT('Origin',(0.,0.,106.5));
#5695=CARTESIAN_POINT('',(13.85,1.69613581681908E-15,106.5));
#5696=CARTESIAN_POINT('Origin',(0.,0.,106.5));
#5697=CARTESIAN_POINT('Origin',(0.,0.,106.5));
#5698=CARTESIAN_POINT('Origin',(0.,0.,107.));
#5699=CARTESIAN_POINT('Origin',(0.,0.,102.));
#5700=CARTESIAN_POINT('',(13.85,-2.54420372522863E-15,105.65));
#5701=CARTESIAN_POINT('',(13.85,1.69613581681908E-15,102.));
#5702=CARTESIAN_POINT('',(0.,13.85,105.65));
#5703=CARTESIAN_POINT('Origin',(0.,0.,105.65));
#5704=CARTESIAN_POINT('',(-13.85,8.48067908409542E-16,105.65));
#5705=CARTESIAN_POINT('Origin',(0.,0.,105.65));
#5706=CARTESIAN_POINT('',(-1.69613581681908E-15,-13.85,105.65));
#5707=CARTESIAN_POINT('Origin',(0.,0.,105.65));
#5708=CARTESIAN_POINT('Origin',(0.,0.,105.65));
#5709=CARTESIAN_POINT('Origin',(-1.74455479526463E-15,2.6720169064384E-16,
107.));
#5710=CARTESIAN_POINT('Origin',(13.,13.,100.5));
#5711=CARTESIAN_POINT('',(15.,13.,100.5));
#5712=CARTESIAN_POINT('',(14.5,13.,100.));
#5713=CARTESIAN_POINT('Origin',(14.5,13.,100.5));
#5714=CARTESIAN_POINT('',(13.,14.5,100.));
#5715=CARTESIAN_POINT('Origin',(13.,13.,100.));
#5716=CARTESIAN_POINT('',(13.,15.,100.5));
#5717=CARTESIAN_POINT('Origin',(13.,14.5,100.5));
#5718=CARTESIAN_POINT('Origin',(13.,13.,100.5));
#5719=CARTESIAN_POINT('Origin',(7.5,14.5,100.5));
#5720=CARTESIAN_POINT('',(-13.,14.5,100.));
#5721=CARTESIAN_POINT('',(-13.,15.,100.5));
#5722=CARTESIAN_POINT('Origin',(-13.,14.5,100.5));
#5723=CARTESIAN_POINT('',(7.5,15.,100.5));
#5724=CARTESIAN_POINT('',(7.5,14.5,100.));
#5725=CARTESIAN_POINT('Origin',(-13.,13.,100.5));
#5726=CARTESIAN_POINT('',(-14.5,13.,100.));
#5727=CARTESIAN_POINT('',(-15.,13.,100.5));
#5728=CARTESIAN_POINT('Origin',(-14.5,13.,100.5));
#5729=CARTESIAN_POINT('Origin',(-13.,13.,100.5));
#5730=CARTESIAN_POINT('Origin',(-13.,13.,100.));
#5731=CARTESIAN_POINT('Origin',(-14.5,7.5,100.5));
#5732=CARTESIAN_POINT('',(-14.5,-13.,100.));
#5733=CARTESIAN_POINT('',(-15.,-13.,100.5));
#5734=CARTESIAN_POINT('Origin',(-14.5,-13.,100.5));
#5735=CARTESIAN_POINT('',(-15.,7.5,100.5));
#5736=CARTESIAN_POINT('',(-14.5,7.5,100.));
#5737=CARTESIAN_POINT('Origin',(-13.,-13.,100.5));
#5738=CARTESIAN_POINT('',(-13.,-14.5,100.));
#5739=CARTESIAN_POINT('',(-13.,-15.,100.5));
#5740=CARTESIAN_POINT('Origin',(-13.,-14.5,100.5));
#5741=CARTESIAN_POINT('Origin',(-13.,-13.,100.5));
#5742=CARTESIAN_POINT('Origin',(-13.,-13.,100.));
#5743=CARTESIAN_POINT('Origin',(-7.5,-14.5,100.5));
#5744=CARTESIAN_POINT('',(13.,-14.5,100.));
#5745=CARTESIAN_POINT('',(13.,-15.,100.5));
#5746=CARTESIAN_POINT('Origin',(13.,-14.5,100.5));
#5747=CARTESIAN_POINT('',(-7.5,-15.,100.5));
#5748=CARTESIAN_POINT('',(-7.5,-14.5,100.));
#5749=CARTESIAN_POINT('Origin',(13.,-13.,100.5));
#5750=CARTESIAN_POINT('',(14.5,-13.,100.));
#5751=CARTESIAN_POINT('',(15.,-13.,100.5));
#5752=CARTESIAN_POINT('Origin',(14.5,-13.,100.5));
#5753=CARTESIAN_POINT('Origin',(13.,-13.,100.5));
#5754=CARTESIAN_POINT('Origin',(13.,-13.,100.));
#5755=CARTESIAN_POINT('Origin',(14.5,-7.5,100.5));
#5756=CARTESIAN_POINT('',(15.,-7.5,100.5));
#5757=CARTESIAN_POINT('',(14.5,-7.5,100.));
#5758=CARTESIAN_POINT('Origin',(-15.,-15.,0.));
#5759=CARTESIAN_POINT('',(13.,-15.,101.5));
#5760=CARTESIAN_POINT('',(13.,-15.,0.));
#5761=CARTESIAN_POINT('',(-13.,-15.,101.5));
#5762=CARTESIAN_POINT('',(-7.5,-15.,101.5));
#5763=CARTESIAN_POINT('',(-13.,-15.,0.));
#5764=CARTESIAN_POINT('Origin',(13.,-13.,0.));
#5765=CARTESIAN_POINT('',(15.,-13.,101.5));
#5766=CARTESIAN_POINT('',(15.,-13.,0.));
#5767=CARTESIAN_POINT('Origin',(13.,-13.,101.5));
#5768=CARTESIAN_POINT('Origin',(15.,-15.,0.));
#5769=CARTESIAN_POINT('',(15.,13.,101.5));
#5770=CARTESIAN_POINT('',(15.,13.,0.));
#5771=CARTESIAN_POINT('',(15.,-7.5,101.5));
#5772=CARTESIAN_POINT('Origin',(13.,13.,0.));
#5773=CARTESIAN_POINT('',(13.,15.,101.5));
#5774=CARTESIAN_POINT('',(13.,15.,0.));
#5775=CARTESIAN_POINT('Origin',(13.,13.,101.5));
#5776=CARTESIAN_POINT('Origin',(0.,0.,100.));
#5777=CARTESIAN_POINT('',(-11.5,7.5,100.));
#5778=CARTESIAN_POINT('',(-7.5,11.5,100.));
#5779=CARTESIAN_POINT('Origin',(-7.5,7.5,100.));
#5780=CARTESIAN_POINT('',(-11.5,-7.5,100.));
#5781=CARTESIAN_POINT('',(-11.5,4.75,100.));
#5782=CARTESIAN_POINT('',(-7.5,-11.5,100.));
#5783=CARTESIAN_POINT('Origin',(-7.5,-7.5,100.));
#5784=CARTESIAN_POINT('',(7.5,-11.5,100.));
#5785=CARTESIAN_POINT('',(-4.75,-11.5,100.));
#5786=CARTESIAN_POINT('',(11.5,-7.5,100.));
#5787=CARTESIAN_POINT('Origin',(7.5,-7.5,100.));
#5788=CARTESIAN_POINT('',(11.5,7.5,100.));
#5789=CARTESIAN_POINT('',(11.5,-4.75,100.));
#5790=CARTESIAN_POINT('',(7.5,11.5,100.));
#5791=CARTESIAN_POINT('Origin',(7.5,7.5,100.));
#5792=CARTESIAN_POINT('',(4.75,11.5,100.));
#5793=CARTESIAN_POINT('Origin',(13.,13.,101.5));
#5794=CARTESIAN_POINT('',(13.,14.5,102.));
#5795=CARTESIAN_POINT('Origin',(13.,14.5,101.5));
#5796=CARTESIAN_POINT('',(14.5,13.,102.));
#5797=CARTESIAN_POINT('Origin',(13.,13.,102.));
#5798=CARTESIAN_POINT('Origin',(14.5,13.,101.5));
#5799=CARTESIAN_POINT('Origin',(14.5,-7.5,101.5));
#5800=CARTESIAN_POINT('',(14.5,-13.,102.));
#5801=CARTESIAN_POINT('Origin',(14.5,-13.,101.5));
#5802=CARTESIAN_POINT('',(14.5,-7.5,102.));
#5803=CARTESIAN_POINT('Origin',(13.,-13.,101.5));
#5804=CARTESIAN_POINT('',(13.,-14.5,102.));
#5805=CARTESIAN_POINT('Origin',(13.,-14.5,101.5));
#5806=CARTESIAN_POINT('Origin',(13.,-13.,102.));
#5807=CARTESIAN_POINT('Origin',(-7.5,-14.5,101.5));
#5808=CARTESIAN_POINT('',(-13.,-14.5,102.));
#5809=CARTESIAN_POINT('Origin',(-13.,-14.5,101.5));
#5810=CARTESIAN_POINT('',(-7.5,-14.5,102.));
#5811=CARTESIAN_POINT('Origin',(-13.,-13.,101.5));
#5812=CARTESIAN_POINT('',(-14.5,-13.,102.));
#5813=CARTESIAN_POINT('',(-15.,-13.,101.5));
#5814=CARTESIAN_POINT('Origin',(-14.5,-13.,101.5));
#5815=CARTESIAN_POINT('Origin',(-13.,-13.,101.5));
#5816=CARTESIAN_POINT('Origin',(-13.,-13.,102.));
#5817=CARTESIAN_POINT('Origin',(-14.5,7.5,101.5));
#5818=CARTESIAN_POINT('',(-14.5,13.,102.));
#5819=CARTESIAN_POINT('',(-15.,13.,101.5));
#5820=CARTESIAN_POINT('Origin',(-14.5,13.,101.5));
#5821=CARTESIAN_POINT('',(-15.,7.5,101.5));
#5822=CARTESIAN_POINT('',(-14.5,7.5,102.));
#5823=CARTESIAN_POINT('Origin',(-13.,13.,101.5));
#5824=CARTESIAN_POINT('',(-13.,14.5,102.));
#5825=CARTESIAN_POINT('',(-13.,15.,101.5));
#5826=CARTESIAN_POINT('Origin',(-13.,14.5,101.5));
#5827=CARTESIAN_POINT('Origin',(-13.,13.,101.5));
#5828=CARTESIAN_POINT('Origin',(-13.,13.,102.));
#5829=CARTESIAN_POINT('Origin',(7.5,14.5,101.5));
#5830=CARTESIAN_POINT('',(7.5,14.5,102.));
#5831=CARTESIAN_POINT('',(7.5,15.,101.5));
#5832=CARTESIAN_POINT('Origin',(-15.,15.,0.));
#5833=CARTESIAN_POINT('',(-15.,-13.,0.));
#5834=CARTESIAN_POINT('',(-15.,13.,0.));
#5835=CARTESIAN_POINT('Origin',(-13.,13.,0.));
#5836=CARTESIAN_POINT('',(-13.,15.,0.));
#5837=CARTESIAN_POINT('Origin',(15.,15.,0.));
#5838=CARTESIAN_POINT('Origin',(0.,0.,102.));
#5839=CARTESIAN_POINT('',(13.85,1.69613581681908E-15,102.));
#5840=CARTESIAN_POINT('',(-8.48067908409542E-16,-13.85,102.));
#5841=CARTESIAN_POINT('Origin',(0.,0.,102.));
#5842=CARTESIAN_POINT('',(-13.85,0.,102.));
#5843=CARTESIAN_POINT('Origin',(0.,0.,102.));
#5844=CARTESIAN_POINT('',(-8.48067908409542E-16,13.85,102.));
#5845=CARTESIAN_POINT('Origin',(0.,0.,102.));
#5846=CARTESIAN_POINT('Origin',(0.,0.,102.));
#5847=CARTESIAN_POINT('Ctrl Pts',(1.1130278419059,0.472632066458327,22.0089199840902));
#5848=CARTESIAN_POINT('Ctrl Pts',(1.14808899185079,0.51173726081832,21.4653452569457));
#5849=CARTESIAN_POINT('Ctrl Pts',(1.1821857830451,0.551548382027796,20.921716710671));
#5850=CARTESIAN_POINT('Ctrl Pts',(1.215433435458,0.591914133661044,20.3780452776932));
#5851=CARTESIAN_POINT('Ctrl Pts',(1.1568049175006,0.370962640358013,22.0025597052758));
#5852=CARTESIAN_POINT('Ctrl Pts',(1.19307319863221,0.412479813413968,21.4592155917087));
#5853=CARTESIAN_POINT('Ctrl Pts',(1.22810331740138,0.454503050707061,20.9157837200399));
#5854=CARTESIAN_POINT('Ctrl Pts',(1.26222109866404,0.496988628039708,20.3722998947901));
#5855=CARTESIAN_POINT('Ctrl Pts',(1.29462987118568,0.21970267510869,21.9973060827386));
#5856=CARTESIAN_POINT('Ctrl Pts',(1.33044205750341,0.265625049709169,21.4541605464129));
#5857=CARTESIAN_POINT('Ctrl Pts',(1.36503244269732,0.311729032525426,20.9109171151964));
#5858=CARTESIAN_POINT('Ctrl Pts',(1.39856239014359,0.357937646622727,20.3675930711124));
#5859=CARTESIAN_POINT('Ctrl Pts',(1.48848297247722,0.16963694173312,22.0041497749794));
#5860=CARTESIAN_POINT('Ctrl Pts',(1.52125277858147,0.217185744366141,21.4607456776569));
#5861=CARTESIAN_POINT('Ctrl Pts',(1.55300373183115,0.264721523439172,20.9172687028464));
#5862=CARTESIAN_POINT('Ctrl Pts',(1.58387840994257,0.31227964285791,20.3737362405159));
#5863=CARTESIAN_POINT('Ctrl Pts',(1.57150223011074,0.169219602513281,22.0089199840902));
#5864=CARTESIAN_POINT('Ctrl Pts',(1.60297459490466,0.216776228917615,21.4653452569457));
#5865=CARTESIAN_POINT('Ctrl Pts',(1.63350824330056,0.264337563885738,20.921716710671));
#5866=CARTESIAN_POINT('Ctrl Pts',(1.66324983090338,0.311902650954183,20.3780452776932));
#5867=CARTESIAN_POINT('',(1.113603103362,0.473273840472151,22.0000000002533));
#5868=CARTESIAN_POINT('',(1.21410862686414,0.590306534720228,20.3997013951178));
#5869=CARTESIAN_POINT('Ctrl Pts',(1.11360310352543,0.473273840117424,22.000000000283));
#5870=CARTESIAN_POINT('Ctrl Pts',(1.14799659003498,0.511653477020479,21.4666154514408));
#5871=CARTESIAN_POINT('Ctrl Pts',(1.18146214462914,0.550712023087252,20.9331791400965));
#5872=CARTESIAN_POINT('Ctrl Pts',(1.21410862769321,0.590306532721442,20.3997013952607));
#5873=CARTESIAN_POINT('',(1.57201860234191,0.170000000022503,21.9999999997428));
#5874=CARTESIAN_POINT('Ctrl Pts',(1.11360310354192,0.47327384013582,22.0000000000273));
#5875=CARTESIAN_POINT('Ctrl Pts',(1.12382526802916,0.449221632012457,22.0000000133559));
#5876=CARTESIAN_POINT('Ctrl Pts',(1.13595435154546,0.426112144193563,22.0000075564596));
#5877=CARTESIAN_POINT('Ctrl Pts',(1.14979019832586,0.404095161182218,22.0000143406474));
#5878=CARTESIAN_POINT('Ctrl Pts',(1.16385547974343,0.381713078832257,22.0000212373349));
#5879=CARTESIAN_POINT('Ctrl Pts',(1.17968541749695,0.360458979532985,22.0000273045915));
#5880=CARTESIAN_POINT('Ctrl Pts',(1.19711519496697,0.340516722147799,22.0000287478666));
#5881=CARTESIAN_POINT('Ctrl Pts',(1.2052262183828,0.331236505180364,22.000029419501));
#5882=CARTESIAN_POINT('Ctrl Pts',(1.2136842542295,0.322240843649404,22.0000291627995));
#5883=CARTESIAN_POINT('Ctrl Pts',(1.22247519910558,0.313551182219729,22.0000279930773));
#5884=CARTESIAN_POINT('Ctrl Pts',(1.24137094795033,0.294873137682362,22.0000254788109));
#5885=CARTESIAN_POINT('Ctrl Pts',(1.26165162393094,0.277755564385973,22.0000183547609));
#5886=CARTESIAN_POINT('Ctrl Pts',(1.28313512185808,0.262366449349485,22.0000108098808));
#5887=CARTESIAN_POINT('Ctrl Pts',(1.29900236021172,0.251000387958378,22.0000052373985));
#5888=CARTESIAN_POINT('Ctrl Pts',(1.31552677373404,0.240577657084396,21.9999995352777));
#5889=CARTESIAN_POINT('Ctrl Pts',(1.33264671970067,0.231179840591092,21.9999972791669));
#5890=CARTESIAN_POINT('Ctrl Pts',(1.34887611908396,0.22227088039355,21.9999951404147));
#5891=CARTESIAN_POINT('Ctrl Pts',(1.36564100579291,0.214283026706329,21.9999961198694));
#5892=CARTESIAN_POINT('Ctrl Pts',(1.38285722087996,0.207242016021761,21.9999975984035));
#5893=CARTESIAN_POINT('Ctrl Pts',(1.40721852854919,0.197278837313674,21.9999996905605));
#5894=CARTESIAN_POINT('Ctrl Pts',(1.43229004540464,0.189288138946349,22.0000026065601));
#5895=CARTESIAN_POINT('Ctrl Pts',(1.45781314766656,0.183291623127034,22.0000033414711));
#5896=CARTESIAN_POINT('Ctrl Pts',(1.48338664605543,0.177283267008316,22.0000040778333));
#5897=CARTESIAN_POINT('Ctrl Pts',(1.5094148632517,0.173276656308797,22.0000026741017));
#5898=CARTESIAN_POINT('Ctrl Pts',(1.53565331147079,0.171341963866874,22.000001249968));
#5899=CARTESIAN_POINT('Ctrl Pts',(1.54773837752516,0.170450871308339,22.0000005940317));
#5900=CARTESIAN_POINT('Ctrl Pts',(1.55986813543333,0.170000016694117,22.0000000007219));
#5901=CARTESIAN_POINT('Ctrl Pts',(1.57201860263089,0.169999999997611,22.0000000000273));
#5902=CARTESIAN_POINT('',(1.66324983090332,0.311902650954183,20.3780452776932));
#5903=CARTESIAN_POINT('Ctrl Pts',(1.57201860264583,0.170000000020186,21.9999999997693));
#5904=CARTESIAN_POINT('Ctrl Pts',(1.60330860625686,0.217296545264039,21.4593980138921));
#5905=CARTESIAN_POINT('Ctrl Pts',(1.63367092829321,0.264597742526618,20.9187428551976));
#5906=CARTESIAN_POINT('Ctrl Pts',(1.66324983090338,0.311902650954183,20.3780452776932));
#5907=CARTESIAN_POINT('Ctrl Pts',(1.66324983090338,0.311902650954183,20.3780452776932));
#5908=CARTESIAN_POINT('Ctrl Pts',(1.66238284057581,0.311903105238261,20.3780400852024));
#5909=CARTESIAN_POINT('Ctrl Pts',(1.66151584580202,0.311905837213488,20.3780350917818));
#5910=CARTESIAN_POINT('Ctrl Pts',(1.66064885538362,0.311910844307373,20.3780302972474));
#5911=CARTESIAN_POINT('Ctrl Pts',(1.63434538268062,0.312062753664771,20.3778848366953));
#5912=CARTESIAN_POINT('Ctrl Pts',(1.60813942124076,0.31430385729,20.3779225544795));
#5913=CARTESIAN_POINT('Ctrl Pts',(1.58227365902859,0.318545308476951,20.3781372752228));
#5914=CARTESIAN_POINT('Ctrl Pts',(1.55628391135838,0.322807090720216,20.3783530252128));
#5915=CARTESIAN_POINT('Ctrl Pts',(1.53063627444996,0.329088718064586,20.3787474288968));
#5916=CARTESIAN_POINT('Ctrl Pts',(1.50558365921593,0.337350760701165,20.3793190376616));
#5917=CARTESIAN_POINT('Ctrl Pts',(1.498530088189,0.339676941182531,20.3794799742738));
#5918=CARTESIAN_POINT('Ctrl Pts',(1.49152379474533,0.342160403840769,20.3796549898018));
#5919=CARTESIAN_POINT('Ctrl Pts',(1.48457074945026,0.344800945144104,20.3798441291093));
#5920=CARTESIAN_POINT('Ctrl Pts',(1.46704740497079,0.351455743567957,20.3803208056013));
#5921=CARTESIAN_POINT('Ctrl Pts',(1.44994943171919,0.359074192224764,20.3808846742177));
#5922=CARTESIAN_POINT('Ctrl Pts',(1.43336368562817,0.367632447302587,20.3815347023761));
#5923=CARTESIAN_POINT('Ctrl Pts',(1.40986802723984,0.37975622133152,20.3824555436495));
#5924=CARTESIAN_POINT('Ctrl Pts',(1.38739861181045,0.393764314883499,20.3835490495975));
#5925=CARTESIAN_POINT('Ctrl Pts',(1.36612284799787,0.409471635557464,20.3847976765927));
#5926=CARTESIAN_POINT('Ctrl Pts',(1.3542726067081,0.41822034801931,20.385493140751));
#5927=CARTESIAN_POINT('Ctrl Pts',(1.34279313948621,0.427497041859839,20.3862368264178));
#5928=CARTESIAN_POINT('Ctrl Pts',(1.33171800724522,0.43727492703116,20.3870264107375));
#5929=CARTESIAN_POINT('Ctrl Pts',(1.31184378543487,0.454821251039076,20.3884433124562));
#5930=CARTESIAN_POINT('Ctrl Pts',(1.29341693699206,0.473849181520575,20.389997128338));
#5931=CARTESIAN_POINT('Ctrl Pts',(1.27659634248095,0.494166351824815,20.3916722464055));
#5932=CARTESIAN_POINT('Ctrl Pts',(1.25999132554333,0.514223131435276,20.3933258956785));
#5933=CARTESIAN_POINT('Ctrl Pts',(1.24495079926253,0.53553733104855,20.3950977999118));
#5934=CARTESIAN_POINT('Ctrl Pts',(1.23166428568062,0.557956850809193,20.3969778289832));
#5935=CARTESIAN_POINT('Ctrl Pts',(1.22541609124697,0.568499986727429,20.39786194257));
#5936=CARTESIAN_POINT('Ctrl Pts',(1.21955640551461,0.579287947535491,20.3987700347817));
#5937=CARTESIAN_POINT('Ctrl Pts',(1.21410862769321,0.590306532721442,20.3997013952607));
#5938=CARTESIAN_POINT('Ctrl Pts',(1.66324983090334,0.311902650954133,18.6219547223062));
#5939=CARTESIAN_POINT('Ctrl Pts',(1.65671739925447,0.325316312479284,18.7752735751102));
#5940=CARTESIAN_POINT('Ctrl Pts',(1.6500226933816,0.338650946622845,18.9276891408093));
#5941=CARTESIAN_POINT('Ctrl Pts',(1.6431676725155,0.351902650954131,19.0791568144166));
#5942=CARTESIAN_POINT('Ctrl Pts',(1.55673084824136,0.311508605286017,18.6174507597099));
#5943=CARTESIAN_POINT('Ctrl Pts',(1.5509703825356,0.324929017615095,18.7707088275224));
#5944=CARTESIAN_POINT('Ctrl Pts',(1.54503522719145,0.338235263258578,18.9230673608157));
#5945=CARTESIAN_POINT('Ctrl Pts',(1.53895189261855,0.351493142810045,19.0744761149113));
#5946=CARTESIAN_POINT('Ctrl Pts',(1.37082483951244,0.372384336802742,18.6042039559695));
#5947=CARTESIAN_POINT('Ctrl Pts',(1.3663832512867,0.384867151493803,18.7574381276045));
#5948=CARTESIAN_POINT('Ctrl Pts',(1.36178693215039,0.397294110091181,18.9097696184143));
#5949=CARTESIAN_POINT('Ctrl Pts',(1.3570246549969,0.409637747641081,19.0611555820634));
#5950=CARTESIAN_POINT('Ctrl Pts',(1.2485682765012,0.519529660787787,18.5861214425556));
#5951=CARTESIAN_POINT('Ctrl Pts',(1.24413030767709,0.530113622337164,18.7394150399586));
#5952=CARTESIAN_POINT('Ctrl Pts',(1.23954915026321,0.54064394461033,18.8918053816373));
#5953=CARTESIAN_POINT('Ctrl Pts',(1.23484383924734,0.551111203228053,19.0432486823205));
#5954=CARTESIAN_POINT('Ctrl Pts',(1.21372284957811,0.591081081081086,18.5783768509324));
#5955=CARTESIAN_POINT('Ctrl Pts',(1.20895593999651,0.60086942868052,18.7316957037364));
#5956=CARTESIAN_POINT('Ctrl Pts',(1.20407061408927,0.610600107650146,18.8841112694355));
#5957=CARTESIAN_POINT('Ctrl Pts',(1.19906830156536,0.620270270270273,19.0355789430428));
#5958=CARTESIAN_POINT('',(1.21304311742861,0.592474805590143,18.6002073223866));
#5959=CARTESIAN_POINT('',(1.19906830156536,0.620270270270273,19.0355789430428));
#5960=CARTESIAN_POINT('Ctrl Pts',(1.21304311739335,0.592474805572536,18.6002073221108));
#5961=CARTESIAN_POINT('Ctrl Pts',(1.20849181152099,0.60179322643276,18.7461655220747));
#5962=CARTESIAN_POINT('Ctrl Pts',(1.20383312771313,0.611059201692425,18.8913022453562));
#5963=CARTESIAN_POINT('Ctrl Pts',(1.19906830156536,0.620270270270273,19.0355789430428));
#5964=CARTESIAN_POINT('',(1.6431676725155,0.350000000000003,19.05739834251));
#5965=CARTESIAN_POINT('Ctrl Pts',(1.19906830156536,0.620270270270273,19.0355789430428));
#5966=CARTESIAN_POINT('Ctrl Pts',(1.19945712883672,0.619518613326173,19.035620548899));
#5967=CARTESIAN_POINT('Ctrl Pts',(1.19984789613037,0.618767955252148,19.0356621551577));
#5968=CARTESIAN_POINT('Ctrl Pts',(1.20024059757338,0.618018302247069,19.0357037614223));
#5969=CARTESIAN_POINT('Ctrl Pts',(1.21241980819837,0.594768624898017,19.0369941347307));
#5970=CARTESIAN_POINT('Ctrl Pts',(1.22641346650705,0.57256390490474,19.0382800932522));
#5971=CARTESIAN_POINT('Ctrl Pts',(1.24203375738944,0.551579290631431,19.0395495545151));
#5972=CARTESIAN_POINT('Ctrl Pts',(1.25772554747063,0.530498622890309,19.0408248265188));
#5973=CARTESIAN_POINT('Ctrl Pts',(1.27505975011131,0.510648181944666,19.042083582446));
#5974=CARTESIAN_POINT('Ctrl Pts',(1.29388783761237,0.492235258902973,19.0433129065256));
#5975=CARTESIAN_POINT('Ctrl Pts',(1.29801578609657,0.488198332807563,19.0435824286675));
#5976=CARTESIAN_POINT('Ctrl Pts',(1.30221567367875,0.484230653899516,19.0438505291622));
#5977=CARTESIAN_POINT('Ctrl Pts',(1.30648613993667,0.48033467703251,19.0441170577753));
#5978=CARTESIAN_POINT('Ctrl Pts',(1.3206132284813,0.467446433256797,19.0449987585287));
#5979=CARTESIAN_POINT('Ctrl Pts',(1.33544196505099,0.45540594385883,19.0458589682121));
#5980=CARTESIAN_POINT('Ctrl Pts',(1.35090808362594,0.444284172654343,19.0466925666182));
#5981=CARTESIAN_POINT('Ctrl Pts',(1.37234340894083,0.428869911946934,19.0478478954701));
#5982=CARTESIAN_POINT('Ctrl Pts',(1.39500241638585,0.415218173652285,19.0489522699272));
#5983=CARTESIAN_POINT('Ctrl Pts',(1.41864556312594,0.403396651785331,19.0499996122718));
#5984=CARTESIAN_POINT('Ctrl Pts',(1.43006730967533,0.397685803391217,19.0505055719456));
#5985=CARTESIAN_POINT('Ctrl Pts',(1.44171913791932,0.392402758210555,19.0509981817654));
#5986=CARTESIAN_POINT('Ctrl Pts',(1.45357563247785,0.387559183673164,19.0514764794234));
#5987=CARTESIAN_POINT('Ctrl Pts',(1.47811189463448,0.377535713916742,19.0524662860366));
#5988=CARTESIAN_POINT('Ctrl Pts',(1.50334407368432,0.369464447507927,19.0533878485433));
#5989=CARTESIAN_POINT('Ctrl Pts',(1.52902885169921,0.363400103296426,19.0542330899273));
#5990=CARTESIAN_POINT('Ctrl Pts',(1.55441482683512,0.357406308400494,19.0550684982282));
#5991=CARTESIAN_POINT('Ctrl Pts',(1.58024422022856,0.353372701527853,19.05582943674));
#5992=CARTESIAN_POINT('Ctrl Pts',(1.60629582609776,0.351399731837948,19.0565045930901));
#5993=CARTESIAN_POINT('Ctrl Pts',(1.61854495342314,0.350472067068948,19.0568220428526));
#5994=CARTESIAN_POINT('Ctrl Pts',(1.63084328616898,0.350000675823528,19.0571204695911));
#5995=CARTESIAN_POINT('Ctrl Pts',(1.64316767556562,0.350000019709251,19.0573983407501));
#5996=CARTESIAN_POINT('',(1.64415050604905,0.350000000000003,19.057409414497));
#5997=CARTESIAN_POINT('Ctrl Pts',(1.64316767556562,0.350000019709251,19.0573983407501));
#5998=CARTESIAN_POINT('Ctrl Pts',(1.6434946134172,0.350000002315894,19.0574057121718));
#5999=CARTESIAN_POINT('Ctrl Pts',(1.64382222358516,0.349999995623699,19.057409414564));
#6000=CARTESIAN_POINT('Ctrl Pts',(1.64415050600012,0.349999999975302,19.0574094142147));
#6001=CARTESIAN_POINT('',(1.66324983090334,0.311902650954133,18.6219547223062));
#6002=CARTESIAN_POINT('Origin',(3.12179557422864E-17,-0.498097349045873,
9.36361235706943));
#6003=CARTESIAN_POINT('',(1.21410304075308,0.590299759778407,18.6002073223026));
#6004=CARTESIAN_POINT('Ctrl Pts',(1.66324983090334,0.311902650954133,18.6219547223062));
#6005=CARTESIAN_POINT('Ctrl Pts',(1.66238284057557,0.311903105238211,18.621959914797));
#6006=CARTESIAN_POINT('Ctrl Pts',(1.66151587065834,0.311905880652464,18.6219649049082));
#6007=CARTESIAN_POINT('Ctrl Pts',(1.6606489292319,0.311910973393738,18.6219696928894));
#6008=CARTESIAN_POINT('Ctrl Pts',(1.63450673786801,0.312064542496447,18.6221140721044));
#6009=CARTESIAN_POINT('Ctrl Pts',(1.6084826768101,0.314320283162714,18.6220745065886));
#6010=CARTESIAN_POINT('Ctrl Pts',(1.58279547433559,0.3185572516875,18.6218594375315));
#6011=CARTESIAN_POINT('Ctrl Pts',(1.55669477527905,0.32286242429192,18.6216409064267));
#6012=CARTESIAN_POINT('Ctrl Pts',(1.53094056762208,0.329213426216274,18.6212410941353));
#6013=CARTESIAN_POINT('Ctrl Pts',(1.50576910325753,0.337535390590535,18.6206646386363));
#6014=CARTESIAN_POINT('Ctrl Pts',(1.49869453067465,0.33987432249156,18.6205026227834));
#6015=CARTESIAN_POINT('Ctrl Pts',(1.49166609755395,0.342369240500491,18.6203266324833));
#6016=CARTESIAN_POINT('Ctrl Pts',(1.48468936561556,0.345019155973369,18.6201367258822));
#6017=CARTESIAN_POINT('Ctrl Pts',(1.4598918198452,0.354437806540219,18.6194617368365));
#6018=CARTESIAN_POINT('Ctrl Pts',(1.43592131709588,0.36574428137472,18.6186158835887));
#6019=CARTESIAN_POINT('Ctrl Pts',(1.41300629987015,0.378844470283595,18.6176067026676));
#6020=CARTESIAN_POINT('Ctrl Pts',(1.39627941398825,0.388406992657092,18.6168700480128));
#6021=CARTESIAN_POINT('Ctrl Pts',(1.38011496012572,0.39892638498339,18.6160462712444));
#6022=CARTESIAN_POINT('Ctrl Pts',(1.36460967156036,0.410381717471906,18.6151372775314));
#6023=CARTESIAN_POINT('Ctrl Pts',(1.35323501833214,0.41878532983433,18.614470441295));
#6024=CARTESIAN_POINT('Ctrl Pts',(1.34221525873703,0.427692949032744,18.6137577233049));
#6025=CARTESIAN_POINT('Ctrl Pts',(1.3315766805998,0.437075682572119,18.613001174385));
#6026=CARTESIAN_POINT('Ctrl Pts',(1.31186354055686,0.454461759720899,18.6115992995652));
#6027=CARTESIAN_POINT('Ctrl Pts',(1.29360204021251,0.473348941165076,18.6100572748802));
#6028=CARTESIAN_POINT('Ctrl Pts',(1.27692436940778,0.493515472976752,18.6083929085481));
#6029=CARTESIAN_POINT('Ctrl Pts',(1.26024322289672,0.513686207590064,18.6067281953541));
#6030=CARTESIAN_POINT('Ctrl Pts',(1.24514572034329,0.535137901245649,18.6049409597324));
#6031=CARTESIAN_POINT('Ctrl Pts',(1.23180156304917,0.557683120574148,18.6030475956941));
#6032=CARTESIAN_POINT('Ctrl Pts',(1.22550587219274,0.568319815575122,18.6021543182544));
#6033=CARTESIAN_POINT('Ctrl Pts',(1.21960107559331,0.579200314582483,18.6012374092721));
#6034=CARTESIAN_POINT('Ctrl Pts',(1.21410872870425,0.590306557468444,18.6002986066758));
#6035=CARTESIAN_POINT('Origin',(0.,0.,18.6002073223866));
#6036=CARTESIAN_POINT('Origin',(1.6431676725155,0.850000000000003,17.));
#6037=CARTESIAN_POINT('',(1.19906830156536,0.620270270270273,19.9644210569572));
#6038=CARTESIAN_POINT('',(1.19906830156536,0.620270270270273,17.));
#6039=CARTESIAN_POINT('',(1.6431676725155,0.350000000000003,19.94260165749));
#6040=CARTESIAN_POINT('Ctrl Pts',(1.19906830156536,0.620270270270272,19.9644210569572));
#6041=CARTESIAN_POINT('Ctrl Pts',(1.19945712883661,0.619518613326383,19.964379451101));
#6042=CARTESIAN_POINT('Ctrl Pts',(1.1998479212523,0.61876799355321,19.9643378470518));
#6043=CARTESIAN_POINT('Ctrl Pts',(1.20024067224396,0.618018416064285,19.9642962451502));
#6044=CARTESIAN_POINT('Ctrl Pts',(1.21236037483703,0.594887586533553,19.9630124732815));
#6045=CARTESIAN_POINT('Ctrl Pts',(1.22629960695112,0.572826603801753,19.9617351118083));
#6046=CARTESIAN_POINT('Ctrl Pts',(1.2418528414644,0.551976077351138,19.9604742004393));
#6047=CARTESIAN_POINT('Ctrl Pts',(1.25765109144778,0.530797085362671,19.9591934254984));
#6048=CARTESIAN_POINT('Ctrl Pts',(1.27511547106029,0.510865978269335,19.9579294953115));
#6049=CARTESIAN_POINT('Ctrl Pts',(1.2940733842992,0.492360561064243,19.9566936163623));
#6050=CARTESIAN_POINT('Ctrl Pts',(1.2981846249149,0.488347449396037,19.9564256018574));
#6051=CARTESIAN_POINT('Ctrl Pts',(1.3023662338475,0.484401531620219,19.9561589132792));
#6052=CARTESIAN_POINT('Ctrl Pts',(1.30661664801198,0.480524879798176,19.9558936783598));
#6053=CARTESIAN_POINT('Ctrl Pts',(1.326189332539,0.462673329290938,19.9546723010536));
#6054=CARTESIAN_POINT('Ctrl Pts',(1.34708382718748,0.446410141015609,19.9534899193233));
#6055=CARTESIAN_POINT('Ctrl Pts',(1.3691134743124,0.431896368785755,19.9523584385092));
#6056=CARTESIAN_POINT('Ctrl Pts',(1.38474707322238,0.421596499140741,19.9515554698042));
#6057=CARTESIAN_POINT('Ctrl Pts',(1.4009533151035,0.412178251742778,19.9507781424034));
#6058=CARTESIAN_POINT('Ctrl Pts',(1.41767490236513,0.403712059222328,19.9500313980505));
#6059=CARTESIAN_POINT('Ctrl Pts',(1.42936482563113,0.39779341409787,19.9495093552534));
#6060=CARTESIAN_POINT('Ctrl Pts',(1.44130678918721,0.392340320109433,19.9490022733559));
#6061=CARTESIAN_POINT('Ctrl Pts',(1.45347094107217,0.387361291654793,19.9485109411779));
#6062=CARTESIAN_POINT('Ctrl Pts',(1.47781695706444,0.377395984781851,19.9475275613933));
#6063=CARTESIAN_POINT('Ctrl Pts',(1.5028751013874,0.369398895835983,19.9466141271543));
#6064=CARTESIAN_POINT('Ctrl Pts',(1.52838777557291,0.363389861237526,19.9457764758917));
#6065=CARTESIAN_POINT('Ctrl Pts',(1.55391038699027,0.357378486109436,19.9449384983623));
#6066=CARTESIAN_POINT('Ctrl Pts',(1.57988922929637,0.353356441054522,19.9441762776372));
#6067=CARTESIAN_POINT('Ctrl Pts',(1.60608067713697,0.351392327937339,19.9434992435633));
#6068=CARTESIAN_POINT('Ctrl Pts',(1.61840438810902,0.350468165114424,19.9431806826232));
#6069=CARTESIAN_POINT('Ctrl Pts',(1.6307752482835,0.350000339417581,19.94288104082));
#6070=CARTESIAN_POINT('Ctrl Pts',(1.64316767239594,0.350000011181198,19.942601658817));
#6071=CARTESIAN_POINT('',(1.6431676725155,0.350000000000003,17.));
#6072=CARTESIAN_POINT('Ctrl Pts',(1.2137228495781,0.591081081081122,20.4216231490671));
#6073=CARTESIAN_POINT('Ctrl Pts',(1.20895593999649,0.600869428680543,20.2683042962632));
#6074=CARTESIAN_POINT('Ctrl Pts',(1.20407061408927,0.610600107650157,20.1158887305643));
#6075=CARTESIAN_POINT('Ctrl Pts',(1.19906830156536,0.620270270270272,19.9644210569572));
#6076=CARTESIAN_POINT('Ctrl Pts',(1.26018341880887,0.495679187356727,20.4112970269028));
#6077=CARTESIAN_POINT('Ctrl Pts',(1.25586236298707,0.506536216850442,20.2580124085031));
#6078=CARTESIAN_POINT('Ctrl Pts',(1.25136863914151,0.517317745449233,20.1056293948698));
#6079=CARTESIAN_POINT('Ctrl Pts',(1.24676901847467,0.528058180880646,19.9541947379202));
#6080=CARTESIAN_POINT('Ctrl Pts',(1.39683191461409,0.356235761646095,20.3932751475146));
#6081=CARTESIAN_POINT('Ctrl Pts',(1.39221895638657,0.368971533554493,20.240047671702));
#6082=CARTESIAN_POINT('Ctrl Pts',(1.38745420482824,0.381644767784443,20.0877224432472));
#6083=CARTESIAN_POINT('Ctrl Pts',(1.38251887247632,0.394234513902233,19.9363430096624));
#6084=CARTESIAN_POINT('Ctrl Pts',(1.58336059390683,0.311607116703095,20.3814232496404));
#6085=CARTESIAN_POINT('Ctrl Pts',(1.57740225215922,0.325019497232425,20.2281495168846));
#6086=CARTESIAN_POINT('Ctrl Pts',(1.57128658713879,0.338345194638162,20.0757776288737));
#6087=CARTESIAN_POINT('Ctrl Pts',(1.56500583759278,0.351595519846065,19.9243537102123));
#6088=CARTESIAN_POINT('Ctrl Pts',(1.66324983090332,0.311902650954182,20.3780452776932));
#6089=CARTESIAN_POINT('Ctrl Pts',(1.65671739925445,0.325316312479315,20.2247264248894));
#6090=CARTESIAN_POINT('Ctrl Pts',(1.65002269338159,0.33865094662286,20.0723108591905));
#6091=CARTESIAN_POINT('Ctrl Pts',(1.6431676725155,0.351902650954129,19.9208431855834));
#6092=CARTESIAN_POINT('',(1.64415050604905,0.350000000000003,19.9425905855029));
#6093=CARTESIAN_POINT('Origin',(3.12179557422864E-17,-0.498097349045873,
29.6363876429306));
#6094=CARTESIAN_POINT('Ctrl Pts',(1.64415050600012,0.3499999999753,19.9425905857853));
#6095=CARTESIAN_POINT('Ctrl Pts',(1.64382224473072,0.349999998724999,19.94259058566));
#6096=CARTESIAN_POINT('Ctrl Pts',(1.64349463349528,0.350000002531575,19.9425942874955));
#6097=CARTESIAN_POINT('Ctrl Pts',(1.64316767239594,0.350000011181198,19.942601658817));
#6098=CARTESIAN_POINT('',(1.21304311742861,0.592474805590143,20.3997926776134));
#6099=CARTESIAN_POINT('Ctrl Pts',(1.21304311739335,0.592474805572535,20.3997926778892));
#6100=CARTESIAN_POINT('Ctrl Pts',(1.20849181152099,0.60179322643276,20.2538344779253));
#6101=CARTESIAN_POINT('Ctrl Pts',(1.20383312771313,0.611059201692424,20.1086977546438));
#6102=CARTESIAN_POINT('Ctrl Pts',(1.19906830156536,0.620270270270272,19.9644210569572));
#6103=CARTESIAN_POINT('Origin',(0.,0.,20.3997926776134));
#6104=CARTESIAN_POINT('Ctrl Pts',(1.57150235504978,0.169219791303661,16.9910821737937));
#6105=CARTESIAN_POINT('Ctrl Pts',(1.60297467573388,0.216776354836292,17.5346561823113));
#6106=CARTESIAN_POINT('Ctrl Pts',(1.63350828271877,0.264337626926445,18.0782840098876));
#6107=CARTESIAN_POINT('Ctrl Pts',(1.66324983090334,0.311902650954133,18.6219547223062));
#6108=CARTESIAN_POINT('Ctrl Pts',(1.46081001842909,0.1697762435179,16.9974424517065));
#6109=CARTESIAN_POINT('Ctrl Pts',(1.49402948951707,0.217343504998701,17.5407858470181));
#6110=CARTESIAN_POINT('Ctrl Pts',(1.52615628198782,0.264833060961005,18.08421700027));
#6111=CARTESIAN_POINT('Ctrl Pts',(1.55742126962226,0.312405306825768,18.6277001052093));
#6112=CARTESIAN_POINT('Ctrl Pts',(1.26770827286442,0.237510517187453,17.0026968434309));
#6113=CARTESIAN_POINT('Ctrl Pts',(1.30389985852666,0.282824307039098,17.545841661824));
#6114=CARTESIAN_POINT('Ctrl Pts',(1.33883919862234,0.328389510319249,18.0890842404087));
#6115=CARTESIAN_POINT('Ctrl Pts',(1.37270796467826,0.374096686797843,18.632407564394));
#6116=CARTESIAN_POINT('Ctrl Pts',(1.14586079129335,0.396380159259393,16.9958523822283));
#6117=CARTESIAN_POINT('Ctrl Pts',(1.18181284431506,0.4372796815839,17.5392557611984));
#6118=CARTESIAN_POINT('Ctrl Pts',(1.21663456947903,0.478775950233779,18.082732017528));
#6119=CARTESIAN_POINT('Ctrl Pts',(1.2505241828625,0.520720004444998,18.6262637594835));
#6120=CARTESIAN_POINT('Ctrl Pts',(1.11302798109171,0.4726322216982,16.9910821737937));
#6121=CARTESIAN_POINT('Ctrl Pts',(1.14808908211857,0.51173736622868,17.5346561823113));
#6122=CARTESIAN_POINT('Ctrl Pts',(1.1821858271101,0.551548435526816,18.0782840098876));
#6123=CARTESIAN_POINT('Ctrl Pts',(1.21543343545797,0.591914133661001,18.6219547223062));
#6124=CARTESIAN_POINT('',(1.57201860234219,0.170000000022714,17.0000000002596));
#6125=CARTESIAN_POINT('Ctrl Pts',(1.66324983090334,0.311902650954133,18.6219547223062));
#6126=CARTESIAN_POINT('Ctrl Pts',(1.6336709283549,0.26459774262528,18.0812571459301));
#6127=CARTESIAN_POINT('Ctrl Pts',(1.60330860627794,0.217296545310222,17.5406019866357));
#6128=CARTESIAN_POINT('Ctrl Pts',(1.57201860264582,0.170000000020403,17.0000000002332));
#6129=CARTESIAN_POINT('',(1.11360310336169,0.473273840471811,16.9999999997443));
#6130=CARTESIAN_POINT('Ctrl Pts',(1.57201860263074,0.169999999997617,16.9999999999727));
#6131=CARTESIAN_POINT('Ctrl Pts',(1.54585146667846,0.17000011640439,16.9999999866434));
#6132=CARTESIAN_POINT('Ctrl Pts',(1.51980614738053,0.172129002194432,16.9999924456448));
#6133=CARTESIAN_POINT('Ctrl Pts',(1.49409976634426,0.17626090272936,16.9999856900055));
#6134=CARTESIAN_POINT('Ctrl Pts',(1.46798095807978,0.180459094520242,16.9999788259803));
#6135=CARTESIAN_POINT('Ctrl Pts',(1.44221075106196,0.186725427520118,16.9999728179346));
#6136=CARTESIAN_POINT('Ctrl Pts',(1.41702344071606,0.194980124289788,16.9999714373553));
#6137=CARTESIAN_POINT('Ctrl Pts',(1.40537955458892,0.198796202619715,16.9999707991249));
#6138=CARTESIAN_POINT('Ctrl Pts',(1.39386045390612,0.203037912648275,16.999971077001));
#6139=CARTESIAN_POINT('Ctrl Pts',(1.38249095626133,0.207700744626933,16.9999722517043));
#6140=CARTESIAN_POINT('Ctrl Pts',(1.35791875616134,0.217778238285126,16.9999747905186));
#6141=CARTESIAN_POINT('Ctrl Pts',(1.33424004294386,0.229739305137298,16.9999819287941));
#6142=CARTESIAN_POINT('Ctrl Pts',(1.31168040434286,0.243482146212907,16.999989490818));
#6143=CARTESIAN_POINT('Ctrl Pts',(1.29494499410693,0.253676994068194,16.999995100552));
#6144=CARTESIAN_POINT('Ctrl Pts',(1.27882543330703,0.264853506081887,17.0000008439274));
#6145=CARTESIAN_POINT('Ctrl Pts',(1.2634221529031,0.276986600451636,17.0000030982707));
#6146=CARTESIAN_POINT('Ctrl Pts',(1.2489481202791,0.288387730544227,17.0000052166142));
#6147=CARTESIAN_POINT('Ctrl Pts',(1.23510649461181,0.30063381767966,17.0000042303264));
#6148=CARTESIAN_POINT('Ctrl Pts',(1.22195300921439,0.313658383065652,17.0000027322815));
#6149=CARTESIAN_POINT('Ctrl Pts',(1.20325785581376,0.332170301428779,17.0000006030983));
#6150=CARTESIAN_POINT('Ctrl Pts',(1.18609896214114,0.352106850541838,16.9999976336277));
#6151=CARTESIAN_POINT('Ctrl Pts',(1.17059706958754,0.373238496370864,16.9999968377256));
#6152=CARTESIAN_POINT('Ctrl Pts',(1.15507430901922,0.39439858875858,16.999996040752));
#6153=CARTESIAN_POINT('Ctrl Pts',(1.14121219288766,0.416758107452733,16.9999973734284));
#6154=CARTESIAN_POINT('Ctrl Pts',(1.12917026091019,0.440119893433829,16.9999987636788));
#6155=CARTESIAN_POINT('Ctrl Pts',(1.12358211442564,0.450961100845329,16.9999994088347));
#6156=CARTESIAN_POINT('Ctrl Pts',(1.11838655804251,0.462018511501073,16.9999999992731));
#6157=CARTESIAN_POINT('Ctrl Pts',(1.11360310354185,0.473273840136004,16.9999999999727));
#6158=CARTESIAN_POINT('Ctrl Pts',(1.11360310352521,0.473273840117436,16.9999999997147));
#6159=CARTESIAN_POINT('Ctrl Pts',(1.14799462839029,0.511651288039946,17.5333541268499));
#6160=CARTESIAN_POINT('Ctrl Pts',(1.18145832719791,0.550707567670169,18.0667600106551));
#6161=CARTESIAN_POINT('Ctrl Pts',(1.21410304159405,0.590299757769014,18.600207322156));
#6162=CARTESIAN_POINT('Ctrl Pts',(1.19906830156536,-0.620270270270268,19.9644210569572));
#6163=CARTESIAN_POINT('Ctrl Pts',(1.20407061408927,-0.610600107650152,20.1158887305644));
#6164=CARTESIAN_POINT('Ctrl Pts',(1.2089559399965,-0.600869428680537,20.2683042962633));
#6165=CARTESIAN_POINT('Ctrl Pts',(1.2137228495781,-0.591081081081115,20.4216231490671));
#6166=CARTESIAN_POINT('Ctrl Pts',(1.24676901847467,-0.528058180880642,19.9541947379202));
#6167=CARTESIAN_POINT('Ctrl Pts',(1.25136863914152,-0.517317745449228,20.1056293948699));
#6168=CARTESIAN_POINT('Ctrl Pts',(1.25586236298707,-0.506536216850436,20.2580124085032));
#6169=CARTESIAN_POINT('Ctrl Pts',(1.26018341880888,-0.49567918735672,20.4112970269028));
#6170=CARTESIAN_POINT('Ctrl Pts',(1.38251887247632,-0.394234513902229,19.9363430096624));
#6171=CARTESIAN_POINT('Ctrl Pts',(1.38745420482824,-0.381644767784438,20.0877224432472));
#6172=CARTESIAN_POINT('Ctrl Pts',(1.39221895638657,-0.368971533554487,20.240047671702));
#6173=CARTESIAN_POINT('Ctrl Pts',(1.39683191461409,-0.356235761646087,20.3932751475147));
#6174=CARTESIAN_POINT('Ctrl Pts',(1.56500583759279,-0.351595519846061,19.9243537102124));
#6175=CARTESIAN_POINT('Ctrl Pts',(1.57128658713879,-0.338345194638156,20.0757776288737));
#6176=CARTESIAN_POINT('Ctrl Pts',(1.57740225215922,-0.325019497232418,20.2281495168846));
#6177=CARTESIAN_POINT('Ctrl Pts',(1.58336059390683,-0.311607116703086,20.3814232496405));
#6178=CARTESIAN_POINT('Ctrl Pts',(1.6431676725155,-0.351902650954125,19.9208431855834));
#6179=CARTESIAN_POINT('Ctrl Pts',(1.65002269338159,-0.338650946622855,20.0723108591905));
#6180=CARTESIAN_POINT('Ctrl Pts',(1.65671739925446,-0.325316312479309,20.2247264248895));
#6181=CARTESIAN_POINT('Ctrl Pts',(1.66324983090332,-0.311902650954174,20.3780452776933));
#6182=CARTESIAN_POINT('',(1.19906830156536,-0.620270270270268,19.9644210569572));
#6183=CARTESIAN_POINT('',(1.21304311742861,-0.592474805590138,20.3997926776134));
#6184=CARTESIAN_POINT('Ctrl Pts',(1.19906830156536,-0.620270270270268,19.9644210569572));
#6185=CARTESIAN_POINT('Ctrl Pts',(1.20383312771313,-0.61105920169242,20.1086977546438));
#6186=CARTESIAN_POINT('Ctrl Pts',(1.20849181152099,-0.601793226432756,20.2538344779253));
#6187=CARTESIAN_POINT('Ctrl Pts',(1.21304311739335,-0.592474805572531,20.3997926778892));
#6188=CARTESIAN_POINT('',(1.6431676725155,-0.349999999999997,19.94260165749));
#6189=CARTESIAN_POINT('Ctrl Pts',(1.19906830156537,-0.620270270270268,19.9644210569572));
#6190=CARTESIAN_POINT('Ctrl Pts',(1.1994571288366,-0.619518613326393,19.964379451101));
#6191=CARTESIAN_POINT('Ctrl Pts',(1.1998479212523,-0.618767993553197,19.9643378470517));
#6192=CARTESIAN_POINT('Ctrl Pts',(1.20024067224396,-0.618018416064285,19.9642962451502));
#6193=CARTESIAN_POINT('Ctrl Pts',(1.21236037483867,-0.59488758653041,19.963012473282));
#6194=CARTESIAN_POINT('Ctrl Pts',(1.2262996069549,-0.57282660379575,19.9617351118088));
#6195=CARTESIAN_POINT('Ctrl Pts',(1.24185284147074,-0.551976077342629,19.9604742004394));
#6196=CARTESIAN_POINT('Ctrl Pts',(1.25765109145641,-0.530797085352007,19.9591934254982));
#6197=CARTESIAN_POINT('Ctrl Pts',(1.2751154710716,-0.510865978256834,19.9579294953109));
#6198=CARTESIAN_POINT('Ctrl Pts',(1.2940733843135,-0.492360561050285,19.9566936163615));
#6199=CARTESIAN_POINT('Ctrl Pts',(1.29818462492459,-0.488347449386886,19.9564256018568));
#6200=CARTESIAN_POINT('Ctrl Pts',(1.30236623385243,-0.484401531615721,19.9561589132789));
#6201=CARTESIAN_POINT('Ctrl Pts',(1.30661664801198,-0.480524879798171,19.9558936783599));
#6202=CARTESIAN_POINT('Ctrl Pts',(1.326189332539,-0.462673329290942,19.9546723010536));
#6203=CARTESIAN_POINT('Ctrl Pts',(1.34708382718746,-0.446410141015621,19.9534899193234));
#6204=CARTESIAN_POINT('Ctrl Pts',(1.36911347431237,-0.431896368785773,19.9523584385092));
#6205=CARTESIAN_POINT('Ctrl Pts',(1.38474707322236,-0.42159649914075,19.9515554698042));
#6206=CARTESIAN_POINT('Ctrl Pts',(1.40095331510349,-0.412178251742779,19.9507781424035));
#6207=CARTESIAN_POINT('Ctrl Pts',(1.41767490236513,-0.403712059222323,19.9500313980505));
#6208=CARTESIAN_POINT('Ctrl Pts',(1.42936482563113,-0.397793414097865,19.9495093552534));
#6209=CARTESIAN_POINT('Ctrl Pts',(1.44130678918721,-0.392340320109427,19.9490022733559));
#6210=CARTESIAN_POINT('Ctrl Pts',(1.45347094107217,-0.387361291654787,19.948510941178));
#6211=CARTESIAN_POINT('Ctrl Pts',(1.47781695706444,-0.377395984781848,19.9475275613933));
#6212=CARTESIAN_POINT('Ctrl Pts',(1.50287510138738,-0.369398895835982,19.9466141271544));
#6213=CARTESIAN_POINT('Ctrl Pts',(1.52838777557289,-0.363389861237526,19.9457764758917));
#6214=CARTESIAN_POINT('Ctrl Pts',(1.55391038699025,-0.357378486109435,19.9449384983624));
#6215=CARTESIAN_POINT('Ctrl Pts',(1.57988922929634,-0.353356441054521,19.9441762776372));
#6216=CARTESIAN_POINT('Ctrl Pts',(1.60608067713694,-0.351392327937335,19.9434992435633));
#6217=CARTESIAN_POINT('Ctrl Pts',(1.618404388109,-0.350468165114419,19.9431806826232));
#6218=CARTESIAN_POINT('Ctrl Pts',(1.63077524828349,-0.350000339417575,19.94288104082));
#6219=CARTESIAN_POINT('Ctrl Pts',(1.64316767239594,-0.350000011181192,19.942601658817));
#6220=CARTESIAN_POINT('',(1.64415050604905,-0.349999999999997,19.9425905855029));
#6221=CARTESIAN_POINT('Ctrl Pts',(1.64316767239594,-0.350000011181192,19.942601658817));
#6222=CARTESIAN_POINT('Ctrl Pts',(1.64349461465138,-0.350000002533373,19.9425942879054));
#6223=CARTESIAN_POINT('Ctrl Pts',(1.64382222589972,-0.349999998724924,19.94259058566));
#6224=CARTESIAN_POINT('Ctrl Pts',(1.64415050600012,-0.349999999975298,19.9425905857853));
#6225=CARTESIAN_POINT('',(1.66324983090338,-0.311902650954174,20.3780452776933));
#6226=CARTESIAN_POINT('Origin',(-7.58423027852712E-17,0.498097349045873,
29.6363876429305));
#6227=CARTESIAN_POINT('',(1.21410304075012,-0.590299759774807,20.3997926777216));
#6228=CARTESIAN_POINT('Ctrl Pts',(1.66324983090332,-0.311902650954176,20.3780452776933));
#6229=CARTESIAN_POINT('Ctrl Pts',(1.66238284057546,-0.311903105238253,20.3780400852025));
#6230=CARTESIAN_POINT('Ctrl Pts',(1.66151584562612,-0.311905837579538,20.3780350923858));
#6231=CARTESIAN_POINT('Ctrl Pts',(1.66064885485735,-0.311910845384854,20.3780302990746));
#6232=CARTESIAN_POINT('Ctrl Pts',(1.63435869545185,-0.31206269936622,20.3778849492983));
#6233=CARTESIAN_POINT('Ctrl Pts',(1.60816572436931,-0.314301943910247,20.3779231995236));
#6234=CARTESIAN_POINT('Ctrl Pts',(1.5823124362066,-0.318539407656784,20.3781385707836));
#6235=CARTESIAN_POINT('Ctrl Pts',(1.55633916529963,-0.322796537084754,20.378354941562));
#6236=CARTESIAN_POINT('Ctrl Pts',(1.53070738277653,-0.329070732317394,20.3787501612668));
#6237=CARTESIAN_POINT('Ctrl Pts',(1.50566949152697,-0.337322355003141,20.3793217803303));
#6238=CARTESIAN_POINT('Ctrl Pts',(1.49858629990959,-0.339656729893378,20.3794834907283));
#6239=CARTESIAN_POINT('Ctrl Pts',(1.49155074790274,-0.342149659404949,20.3796593397824));
#6240=CARTESIAN_POINT('Ctrl Pts',(1.48456887807024,-0.344800937451591,20.3798493179106));
#6241=CARTESIAN_POINT('Ctrl Pts',(1.46666325587817,-0.351600374302779,20.380336533609));
#6242=CARTESIAN_POINT('Ctrl Pts',(1.44920170548923,-0.359405675515495,20.3809141768358));
#6243=CARTESIAN_POINT('Ctrl Pts',(1.43227700732264,-0.368191556247827,20.3815800102893));
#6244=CARTESIAN_POINT('Ctrl Pts',(1.40883934209697,-0.380358422048931,20.3825020699577));
#6245=CARTESIAN_POINT('Ctrl Pts',(1.38642952943036,-0.39440416917596,20.3835931863777));
#6246=CARTESIAN_POINT('Ctrl Pts',(1.36521368545756,-0.410143462780824,20.3848404816333));
#6247=CARTESIAN_POINT('Ctrl Pts',(1.35368603714342,-0.418695422421102,20.3855182006563));
#6248=CARTESIAN_POINT('Ctrl Pts',(1.34251134707567,-0.427748171134519,20.3862420785488));
#6249=CARTESIAN_POINT('Ctrl Pts',(1.33172053243389,-0.437276790443228,20.387010286116));
#6250=CARTESIAN_POINT('Ctrl Pts',(1.31186013540148,-0.454814128348088,20.3884241652155));
#6251=CARTESIAN_POINT('Ctrl Pts',(1.29344518730093,-0.473831165807345,20.389977697511));
#6252=CARTESIAN_POINT('Ctrl Pts',(1.27663343702352,-0.494134976967696,20.3916546766677));
#6253=CARTESIAN_POINT('Ctrl Pts',(1.26002700696044,-0.514190819725565,20.3933111750467));
#6254=CARTESIAN_POINT('Ctrl Pts',(1.24498400031967,-0.53550320329478,20.3950882474272));
#6255=CARTESIAN_POINT('Ctrl Pts',(1.23169310922451,-0.557919599304125,20.3969716398111));
#6256=CARTESIAN_POINT('Ctrl Pts',(1.22543478840577,-0.56847487335023,20.3978584782994));
#6257=CARTESIAN_POINT('Ctrl Pts',(1.21956555819543,-0.579275321792756,20.3987688985659));
#6258=CARTESIAN_POINT('Ctrl Pts',(1.21410882049264,-0.590306685579038,20.3997014011166));
#6259=CARTESIAN_POINT('Origin',(0.,0.,20.3997926776134));
#6260=CARTESIAN_POINT('Origin',(1.6431676725155,-0.849999999999997,17.));
#6261=CARTESIAN_POINT('',(1.19906830156536,-0.620270270270268,19.0355789430428));
#6262=CARTESIAN_POINT('',(1.19906830156536,-0.620270270270268,17.));
#6263=CARTESIAN_POINT('',(1.6431676725155,-0.349999999999997,19.05739834251));
#6264=CARTESIAN_POINT('Ctrl Pts',(1.19906830156536,-0.620270270270267,19.0355789430428));
#6265=CARTESIAN_POINT('Ctrl Pts',(1.19945712883654,-0.619518613326506,19.035620548899));
#6266=CARTESIAN_POINT('Ctrl Pts',(1.19984789613031,-0.618767955252263,19.0356621551655));
#6267=CARTESIAN_POINT('Ctrl Pts',(1.20024059757318,-0.618018302247436,19.0357037614282));
#6268=CARTESIAN_POINT('Ctrl Pts',(1.21241980855018,-0.594768624226388,19.0369941347128));
#6269=CARTESIAN_POINT('Ctrl Pts',(1.22641346731962,-0.572563903612681,19.0382800932644));
#6270=CARTESIAN_POINT('Ctrl Pts',(1.24203375875659,-0.551579288793389,19.039549554574));
#6271=CARTESIAN_POINT('Ctrl Pts',(1.25772554934935,-0.530498620564954,19.0408248266211));
#6272=CARTESIAN_POINT('Ctrl Pts',(1.27505975258679,-0.510648179199955,19.0420835826085));
#6273=CARTESIAN_POINT('Ctrl Pts',(1.29388784075553,-0.49223525582896,19.0433129067274));
#6274=CARTESIAN_POINT('Ctrl Pts',(1.29801578822862,-0.488198330793332,19.0435824288023));
#6275=CARTESIAN_POINT('Ctrl Pts',(1.30221567476275,-0.48423065291057,19.0438505292299));
#6276=CARTESIAN_POINT('Ctrl Pts',(1.30648613993666,-0.480334677032509,19.0441170577754));
#6277=CARTESIAN_POINT('Ctrl Pts',(1.32061322848129,-0.467446433256796,19.0449987585288));
#6278=CARTESIAN_POINT('Ctrl Pts',(1.33544196505098,-0.455405943858828,19.0458589682121));
#6279=CARTESIAN_POINT('Ctrl Pts',(1.35090808362593,-0.444284172654341,19.0466925666182));
#6280=CARTESIAN_POINT('Ctrl Pts',(1.37234340894086,-0.428869911946904,19.0478478954701));
#6281=CARTESIAN_POINT('Ctrl Pts',(1.39500241638593,-0.415218173652233,19.0489522699273));
#6282=CARTESIAN_POINT('Ctrl Pts',(1.41864556312606,-0.403396651785264,19.0499996122719));
#6283=CARTESIAN_POINT('Ctrl Pts',(1.43006730967541,-0.397685803391174,19.0505055719456));
#6284=CARTESIAN_POINT('Ctrl Pts',(1.44171913791936,-0.392402758210533,19.0509981817655));
#6285=CARTESIAN_POINT('Ctrl Pts',(1.45357563247785,-0.387559183673161,19.0514764794234));
#6286=CARTESIAN_POINT('Ctrl Pts',(1.47811189463448,-0.37753571391674,19.0524662860366));
#6287=CARTESIAN_POINT('Ctrl Pts',(1.50334407368431,-0.369464447507926,19.0533878485433));
#6288=CARTESIAN_POINT('Ctrl Pts',(1.52902885169919,-0.363400103296425,19.0542330899274));
#6289=CARTESIAN_POINT('Ctrl Pts',(1.5544148268351,-0.357406308400492,19.0550684982282));
#6290=CARTESIAN_POINT('Ctrl Pts',(1.58024422022854,-0.35337270152785,19.05582943674));
#6291=CARTESIAN_POINT('Ctrl Pts',(1.60629582609775,-0.351399731837944,19.0565045930901));
#6292=CARTESIAN_POINT('Ctrl Pts',(1.61854495342313,-0.350472067068942,19.0568220428526));
#6293=CARTESIAN_POINT('Ctrl Pts',(1.63084328616898,-0.350000675823523,19.0571204695911));
#6294=CARTESIAN_POINT('Ctrl Pts',(1.64316767556562,-0.350000019709245,19.0573983407501));
#6295=CARTESIAN_POINT('',(1.6431676725155,-0.349999999999997,17.));
#6296=CARTESIAN_POINT('Ctrl Pts',(1.66324983090334,-0.311902650954113,18.621954722306));
#6297=CARTESIAN_POINT('Ctrl Pts',(1.63350828018096,-0.264337622867767,18.0782839634968));
#6298=CARTESIAN_POINT('Ctrl Pts',(1.60297467052367,-0.216776346719534,17.5346560895364));
#6299=CARTESIAN_POINT('Ctrl Pts',(1.57150234699314,-0.169219779129582,16.9910820346435));
#6300=CARTESIAN_POINT('Ctrl Pts',(1.55742126962226,-0.312405306825748,18.6277001052091));
#6301=CARTESIAN_POINT('Ctrl Pts',(1.52615627932002,-0.264833056901711,18.0842169538952));
#6302=CARTESIAN_POINT('Ctrl Pts',(1.49402948403302,-0.217343496888304,17.5407857542773));
#6303=CARTESIAN_POINT('Ctrl Pts',(1.46081000992811,-0.169776231348909,16.9974423126143));
#6304=CARTESIAN_POINT('Ctrl Pts',(1.37270796467825,-0.374096686797823,18.6324075643939));
#6305=CARTESIAN_POINT('Ctrl Pts',(1.33883919573235,-0.3283895064191,18.0890841940476));
#6306=CARTESIAN_POINT('Ctrl Pts',(1.303899852566,-0.282824299264667,17.5458415691145));
#6307=CARTESIAN_POINT('Ctrl Pts',(1.26770826359813,-0.2375105055849,17.0026967043908));
#6308=CARTESIAN_POINT('Ctrl Pts',(1.25052418286249,-0.52072000444498,18.6262637594833));
#6309=CARTESIAN_POINT('Ctrl Pts',(1.21663456658727,-0.478775946654734,18.082731971149));
#6310=CARTESIAN_POINT('Ctrl Pts',(1.18181283837149,-0.437279674502034,17.5392556684494));
#6311=CARTESIAN_POINT('Ctrl Pts',(1.14586078209195,-0.396380148788618,16.9958522431216));
#6312=CARTESIAN_POINT('Ctrl Pts',(1.21543343545796,-0.591914133660985,18.621954722306));
#6313=CARTESIAN_POINT('Ctrl Pts',(1.18218582427312,-0.551548432082451,18.0782839634968));
#6314=CARTESIAN_POINT('Ctrl Pts',(1.14808907629995,-0.51173735943385,17.5346560895364));
#6315=CARTESIAN_POINT('Ctrl Pts',(1.11302797211637,-0.472632211687614,16.9910820346435));
#6316=CARTESIAN_POINT('',(1.21410862686414,-0.590306534720222,18.6002986048821));
#6317=CARTESIAN_POINT('',(1.11360310336168,-0.47327384047179,16.9999999997442));
#6318=CARTESIAN_POINT('Ctrl Pts',(1.21410862769311,-0.590306532721319,18.6002986047376));
#6319=CARTESIAN_POINT('Ctrl Pts',(1.18146214469512,-0.550712023167758,18.0668208609842));
#6320=CARTESIAN_POINT('Ctrl Pts',(1.14799659006338,-0.511653477066822,17.5333845490628));
#6321=CARTESIAN_POINT('Ctrl Pts',(1.11360310352521,-0.473273840117412,16.9999999997146));
#6322=CARTESIAN_POINT('',(1.5720186023422,-0.170000000022718,17.0000000002597));
#6323=CARTESIAN_POINT('Ctrl Pts',(1.11360310354185,-0.473273840135988,16.9999999999727));
#6324=CARTESIAN_POINT('Ctrl Pts',(1.12388144080183,-0.449089212967483,16.9999999984694));
#6325=CARTESIAN_POINT('Ctrl Pts',(1.1360591826494,-0.425817295381563,16.9999975557758));
#6326=CARTESIAN_POINT('Ctrl Pts',(1.14995628077742,-0.403643801149057,16.9999968300442));
#6327=CARTESIAN_POINT('Ctrl Pts',(1.16391121975863,-0.381378019029346,16.999996101292));
#6328=CARTESIAN_POINT('Ctrl Pts',(1.17960065910665,-0.360218699672233,16.9999971558612));
#6329=CARTESIAN_POINT('Ctrl Pts',(1.19688650821345,-0.340379527040037,16.9999994359924));
#6330=CARTESIAN_POINT('Ctrl Pts',(1.20489739254085,-0.331185340736205,17.0000004926873));
#6331=CARTESIAN_POINT('Ctrl Pts',(1.21325168786091,-0.322275149740022,17.0000017409375));
#6332=CARTESIAN_POINT('Ctrl Pts',(1.22193812320505,-0.313673123797873,17.0000027305858));
#6333=CARTESIAN_POINT('Ctrl Pts',(1.23509605522774,-0.300643052414156,17.0000042296731));
#6334=CARTESIAN_POINT('Ctrl Pts',(1.24894266506292,-0.28839202759742,17.000005217444));
#6335=CARTESIAN_POINT('Ctrl Pts',(1.26342215290632,-0.276986600454984,17.0000030983132));
#6336=CARTESIAN_POINT('Ctrl Pts',(1.28418609702087,-0.26063093550679,17.0000000594272));
#6337=CARTESIAN_POINT('Ctrl Pts',(1.30625053352982,-0.246011886047873,16.9999908878949));
#6338=CARTESIAN_POINT('Ctrl Pts',(1.32937322250615,-0.233196588285042,16.9999837427225));
#6339=CARTESIAN_POINT('Ctrl Pts',(1.34653944045617,-0.223682547996886,16.999978438167));
#6340=CARTESIAN_POINT('Ctrl Pts',(1.36428983426968,-0.215163442810269,16.9999741286886));
#6341=CARTESIAN_POINT('Ctrl Pts',(1.38253292536171,-0.207683534552859,16.9999722473717));
#6342=CARTESIAN_POINT('Ctrl Pts',(1.40709473320586,-0.197612868985079,16.9999697144379));
#6343=CARTESIAN_POINT('Ctrl Pts',(1.43235280479294,-0.189504515083374,16.9999717268087));
#6344=CARTESIAN_POINT('Ctrl Pts',(1.45806412114979,-0.183416088261972,16.9999769989215));
#6345=CARTESIAN_POINT('Ctrl Pts',(1.48349760283805,-0.177393452550786,16.9999822140643));
#6346=CARTESIAN_POINT('Ctrl Pts',(1.50937587624037,-0.173346967446678,16.9999905759331));
#6347=CARTESIAN_POINT('Ctrl Pts',(1.53547877496778,-0.171379557416087,16.9999958376299));
#6348=CARTESIAN_POINT('Ctrl Pts',(1.54761744234769,-0.170464649987198,16.9999982844842));
#6349=CARTESIAN_POINT('Ctrl Pts',(1.55980478167825,-0.170000054332688,16.999999993751));
#6350=CARTESIAN_POINT('Ctrl Pts',(1.57201860263076,-0.169999999997611,16.9999999999727));
#6351=CARTESIAN_POINT('',(1.66324983090335,-0.311902650954113,18.621954722306));
#6352=CARTESIAN_POINT('Ctrl Pts',(1.57201860264584,-0.170000000020407,17.0000000002333));
#6353=CARTESIAN_POINT('Ctrl Pts',(1.60330860627862,-0.217296545310321,17.5406019866369));
#6354=CARTESIAN_POINT('Ctrl Pts',(1.63367092835495,-0.264597742625351,18.0812571459309));
#6355=CARTESIAN_POINT('Ctrl Pts',(1.66324983090334,-0.311902650954113,18.621954722306));
#6356=CARTESIAN_POINT('Ctrl Pts',(1.66324983090334,-0.311902650954113,18.621954722306));
#6357=CARTESIAN_POINT('Ctrl Pts',(1.66238284057556,-0.311903105238191,18.6219599147968));
#6358=CARTESIAN_POINT('Ctrl Pts',(1.66151587024732,-0.311905879424544,18.6219649031937));
#6359=CARTESIAN_POINT('Ctrl Pts',(1.66064892801139,-0.311910969747637,18.62196968781));
#6360=CARTESIAN_POINT('Ctrl Pts',(1.63448597834844,-0.312064587672054,18.622114079983));
#6361=CARTESIAN_POINT('Ctrl Pts',(1.60844105380698,-0.314322638910799,18.6220727865473));
#6362=CARTESIAN_POINT('Ctrl Pts',(1.58273359576873,-0.318564841254836,18.6218558201264));
#6363=CARTESIAN_POINT('Ctrl Pts',(1.55660631710062,-0.322876321707094,18.6216353104933));
#6364=CARTESIAN_POINT('Ctrl Pts',(1.53082631085799,-0.329237607778821,18.6212333867436));
#6365=CARTESIAN_POINT('Ctrl Pts',(1.50563088367047,-0.337574365460571,18.6206556241456));
#6366=CARTESIAN_POINT('Ctrl Pts',(1.4986022053485,-0.339900040971336,18.6204944477774));
#6367=CARTESIAN_POINT('Ctrl Pts',(1.49161912748238,-0.342379742473069,18.6203195558952));
#6368=CARTESIAN_POINT('Ctrl Pts',(1.4846871138434,-0.345012509665695,18.6201309951332));
#6369=CARTESIAN_POINT('Ctrl Pts',(1.45987528554641,-0.354436000577786,18.6194560776427));
#6370=CARTESIAN_POINT('Ctrl Pts',(1.43589173342004,-0.365750153873753,18.6186113037402));
#6371=CARTESIAN_POINT('Ctrl Pts',(1.41296533946709,-0.378861036601679,18.6176028653179));
#6372=CARTESIAN_POINT('Ctrl Pts',(1.39670095599361,-0.388162125329384,18.6168874615243));
#6373=CARTESIAN_POINT('Ctrl Pts',(1.38096869014972,-0.398368573071953,18.6160895878885));
#6374=CARTESIAN_POINT('Ctrl Pts',(1.36585742258786,-0.409460992733001,18.6152098228873));
#6375=CARTESIAN_POINT('Ctrl Pts',(1.35404092883545,-0.418134885051257,18.6145218767837));
#6376=CARTESIAN_POINT('Ctrl Pts',(1.34260427500721,-0.42735080999081,18.6137838249199));
#6377=CARTESIAN_POINT('Ctrl Pts',(1.33157690340043,-0.437076771014954,18.6129986461642));
#6378=CARTESIAN_POINT('Ctrl Pts',(1.31184119707477,-0.454483340535956,18.6115934103664));
#6379=CARTESIAN_POINT('Ctrl Pts',(1.29355965132817,-0.473393146868923,18.6100479587502));
#6380=CARTESIAN_POINT('Ctrl Pts',(1.27686596261708,-0.493584890334036,18.608381651821));
#6381=CARTESIAN_POINT('Ctrl Pts',(1.26018152177579,-0.513765448097902,18.6067162679827));
#6382=CARTESIAN_POINT('Ctrl Pts',(1.24508233040701,-0.535227610730681,18.6049301138818));
#6383=CARTESIAN_POINT('Ctrl Pts',(1.23173930290221,-0.557784416405134,18.6030374990557));
#6384=CARTESIAN_POINT('Ctrl Pts',(1.2254665136375,-0.568388763014617,18.6021477479135));
#6385=CARTESIAN_POINT('Ctrl Pts',(1.21958247079584,-0.57923542356212,18.6012344003634));
#6386=CARTESIAN_POINT('Ctrl Pts',(1.21410862769311,-0.590306532721319,18.6002986047376));
#6387=CARTESIAN_POINT('Ctrl Pts',(1.6431676725155,-0.351902650954123,19.0791568144166));
#6388=CARTESIAN_POINT('Ctrl Pts',(1.6500226933816,-0.338650946622833,18.9276891408092));
#6389=CARTESIAN_POINT('Ctrl Pts',(1.65671739925448,-0.325316312479267,18.7752735751101));
#6390=CARTESIAN_POINT('Ctrl Pts',(1.66324983090335,-0.311902650954113,18.621954722306));
#6391=CARTESIAN_POINT('Ctrl Pts',(1.53895189261855,-0.351493142810038,19.0744761149113));
#6392=CARTESIAN_POINT('Ctrl Pts',(1.54503522719145,-0.338235263258566,18.9230673608157));
#6393=CARTESIAN_POINT('Ctrl Pts',(1.55097038253561,-0.324929017615078,18.7707088275223));
#6394=CARTESIAN_POINT('Ctrl Pts',(1.55673084824136,-0.311508605285996,18.6174507597098));
#6395=CARTESIAN_POINT('Ctrl Pts',(1.3570246549969,-0.409637747641074,19.0611555820633));
#6396=CARTESIAN_POINT('Ctrl Pts',(1.36178693215038,-0.39729411009117,18.9097696184142));
#6397=CARTESIAN_POINT('Ctrl Pts',(1.36638325128671,-0.384867151493787,18.7574381276043));
#6398=CARTESIAN_POINT('Ctrl Pts',(1.37082483951245,-0.372384336802723,18.6042039559694));
#6399=CARTESIAN_POINT('Ctrl Pts',(1.23484383924734,-0.551111203228047,19.0432486823205));
#6400=CARTESIAN_POINT('Ctrl Pts',(1.23954915026321,-0.54064394461032,18.8918053816372));
#6401=CARTESIAN_POINT('Ctrl Pts',(1.24413030767709,-0.530113622337151,18.7394150399585));
#6402=CARTESIAN_POINT('Ctrl Pts',(1.2485682765012,-0.51952966078777,18.5861214425554));
#6403=CARTESIAN_POINT('Ctrl Pts',(1.19906830156536,-0.620270270270267,19.0355789430428));
#6404=CARTESIAN_POINT('Ctrl Pts',(1.20407061408927,-0.610600107650137,18.8841112694354));
#6405=CARTESIAN_POINT('Ctrl Pts',(1.20895593999651,-0.600869428680507,18.7316957037362));
#6406=CARTESIAN_POINT('Ctrl Pts',(1.21372284957812,-0.59108108108107,18.5783768509322));
#6407=CARTESIAN_POINT('',(1.21304311742861,-0.592474805590138,18.6002073223866));
#6408=CARTESIAN_POINT('Ctrl Pts',(1.19906830156536,-0.620270270270267,19.0355789430428));
#6409=CARTESIAN_POINT('Ctrl Pts',(1.20383312771313,-0.611059201692419,18.8913022453562));
#6410=CARTESIAN_POINT('Ctrl Pts',(1.20849181152099,-0.601793226432755,18.7461655220747));
#6411=CARTESIAN_POINT('Ctrl Pts',(1.21304311739335,-0.592474805572531,18.6002073221108));
#6412=CARTESIAN_POINT('Origin',(0.,0.,18.6002073223866));
#6413=CARTESIAN_POINT('',(1.64415050604905,-0.349999999999997,19.057409414497));
#6414=CARTESIAN_POINT('Origin',(-7.58423027852712E-17,0.498097349045873,
9.36361235706949));
#6415=CARTESIAN_POINT('Ctrl Pts',(1.64415050600012,-0.349999999975296,19.0574094142147));
#6416=CARTESIAN_POINT('Ctrl Pts',(1.64382224241629,-0.349999995623944,19.057409414564));
#6417=CARTESIAN_POINT('Ctrl Pts',(1.64349463226085,-0.350000002313581,19.0574057125817));
#6418=CARTESIAN_POINT('Ctrl Pts',(1.64316767556562,-0.350000019709245,19.0573983407501));
#6419=CARTESIAN_POINT('Ctrl Pts',(1.215433435458,-0.591914133661037,20.3780452776932));
#6420=CARTESIAN_POINT('Ctrl Pts',(1.1821858151573,-0.551548421014996,20.9217161855667));
#6421=CARTESIAN_POINT('Ctrl Pts',(1.14808905771221,-0.511737337729393,21.4653442068203));
#6422=CARTESIAN_POINT('Ctrl Pts',(1.11302794349698,-0.47263217976719,22.0089184090606));
#6423=CARTESIAN_POINT('Ctrl Pts',(1.26222109866404,-0.4969886280397,20.3722998947902));
#6424=CARTESIAN_POINT('Ctrl Pts',(1.22810335035399,-0.454503091741691,20.9157831951168));
#6425=CARTESIAN_POINT('Ctrl Pts',(1.19307326635492,-0.412479894633552,21.4592145419702));
#6426=CARTESIAN_POINT('Ctrl Pts',(1.15680502250333,-0.370962760612004,22.0025581309044));
#6427=CARTESIAN_POINT('Ctrl Pts',(1.39856239014245,-0.357937646620611,20.3675930711122));
#6428=CARTESIAN_POINT('Ctrl Pts',(1.36503247508104,-0.311729077153839,20.9109165904274));
#6429=CARTESIAN_POINT('Ctrl Pts',(1.33044212429018,-0.265625138752258,21.4541594970275));
#6430=CARTESIAN_POINT('Ctrl Pts',(1.29462997497854,-0.219702808187931,21.9973045089561));
#6431=CARTESIAN_POINT('Ctrl Pts',(1.58387840994257,-0.312279642857901,20.3737362405159));
#6432=CARTESIAN_POINT('Ctrl Pts',(1.55300376165142,-0.264721569373109,20.9172681778763));
#6433=CARTESIAN_POINT('Ctrl Pts',(1.52125283989741,-0.217185836205439,21.4607446278246));
#6434=CARTESIAN_POINT('Ctrl Pts',(1.48848306744176,-0.169637079487162,22.0041482004434));
#6435=CARTESIAN_POINT('Ctrl Pts',(1.66324983090338,-0.311902650954175,20.3780452776932));
#6436=CARTESIAN_POINT('Ctrl Pts',(1.63350827202643,-0.264337609826405,20.9217161855667));
#6437=CARTESIAN_POINT('Ctrl Pts',(1.60297465387944,-0.216776320791678,21.4653442068203));
#6438=CARTESIAN_POINT('Ctrl Pts',(1.57150232130318,-0.169219740310503,22.0089184090606));
#6439=CARTESIAN_POINT('',(1.57201860234193,-0.170000000022508,21.9999999997427));
#6440=CARTESIAN_POINT('Ctrl Pts',(1.66324983090338,-0.311902650954175,20.3780452776932));
#6441=CARTESIAN_POINT('Ctrl Pts',(1.63367092829327,-0.264597742526707,20.9187428551965));
#6442=CARTESIAN_POINT('Ctrl Pts',(1.60330860625007,-0.217296545264193,21.4593980138903));
#6443=CARTESIAN_POINT('Ctrl Pts',(1.57201860264573,-0.170000000020192,21.9999999997692));
#6444=CARTESIAN_POINT('',(1.11360310336199,-0.47327384047213,22.0000000002534));
#6445=CARTESIAN_POINT('Ctrl Pts',(1.57201860263079,-0.169999999997606,22.0000000000273));
#6446=CARTESIAN_POINT('Ctrl Pts',(1.54571220962134,-0.170000036140111,22.0000000015308));
#6447=CARTESIAN_POINT('Ctrl Pts',(1.51950331768498,-0.172109895970055,22.0000024950558));
#6448=CARTESIAN_POINT('Ctrl Pts',(1.49363395801897,-0.176236160972976,22.0000032710754));
#6449=CARTESIAN_POINT('Ctrl Pts',(1.46767342975121,-0.180376967727823,22.0000040498299));
#6450=CARTESIAN_POINT('Ctrl Pts',(1.44205347841777,-0.186548714728209,22.0000030471041));
#6451=CARTESIAN_POINT('Ctrl Pts',(1.41702499556563,-0.194707630471557,22.0000008121403));
#6452=CARTESIAN_POINT('Ctrl Pts',(1.40542783055052,-0.198488134978322,21.9999997765504));
#6453=CARTESIAN_POINT('Ctrl Pts',(1.39395786812949,-0.202695969499932,21.9999985485445));
#6454=CARTESIAN_POINT('Ctrl Pts',(1.38264177299742,-0.207330188064555,21.9999975799314));
#6455=CARTESIAN_POINT('Ctrl Pts',(1.36550103797265,-0.214349739556122,21.9999961127521));
#6456=CARTESIAN_POINT('Ctrl Pts',(1.34880831984287,-0.222308098060107,21.999995149511));
#6457=CARTESIAN_POINT('Ctrl Pts',(1.33264671969291,-0.231179840573568,21.9999972793009));
#6458=CARTESIAN_POINT('Ctrl Pts',(1.30946698388823,-0.243904115749363,22.0000003339469));
#6459=CARTESIAN_POINT('Ctrl Pts',(1.28737806911023,-0.258505497518803,22.0000094961986));
#6460=CARTESIAN_POINT('Ctrl Pts',(1.26653673310792,-0.274787173447078,22.0000166144233));
#6461=CARTESIAN_POINT('Ctrl Pts',(1.25109950251641,-0.286847052223239,22.0000218869105));
#6462=CARTESIAN_POINT('Ctrl Pts',(1.23634711412399,-0.299829956767551,22.0000261595878));
#6463=CARTESIAN_POINT('Ctrl Pts',(1.22235564642996,-0.313669396617727,22.000028008928));
#6464=CARTESIAN_POINT('Ctrl Pts',(1.20349471805359,-0.332325386789126,22.0000305018954));
#6465=CARTESIAN_POINT('Ctrl Pts',(1.18616556470858,-0.352387645077701,22.0000284309024));
#6466=CARTESIAN_POINT('Ctrl Pts',(1.17051597292964,-0.373655492322075,22.0000231143028));
#6467=CARTESIAN_POINT('Ctrl Pts',(1.15504446041266,-0.394681329257534,22.0000178582017));
#6468=CARTESIAN_POINT('Ctrl Pts',(1.14121367147869,-0.416886512515957,22.0000094728243));
#6469=CARTESIAN_POINT('Ctrl Pts',(1.12920386702547,-0.440109426127984,22.000004192059));
#6470=CARTESIAN_POINT('Ctrl Pts',(1.12359908491802,-0.450947185493876,22.0000017276109));
#6471=CARTESIAN_POINT('Ctrl Pts',(1.11839151365701,-0.462006966365417,22.0000000062698));
#6472=CARTESIAN_POINT('Ctrl Pts',(1.11360310354187,-0.473273840135948,22.0000000000273));
#6473=CARTESIAN_POINT('Ctrl Pts',(1.21410304159266,-0.590299757767318,20.3997926778667));
#6474=CARTESIAN_POINT('Ctrl Pts',(1.18145832713096,-0.550707567588807,20.9332399904398));
#6475=CARTESIAN_POINT('Ctrl Pts',(1.14799462835866,-0.511651288000393,21.466645873659));
#6476=CARTESIAN_POINT('Ctrl Pts',(1.11360310352537,-0.473273840117543,22.0000000002831));
#6477=CARTESIAN_POINT('Origin',(6.8,-3.75,16.3));
#6478=CARTESIAN_POINT('',(6.8,-0.169999999999996,17.));
#6479=CARTESIAN_POINT('Origin',(6.8,-0.811431821812193,16.3));
#6480=CARTESIAN_POINT('',(6.8,0.170000000000003,17.));
#6481=CARTESIAN_POINT('',(6.8,-3.75,17.));
#6482=CARTESIAN_POINT('Origin',(6.8,0.8114318218122,16.3));
#6483=CARTESIAN_POINT('Origin',(6.8,-0.202171326184893,9.33612066897366));
#6484=CARTESIAN_POINT('',(6.8,-0.349999999999996,19.057409414497));
#6485=CARTESIAN_POINT('Origin',(6.8,-1.05,19.0268467544611));
#6486=CARTESIAN_POINT('',(6.8,0.495164962479328,9.39712968889702));
#6487=CARTESIAN_POINT('Origin',(6.8,-1.05,8.5));
#6488=CARTESIAN_POINT('',(6.8,-0.349999999999996,19.9425905855029));
#6489=CARTESIAN_POINT('Origin',(6.8,-1.05,19.9731532455389));
#6490=CARTESIAN_POINT('',(6.8,-0.349999999999996,8.5));
#6491=CARTESIAN_POINT('Origin',(6.8,-1.89524105843746,10.3120037391573));
#6492=CARTESIAN_POINT('',(6.8,-0.169999999999996,22.));
#6493=CARTESIAN_POINT('Origin',(6.8,-0.811431821812193,22.7));
#6494=CARTESIAN_POINT('',(6.8,-1.19790476977324,10.2509947192339));
#6495=CARTESIAN_POINT('Origin',(6.8,-3.75,22.7));
#6496=CARTESIAN_POINT('',(6.8,0.170000000000003,22.));
#6497=CARTESIAN_POINT('Origin',(6.8,0.811431821812198,22.7));
#6498=CARTESIAN_POINT('',(6.8,-3.75,22.));
#6499=CARTESIAN_POINT('Origin',(6.8,1.83827013223325,10.9631844054083));
#6500=CARTESIAN_POINT('',(6.8,0.350000000000003,19.9425905855029));
#6501=CARTESIAN_POINT('',(6.8,1.14093384356903,10.9021753854849));
#6502=CARTESIAN_POINT('Origin',(6.8,1.05,19.9731532455389));
#6503=CARTESIAN_POINT('Origin',(6.8,1.05,8.5));
#6504=CARTESIAN_POINT('',(6.8,0.350000000000003,19.057409414497));
#6505=CARTESIAN_POINT('',(6.8,0.350000000000003,8.5));
#6506=CARTESIAN_POINT('Origin',(6.8,1.05,19.0268467544611));
#6507=CARTESIAN_POINT('Origin',(6.8,0.145200399980681,8.68494000272267));
#6508=CARTESIAN_POINT('',(6.8,-0.552135888683541,8.74594902264603));
#6509=CARTESIAN_POINT('Origin',(3.74999998005236,0.260000000000003,20.9712952927515));
#6510=CARTESIAN_POINT('',(3.74999998005236,0.170000000000003,22.));
#6511=CARTESIAN_POINT('',(3.74999998005236,0.350000000000003,19.9425905855029));
#6512=CARTESIAN_POINT('Origin',(7.5,0.350000000000003,17.));
#6513=CARTESIAN_POINT('',(3.74999998005236,0.350000000000003,19.057409414497));
#6514=CARTESIAN_POINT('Origin',(3.74999998005236,0.260000000000003,18.0287047072485));
#6515=CARTESIAN_POINT('',(3.74999998005236,0.170000000000003,17.));
#6516=CARTESIAN_POINT('Origin',(0.651920220572625,-0.259999999999997,18.0287047072485));
#6517=CARTESIAN_POINT('',(0.651920220572625,-0.169999999999997,17.));
#6518=CARTESIAN_POINT('',(0.651920220572625,-0.349999999999997,19.057409414497));
#6519=CARTESIAN_POINT('Origin',(0.651920220572625,-0.259999999999997,20.9712952927515));
#6520=CARTESIAN_POINT('',(0.651920220572625,-0.349999999999997,19.9425905855029));
#6521=CARTESIAN_POINT('',(0.651920220572625,-0.169999999999997,22.));
#6522=CARTESIAN_POINT('Origin',(1.30384048104053,-0.349999999999997,17.));
#6523=CARTESIAN_POINT('Ctrl Pts',(0.472632066458327,-1.1130278419059,22.0089199840902));
#6524=CARTESIAN_POINT('Ctrl Pts',(0.51173726081832,-1.14808899185079,21.4653452569457));
#6525=CARTESIAN_POINT('Ctrl Pts',(0.551548382027796,-1.1821857830451,20.921716710671));
#6526=CARTESIAN_POINT('Ctrl Pts',(0.591914133661044,-1.215433435458,20.3780452776932));
#6527=CARTESIAN_POINT('Ctrl Pts',(0.370962640358013,-1.1568049175006,22.0025597052758));
#6528=CARTESIAN_POINT('Ctrl Pts',(0.412479813413968,-1.19307319863221,21.4592155917087));
#6529=CARTESIAN_POINT('Ctrl Pts',(0.454503050707061,-1.22810331740138,20.9157837200399));
#6530=CARTESIAN_POINT('Ctrl Pts',(0.496988628039708,-1.26222109866404,20.3722998947901));
#6531=CARTESIAN_POINT('Ctrl Pts',(0.21970267510869,-1.29462987118568,21.9973060827386));
#6532=CARTESIAN_POINT('Ctrl Pts',(0.265625049709169,-1.33044205750341,21.4541605464129));
#6533=CARTESIAN_POINT('Ctrl Pts',(0.311729032525427,-1.36503244269732,20.9109171151964));
#6534=CARTESIAN_POINT('Ctrl Pts',(0.357937646622727,-1.39856239014359,20.3675930711124));
#6535=CARTESIAN_POINT('Ctrl Pts',(0.16963694173312,-1.48848297247722,22.0041497749794));
#6536=CARTESIAN_POINT('Ctrl Pts',(0.217185744366141,-1.52125277858147,21.4607456776569));
#6537=CARTESIAN_POINT('Ctrl Pts',(0.264721523439172,-1.55300373183115,20.9172687028464));
#6538=CARTESIAN_POINT('Ctrl Pts',(0.31227964285791,-1.58387840994257,20.3737362405159));
#6539=CARTESIAN_POINT('Ctrl Pts',(0.169219602513281,-1.57150223011074,22.0089199840902));
#6540=CARTESIAN_POINT('Ctrl Pts',(0.216776228917615,-1.60297459490466,21.4653452569457));
#6541=CARTESIAN_POINT('Ctrl Pts',(0.264337563885738,-1.63350824330056,20.921716710671));
#6542=CARTESIAN_POINT('Ctrl Pts',(0.311902650954183,-1.66324983090338,20.3780452776932));
#6543=CARTESIAN_POINT('',(0.473273840472151,-1.113603103362,22.0000000002533));
#6544=CARTESIAN_POINT('',(0.590306534720228,-1.21410862686414,20.3997013951178));
#6545=CARTESIAN_POINT('Ctrl Pts',(0.473273840117424,-1.11360310352543,22.000000000283));
#6546=CARTESIAN_POINT('Ctrl Pts',(0.511653477020479,-1.14799659003498,21.4666154514408));
#6547=CARTESIAN_POINT('Ctrl Pts',(0.550712023087252,-1.18146214462914,20.9331791400965));
#6548=CARTESIAN_POINT('Ctrl Pts',(0.590306532721442,-1.21410862769321,20.3997013952607));
#6549=CARTESIAN_POINT('',(0.170000000022503,-1.57201860234191,21.9999999997428));
#6550=CARTESIAN_POINT('Ctrl Pts',(0.47327384013582,-1.11360310354192,22.0000000000273));
#6551=CARTESIAN_POINT('Ctrl Pts',(0.449221632012457,-1.12382526802916,22.0000000133559));
#6552=CARTESIAN_POINT('Ctrl Pts',(0.426112144193562,-1.13595435154546,22.0000075564596));
#6553=CARTESIAN_POINT('Ctrl Pts',(0.404095161182217,-1.14979019832586,22.0000143406474));
#6554=CARTESIAN_POINT('Ctrl Pts',(0.381713078832257,-1.16385547974343,22.0000212373349));
#6555=CARTESIAN_POINT('Ctrl Pts',(0.360458979532986,-1.17968541749695,22.0000273045915));
#6556=CARTESIAN_POINT('Ctrl Pts',(0.3405167221478,-1.19711519496696,22.0000287478666));
#6557=CARTESIAN_POINT('Ctrl Pts',(0.331236505180365,-1.2052262183828,22.000029419501));
#6558=CARTESIAN_POINT('Ctrl Pts',(0.322240843649404,-1.21368425422949,22.0000291627995));
#6559=CARTESIAN_POINT('Ctrl Pts',(0.313551182219729,-1.22247519910558,22.0000279930773));
#6560=CARTESIAN_POINT('Ctrl Pts',(0.294873137682362,-1.24137094795033,22.0000254788109));
#6561=CARTESIAN_POINT('Ctrl Pts',(0.277755564385973,-1.26165162393094,22.0000183547609));
#6562=CARTESIAN_POINT('Ctrl Pts',(0.262366449349485,-1.28313512185808,22.0000108098808));
#6563=CARTESIAN_POINT('Ctrl Pts',(0.251000387958378,-1.29900236021172,22.0000052373985));
#6564=CARTESIAN_POINT('Ctrl Pts',(0.240577657084396,-1.31552677373404,21.9999995352777));
#6565=CARTESIAN_POINT('Ctrl Pts',(0.231179840591092,-1.33264671970067,21.9999972791669));
#6566=CARTESIAN_POINT('Ctrl Pts',(0.22227088039355,-1.34887611908396,21.9999951404147));
#6567=CARTESIAN_POINT('Ctrl Pts',(0.214283026706329,-1.36564100579291,21.9999961198694));
#6568=CARTESIAN_POINT('Ctrl Pts',(0.207242016021761,-1.38285722087996,21.9999975984035));
#6569=CARTESIAN_POINT('Ctrl Pts',(0.197278837313674,-1.40721852854919,21.9999996905605));
#6570=CARTESIAN_POINT('Ctrl Pts',(0.189288138946349,-1.43229004540464,22.0000026065601));
#6571=CARTESIAN_POINT('Ctrl Pts',(0.183291623127035,-1.45781314766655,22.0000033414711));
#6572=CARTESIAN_POINT('Ctrl Pts',(0.177283267008316,-1.48338664605543,22.0000040778333));
#6573=CARTESIAN_POINT('Ctrl Pts',(0.173276656308797,-1.5094148632517,22.0000026741017));
#6574=CARTESIAN_POINT('Ctrl Pts',(0.171341963866874,-1.53565331147079,22.000001249968));
#6575=CARTESIAN_POINT('Ctrl Pts',(0.170450871308339,-1.54773837752516,22.0000005940317));
#6576=CARTESIAN_POINT('Ctrl Pts',(0.170000016694117,-1.55986813543333,22.0000000007219));
#6577=CARTESIAN_POINT('Ctrl Pts',(0.169999999997611,-1.57201860263089,22.0000000000273));
#6578=CARTESIAN_POINT('',(0.311902650954183,-1.66324983090332,20.3780452776932));
#6579=CARTESIAN_POINT('Ctrl Pts',(0.170000000020186,-1.57201860264583,21.9999999997693));
#6580=CARTESIAN_POINT('Ctrl Pts',(0.217296545264039,-1.60330860625686,21.4593980138921));
#6581=CARTESIAN_POINT('Ctrl Pts',(0.264597742526618,-1.63367092829321,20.9187428551976));
#6582=CARTESIAN_POINT('Ctrl Pts',(0.311902650954183,-1.66324983090338,20.3780452776932));
#6583=CARTESIAN_POINT('Ctrl Pts',(0.311902650954183,-1.66324983090338,20.3780452776932));
#6584=CARTESIAN_POINT('Ctrl Pts',(0.311903105238261,-1.66238284057581,20.3780400852024));
#6585=CARTESIAN_POINT('Ctrl Pts',(0.311905837213488,-1.66151584580202,20.3780350917818));
#6586=CARTESIAN_POINT('Ctrl Pts',(0.311910844307373,-1.66064885538362,20.3780302972474));
#6587=CARTESIAN_POINT('Ctrl Pts',(0.312062753664772,-1.63434538268062,20.3778848366953));
#6588=CARTESIAN_POINT('Ctrl Pts',(0.314303857290001,-1.60813942124075,20.3779225544795));
#6589=CARTESIAN_POINT('Ctrl Pts',(0.318545308476952,-1.58227365902858,20.3781372752228));
#6590=CARTESIAN_POINT('Ctrl Pts',(0.322807090720218,-1.55628391135837,20.3783530252128));
#6591=CARTESIAN_POINT('Ctrl Pts',(0.329088718064592,-1.53063627444994,20.3787474288968));
#6592=CARTESIAN_POINT('Ctrl Pts',(0.337350760701174,-1.5055836592159,20.3793190376616));
#6593=CARTESIAN_POINT('Ctrl Pts',(0.339676941182538,-1.49853008818898,20.3794799742738));
#6594=CARTESIAN_POINT('Ctrl Pts',(0.342160403840772,-1.49152379474532,20.3796549898018));
#6595=CARTESIAN_POINT('Ctrl Pts',(0.344800945144104,-1.48457074945026,20.3798441291093));
#6596=CARTESIAN_POINT('Ctrl Pts',(0.351455743567957,-1.46704740497079,20.3803208056013));
#6597=CARTESIAN_POINT('Ctrl Pts',(0.359074192224764,-1.44994943171919,20.3808846742177));
#6598=CARTESIAN_POINT('Ctrl Pts',(0.367632447302587,-1.43336368562817,20.3815347023761));
#6599=CARTESIAN_POINT('Ctrl Pts',(0.37975622133152,-1.40986802723984,20.3824555436495));
#6600=CARTESIAN_POINT('Ctrl Pts',(0.3937643148835,-1.38739861181045,20.3835490495975));
#6601=CARTESIAN_POINT('Ctrl Pts',(0.409471635557465,-1.36612284799787,20.3847976765927));
#6602=CARTESIAN_POINT('Ctrl Pts',(0.41822034801931,-1.3542726067081,20.385493140751));
#6603=CARTESIAN_POINT('Ctrl Pts',(0.42749704185984,-1.34279313948621,20.3862368264178));
#6604=CARTESIAN_POINT('Ctrl Pts',(0.43727492703116,-1.33171800724522,20.3870264107375));
#6605=CARTESIAN_POINT('Ctrl Pts',(0.454821251039077,-1.31184378543486,20.3884433124562));
#6606=CARTESIAN_POINT('Ctrl Pts',(0.473849181520577,-1.29341693699206,20.389997128338));
#6607=CARTESIAN_POINT('Ctrl Pts',(0.494166351824818,-1.27659634248094,20.3916722464055));
#6608=CARTESIAN_POINT('Ctrl Pts',(0.514223131435279,-1.25999132554333,20.3933258956785));
#6609=CARTESIAN_POINT('Ctrl Pts',(0.535537331048552,-1.24495079926253,20.3950977999118));
#6610=CARTESIAN_POINT('Ctrl Pts',(0.557956850809194,-1.23166428568062,20.3969778289832));
#6611=CARTESIAN_POINT('Ctrl Pts',(0.56849998672743,-1.22541609124697,20.39786194257));
#6612=CARTESIAN_POINT('Ctrl Pts',(0.579287947535492,-1.21955640551461,20.3987700347817));
#6613=CARTESIAN_POINT('Ctrl Pts',(0.590306532721442,-1.21410862769321,20.3997013952607));
#6614=CARTESIAN_POINT('Ctrl Pts',(0.311902650954134,-1.66324983090334,18.6219547223062));
#6615=CARTESIAN_POINT('Ctrl Pts',(0.325316312479284,-1.65671739925447,18.7752735751102));
#6616=CARTESIAN_POINT('Ctrl Pts',(0.338650946622845,-1.6500226933816,18.9276891408093));
#6617=CARTESIAN_POINT('Ctrl Pts',(0.351902650954131,-1.6431676725155,19.0791568144166));
#6618=CARTESIAN_POINT('Ctrl Pts',(0.311508605286017,-1.55673084824136,18.6174507597099));
#6619=CARTESIAN_POINT('Ctrl Pts',(0.324929017615095,-1.5509703825356,18.7707088275224));
#6620=CARTESIAN_POINT('Ctrl Pts',(0.338235263258578,-1.54503522719145,18.9230673608157));
#6621=CARTESIAN_POINT('Ctrl Pts',(0.351493142810045,-1.53895189261855,19.0744761149113));
#6622=CARTESIAN_POINT('Ctrl Pts',(0.372384336802743,-1.37082483951244,18.6042039559695));
#6623=CARTESIAN_POINT('Ctrl Pts',(0.384867151493803,-1.3663832512867,18.7574381276045));
#6624=CARTESIAN_POINT('Ctrl Pts',(0.397294110091181,-1.36178693215039,18.9097696184143));
#6625=CARTESIAN_POINT('Ctrl Pts',(0.409637747641081,-1.3570246549969,19.0611555820634));
#6626=CARTESIAN_POINT('Ctrl Pts',(0.519529660787787,-1.2485682765012,18.5861214425556));
#6627=CARTESIAN_POINT('Ctrl Pts',(0.530113622337165,-1.24413030767709,18.7394150399586));
#6628=CARTESIAN_POINT('Ctrl Pts',(0.54064394461033,-1.23954915026321,18.8918053816373));
#6629=CARTESIAN_POINT('Ctrl Pts',(0.551111203228053,-1.23484383924734,19.0432486823205));
#6630=CARTESIAN_POINT('Ctrl Pts',(0.591081081081086,-1.21372284957811,18.5783768509324));
#6631=CARTESIAN_POINT('Ctrl Pts',(0.60086942868052,-1.20895593999651,18.7316957037364));
#6632=CARTESIAN_POINT('Ctrl Pts',(0.610600107650146,-1.20407061408927,18.8841112694355));
#6633=CARTESIAN_POINT('Ctrl Pts',(0.620270270270273,-1.19906830156536,19.0355789430428));
#6634=CARTESIAN_POINT('',(0.592474805590143,-1.21304311742861,18.6002073223866));
#6635=CARTESIAN_POINT('',(0.620270270270273,-1.19906830156536,19.0355789430428));
#6636=CARTESIAN_POINT('Ctrl Pts',(0.592474805572536,-1.21304311739335,18.6002073221108));
#6637=CARTESIAN_POINT('Ctrl Pts',(0.601793226432761,-1.20849181152099,18.7461655220747));
#6638=CARTESIAN_POINT('Ctrl Pts',(0.611059201692425,-1.20383312771313,18.8913022453562));
#6639=CARTESIAN_POINT('Ctrl Pts',(0.620270270270273,-1.19906830156536,19.0355789430428));
#6640=CARTESIAN_POINT('',(0.350000000000003,-1.6431676725155,19.05739834251));
#6641=CARTESIAN_POINT('Ctrl Pts',(0.620270270270273,-1.19906830156536,19.0355789430428));
#6642=CARTESIAN_POINT('Ctrl Pts',(0.619518613326173,-1.19945712883672,19.035620548899));
#6643=CARTESIAN_POINT('Ctrl Pts',(0.618767955252148,-1.19984789613037,19.0356621551577));
#6644=CARTESIAN_POINT('Ctrl Pts',(0.618018302247069,-1.20024059757338,19.0357037614223));
#6645=CARTESIAN_POINT('Ctrl Pts',(0.594768624898017,-1.21241980819837,19.0369941347307));
#6646=CARTESIAN_POINT('Ctrl Pts',(0.57256390490474,-1.22641346650705,19.0382800932522));
#6647=CARTESIAN_POINT('Ctrl Pts',(0.55157929063143,-1.24203375738944,19.0395495545151));
#6648=CARTESIAN_POINT('Ctrl Pts',(0.530498622890306,-1.25772554747063,19.0408248265188));
#6649=CARTESIAN_POINT('Ctrl Pts',(0.510648181944661,-1.27505975011131,19.042083582446));
#6650=CARTESIAN_POINT('Ctrl Pts',(0.492235258902966,-1.29388783761237,19.0433129065256));
#6651=CARTESIAN_POINT('Ctrl Pts',(0.488198332807558,-1.29801578609657,19.0435824286675));
#6652=CARTESIAN_POINT('Ctrl Pts',(0.484230653899514,-1.30221567367875,19.0438505291622));
#6653=CARTESIAN_POINT('Ctrl Pts',(0.48033467703251,-1.30648613993667,19.0441170577753));
#6654=CARTESIAN_POINT('Ctrl Pts',(0.467446433256797,-1.3206132284813,19.0449987585287));
#6655=CARTESIAN_POINT('Ctrl Pts',(0.45540594385883,-1.33544196505099,19.0458589682121));
#6656=CARTESIAN_POINT('Ctrl Pts',(0.444284172654343,-1.35090808362594,19.0466925666182));
#6657=CARTESIAN_POINT('Ctrl Pts',(0.428869911946934,-1.37234340894083,19.0478478954701));
#6658=CARTESIAN_POINT('Ctrl Pts',(0.415218173652285,-1.39500241638586,19.0489522699272));
#6659=CARTESIAN_POINT('Ctrl Pts',(0.403396651785331,-1.41864556312594,19.0499996122718));
#6660=CARTESIAN_POINT('Ctrl Pts',(0.397685803391217,-1.43006730967533,19.0505055719456));
#6661=CARTESIAN_POINT('Ctrl Pts',(0.392402758210555,-1.44171913791932,19.0509981817654));
#6662=CARTESIAN_POINT('Ctrl Pts',(0.387559183673165,-1.45357563247785,19.0514764794234));
#6663=CARTESIAN_POINT('Ctrl Pts',(0.377535713916743,-1.47811189463448,19.0524662860366));
#6664=CARTESIAN_POINT('Ctrl Pts',(0.369464447507928,-1.50334407368432,19.0533878485433));
#6665=CARTESIAN_POINT('Ctrl Pts',(0.363400103296427,-1.5290288516992,19.0542330899273));
#6666=CARTESIAN_POINT('Ctrl Pts',(0.357406308400494,-1.55441482683512,19.0550684982282));
#6667=CARTESIAN_POINT('Ctrl Pts',(0.353372701527854,-1.58024422022856,19.05582943674));
#6668=CARTESIAN_POINT('Ctrl Pts',(0.351399731837949,-1.60629582609776,19.0565045930901));
#6669=CARTESIAN_POINT('Ctrl Pts',(0.350472067068948,-1.61854495342314,19.0568220428526));
#6670=CARTESIAN_POINT('Ctrl Pts',(0.350000675823528,-1.63084328616898,19.0571204695911));
#6671=CARTESIAN_POINT('Ctrl Pts',(0.350000019709251,-1.64316767556562,19.0573983407501));
#6672=CARTESIAN_POINT('',(0.350000000000003,-1.64415050604905,19.057409414497));
#6673=CARTESIAN_POINT('Ctrl Pts',(0.350000019709251,-1.64316767556562,19.0573983407501));
#6674=CARTESIAN_POINT('Ctrl Pts',(0.350000002315894,-1.6434946134172,19.0574057121718));
#6675=CARTESIAN_POINT('Ctrl Pts',(0.349999995623699,-1.64382222358516,19.057409414564));
#6676=CARTESIAN_POINT('Ctrl Pts',(0.349999999975302,-1.64415050600012,19.0574094142147));
#6677=CARTESIAN_POINT('',(0.311902650954134,-1.66324983090334,18.6219547223062));
#6678=CARTESIAN_POINT('Origin',(-0.498097349045873,-6.1717621950927E-17,
9.36361235706943));
#6679=CARTESIAN_POINT('',(0.590299759778407,-1.21410304075308,18.6002073223026));
#6680=CARTESIAN_POINT('Ctrl Pts',(0.311902650954134,-1.66324983090334,18.6219547223062));
#6681=CARTESIAN_POINT('Ctrl Pts',(0.311903105238211,-1.66238284057557,18.621959914797));
#6682=CARTESIAN_POINT('Ctrl Pts',(0.311905880652464,-1.66151587065834,18.6219649049082));
#6683=CARTESIAN_POINT('Ctrl Pts',(0.311910973393739,-1.6606489292319,18.6219696928894));
#6684=CARTESIAN_POINT('Ctrl Pts',(0.312064542496447,-1.63450673786801,18.6221140721044));
#6685=CARTESIAN_POINT('Ctrl Pts',(0.314320283162715,-1.6084826768101,18.6220745065886));
#6686=CARTESIAN_POINT('Ctrl Pts',(0.3185572516875,-1.58279547433559,18.6218594375315));
#6687=CARTESIAN_POINT('Ctrl Pts',(0.32286242429192,-1.55669477527905,18.6216409064267));
#6688=CARTESIAN_POINT('Ctrl Pts',(0.329213426216274,-1.53094056762208,18.6212410941353));
#6689=CARTESIAN_POINT('Ctrl Pts',(0.337535390590536,-1.50576910325752,18.6206646386363));
#6690=CARTESIAN_POINT('Ctrl Pts',(0.339874322491561,-1.49869453067465,18.6205026227834));
#6691=CARTESIAN_POINT('Ctrl Pts',(0.342369240500491,-1.49166609755395,18.6203266324833));
#6692=CARTESIAN_POINT('Ctrl Pts',(0.345019155973369,-1.48468936561556,18.6201367258822));
#6693=CARTESIAN_POINT('Ctrl Pts',(0.35443780654022,-1.4598918198452,18.6194617368365));
#6694=CARTESIAN_POINT('Ctrl Pts',(0.365744281374721,-1.43592131709588,18.6186158835887));
#6695=CARTESIAN_POINT('Ctrl Pts',(0.378844470283596,-1.41300629987015,18.6176067026676));
#6696=CARTESIAN_POINT('Ctrl Pts',(0.388406992657092,-1.39627941398825,18.6168700480128));
#6697=CARTESIAN_POINT('Ctrl Pts',(0.39892638498339,-1.38011496012572,18.6160462712444));
#6698=CARTESIAN_POINT('Ctrl Pts',(0.410381717471907,-1.36460967156036,18.6151372775314));
#6699=CARTESIAN_POINT('Ctrl Pts',(0.41878532983433,-1.35323501833214,18.614470441295));
#6700=CARTESIAN_POINT('Ctrl Pts',(0.427692949032744,-1.34221525873703,18.6137577233049));
#6701=CARTESIAN_POINT('Ctrl Pts',(0.437075682572119,-1.3315766805998,18.613001174385));
#6702=CARTESIAN_POINT('Ctrl Pts',(0.454461759720898,-1.31186354055686,18.6115992995652));
#6703=CARTESIAN_POINT('Ctrl Pts',(0.473348941165074,-1.29360204021251,18.6100572748802));
#6704=CARTESIAN_POINT('Ctrl Pts',(0.493515472976749,-1.27692436940778,18.6083929085481));
#6705=CARTESIAN_POINT('Ctrl Pts',(0.513686207590058,-1.26024322289672,18.6067281953541));
#6706=CARTESIAN_POINT('Ctrl Pts',(0.53513790124564,-1.2451457203433,18.6049409597324));
#6707=CARTESIAN_POINT('Ctrl Pts',(0.557683120574135,-1.23180156304918,18.6030475956941));
#6708=CARTESIAN_POINT('Ctrl Pts',(0.568319815575114,-1.22550587219274,18.6021543182544));
#6709=CARTESIAN_POINT('Ctrl Pts',(0.579200314582478,-1.21960107559331,18.6012374092721));
#6710=CARTESIAN_POINT('Ctrl Pts',(0.590306557468444,-1.21410872870425,18.6002986066758));
#6711=CARTESIAN_POINT('Origin',(0.,0.,18.6002073223866));
#6712=CARTESIAN_POINT('Origin',(0.850000000000003,-1.6431676725155,17.));
#6713=CARTESIAN_POINT('',(0.620270270270273,-1.19906830156536,19.9644210569572));
#6714=CARTESIAN_POINT('',(0.620270270270273,-1.19906830156536,17.));
#6715=CARTESIAN_POINT('',(0.350000000000003,-1.6431676725155,19.94260165749));
#6716=CARTESIAN_POINT('Ctrl Pts',(0.620270270270272,-1.19906830156536,19.9644210569572));
#6717=CARTESIAN_POINT('Ctrl Pts',(0.619518613326384,-1.19945712883661,19.964379451101));
#6718=CARTESIAN_POINT('Ctrl Pts',(0.61876799355321,-1.1998479212523,19.9643378470518));
#6719=CARTESIAN_POINT('Ctrl Pts',(0.618018416064285,-1.20024067224396,19.9642962451502));
#6720=CARTESIAN_POINT('Ctrl Pts',(0.594887586533552,-1.21236037483703,19.9630124732815));
#6721=CARTESIAN_POINT('Ctrl Pts',(0.572826603801751,-1.22629960695112,19.9617351118083));
#6722=CARTESIAN_POINT('Ctrl Pts',(0.551976077351135,-1.24185284146441,19.9604742004393));
#6723=CARTESIAN_POINT('Ctrl Pts',(0.530797085362667,-1.25765109144778,19.9591934254984));
#6724=CARTESIAN_POINT('Ctrl Pts',(0.51086597826933,-1.27511547106029,19.9579294953115));
#6725=CARTESIAN_POINT('Ctrl Pts',(0.492360561064238,-1.29407338429921,19.9566936163623));
#6726=CARTESIAN_POINT('Ctrl Pts',(0.488347449396034,-1.2981846249149,19.9564256018574));
#6727=CARTESIAN_POINT('Ctrl Pts',(0.484401531620217,-1.3023662338475,19.9561589132792));
#6728=CARTESIAN_POINT('Ctrl Pts',(0.480524879798176,-1.30661664801198,19.9558936783598));
#6729=CARTESIAN_POINT('Ctrl Pts',(0.462673329290938,-1.326189332539,19.9546723010536));
#6730=CARTESIAN_POINT('Ctrl Pts',(0.44641014101561,-1.34708382718748,19.9534899193233));
#6731=CARTESIAN_POINT('Ctrl Pts',(0.431896368785756,-1.3691134743124,19.9523584385092));
#6732=CARTESIAN_POINT('Ctrl Pts',(0.421596499140741,-1.38474707322238,19.9515554698042));
#6733=CARTESIAN_POINT('Ctrl Pts',(0.412178251742778,-1.4009533151035,19.9507781424034));
#6734=CARTESIAN_POINT('Ctrl Pts',(0.403712059222328,-1.41767490236513,19.9500313980505));
#6735=CARTESIAN_POINT('Ctrl Pts',(0.39779341409787,-1.42936482563113,19.9495093552534));
#6736=CARTESIAN_POINT('Ctrl Pts',(0.392340320109433,-1.44130678918721,19.9490022733559));
#6737=CARTESIAN_POINT('Ctrl Pts',(0.387361291654793,-1.45347094107217,19.9485109411779));
#6738=CARTESIAN_POINT('Ctrl Pts',(0.377395984781851,-1.47781695706444,19.9475275613933));
#6739=CARTESIAN_POINT('Ctrl Pts',(0.369398895835983,-1.5028751013874,19.9466141271543));
#6740=CARTESIAN_POINT('Ctrl Pts',(0.363389861237526,-1.52838777557291,19.9457764758917));
#6741=CARTESIAN_POINT('Ctrl Pts',(0.357378486109436,-1.55391038699027,19.9449384983623));
#6742=CARTESIAN_POINT('Ctrl Pts',(0.353356441054522,-1.57988922929637,19.9441762776372));
#6743=CARTESIAN_POINT('Ctrl Pts',(0.351392327937339,-1.60608067713697,19.9434992435633));
#6744=CARTESIAN_POINT('Ctrl Pts',(0.350468165114424,-1.61840438810902,19.9431806826232));
#6745=CARTESIAN_POINT('Ctrl Pts',(0.350000339417581,-1.6307752482835,19.94288104082));
#6746=CARTESIAN_POINT('Ctrl Pts',(0.350000011181198,-1.64316767239594,19.942601658817));
#6747=CARTESIAN_POINT('',(0.350000000000003,-1.6431676725155,17.));
#6748=CARTESIAN_POINT('Ctrl Pts',(0.591081081081122,-1.2137228495781,20.4216231490671));
#6749=CARTESIAN_POINT('Ctrl Pts',(0.600869428680543,-1.20895593999649,20.2683042962632));
#6750=CARTESIAN_POINT('Ctrl Pts',(0.610600107650157,-1.20407061408927,20.1158887305643));
#6751=CARTESIAN_POINT('Ctrl Pts',(0.620270270270272,-1.19906830156536,19.9644210569572));
#6752=CARTESIAN_POINT('Ctrl Pts',(0.495679187356727,-1.26018341880887,20.4112970269028));
#6753=CARTESIAN_POINT('Ctrl Pts',(0.506536216850443,-1.25586236298707,20.2580124085031));
#6754=CARTESIAN_POINT('Ctrl Pts',(0.517317745449233,-1.25136863914151,20.1056293948698));
#6755=CARTESIAN_POINT('Ctrl Pts',(0.528058180880646,-1.24676901847467,19.9541947379202));
#6756=CARTESIAN_POINT('Ctrl Pts',(0.356235761646095,-1.39683191461409,20.3932751475146));
#6757=CARTESIAN_POINT('Ctrl Pts',(0.368971533554493,-1.39221895638657,20.240047671702));
#6758=CARTESIAN_POINT('Ctrl Pts',(0.381644767784443,-1.38745420482824,20.0877224432472));
#6759=CARTESIAN_POINT('Ctrl Pts',(0.394234513902233,-1.38251887247632,19.9363430096624));
#6760=CARTESIAN_POINT('Ctrl Pts',(0.311607116703095,-1.58336059390683,20.3814232496404));
#6761=CARTESIAN_POINT('Ctrl Pts',(0.325019497232425,-1.57740225215922,20.2281495168846));
#6762=CARTESIAN_POINT('Ctrl Pts',(0.338345194638162,-1.57128658713879,20.0757776288737));
#6763=CARTESIAN_POINT('Ctrl Pts',(0.351595519846065,-1.56500583759278,19.9243537102123));
#6764=CARTESIAN_POINT('Ctrl Pts',(0.311902650954182,-1.66324983090332,20.3780452776932));
#6765=CARTESIAN_POINT('Ctrl Pts',(0.325316312479315,-1.65671739925445,20.2247264248894));
#6766=CARTESIAN_POINT('Ctrl Pts',(0.33865094662286,-1.65002269338159,20.0723108591905));
#6767=CARTESIAN_POINT('Ctrl Pts',(0.351902650954129,-1.6431676725155,19.9208431855834));
#6768=CARTESIAN_POINT('',(0.350000000000003,-1.64415050604905,19.9425905855029));
#6769=CARTESIAN_POINT('Origin',(-0.498097349045873,-6.1717621950927E-17,
29.6363876429306));
#6770=CARTESIAN_POINT('Ctrl Pts',(0.3499999999753,-1.64415050600012,19.9425905857853));
#6771=CARTESIAN_POINT('Ctrl Pts',(0.349999998724999,-1.64382224473072,19.94259058566));
#6772=CARTESIAN_POINT('Ctrl Pts',(0.350000002531575,-1.64349463349528,19.9425942874955));
#6773=CARTESIAN_POINT('Ctrl Pts',(0.350000011181198,-1.64316767239594,19.942601658817));
#6774=CARTESIAN_POINT('',(0.592474805590143,-1.21304311742861,20.3997926776134));
#6775=CARTESIAN_POINT('Ctrl Pts',(0.592474805572535,-1.21304311739335,20.3997926778892));
#6776=CARTESIAN_POINT('Ctrl Pts',(0.60179322643276,-1.20849181152099,20.2538344779253));
#6777=CARTESIAN_POINT('Ctrl Pts',(0.611059201692424,-1.20383312771313,20.1086977546438));
#6778=CARTESIAN_POINT('Ctrl Pts',(0.620270270270272,-1.19906830156536,19.9644210569572));
#6779=CARTESIAN_POINT('Origin',(0.,0.,20.3997926776134));
#6780=CARTESIAN_POINT('Ctrl Pts',(0.169219791303661,-1.57150235504978,16.9910821737937));
#6781=CARTESIAN_POINT('Ctrl Pts',(0.216776354836292,-1.60297467573388,17.5346561823113));
#6782=CARTESIAN_POINT('Ctrl Pts',(0.264337626926445,-1.63350828271877,18.0782840098876));
#6783=CARTESIAN_POINT('Ctrl Pts',(0.311902650954134,-1.66324983090334,18.6219547223062));
#6784=CARTESIAN_POINT('Ctrl Pts',(0.169776243517901,-1.46081001842909,16.9974424517065));
#6785=CARTESIAN_POINT('Ctrl Pts',(0.217343504998701,-1.49402948951707,17.5407858470181));
#6786=CARTESIAN_POINT('Ctrl Pts',(0.264833060961005,-1.52615628198782,18.08421700027));
#6787=CARTESIAN_POINT('Ctrl Pts',(0.312405306825769,-1.55742126962226,18.6277001052093));
#6788=CARTESIAN_POINT('Ctrl Pts',(0.237510517187453,-1.26770827286442,17.0026968434309));
#6789=CARTESIAN_POINT('Ctrl Pts',(0.282824307039098,-1.30389985852666,17.545841661824));
#6790=CARTESIAN_POINT('Ctrl Pts',(0.328389510319249,-1.33883919862234,18.0890842404087));
#6791=CARTESIAN_POINT('Ctrl Pts',(0.374096686797843,-1.37270796467826,18.632407564394));
#6792=CARTESIAN_POINT('Ctrl Pts',(0.396380159259393,-1.14586079129335,16.9958523822283));
#6793=CARTESIAN_POINT('Ctrl Pts',(0.4372796815839,-1.18181284431506,17.5392557611984));
#6794=CARTESIAN_POINT('Ctrl Pts',(0.478775950233779,-1.21663456947903,18.082732017528));
#6795=CARTESIAN_POINT('Ctrl Pts',(0.520720004444998,-1.2505241828625,18.6262637594835));
#6796=CARTESIAN_POINT('Ctrl Pts',(0.4726322216982,-1.11302798109171,16.9910821737937));
#6797=CARTESIAN_POINT('Ctrl Pts',(0.51173736622868,-1.14808908211857,17.5346561823113));
#6798=CARTESIAN_POINT('Ctrl Pts',(0.551548435526816,-1.1821858271101,18.0782840098876));
#6799=CARTESIAN_POINT('Ctrl Pts',(0.591914133661001,-1.21543343545797,18.6219547223062));
#6800=CARTESIAN_POINT('',(0.170000000022714,-1.57201860234219,17.0000000002596));
#6801=CARTESIAN_POINT('Ctrl Pts',(0.311902650954134,-1.66324983090334,18.6219547223062));
#6802=CARTESIAN_POINT('Ctrl Pts',(0.26459774262528,-1.6336709283549,18.0812571459301));
#6803=CARTESIAN_POINT('Ctrl Pts',(0.217296545310222,-1.60330860627794,17.5406019866357));
#6804=CARTESIAN_POINT('Ctrl Pts',(0.170000000020403,-1.57201860264582,17.0000000002332));
#6805=CARTESIAN_POINT('',(0.473273840471811,-1.11360310336169,16.9999999997443));
#6806=CARTESIAN_POINT('Ctrl Pts',(0.169999999997617,-1.57201860263074,16.9999999999727));
#6807=CARTESIAN_POINT('Ctrl Pts',(0.17000011640439,-1.54585146667847,16.9999999866434));
#6808=CARTESIAN_POINT('Ctrl Pts',(0.172129002194432,-1.51980614738053,16.9999924456448));
#6809=CARTESIAN_POINT('Ctrl Pts',(0.17626090272936,-1.49409976634427,16.9999856900055));
#6810=CARTESIAN_POINT('Ctrl Pts',(0.180459094520242,-1.46798095807978,16.9999788259803));
#6811=CARTESIAN_POINT('Ctrl Pts',(0.186725427520118,-1.44221075106196,16.9999728179346));
#6812=CARTESIAN_POINT('Ctrl Pts',(0.194980124289788,-1.41702344071606,16.9999714373553));
#6813=CARTESIAN_POINT('Ctrl Pts',(0.198796202619715,-1.40537955458892,16.9999707991249));
#6814=CARTESIAN_POINT('Ctrl Pts',(0.203037912648275,-1.39386045390612,16.999971077001));
#6815=CARTESIAN_POINT('Ctrl Pts',(0.207700744626933,-1.38249095626133,16.9999722517043));
#6816=CARTESIAN_POINT('Ctrl Pts',(0.217778238285126,-1.35791875616134,16.9999747905186));
#6817=CARTESIAN_POINT('Ctrl Pts',(0.229739305137298,-1.33424004294386,16.9999819287941));
#6818=CARTESIAN_POINT('Ctrl Pts',(0.243482146212907,-1.31168040434286,16.999989490818));
#6819=CARTESIAN_POINT('Ctrl Pts',(0.253676994068194,-1.29494499410693,16.999995100552));
#6820=CARTESIAN_POINT('Ctrl Pts',(0.264853506081888,-1.27882543330703,17.0000008439274));
#6821=CARTESIAN_POINT('Ctrl Pts',(0.276986600451636,-1.2634221529031,17.0000030982707));
#6822=CARTESIAN_POINT('Ctrl Pts',(0.288387730544227,-1.2489481202791,17.0000052166142));
#6823=CARTESIAN_POINT('Ctrl Pts',(0.30063381767966,-1.23510649461181,17.0000042303264));
#6824=CARTESIAN_POINT('Ctrl Pts',(0.313658383065652,-1.22195300921439,17.0000027322815));
#6825=CARTESIAN_POINT('Ctrl Pts',(0.332170301428779,-1.20325785581376,17.0000006030983));
#6826=CARTESIAN_POINT('Ctrl Pts',(0.352106850541839,-1.18609896214114,16.9999976336277));
#6827=CARTESIAN_POINT('Ctrl Pts',(0.373238496370864,-1.17059706958754,16.9999968377256));
#6828=CARTESIAN_POINT('Ctrl Pts',(0.394398588758582,-1.15507430901921,16.999996040752));
#6829=CARTESIAN_POINT('Ctrl Pts',(0.416758107452737,-1.14121219288766,16.9999973734284));
#6830=CARTESIAN_POINT('Ctrl Pts',(0.440119893433835,-1.12917026091018,16.9999987636788));
#6831=CARTESIAN_POINT('Ctrl Pts',(0.450961100845333,-1.12358211442564,16.9999994088347));
#6832=CARTESIAN_POINT('Ctrl Pts',(0.462018511501075,-1.11838655804251,16.9999999992731));
#6833=CARTESIAN_POINT('Ctrl Pts',(0.473273840136004,-1.11360310354185,16.9999999999727));
#6834=CARTESIAN_POINT('Ctrl Pts',(0.473273840117436,-1.11360310352521,16.9999999997147));
#6835=CARTESIAN_POINT('Ctrl Pts',(0.511651288039946,-1.14799462839029,17.5333541268499));
#6836=CARTESIAN_POINT('Ctrl Pts',(0.550707567670169,-1.18145832719791,18.0667600106551));
#6837=CARTESIAN_POINT('Ctrl Pts',(0.590299757769014,-1.21410304159405,18.600207322156));
#6838=CARTESIAN_POINT('Ctrl Pts',(-0.620270270270268,-1.19906830156536,
19.9644210569572));
#6839=CARTESIAN_POINT('Ctrl Pts',(-0.610600107650152,-1.20407061408927,
20.1158887305644));
#6840=CARTESIAN_POINT('Ctrl Pts',(-0.600869428680537,-1.2089559399965,20.2683042962633));
#6841=CARTESIAN_POINT('Ctrl Pts',(-0.591081081081115,-1.2137228495781,20.4216231490671));
#6842=CARTESIAN_POINT('Ctrl Pts',(-0.528058180880642,-1.24676901847467,
19.9541947379202));
#6843=CARTESIAN_POINT('Ctrl Pts',(-0.517317745449228,-1.25136863914152,
20.1056293948699));
#6844=CARTESIAN_POINT('Ctrl Pts',(-0.506536216850436,-1.25586236298707,
20.2580124085032));
#6845=CARTESIAN_POINT('Ctrl Pts',(-0.49567918735672,-1.26018341880888,20.4112970269028));
#6846=CARTESIAN_POINT('Ctrl Pts',(-0.394234513902229,-1.38251887247632,
19.9363430096624));
#6847=CARTESIAN_POINT('Ctrl Pts',(-0.381644767784438,-1.38745420482824,
20.0877224432472));
#6848=CARTESIAN_POINT('Ctrl Pts',(-0.368971533554487,-1.39221895638657,
20.240047671702));
#6849=CARTESIAN_POINT('Ctrl Pts',(-0.356235761646087,-1.39683191461409,
20.3932751475147));
#6850=CARTESIAN_POINT('Ctrl Pts',(-0.351595519846061,-1.56500583759279,
19.9243537102124));
#6851=CARTESIAN_POINT('Ctrl Pts',(-0.338345194638156,-1.57128658713879,
20.0757776288737));
#6852=CARTESIAN_POINT('Ctrl Pts',(-0.325019497232418,-1.57740225215922,
20.2281495168846));
#6853=CARTESIAN_POINT('Ctrl Pts',(-0.311607116703086,-1.58336059390683,
20.3814232496405));
#6854=CARTESIAN_POINT('Ctrl Pts',(-0.351902650954125,-1.6431676725155,19.9208431855834));
#6855=CARTESIAN_POINT('Ctrl Pts',(-0.338650946622855,-1.65002269338159,
20.0723108591905));
#6856=CARTESIAN_POINT('Ctrl Pts',(-0.325316312479309,-1.65671739925446,
20.2247264248895));
#6857=CARTESIAN_POINT('Ctrl Pts',(-0.311902650954174,-1.66324983090332,
20.3780452776933));
#6858=CARTESIAN_POINT('',(-0.620270270270268,-1.19906830156537,19.9644210569572));
#6859=CARTESIAN_POINT('',(-0.592474805590138,-1.21304311742861,20.3997926776134));
#6860=CARTESIAN_POINT('Ctrl Pts',(-0.620270270270268,-1.19906830156536,
19.9644210569572));
#6861=CARTESIAN_POINT('Ctrl Pts',(-0.61105920169242,-1.20383312771313,20.1086977546438));
#6862=CARTESIAN_POINT('Ctrl Pts',(-0.601793226432756,-1.20849181152099,
20.2538344779253));
#6863=CARTESIAN_POINT('Ctrl Pts',(-0.592474805572531,-1.21304311739335,
20.3997926778892));
#6864=CARTESIAN_POINT('',(-0.349999999999997,-1.6431676725155,19.94260165749));
#6865=CARTESIAN_POINT('Ctrl Pts',(-0.620270270270268,-1.19906830156537,
19.9644210569572));
#6866=CARTESIAN_POINT('Ctrl Pts',(-0.619518613326393,-1.1994571288366,19.964379451101));
#6867=CARTESIAN_POINT('Ctrl Pts',(-0.618767993553197,-1.1998479212523,19.9643378470517));
#6868=CARTESIAN_POINT('Ctrl Pts',(-0.618018416064284,-1.20024067224396,
19.9642962451502));
#6869=CARTESIAN_POINT('Ctrl Pts',(-0.594887586530411,-1.21236037483867,
19.963012473282));
#6870=CARTESIAN_POINT('Ctrl Pts',(-0.572826603795752,-1.2262996069549,19.9617351118088));
#6871=CARTESIAN_POINT('Ctrl Pts',(-0.55197607734263,-1.24185284147074,19.9604742004394));
#6872=CARTESIAN_POINT('Ctrl Pts',(-0.53079708535201,-1.25765109145641,19.9591934254982));
#6873=CARTESIAN_POINT('Ctrl Pts',(-0.510865978256839,-1.27511547107159,
19.9579294953109));
#6874=CARTESIAN_POINT('Ctrl Pts',(-0.492360561050291,-1.29407338431349,
19.9566936163615));
#6875=CARTESIAN_POINT('Ctrl Pts',(-0.48834744938689,-1.29818462492459,19.9564256018568));
#6876=CARTESIAN_POINT('Ctrl Pts',(-0.484401531615723,-1.30236623385242,
19.9561589132789));
#6877=CARTESIAN_POINT('Ctrl Pts',(-0.480524879798171,-1.30661664801198,
19.9558936783599));
#6878=CARTESIAN_POINT('Ctrl Pts',(-0.462673329290941,-1.326189332539,19.9546723010536));
#6879=CARTESIAN_POINT('Ctrl Pts',(-0.44641014101562,-1.34708382718746,19.9534899193234));
#6880=CARTESIAN_POINT('Ctrl Pts',(-0.431896368785772,-1.36911347431237,
19.9523584385092));
#6881=CARTESIAN_POINT('Ctrl Pts',(-0.421596499140749,-1.38474707322236,
19.9515554698042));
#6882=CARTESIAN_POINT('Ctrl Pts',(-0.412178251742779,-1.40095331510349,
19.9507781424035));
#6883=CARTESIAN_POINT('Ctrl Pts',(-0.403712059222323,-1.41767490236513,
19.9500313980505));
#6884=CARTESIAN_POINT('Ctrl Pts',(-0.397793414097865,-1.42936482563113,
19.9495093552534));
#6885=CARTESIAN_POINT('Ctrl Pts',(-0.392340320109427,-1.44130678918721,
19.9490022733559));
#6886=CARTESIAN_POINT('Ctrl Pts',(-0.387361291654787,-1.45347094107217,
19.948510941178));
#6887=CARTESIAN_POINT('Ctrl Pts',(-0.377395984781848,-1.47781695706444,
19.9475275613933));
#6888=CARTESIAN_POINT('Ctrl Pts',(-0.369398895835982,-1.50287510138738,
19.9466141271544));
#6889=CARTESIAN_POINT('Ctrl Pts',(-0.363389861237526,-1.52838777557289,
19.9457764758917));
#6890=CARTESIAN_POINT('Ctrl Pts',(-0.357378486109435,-1.55391038699025,
19.9449384983624));
#6891=CARTESIAN_POINT('Ctrl Pts',(-0.353356441054521,-1.57988922929634,
19.9441762776372));
#6892=CARTESIAN_POINT('Ctrl Pts',(-0.351392327937335,-1.60608067713694,
19.9434992435633));
#6893=CARTESIAN_POINT('Ctrl Pts',(-0.350468165114419,-1.618404388109,19.9431806826232));
#6894=CARTESIAN_POINT('Ctrl Pts',(-0.350000339417575,-1.63077524828349,
19.94288104082));
#6895=CARTESIAN_POINT('Ctrl Pts',(-0.350000011181192,-1.64316767239594,
19.942601658817));
#6896=CARTESIAN_POINT('',(-0.349999999999997,-1.64415050604905,19.9425905855029));
#6897=CARTESIAN_POINT('Ctrl Pts',(-0.350000011181192,-1.64316767239594,
19.942601658817));
#6898=CARTESIAN_POINT('Ctrl Pts',(-0.350000002533373,-1.64349461465138,
19.9425942879054));
#6899=CARTESIAN_POINT('Ctrl Pts',(-0.349999998724924,-1.64382222589972,
19.94259058566));
#6900=CARTESIAN_POINT('Ctrl Pts',(-0.349999999975298,-1.64415050600012,
19.9425905857853));
#6901=CARTESIAN_POINT('',(-0.311902650954174,-1.66324983090338,20.3780452776933));
#6902=CARTESIAN_POINT('Origin',(0.498097349045873,1.06341968993912E-16,
29.6363876429305));
#6903=CARTESIAN_POINT('',(-0.590299759774807,-1.21410304075012,20.3997926777216));
#6904=CARTESIAN_POINT('Ctrl Pts',(-0.311902650954176,-1.66324983090332,
20.3780452776933));
#6905=CARTESIAN_POINT('Ctrl Pts',(-0.311903105238253,-1.66238284057546,
20.3780400852025));
#6906=CARTESIAN_POINT('Ctrl Pts',(-0.311905837579538,-1.66151584562612,
20.3780350923858));
#6907=CARTESIAN_POINT('Ctrl Pts',(-0.311910845384854,-1.66064885485735,
20.3780302990746));
#6908=CARTESIAN_POINT('Ctrl Pts',(-0.31206269936622,-1.63435869545185,20.3778849492983));
#6909=CARTESIAN_POINT('Ctrl Pts',(-0.314301943910247,-1.60816572436931,
20.3779231995236));
#6910=CARTESIAN_POINT('Ctrl Pts',(-0.318539407656784,-1.5823124362066,20.3781385707836));
#6911=CARTESIAN_POINT('Ctrl Pts',(-0.322796537084755,-1.55633916529963,
20.378354941562));
#6912=CARTESIAN_POINT('Ctrl Pts',(-0.329070732317394,-1.53070738277653,
20.3787501612668));
#6913=CARTESIAN_POINT('Ctrl Pts',(-0.337322355003141,-1.50566949152697,
20.3793217803303));
#6914=CARTESIAN_POINT('Ctrl Pts',(-0.339656729893378,-1.49858629990959,
20.3794834907283));
#6915=CARTESIAN_POINT('Ctrl Pts',(-0.342149659404949,-1.49155074790274,
20.3796593397824));
#6916=CARTESIAN_POINT('Ctrl Pts',(-0.344800937451591,-1.48456887807024,
20.3798493179106));
#6917=CARTESIAN_POINT('Ctrl Pts',(-0.351600374302779,-1.46666325587817,
20.380336533609));
#6918=CARTESIAN_POINT('Ctrl Pts',(-0.359405675515495,-1.44920170548923,
20.3809141768358));
#6919=CARTESIAN_POINT('Ctrl Pts',(-0.368191556247827,-1.43227700732264,
20.3815800102893));
#6920=CARTESIAN_POINT('Ctrl Pts',(-0.380358422048931,-1.40883934209697,
20.3825020699577));
#6921=CARTESIAN_POINT('Ctrl Pts',(-0.39440416917596,-1.38642952943036,20.3835931863777));
#6922=CARTESIAN_POINT('Ctrl Pts',(-0.410143462780824,-1.36521368545756,
20.3848404816333));
#6923=CARTESIAN_POINT('Ctrl Pts',(-0.418695422421102,-1.35368603714342,
20.3855182006563));
#6924=CARTESIAN_POINT('Ctrl Pts',(-0.427748171134519,-1.34251134707567,
20.3862420785488));
#6925=CARTESIAN_POINT('Ctrl Pts',(-0.437276790443228,-1.33172053243389,
20.387010286116));
#6926=CARTESIAN_POINT('Ctrl Pts',(-0.454814128348089,-1.31186013540148,
20.3884241652155));
#6927=CARTESIAN_POINT('Ctrl Pts',(-0.473831165807346,-1.29344518730093,
20.389977697511));
#6928=CARTESIAN_POINT('Ctrl Pts',(-0.494134976967698,-1.27663343702352,
20.3916546766677));
#6929=CARTESIAN_POINT('Ctrl Pts',(-0.514190819725566,-1.26002700696044,
20.3933111750467));
#6930=CARTESIAN_POINT('Ctrl Pts',(-0.53550320329478,-1.24498400031967,20.3950882474272));
#6931=CARTESIAN_POINT('Ctrl Pts',(-0.557919599304124,-1.23169310922451,
20.3969716398111));
#6932=CARTESIAN_POINT('Ctrl Pts',(-0.56847487335023,-1.22543478840577,20.3978584782994));
#6933=CARTESIAN_POINT('Ctrl Pts',(-0.579275321792756,-1.21956555819543,
20.3987688985659));
#6934=CARTESIAN_POINT('Ctrl Pts',(-0.590306685579038,-1.21410882049264,
20.3997014011166));
#6935=CARTESIAN_POINT('Origin',(0.,0.,20.3997926776134));
#6936=CARTESIAN_POINT('Origin',(-0.849999999999997,-1.6431676725155,17.));
#6937=CARTESIAN_POINT('',(-0.620270270270268,-1.19906830156536,19.0355789430428));
#6938=CARTESIAN_POINT('',(-0.620270270270268,-1.19906830156536,17.));
#6939=CARTESIAN_POINT('',(-0.349999999999997,-1.6431676725155,19.05739834251));
#6940=CARTESIAN_POINT('Ctrl Pts',(-0.620270270270267,-1.19906830156536,
19.0355789430428));
#6941=CARTESIAN_POINT('Ctrl Pts',(-0.619518613326506,-1.19945712883654,
19.035620548899));
#6942=CARTESIAN_POINT('Ctrl Pts',(-0.618767955252263,-1.19984789613031,
19.0356621551655));
#6943=CARTESIAN_POINT('Ctrl Pts',(-0.618018302247435,-1.20024059757318,
19.0357037614282));
#6944=CARTESIAN_POINT('Ctrl Pts',(-0.594768624226388,-1.21241980855018,
19.0369941347128));
#6945=CARTESIAN_POINT('Ctrl Pts',(-0.572563903612681,-1.22641346731962,
19.0382800932644));
#6946=CARTESIAN_POINT('Ctrl Pts',(-0.551579288793389,-1.24203375875659,
19.039549554574));
#6947=CARTESIAN_POINT('Ctrl Pts',(-0.530498620564951,-1.25772554934936,
19.0408248266211));
#6948=CARTESIAN_POINT('Ctrl Pts',(-0.510648179199949,-1.27505975258679,
19.0420835826085));
#6949=CARTESIAN_POINT('Ctrl Pts',(-0.492235255828952,-1.29388784075554,
19.0433129067274));
#6950=CARTESIAN_POINT('Ctrl Pts',(-0.488198330793327,-1.29801578822863,
19.0435824288024));
#6951=CARTESIAN_POINT('Ctrl Pts',(-0.484230652910568,-1.30221567476275,
19.0438505292299));
#6952=CARTESIAN_POINT('Ctrl Pts',(-0.480334677032509,-1.30648613993666,
19.0441170577754));
#6953=CARTESIAN_POINT('Ctrl Pts',(-0.467446433256796,-1.32061322848129,
19.0449987585288));
#6954=CARTESIAN_POINT('Ctrl Pts',(-0.455405943858828,-1.33544196505098,
19.0458589682121));
#6955=CARTESIAN_POINT('Ctrl Pts',(-0.444284172654341,-1.35090808362593,
19.0466925666182));
#6956=CARTESIAN_POINT('Ctrl Pts',(-0.428869911946904,-1.37234340894086,
19.0478478954701));
#6957=CARTESIAN_POINT('Ctrl Pts',(-0.415218173652234,-1.39500241638593,
19.0489522699273));
#6958=CARTESIAN_POINT('Ctrl Pts',(-0.403396651785265,-1.41864556312606,
19.0499996122719));
#6959=CARTESIAN_POINT('Ctrl Pts',(-0.397685803391174,-1.43006730967541,
19.0505055719456));
#6960=CARTESIAN_POINT('Ctrl Pts',(-0.392402758210533,-1.44171913791936,
19.0509981817655));
#6961=CARTESIAN_POINT('Ctrl Pts',(-0.38755918367316,-1.45357563247785,19.0514764794234));
#6962=CARTESIAN_POINT('Ctrl Pts',(-0.37753571391674,-1.47811189463448,19.0524662860366));
#6963=CARTESIAN_POINT('Ctrl Pts',(-0.369464447507925,-1.50334407368431,
19.0533878485433));
#6964=CARTESIAN_POINT('Ctrl Pts',(-0.363400103296424,-1.52902885169919,
19.0542330899274));
#6965=CARTESIAN_POINT('Ctrl Pts',(-0.357406308400492,-1.5544148268351,19.0550684982282));
#6966=CARTESIAN_POINT('Ctrl Pts',(-0.353372701527851,-1.58024422022854,
19.05582943674));
#6967=CARTESIAN_POINT('Ctrl Pts',(-0.351399731837945,-1.60629582609774,
19.0565045930901));
#6968=CARTESIAN_POINT('Ctrl Pts',(-0.350472067068943,-1.61854495342312,
19.0568220428526));
#6969=CARTESIAN_POINT('Ctrl Pts',(-0.350000675823522,-1.63084328616898,
19.0571204695911));
#6970=CARTESIAN_POINT('Ctrl Pts',(-0.350000019709245,-1.64316767556562,
19.0573983407501));
#6971=CARTESIAN_POINT('',(-0.349999999999997,-1.6431676725155,17.));
#6972=CARTESIAN_POINT('Ctrl Pts',(-0.311902650954113,-1.66324983090334,
18.621954722306));
#6973=CARTESIAN_POINT('Ctrl Pts',(-0.264337622867767,-1.63350828018096,
18.0782839634968));
#6974=CARTESIAN_POINT('Ctrl Pts',(-0.216776346719534,-1.60297467052367,
17.5346560895364));
#6975=CARTESIAN_POINT('Ctrl Pts',(-0.169219779129582,-1.57150234699314,
16.9910820346435));
#6976=CARTESIAN_POINT('Ctrl Pts',(-0.312405306825748,-1.55742126962226,
18.6277001052091));
#6977=CARTESIAN_POINT('Ctrl Pts',(-0.264833056901711,-1.52615627932002,
18.0842169538952));
#6978=CARTESIAN_POINT('Ctrl Pts',(-0.217343496888304,-1.49402948403302,
17.5407857542773));
#6979=CARTESIAN_POINT('Ctrl Pts',(-0.169776231348909,-1.46081000992811,
16.9974423126143));
#6980=CARTESIAN_POINT('Ctrl Pts',(-0.374096686797823,-1.37270796467825,
18.6324075643939));
#6981=CARTESIAN_POINT('Ctrl Pts',(-0.3283895064191,-1.33883919573235,18.0890841940476));
#6982=CARTESIAN_POINT('Ctrl Pts',(-0.282824299264666,-1.303899852566,17.5458415691145));
#6983=CARTESIAN_POINT('Ctrl Pts',(-0.2375105055849,-1.26770826359813,17.0026967043908));
#6984=CARTESIAN_POINT('Ctrl Pts',(-0.52072000444498,-1.25052418286249,18.6262637594833));
#6985=CARTESIAN_POINT('Ctrl Pts',(-0.478775946654734,-1.21663456658727,
18.082731971149));
#6986=CARTESIAN_POINT('Ctrl Pts',(-0.437279674502035,-1.18181283837149,
17.5392556684494));
#6987=CARTESIAN_POINT('Ctrl Pts',(-0.396380148788618,-1.14586078209196,
16.9958522431216));
#6988=CARTESIAN_POINT('Ctrl Pts',(-0.591914133660984,-1.21543343545796,
18.621954722306));
#6989=CARTESIAN_POINT('Ctrl Pts',(-0.55154843208245,-1.18218582427312,18.0782839634968));
#6990=CARTESIAN_POINT('Ctrl Pts',(-0.51173735943385,-1.14808907629995,17.5346560895364));
#6991=CARTESIAN_POINT('Ctrl Pts',(-0.472632211687615,-1.11302797211637,
16.9910820346435));
#6992=CARTESIAN_POINT('',(-0.590306534720222,-1.21410862686414,18.6002986048821));
#6993=CARTESIAN_POINT('',(-0.47327384047179,-1.11360310336168,16.9999999997442));
#6994=CARTESIAN_POINT('Ctrl Pts',(-0.590306532721318,-1.21410862769311,
18.6002986047376));
#6995=CARTESIAN_POINT('Ctrl Pts',(-0.550712023167758,-1.18146214469512,
18.0668208609842));
#6996=CARTESIAN_POINT('Ctrl Pts',(-0.511653477066822,-1.14799659006338,
17.5333845490628));
#6997=CARTESIAN_POINT('Ctrl Pts',(-0.473273840117412,-1.11360310352521,
16.9999999997146));
#6998=CARTESIAN_POINT('',(-0.170000000022718,-1.5720186023422,17.0000000002597));
#6999=CARTESIAN_POINT('Ctrl Pts',(-0.473273840135988,-1.11360310354185,
16.9999999999727));
#7000=CARTESIAN_POINT('Ctrl Pts',(-0.449089212967483,-1.12388144080184,
16.9999999984694));
#7001=CARTESIAN_POINT('Ctrl Pts',(-0.425817295381562,-1.1360591826494,16.9999975557758));
#7002=CARTESIAN_POINT('Ctrl Pts',(-0.403643801149054,-1.14995628077742,
16.9999968300442));
#7003=CARTESIAN_POINT('Ctrl Pts',(-0.381378019029346,-1.16391121975863,
16.999996101292));
#7004=CARTESIAN_POINT('Ctrl Pts',(-0.360218699672234,-1.17960065910665,
16.9999971558612));
#7005=CARTESIAN_POINT('Ctrl Pts',(-0.340379527040041,-1.19688650821345,
16.9999994359924));
#7006=CARTESIAN_POINT('Ctrl Pts',(-0.331185340736207,-1.20489739254085,
17.0000004926873));
#7007=CARTESIAN_POINT('Ctrl Pts',(-0.322275149740024,-1.21325168786091,
17.0000017409375));
#7008=CARTESIAN_POINT('Ctrl Pts',(-0.313673123797873,-1.22193812320505,
17.0000027305858));
#7009=CARTESIAN_POINT('Ctrl Pts',(-0.300643052414156,-1.23509605522774,
17.0000042296731));
#7010=CARTESIAN_POINT('Ctrl Pts',(-0.28839202759742,-1.24894266506292,17.000005217444));
#7011=CARTESIAN_POINT('Ctrl Pts',(-0.276986600454984,-1.26342215290632,
17.0000030983132));
#7012=CARTESIAN_POINT('Ctrl Pts',(-0.26063093550679,-1.28418609702087,17.0000000594272));
#7013=CARTESIAN_POINT('Ctrl Pts',(-0.246011886047873,-1.30625053352982,
16.9999908878949));
#7014=CARTESIAN_POINT('Ctrl Pts',(-0.233196588285042,-1.32937322250615,
16.9999837427225));
#7015=CARTESIAN_POINT('Ctrl Pts',(-0.223682547996886,-1.34653944045617,
16.999978438167));
#7016=CARTESIAN_POINT('Ctrl Pts',(-0.215163442810269,-1.36428983426968,
16.9999741286886));
#7017=CARTESIAN_POINT('Ctrl Pts',(-0.207683534552859,-1.38253292536171,
16.9999722473717));
#7018=CARTESIAN_POINT('Ctrl Pts',(-0.197612868985079,-1.40709473320586,
16.9999697144379));
#7019=CARTESIAN_POINT('Ctrl Pts',(-0.189504515083373,-1.43235280479294,
16.9999717268087));
#7020=CARTESIAN_POINT('Ctrl Pts',(-0.183416088261972,-1.45806412114979,
16.9999769989215));
#7021=CARTESIAN_POINT('Ctrl Pts',(-0.177393452550786,-1.48349760283805,
16.9999822140643));
#7022=CARTESIAN_POINT('Ctrl Pts',(-0.173346967446678,-1.50937587624037,
16.9999905759331));
#7023=CARTESIAN_POINT('Ctrl Pts',(-0.171379557416087,-1.53547877496778,
16.9999958376299));
#7024=CARTESIAN_POINT('Ctrl Pts',(-0.170464649987198,-1.54761744234769,
16.9999982844842));
#7025=CARTESIAN_POINT('Ctrl Pts',(-0.170000054332688,-1.55980478167825,
16.999999993751));
#7026=CARTESIAN_POINT('Ctrl Pts',(-0.169999999997611,-1.57201860263076,
16.9999999999727));
#7027=CARTESIAN_POINT('',(-0.311902650954113,-1.66324983090335,18.621954722306));
[truncated: 142,537 more chars]
