# Supplementary material for: Assessing metabolic rates in zebrafish using a 3D-printed intermittent-flow respirometer and swim tunnel system
Source: Biol Open. 2024 Jun 18;13(6):bio060375. doi: 10.1242/bio.060375 (PMC11212631; doi:10.1242/bio.060375)
Supplement: Dataset 1. — Drawings of all five parts of the swim tunnel and respirometry setup and propeller. [file biolopen-13-060375-Daraset1.zip › 3D drawings/Propeller_pulley.stp]

ISO-10303-21;
HEADER;
/* Generated by software containing ST-Developer
 * from STEP Tools, Inc. (www.steptools.com) 
 */

FILE_DESCRIPTION(
/* description */ (''),
/* implementation_level */ '2;1');

FILE_NAME(
/* name */ 
'O:\\Nat_Bio-Metal\\Ricki\\Zebrafisk bane\\Pumpe_propel_remhjul.stp',
/* time_stamp */ '2024-01-22T14:16:26+01:00',
/* author */ ('au585398'),
/* organization */ (''),
/* preprocessor_version */ 'ST-DEVELOPER v17',
/* originating_system */ 'Autodesk Inventor 2018',
/* authorisation */ '');

FILE_SCHEMA (('AUTOMOTIVE_DESIGN { 1 0 10303 214 3 1 1 }'));
ENDSEC;

DATA;
#10=MECHANICAL_DESIGN_GEOMETRIC_PRESENTATION_REPRESENTATION('',(#13),#582);
#11=SHAPE_REPRESENTATION_RELATIONSHIP('SRR','None',#589,#12);
#12=ADVANCED_BREP_SHAPE_REPRESENTATION('',(#14),#581);
#13=STYLED_ITEM('',(#598),#14);
#14=MANIFOLD_SOLID_BREP('Solid1',#299);
#15=CONICAL_SURFACE('',#362,7.,0.785398163397448);
#16=CONICAL_SURFACE('',#372,7.,0.785398163397448);
#17=LINE('',#557,#22);
#18=LINE('',#564,#23);
#19=LINE('',#569,#24);
#20=LINE('',#576,#25);
#21=LINE('',#578,#26);
#22=VECTOR('',#461,1.);
#23=VECTOR('',#468,7.);
#24=VECTOR('',#475,8.);
#25=VECTOR('',#484,8.);
#26=VECTOR('',#487,7.);
#27=CYLINDRICAL_SURFACE('',#360,1.);
#28=CYLINDRICAL_SURFACE('',#367,8.);
#29=CYLINDRICAL_SURFACE('',#369,8.);
#30=FACE_BOUND('',#61,.T.);
#31=FACE_BOUND('',#64,.T.);
#32=FACE_BOUND('',#68,.T.);
#33=FACE_BOUND('',#72,.T.);
#34=FACE_BOUND('',#74,.T.);
#35=FACE_BOUND('',#79,.T.);
#36=PLANE('',#324);
#37=PLANE('',#333);
#38=PLANE('',#346);
#39=PLANE('',#357);
#40=PLANE('',#358);
#41=PLANE('',#368);
#42=FACE_OUTER_BOUND('',#59,.T.);
#43=FACE_OUTER_BOUND('',#60,.T.);
#44=FACE_OUTER_BOUND('',#62,.T.);
#45=FACE_OUTER_BOUND('',#63,.T.);
#46=FACE_OUTER_BOUND('',#65,.T.);
#47=FACE_OUTER_BOUND('',#66,.T.);
#48=FACE_OUTER_BOUND('',#67,.T.);
#49=FACE_OUTER_BOUND('',#69,.T.);
#50=FACE_OUTER_BOUND('',#70,.T.);
#51=FACE_OUTER_BOUND('',#71,.T.);
#52=FACE_OUTER_BOUND('',#73,.T.);
#53=FACE_OUTER_BOUND('',#75,.T.);
#54=FACE_OUTER_BOUND('',#76,.T.);
#55=FACE_OUTER_BOUND('',#77,.T.);
#56=FACE_OUTER_BOUND('',#78,.T.);
#57=FACE_OUTER_BOUND('',#80,.T.);
#58=FACE_OUTER_BOUND('',#81,.T.);
#59=EDGE_LOOP('',(#192,#193,#194,#195,#196));
#60=EDGE_LOOP('',(#197,#198));
#61=EDGE_LOOP('',(#199));
#62=EDGE_LOOP('',(#200,#201,#202,#203,#204,#205));
#63=EDGE_LOOP('',(#206,#207));
#64=EDGE_LOOP('',(#208,#209));
#65=EDGE_LOOP('',(#210,#211,#212,#213,#214,#215));
#66=EDGE_LOOP('',(#216,#217,#218,#219,#220,#221));
#67=EDGE_LOOP('',(#222,#223));
#68=EDGE_LOOP('',(#224,#225));
#69=EDGE_LOOP('',(#226,#227,#228,#229,#230,#231));
#70=EDGE_LOOP('',(#232,#233,#234,#235,#236,#237));
#71=EDGE_LOOP('',(#238,#239));
#72=EDGE_LOOP('',(#240,#241));
#73=EDGE_LOOP('',(#242,#243));
#74=EDGE_LOOP('',(#244));
#75=EDGE_LOOP('',(#245,#246,#247,#248));
#76=EDGE_LOOP('',(#249,#250,#251,#252,#253,#254));
#77=EDGE_LOOP('',(#255,#256,#257,#258,#259,#260));
#78=EDGE_LOOP('',(#261,#262));
#79=EDGE_LOOP('',(#263));
#80=EDGE_LOOP('',(#264,#265,#266,#267,#268,#269));
#81=EDGE_LOOP('',(#270,#271,#272,#273,#274,#275));
#82=CIRCLE('',#320,6.58997487421324);
#83=CIRCLE('',#321,0.7);
#84=CIRCLE('',#322,6.02828841778208);
#85=CIRCLE('',#323,6.02828841778208);
#86=CIRCLE('',#325,8.);
#87=CIRCLE('',#326,8.);
#88=CIRCLE('',#328,6.58997487421324);
#89=CIRCLE('',#329,0.7);
#90=CIRCLE('',#330,6.02828841778208);
#91=CIRCLE('',#331,6.02828841778208);
#92=CIRCLE('',#332,6.58997487421324);
#93=CIRCLE('',#334,8.);
#94=CIRCLE('',#335,8.);
#95=CIRCLE('',#337,4.6);
#96=CIRCLE('',#338,4.6);
#97=CIRCLE('',#339,1.78);
#98=CIRCLE('',#341,2.);
#99=CIRCLE('',#342,2.);
#100=CIRCLE('',#343,1.78);
#101=CIRCLE('',#344,3.6);
#102=CIRCLE('',#345,3.6);
#103=CIRCLE('',#348,3.6);
#104=CIRCLE('',#349,3.6);
#105=CIRCLE('',#350,1.78);
#106=CIRCLE('',#351,2.);
#107=CIRCLE('',#352,2.);
#108=CIRCLE('',#354,1.78);
#109=CIRCLE('',#355,4.6);
#110=CIRCLE('',#356,4.6);
#111=CIRCLE('',#359,1.);
#112=CIRCLE('',#361,1.);
#113=CIRCLE('',#363,8.);
#114=CIRCLE('',#364,8.);
#115=CIRCLE('',#365,6.);
#116=CIRCLE('',#366,6.);
#117=CIRCLE('',#370,8.);
#118=CIRCLE('',#371,8.);
#119=VERTEX_POINT('',#490);
#120=VERTEX_POINT('',#492);
#121=VERTEX_POINT('',#494);
#122=VERTEX_POINT('',#498);
#123=VERTEX_POINT('',#499);
#124=VERTEX_POINT('',#503);
#125=VERTEX_POINT('',#504);
#126=VERTEX_POINT('',#506);
#127=VERTEX_POINT('',#508);
#128=VERTEX_POINT('',#513);
#129=VERTEX_POINT('',#514);
#130=VERTEX_POINT('',#518);
#131=VERTEX_POINT('',#519);
#132=VERTEX_POINT('',#524);
#133=VERTEX_POINT('',#525);
#134=VERTEX_POINT('',#528);
#135=VERTEX_POINT('',#530);
#136=VERTEX_POINT('',#535);
#137=VERTEX_POINT('',#536);
#138=VERTEX_POINT('',#539);
#139=VERTEX_POINT('',#541);
#140=VERTEX_POINT('',#545);
#141=VERTEX_POINT('',#547);
#142=VERTEX_POINT('',#552);
#143=VERTEX_POINT('',#555);
#144=VERTEX_POINT('',#559);
#145=VERTEX_POINT('',#560);
#146=VERTEX_POINT('',#563);
#147=VERTEX_POINT('',#565);
#148=VERTEX_POINT('',#572);
#149=VERTEX_POINT('',#573);
#150=EDGE_CURVE('',#119,#119,#82,.T.);
#151=EDGE_CURVE('',#119,#120,#83,.T.);
#152=EDGE_CURVE('',#120,#121,#84,.T.);
#153=EDGE_CURVE('',#121,#120,#85,.T.);
#154=EDGE_CURVE('',#122,#123,#86,.T.);
#155=EDGE_CURVE('',#123,#122,#87,.T.);
#156=EDGE_CURVE('',#124,#125,#88,.T.);
#157=EDGE_CURVE('',#125,#126,#89,.T.);
#158=EDGE_CURVE('',#126,#127,#90,.T.);
#159=EDGE_CURVE('',#127,#126,#91,.T.);
#160=EDGE_CURVE('',#125,#124,#92,.T.);
#161=EDGE_CURVE('',#128,#129,#93,.T.);
#162=EDGE_CURVE('',#129,#128,#94,.T.);
#163=EDGE_CURVE('',#130,#131,#95,.T.);
#164=EDGE_CURVE('',#131,#130,#96,.T.);
#165=EDGE_CURVE('',#131,#121,#97,.T.);
#166=EDGE_CURVE('',#132,#133,#98,.T.);
#167=EDGE_CURVE('',#133,#132,#99,.T.);
#168=EDGE_CURVE('',#133,#134,#100,.T.);
#169=EDGE_CURVE('',#134,#135,#101,.T.);
#170=EDGE_CURVE('',#135,#134,#102,.T.);
#171=EDGE_CURVE('',#136,#137,#103,.T.);
#172=EDGE_CURVE('',#137,#136,#104,.T.);
#173=EDGE_CURVE('',#137,#138,#105,.T.);
#174=EDGE_CURVE('',#139,#138,#106,.T.);
#175=EDGE_CURVE('',#138,#139,#107,.T.);
#176=EDGE_CURVE('',#126,#140,#108,.T.);
#177=EDGE_CURVE('',#140,#141,#109,.T.);
#178=EDGE_CURVE('',#141,#140,#110,.T.);
#179=EDGE_CURVE('',#142,#142,#111,.T.);
#180=EDGE_CURVE('',#143,#143,#112,.T.);
#181=EDGE_CURVE('',#143,#142,#17,.T.);
#182=EDGE_CURVE('',#144,#145,#113,.T.);
#183=EDGE_CURVE('',#145,#144,#114,.T.);
#184=EDGE_CURVE('',#145,#146,#18,.T.);
#185=EDGE_CURVE('',#146,#147,#115,.T.);
#186=EDGE_CURVE('',#147,#146,#116,.T.);
#187=EDGE_CURVE('',#129,#145,#19,.T.);
#188=EDGE_CURVE('',#148,#149,#117,.T.);
#189=EDGE_CURVE('',#149,#148,#118,.T.);
#190=EDGE_CURVE('',#149,#123,#20,.T.);
#191=EDGE_CURVE('',#146,#149,#21,.T.);
#192=ORIENTED_EDGE('',*,*,#150,.T.);
#193=ORIENTED_EDGE('',*,*,#151,.T.);
#194=ORIENTED_EDGE('',*,*,#152,.T.);
#195=ORIENTED_EDGE('',*,*,#153,.T.);
#196=ORIENTED_EDGE('',*,*,#151,.F.);
#197=ORIENTED_EDGE('',*,*,#154,.F.);
#198=ORIENTED_EDGE('',*,*,#155,.F.);
#199=ORIENTED_EDGE('',*,*,#150,.F.);
#200=ORIENTED_EDGE('',*,*,#156,.T.);
#201=ORIENTED_EDGE('',*,*,#157,.T.);
#202=ORIENTED_EDGE('',*,*,#158,.T.);
#203=ORIENTED_EDGE('',*,*,#159,.T.);
#204=ORIENTED_EDGE('',*,*,#157,.F.);
#205=ORIENTED_EDGE('',*,*,#160,.T.);
#206=ORIENTED_EDGE('',*,*,#161,.T.);
#207=ORIENTED_EDGE('',*,*,#162,.T.);
#208=ORIENTED_EDGE('',*,*,#156,.F.);
#209=ORIENTED_EDGE('',*,*,#160,.F.);
#210=ORIENTED_EDGE('',*,*,#163,.F.);
#211=ORIENTED_EDGE('',*,*,#164,.F.);
#212=ORIENTED_EDGE('',*,*,#165,.T.);
#213=ORIENTED_EDGE('',*,*,#152,.F.);
#214=ORIENTED_EDGE('',*,*,#153,.F.);
#215=ORIENTED_EDGE('',*,*,#165,.F.);
#216=ORIENTED_EDGE('',*,*,#166,.F.);
#217=ORIENTED_EDGE('',*,*,#167,.F.);
#218=ORIENTED_EDGE('',*,*,#168,.T.);
#219=ORIENTED_EDGE('',*,*,#169,.T.);
#220=ORIENTED_EDGE('',*,*,#170,.T.);
#221=ORIENTED_EDGE('',*,*,#168,.F.);
#222=ORIENTED_EDGE('',*,*,#163,.T.);
#223=ORIENTED_EDGE('',*,*,#164,.T.);
#224=ORIENTED_EDGE('',*,*,#170,.F.);
#225=ORIENTED_EDGE('',*,*,#169,.F.);
#226=ORIENTED_EDGE('',*,*,#171,.F.);
#227=ORIENTED_EDGE('',*,*,#172,.F.);
#228=ORIENTED_EDGE('',*,*,#173,.T.);
#229=ORIENTED_EDGE('',*,*,#174,.F.);
#230=ORIENTED_EDGE('',*,*,#175,.F.);
#231=ORIENTED_EDGE('',*,*,#173,.F.);
#232=ORIENTED_EDGE('',*,*,#159,.F.);
#233=ORIENTED_EDGE('',*,*,#158,.F.);
#234=ORIENTED_EDGE('',*,*,#176,.T.);
#235=ORIENTED_EDGE('',*,*,#177,.T.);
#236=ORIENTED_EDGE('',*,*,#178,.T.);
#237=ORIENTED_EDGE('',*,*,#176,.F.);
#238=ORIENTED_EDGE('',*,*,#178,.F.);
#239=ORIENTED_EDGE('',*,*,#177,.F.);
#240=ORIENTED_EDGE('',*,*,#171,.T.);
#241=ORIENTED_EDGE('',*,*,#172,.T.);
#242=ORIENTED_EDGE('',*,*,#166,.T.);
#243=ORIENTED_EDGE('',*,*,#167,.T.);
#244=ORIENTED_EDGE('',*,*,#179,.T.);
#245=ORIENTED_EDGE('',*,*,#180,.F.);
#246=ORIENTED_EDGE('',*,*,#181,.T.);
#247=ORIENTED_EDGE('',*,*,#179,.F.);
#248=ORIENTED_EDGE('',*,*,#181,.F.);
#249=ORIENTED_EDGE('',*,*,#182,.F.);
#250=ORIENTED_EDGE('',*,*,#183,.F.);
#251=ORIENTED_EDGE('',*,*,#184,.T.);
#252=ORIENTED_EDGE('',*,*,#185,.T.);
#253=ORIENTED_EDGE('',*,*,#186,.T.);
#254=ORIENTED_EDGE('',*,*,#184,.F.);
#255=ORIENTED_EDGE('',*,*,#161,.F.);
#256=ORIENTED_EDGE('',*,*,#162,.F.);
#257=ORIENTED_EDGE('',*,*,#187,.T.);
#258=ORIENTED_EDGE('',*,*,#183,.T.);
#259=ORIENTED_EDGE('',*,*,#182,.T.);
#260=ORIENTED_EDGE('',*,*,#187,.F.);
#261=ORIENTED_EDGE('',*,*,#174,.T.);
#262=ORIENTED_EDGE('',*,*,#175,.T.);
#263=ORIENTED_EDGE('',*,*,#180,.T.);
#264=ORIENTED_EDGE('',*,*,#188,.F.);
#265=ORIENTED_EDGE('',*,*,#189,.F.);
#266=ORIENTED_EDGE('',*,*,#190,.T.);
#267=ORIENTED_EDGE('',*,*,#155,.T.);
#268=ORIENTED_EDGE('',*,*,#154,.T.);
#269=ORIENTED_EDGE('',*,*,#190,.F.);
#270=ORIENTED_EDGE('',*,*,#186,.F.);
#271=ORIENTED_EDGE('',*,*,#185,.F.);
#272=ORIENTED_EDGE('',*,*,#191,.T.);
#273=ORIENTED_EDGE('',*,*,#189,.T.);
#274=ORIENTED_EDGE('',*,*,#188,.T.);
#275=ORIENTED_EDGE('',*,*,#191,.F.);
#276=TOROIDAL_SURFACE('',#319,6.58997487421324,0.7);
#277=TOROIDAL_SURFACE('',#327,6.58997487421324,0.7);
#278=TOROIDAL_SURFACE('',#336,4.6,1.78);
#279=TOROIDAL_SURFACE('',#340,3.6,1.78);
#280=TOROIDAL_SURFACE('',#347,3.6,1.78);
#281=TOROIDAL_SURFACE('',#353,4.6,1.78);
#282=ADVANCED_FACE('',(#42),#276,.T.);
#283=ADVANCED_FACE('',(#43,#30),#36,.T.);
#284=ADVANCED_FACE('',(#44),#277,.T.);
#285=ADVANCED_FACE('',(#45,#31),#37,.T.);
#286=ADVANCED_FACE('',(#46),#278,.F.);
#287=ADVANCED_FACE('',(#47),#279,.F.);
#288=ADVANCED_FACE('',(#48,#32),#38,.F.);
#289=ADVANCED_FACE('',(#49),#280,.F.);
#290=ADVANCED_FACE('',(#50),#281,.F.);
#291=ADVANCED_FACE('',(#51,#33),#39,.F.);
#292=ADVANCED_FACE('',(#52,#34),#40,.T.);
#293=ADVANCED_FACE('',(#53),#27,.F.);
#294=ADVANCED_FACE('',(#54),#15,.T.);
#295=ADVANCED_FACE('',(#55),#28,.T.);
#296=ADVANCED_FACE('',(#56,#35),#41,.T.);
#297=ADVANCED_FACE('',(#57),#29,.T.);
#298=ADVANCED_FACE('',(#58),#16,.T.);
#299=CLOSED_SHELL('',(#282,#283,#284,#285,#286,#287,#288,#289,#290,#291,
#292,#293,#294,#295,#296,#297,#298));
#300=DERIVED_UNIT_ELEMENT(#302,1.);
#301=DERIVED_UNIT_ELEMENT(#584,3.);
#302=(
MASS_UNIT()
NAMED_UNIT(*)
SI_UNIT($,.GRAM.)
);
#303=DERIVED_UNIT((#300,#301));
#304=MEASURE_REPRESENTATION_ITEM('density measure',
POSITIVE_RATIO_MEASURE(1.),#303);
#305=PROPERTY_DEFINITION_REPRESENTATION(#310,#307);
#306=PROPERTY_DEFINITION_REPRESENTATION(#311,#308);
#307=REPRESENTATION('material name',(#309),#581);
#308=REPRESENTATION('density',(#304),#581);
#309=DESCRIPTIVE_REPRESENTATION_ITEM('Generic','Generic');
#310=PROPERTY_DEFINITION('material property','material name',#591);
#311=PROPERTY_DEFINITION('material property','density of part',#591);
#312=DATE_TIME_ROLE('creation_date');
#313=APPLIED_DATE_AND_TIME_ASSIGNMENT(#314,#312,(#591));
#314=DATE_AND_TIME(#315,#316);
#315=CALENDAR_DATE(2022,10,1);
#316=LOCAL_TIME(7,44,18.,#317);
#317=COORDINATED_UNIVERSAL_TIME_OFFSET(0,0,.BEHIND.);
#318=AXIS2_PLACEMENT_3D('placement',#488,#373,#374);
#319=AXIS2_PLACEMENT_3D('',#489,#375,#376);
#320=AXIS2_PLACEMENT_3D('',#491,#377,#378);
#321=AXIS2_PLACEMENT_3D('',#493,#379,#380);
#322=AXIS2_PLACEMENT_3D('',#495,#381,#382);
#323=AXIS2_PLACEMENT_3D('',#496,#383,#384);
#324=AXIS2_PLACEMENT_3D('',#497,#385,#386);
#325=AXIS2_PLACEMENT_3D('',#500,#387,#388);
#326=AXIS2_PLACEMENT_3D('',#501,#389,#390);
#327=AXIS2_PLACEMENT_3D('',#502,#391,#392);
#328=AXIS2_PLACEMENT_3D('',#505,#393,#394);
#329=AXIS2_PLACEMENT_3D('',#507,#395,#396);
#330=AXIS2_PLACEMENT_3D('',#509,#397,#398);
#331=AXIS2_PLACEMENT_3D('',#510,#399,#400);
#332=AXIS2_PLACEMENT_3D('',#511,#401,#402);
#333=AXIS2_PLACEMENT_3D('',#512,#403,#404);
#334=AXIS2_PLACEMENT_3D('',#515,#405,#406);
#335=AXIS2_PLACEMENT_3D('',#516,#407,#408);
#336=AXIS2_PLACEMENT_3D('',#517,#409,#410);
#337=AXIS2_PLACEMENT_3D('',#520,#411,#412);
#338=AXIS2_PLACEMENT_3D('',#521,#413,#414);
#339=AXIS2_PLACEMENT_3D('',#522,#415,#416);
#340=AXIS2_PLACEMENT_3D('',#523,#417,#418);
#341=AXIS2_PLACEMENT_3D('',#526,#419,#420);
#342=AXIS2_PLACEMENT_3D('',#527,#421,#422);
#343=AXIS2_PLACEMENT_3D('',#529,#423,#424);
#344=AXIS2_PLACEMENT_3D('',#531,#425,#426);
#345=AXIS2_PLACEMENT_3D('',#532,#427,#428);
#346=AXIS2_PLACEMENT_3D('',#533,#429,#430);
#347=AXIS2_PLACEMENT_3D('',#534,#431,#432);
#348=AXIS2_PLACEMENT_3D('',#537,#433,#434);
#349=AXIS2_PLACEMENT_3D('',#538,#435,#436);
#350=AXIS2_PLACEMENT_3D('',#540,#437,#438);
#351=AXIS2_PLACEMENT_3D('',#542,#439,#440);
#352=AXIS2_PLACEMENT_3D('',#543,#441,#442);
#353=AXIS2_PLACEMENT_3D('',#544,#443,#444);
#354=AXIS2_PLACEMENT_3D('',#546,#445,#446);
#355=AXIS2_PLACEMENT_3D('',#548,#447,#448);
#356=AXIS2_PLACEMENT_3D('',#549,#449,#450);
#357=AXIS2_PLACEMENT_3D('',#550,#451,#452);
#358=AXIS2_PLACEMENT_3D('',#551,#453,#454);
#359=AXIS2_PLACEMENT_3D('',#553,#455,#456);
#360=AXIS2_PLACEMENT_3D('',#554,#457,#458);
#361=AXIS2_PLACEMENT_3D('',#556,#459,#460);
#362=AXIS2_PLACEMENT_3D('',#558,#462,#463);
#363=AXIS2_PLACEMENT_3D('',#561,#464,#465);
#364=AXIS2_PLACEMENT_3D('',#562,#466,#467);
#365=AXIS2_PLACEMENT_3D('',#566,#469,#470);
#366=AXIS2_PLACEMENT_3D('',#567,#471,#472);
#367=AXIS2_PLACEMENT_3D('',#568,#473,#474);
#368=AXIS2_PLACEMENT_3D('',#570,#476,#477);
#369=AXIS2_PLACEMENT_3D('',#571,#478,#479);
#370=AXIS2_PLACEMENT_3D('',#574,#480,#481);
#371=AXIS2_PLACEMENT_3D('',#575,#482,#483);
#372=AXIS2_PLACEMENT_3D('',#577,#485,#486);
#373=DIRECTION('axis',(0.,0.,1.));
#374=DIRECTION('refdir',(1.,0.,0.));
#375=DIRECTION('center_axis',(1.,0.,0.));
#376=DIRECTION('ref_axis',(0.,0.,-1.));
#377=DIRECTION('center_axis',(-1.,0.,0.));
#378=DIRECTION('ref_axis',(0.,-1.22464679914735E-16,-1.));
#379=DIRECTION('center_axis',(0.,-1.,-1.22464679914735E-16));
#380=DIRECTION('ref_axis',(0.,-1.22464679914735E-16,1.));
#381=DIRECTION('center_axis',(1.,0.,0.));
#382=DIRECTION('ref_axis',(0.,-1.22464679914735E-16,-1.));
#383=DIRECTION('center_axis',(1.,0.,0.));
#384=DIRECTION('ref_axis',(0.,-1.22464679914735E-16,-1.));
#385=DIRECTION('center_axis',(-1.,0.,0.));
#386=DIRECTION('ref_axis',(0.,0.,1.));
#387=DIRECTION('center_axis',(1.,0.,0.));
#388=DIRECTION('ref_axis',(0.,0.,-1.));
#389=DIRECTION('center_axis',(1.,0.,0.));
#390=DIRECTION('ref_axis',(0.,0.,-1.));
#391=DIRECTION('center_axis',(-1.,0.,0.));
#392=DIRECTION('ref_axis',(0.,0.,1.));
#393=DIRECTION('center_axis',(1.,0.,0.));
#394=DIRECTION('ref_axis',(0.,1.22464679914735E-16,-1.));
#395=DIRECTION('center_axis',(0.,-1.,1.22464679914735E-16));
#396=DIRECTION('ref_axis',(0.,-1.22464679914735E-16,-1.));
#397=DIRECTION('center_axis',(-1.,0.,0.));
#398=DIRECTION('ref_axis',(0.,1.22464679914735E-16,-1.));
#399=DIRECTION('center_axis',(-1.,0.,0.));
#400=DIRECTION('ref_axis',(0.,1.22464679914735E-16,-1.));
#401=DIRECTION('center_axis',(1.,0.,0.));
#402=DIRECTION('ref_axis',(0.,1.22464679914735E-16,-1.));
#403=DIRECTION('center_axis',(1.,0.,0.));
#404=DIRECTION('ref_axis',(0.,0.,-1.));
#405=DIRECTION('center_axis',(1.,0.,0.));
#406=DIRECTION('ref_axis',(0.,0.,-1.));
#407=DIRECTION('center_axis',(1.,0.,0.));
#408=DIRECTION('ref_axis',(0.,0.,-1.));
#409=DIRECTION('center_axis',(-1.,0.,0.));
#410=DIRECTION('ref_axis',(0.,0.,1.));
#411=DIRECTION('center_axis',(-1.,0.,0.));
#412=DIRECTION('ref_axis',(0.,0.,1.));
#413=DIRECTION('center_axis',(-1.,0.,0.));
#414=DIRECTION('ref_axis',(0.,0.,1.));
#415=DIRECTION('center_axis',(0.,1.,-1.22464679914735E-16));
#416=DIRECTION('ref_axis',(0.,-1.22464679914735E-16,-1.));
#417=DIRECTION('center_axis',(-1.,0.,0.));
#418=DIRECTION('ref_axis',(0.,0.,1.));
#419=DIRECTION('center_axis',(-1.,0.,0.));
#420=DIRECTION('ref_axis',(0.,0.,1.));
#421=DIRECTION('center_axis',(-1.,0.,0.));
#422=DIRECTION('ref_axis',(0.,0.,1.));
#423=DIRECTION('center_axis',(0.,1.,-1.22464679914735E-16));
#424=DIRECTION('ref_axis',(0.,-1.22464679914735E-16,-1.));
#425=DIRECTION('center_axis',(-1.,0.,0.));
#426=DIRECTION('ref_axis',(0.,0.,1.));
#427=DIRECTION('center_axis',(-1.,0.,0.));
#428=DIRECTION('ref_axis',(0.,0.,1.));
#429=DIRECTION('center_axis',(1.,0.,0.));
#430=DIRECTION('ref_axis',(0.,0.,-1.));
#431=DIRECTION('center_axis',(-1.,0.,0.));
#432=DIRECTION('ref_axis',(0.,0.,1.));
#433=DIRECTION('center_axis',(-1.,0.,0.));
#434=DIRECTION('ref_axis',(0.,0.,1.));
#435=DIRECTION('center_axis',(-1.,0.,0.));
#436=DIRECTION('ref_axis',(0.,0.,1.));
#437=DIRECTION('center_axis',(0.,1.,-1.22464679914735E-16));
#438=DIRECTION('ref_axis',(0.,-1.22464679914735E-16,-1.));
#439=DIRECTION('center_axis',(1.,0.,0.));
#440=DIRECTION('ref_axis',(0.,0.,1.));
#441=DIRECTION('center_axis',(1.,0.,0.));
#442=DIRECTION('ref_axis',(0.,0.,1.));
#443=DIRECTION('center_axis',(-1.,0.,0.));
#444=DIRECTION('ref_axis',(0.,0.,1.));
#445=DIRECTION('center_axis',(0.,1.,-1.22464679914735E-16));
#446=DIRECTION('ref_axis',(0.,-1.22464679914735E-16,-1.));
#447=DIRECTION('center_axis',(-1.,0.,0.));
#448=DIRECTION('ref_axis',(0.,0.,1.));
#449=DIRECTION('center_axis',(-1.,0.,0.));
#450=DIRECTION('ref_axis',(0.,0.,1.));
#451=DIRECTION('center_axis',(-1.,0.,0.));
#452=DIRECTION('ref_axis',(0.,0.,1.));
#453=DIRECTION('center_axis',(-1.,0.,0.));
#454=DIRECTION('ref_axis',(0.,0.,1.));
#455=DIRECTION('center_axis',(1.,0.,0.));
#456=DIRECTION('ref_axis',(0.,0.,1.));
#457=DIRECTION('center_axis',(-1.,0.,0.));
#458=DIRECTION('ref_axis',(0.,0.,1.));
#459=DIRECTION('center_axis',(-1.,0.,0.));
#460=DIRECTION('ref_axis',(0.,0.,1.));
#461=DIRECTION('',(-1.,0.,0.));
#462=DIRECTION('center_axis',(1.,0.,0.));
#463=DIRECTION('ref_axis',(0.,1.,0.));
#464=DIRECTION('center_axis',(1.,0.,0.));
#465=DIRECTION('ref_axis',(0.,0.,-1.));
#466=DIRECTION('center_axis',(1.,0.,0.));
#467=DIRECTION('ref_axis',(0.,0.,-1.));
#468=DIRECTION('',(-0.707106781186548,0.707106781186547,8.65956056235493E-17));
#469=DIRECTION('center_axis',(1.,0.,0.));
#470=DIRECTION('ref_axis',(0.,0.,-1.));
#471=DIRECTION('center_axis',(1.,0.,0.));
#472=DIRECTION('ref_axis',(0.,0.,-1.));
#473=DIRECTION('center_axis',(1.,0.,0.));
#474=DIRECTION('ref_axis',(0.,1.,0.));
#475=DIRECTION('',(-1.,0.,0.));
#476=DIRECTION('center_axis',(1.,0.,0.));
#477=DIRECTION('ref_axis',(0.,0.,-1.));
#478=DIRECTION('center_axis',(1.,0.,0.));
#479=DIRECTION('ref_axis',(0.,1.,0.));
#480=DIRECTION('center_axis',(1.,0.,0.));
#481=DIRECTION('ref_axis',(0.,0.,-1.));
#482=DIRECTION('center_axis',(1.,0.,0.));
#483=DIRECTION('ref_axis',(0.,0.,-1.));
#484=DIRECTION('',(-1.,0.,0.));
#485=DIRECTION('center_axis',(-1.,0.,0.));
#486=DIRECTION('ref_axis',(0.,1.,0.));
#487=DIRECTION('',(-0.707106781186548,-0.707106781186547,-8.65956056235493E-17));
#488=CARTESIAN_POINT('',(0.,0.,0.));
#489=CARTESIAN_POINT('Origin',(-1.8,0.,0.));
#490=CARTESIAN_POINT('',(-2.5,1.61407832723335E-15,6.58997487421324));
#491=CARTESIAN_POINT('Origin',(-2.5,0.,0.));
#492=CARTESIAN_POINT('',(-2.21774193548387,1.23259516440783E-31,6.02828841778208));
#493=CARTESIAN_POINT('Origin',(-1.8,-8.07039163616673E-16,6.58997487421324));
#494=CARTESIAN_POINT('',(-2.21774193548387,-7.38252411517389E-16,-6.02828841778208));
#495=CARTESIAN_POINT('Origin',(-2.21774193548387,0.,0.));
#496=CARTESIAN_POINT('Origin',(-2.21774193548387,0.,0.));
#497=CARTESIAN_POINT('Origin',(-2.5,8.,0.));
#498=CARTESIAN_POINT('',(-2.5,8.,0.));
#499=CARTESIAN_POINT('',(-2.5,-8.,-9.79717439317883E-16));
#500=CARTESIAN_POINT('Origin',(-2.5,0.,0.));
#501=CARTESIAN_POINT('Origin',(-2.5,0.,0.));
#502=CARTESIAN_POINT('Origin',(1.8,0.,0.));
#503=CARTESIAN_POINT('',(2.5,-1.61407832723334E-15,6.58997487421324));
#504=CARTESIAN_POINT('',(2.5,-8.07039163616672E-16,-6.58997487421324));
#505=CARTESIAN_POINT('Origin',(2.5,0.,0.));
#506=CARTESIAN_POINT('',(2.21774193548387,-7.38252411517389E-16,-6.02828841778208));
#507=CARTESIAN_POINT('Origin',(1.8,-8.07039163616672E-16,-6.58997487421324));
#508=CARTESIAN_POINT('',(2.21774193548387,0.,6.02828841778208));
#509=CARTESIAN_POINT('Origin',(2.21774193548387,0.,0.));
#510=CARTESIAN_POINT('Origin',(2.21774193548387,0.,0.));
#511=CARTESIAN_POINT('Origin',(2.5,0.,0.));
#512=CARTESIAN_POINT('Origin',(2.5,0.,0.));
#513=CARTESIAN_POINT('',(2.5,8.,0.));
#514=CARTESIAN_POINT('',(2.5,-8.,-9.79717439317883E-16));
#515=CARTESIAN_POINT('Origin',(2.5,0.,0.));
#516=CARTESIAN_POINT('Origin',(2.5,0.,0.));
#517=CARTESIAN_POINT('Origin',(-3.28,0.,0.));
#518=CARTESIAN_POINT('',(-1.5,0.,4.6));
#519=CARTESIAN_POINT('',(-1.5,-5.63337527607783E-16,-4.6));
#520=CARTESIAN_POINT('Origin',(-1.5,0.,0.));
#521=CARTESIAN_POINT('Origin',(-1.5,0.,0.));
#522=CARTESIAN_POINT('Origin',(-3.28,-5.63337527607783E-16,-4.6));
#523=CARTESIAN_POINT('Origin',(-3.28,0.,0.));
#524=CARTESIAN_POINT('',(-2.5,0.,2.00000000000001));
#525=CARTESIAN_POINT('',(-2.5,-2.44929359829471E-16,-2.));
#526=CARTESIAN_POINT('Origin',(-2.5,0.,0.));
#527=CARTESIAN_POINT('Origin',(-2.5,0.,0.));
#528=CARTESIAN_POINT('',(-1.5,-4.40872847693047E-16,-3.6));
#529=CARTESIAN_POINT('Origin',(-3.28,-4.40872847693047E-16,-3.6));
#530=CARTESIAN_POINT('',(-1.5,0.,3.6));
#531=CARTESIAN_POINT('Origin',(-1.5,0.,0.));
#532=CARTESIAN_POINT('Origin',(-1.5,0.,0.));
#533=CARTESIAN_POINT('Origin',(-1.5,0.,4.6));
#534=CARTESIAN_POINT('Origin',(3.28,0.,0.));
#535=CARTESIAN_POINT('',(1.5,0.,3.6));
#536=CARTESIAN_POINT('',(1.5,-4.40872847693047E-16,-3.6));
#537=CARTESIAN_POINT('Origin',(1.5,0.,0.));
#538=CARTESIAN_POINT('Origin',(1.5,0.,0.));
#539=CARTESIAN_POINT('',(2.5,-2.44929359829471E-16,-2.));
#540=CARTESIAN_POINT('Origin',(3.28,-4.40872847693047E-16,-3.6));
#541=CARTESIAN_POINT('',(2.5,0.,2.00000000000001));
#542=CARTESIAN_POINT('Origin',(2.5,0.,0.));
#543=CARTESIAN_POINT('Origin',(2.5,0.,0.));
#544=CARTESIAN_POINT('Origin',(3.28,0.,0.));
#545=CARTESIAN_POINT('',(1.5,-5.63337527607783E-16,-4.6));
#546=CARTESIAN_POINT('Origin',(3.28,-5.63337527607783E-16,-4.6));
#547=CARTESIAN_POINT('',(1.5,0.,4.6));
#548=CARTESIAN_POINT('Origin',(1.5,0.,0.));
#549=CARTESIAN_POINT('Origin',(1.5,0.,0.));
#550=CARTESIAN_POINT('Origin',(1.5,0.,3.6));
#551=CARTESIAN_POINT('Origin',(-2.5,8.,0.));
#552=CARTESIAN_POINT('',(-2.5,1.22464679914735E-16,-1.));
#553=CARTESIAN_POINT('Origin',(-2.5,0.,0.));
#554=CARTESIAN_POINT('Origin',(2.5,0.,0.));
#555=CARTESIAN_POINT('',(2.5,1.22464679914735E-16,-1.));
#556=CARTESIAN_POINT('Origin',(2.5,0.,0.));
#557=CARTESIAN_POINT('',(2.5,-1.22464679914735E-16,-1.));
#558=CARTESIAN_POINT('Origin',(1.,0.,0.));
#559=CARTESIAN_POINT('',(2.,8.,0.));
#560=CARTESIAN_POINT('',(2.,-8.,-9.79717439317883E-16));
#561=CARTESIAN_POINT('Origin',(2.,0.,0.));
#562=CARTESIAN_POINT('Origin',(2.,0.,0.));
#563=CARTESIAN_POINT('',(-1.38777878078145E-16,-6.,-7.34788079488412E-16));
#564=CARTESIAN_POINT('',(1.,-7.,-8.57252759403147E-16));
#565=CARTESIAN_POINT('',(0.,6.,0.));
#566=CARTESIAN_POINT('Origin',(0.,0.,0.));
#567=CARTESIAN_POINT('Origin',(0.,0.,0.));
#568=CARTESIAN_POINT('Origin',(2.25,0.,0.));
#569=CARTESIAN_POINT('',(2.25,-8.,-9.79717439317883E-16));
#570=CARTESIAN_POINT('Origin',(2.5,0.,0.));
#571=CARTESIAN_POINT('Origin',(-2.25,0.,0.));
#572=CARTESIAN_POINT('',(-2.,8.,0.));
#573=CARTESIAN_POINT('',(-2.,-8.,-9.79717439317883E-16));
#574=CARTESIAN_POINT('Origin',(-2.,0.,0.));
#575=CARTESIAN_POINT('Origin',(-2.,0.,0.));
#576=CARTESIAN_POINT('',(-2.25,-8.,-9.79717439317883E-16));
#577=CARTESIAN_POINT('Origin',(-1.,0.,0.));
#578=CARTESIAN_POINT('',(-1.,-7.,-8.57252759403147E-16));
#579=UNCERTAINTY_MEASURE_WITH_UNIT(LENGTH_MEASURE(0.01),#583,
'DISTANCE_ACCURACY_VALUE',
'Maximum model space distance between geometric entities at asserted c
onnectivities');
#580=UNCERTAINTY_MEASURE_WITH_UNIT(LENGTH_MEASURE(0.01),#583,
'DISTANCE_ACCURACY_VALUE',
'Maximum model space distance between geometric entities at asserted c
onnectivities');
#581=(
GEOMETRIC_REPRESENTATION_CONTEXT(3)
GLOBAL_UNCERTAINTY_ASSIGNED_CONTEXT((#579))
GLOBAL_UNIT_ASSIGNED_CONTEXT((#583,#586,#585))
REPRESENTATION_CONTEXT('','3D')
);
#582=(
GEOMETRIC_REPRESENTATION_CONTEXT(3)
GLOBAL_UNCERTAINTY_ASSIGNED_CONTEXT((#580))
GLOBAL_UNIT_ASSIGNED_CONTEXT((#583,#586,#585))
REPRESENTATION_CONTEXT('','3D')
);
#583=(
LENGTH_UNIT()
NAMED_UNIT(*)
SI_UNIT(.MILLI.,.METRE.)
);
#584=(
LENGTH_UNIT()
NAMED_UNIT(*)
SI_UNIT(.CENTI.,.METRE.)
);
#585=(
NAMED_UNIT(*)
SI_UNIT($,.STERADIAN.)
SOLID_ANGLE_UNIT()
);
#586=(
NAMED_UNIT(*)
PLANE_ANGLE_UNIT()
SI_UNIT($,.RADIAN.)
);
#587=SHAPE_DEFINITION_REPRESENTATION(#588,#589);
#588=PRODUCT_DEFINITION_SHAPE('',$,#591);
#589=SHAPE_REPRESENTATION('',(#318),#581);
#590=PRODUCT_DEFINITION_CONTEXT('part definition',#595,'design');
#591=PRODUCT_DEFINITION('Pumpe_propel_remhjul','Pumpe_propel_remhjul',#592,
#590);
#592=PRODUCT_DEFINITION_FORMATION('',$,#597);
#593=PRODUCT_RELATED_PRODUCT_CATEGORY('Pumpe_propel_remhjul',
'Pumpe_propel_remhjul',(#597));
#594=APPLICATION_PROTOCOL_DEFINITION('international standard',
'automotive_design',2009,#595);
#595=APPLICATION_CONTEXT(
'Core Data for Automotive Mechanical Design Process');
#596=PRODUCT_CONTEXT('part definition',#595,'mechanical');
#597=PRODUCT('Pumpe_propel_remhjul','Pumpe_propel_remhjul',$,(#596));
#598=PRESENTATION_STYLE_ASSIGNMENT((#599));
#599=SURFACE_STYLE_USAGE(.BOTH.,#600);
#600=SURFACE_SIDE_STYLE('',(#601));
#601=SURFACE_STYLE_FILL_AREA(#602);
#602=FILL_AREA_STYLE('',(#603));
#603=FILL_AREA_STYLE_COLOUR('',#604);
#604=COLOUR_RGB('',0.749019607843137,0.749019607843137,0.749019607843137);
ENDSEC;
END-ISO-10303-21;
