# Supplementary material for: Assessing metabolic rates in zebrafish using a 3D-printed intermittent-flow respirometer and swim tunnel system
Source: Biol Open. 2024 Jun 18;13(6):bio060375. doi: 10.1242/bio.060375 (PMC11212631; doi:10.1242/bio.060375)
Supplement: Dataset 1. — Drawings of all five parts of the swim tunnel and respirometry setup and propeller. [file biolopen-13-060375-Daraset1.zip › 3D drawings/Sensor_module.stp]

ISO-10303-21;
HEADER;
/* Generated by software containing ST-Developer
 * from STEP Tools, Inc. (www.steptools.com) 
 */

FILE_DESCRIPTION(
/* description */ (''),
/* implementation_level */ '2;1');

FILE_NAME(
/* name */ 
'O:\\Nat_Bio-Metal\\Ricki\\Zebrafisk bane\\x1.5\\Sensor_modul_x1.5.stp',

/* time_stamp */ '2024-01-22T13:47:37+01:00',
/* author */ ('au585398'),
/* organization */ (''),
/* preprocessor_version */ 'ST-DEVELOPER v17',
/* originating_system */ 'Autodesk Inventor 2018',
/* authorisation */ '');

FILE_SCHEMA (('AUTOMOTIVE_DESIGN { 1 0 10303 214 3 1 1 }'));
ENDSEC;

DATA;
#10=MECHANICAL_DESIGN_GEOMETRIC_PRESENTATION_REPRESENTATION('',(#13),#11699);
#11=SHAPE_REPRESENTATION_RELATIONSHIP('SRR','None',#11706,#12);
#12=ADVANCED_BREP_SHAPE_REPRESENTATION('',(#14),#11698);
#13=STYLED_ITEM('',(#11715),#14);
#14=MANIFOLD_SOLID_BREP('Solid1',#7100);
#15=TOROIDAL_SURFACE('',#7159,2.,0.5);
#16=TOROIDAL_SURFACE('',#7166,3.,0.5);
#17=TOROIDAL_SURFACE('',#7171,14.5,0.5);
#18=TOROIDAL_SURFACE('',#7182,13.35,0.5);
#19=TOROIDAL_SURFACE('',#7192,1.5,0.5);
#20=TOROIDAL_SURFACE('',#7199,1.5,0.5);
#21=TOROIDAL_SURFACE('',#7205,1.5,0.5);
#22=TOROIDAL_SURFACE('',#7211,1.5,0.5);
#23=TOROIDAL_SURFACE('',#7226,1.5,0.5);
#24=TOROIDAL_SURFACE('',#7232,1.5,0.5);
#25=TOROIDAL_SURFACE('',#7237,1.5,0.5);
#26=TOROIDAL_SURFACE('',#7243,1.5,0.5);
#27=TOROIDAL_SURFACE('',#7256,1.5,0.5);
#28=TOROIDAL_SURFACE('',#7263,1.5,0.5);
#29=TOROIDAL_SURFACE('',#7269,1.5,0.5);
#30=TOROIDAL_SURFACE('',#7275,1.5,0.5);
#31=TOROIDAL_SURFACE('',#7291,1.5,0.5);
#32=TOROIDAL_SURFACE('',#7297,1.5,0.5);
#33=TOROIDAL_SURFACE('',#7302,1.5,0.5);
#34=TOROIDAL_SURFACE('',#7308,1.5,0.5);
#35=TOROIDAL_SURFACE('',#7320,4.,2.);
#36=TOROIDAL_SURFACE('',#7324,4.,2.);
#37=TOROIDAL_SURFACE('',#7328,4.,2.);
#38=TOROIDAL_SURFACE('',#7332,4.,2.);
#39=TOROIDAL_SURFACE('',#7336,4.,2.);
#40=TOROIDAL_SURFACE('',#7340,4.,2.);
#41=TOROIDAL_SURFACE('',#7344,4.,2.);
#42=TOROIDAL_SURFACE('',#7350,4.,2.);
#43=TOROIDAL_SURFACE('',#7564,13.35,0.85);
#44=CYLINDRICAL_SURFACE('',#7157,1.25);
#45=CYLINDRICAL_SURFACE('',#7163,2.5);
#46=CYLINDRICAL_SURFACE('',#7180,14.);
#47=CYLINDRICAL_SURFACE('',#7188,13.85);
#48=CYLINDRICAL_SURFACE('',#7197,0.5);
#49=CYLINDRICAL_SURFACE('',#7203,0.5);
#50=CYLINDRICAL_SURFACE('',#7209,0.5);
#51=CYLINDRICAL_SURFACE('',#7215,0.5);
#52=CYLINDRICAL_SURFACE('',#7217,2.);
#53=CYLINDRICAL_SURFACE('',#7220,2.);
#54=CYLINDRICAL_SURFACE('',#7230,0.5);
#55=CYLINDRICAL_SURFACE('',#7235,0.5);
#56=CYLINDRICAL_SURFACE('',#7241,0.5);
#57=CYLINDRICAL_SURFACE('',#7247,0.5);
#58=CYLINDRICAL_SURFACE('',#7249,2.);
#59=CYLINDRICAL_SURFACE('',#7261,0.5);
#60=CYLINDRICAL_SURFACE('',#7267,0.5);
#61=CYLINDRICAL_SURFACE('',#7273,0.5);
#62=CYLINDRICAL_SURFACE('',#7279,0.5);
#63=CYLINDRICAL_SURFACE('',#7281,2.);
#64=CYLINDRICAL_SURFACE('',#7284,2.);
#65=CYLINDRICAL_SURFACE('',#7295,0.5);
#66=CYLINDRICAL_SURFACE('',#7300,0.5);
#67=CYLINDRICAL_SURFACE('',#7306,0.5);
#68=CYLINDRICAL_SURFACE('',#7312,0.5);
#69=CYLINDRICAL_SURFACE('',#7314,2.);
#70=CYLINDRICAL_SURFACE('',#7318,2.);
#71=CYLINDRICAL_SURFACE('',#7319,2.);
#72=CYLINDRICAL_SURFACE('',#7348,2.);
#73=CYLINDRICAL_SURFACE('',#7349,2.);
#74=CYLINDRICAL_SURFACE('',#7354,2.);
#75=CYLINDRICAL_SURFACE('',#7355,2.);
#76=CYLINDRICAL_SURFACE('',#7356,2.);
#77=CYLINDRICAL_SURFACE('',#7357,2.);
#78=CYLINDRICAL_SURFACE('',#7358,2.);
#79=CYLINDRICAL_SURFACE('',#7359,2.);
#80=CYLINDRICAL_SURFACE('',#7360,2.);
#81=CYLINDRICAL_SURFACE('',#7361,2.);
#82=CYLINDRICAL_SURFACE('',#7362,2.);
#83=CYLINDRICAL_SURFACE('',#7363,2.);
#84=CYLINDRICAL_SURFACE('',#7566,13.85);
#85=CIRCLE('',#7152,1.95);
#86=CIRCLE('',#7153,1.25);
#87=CIRCLE('',#7155,2.);
#88=CIRCLE('',#7156,2.);
#89=CIRCLE('',#7158,1.25);
#90=CIRCLE('',#7160,0.5);
#91=CIRCLE('',#7161,2.5);
#92=CIRCLE('',#7162,2.5);
#93=CIRCLE('',#7164,2.5);
#94=CIRCLE('',#7165,2.5);
#95=CIRCLE('',#7167,0.5);
#96=CIRCLE('',#7168,3.);
#97=CIRCLE('',#7169,3.);
#98=CIRCLE('',#7172,14.1464466094067);
#99=CIRCLE('',#7173,0.5);
#100=CIRCLE('',#7174,14.);
#101=CIRCLE('',#7176,14.5);
#102=CIRCLE('',#7177,14.5);
#103=CIRCLE('',#7178,14.5);
#104=CIRCLE('',#7179,14.5);
#105=CIRCLE('',#7181,14.);
#106=CIRCLE('',#7183,13.35);
#107=CIRCLE('',#7184,0.5);
#108=CIRCLE('',#7185,13.85);
#109=CIRCLE('',#7186,13.85);
#110=CIRCLE('',#7187,13.35);
#111=CIRCLE('',#7189,13.85);
#112=CIRCLE('',#7190,13.85);
#113=CIRCLE('',#7193,0.500000000000003);
#114=CIRCLE('',#7194,1.5);
#115=CIRCLE('',#7195,0.5);
#116=CIRCLE('',#7196,2.);
#117=CIRCLE('',#7198,0.5);
#118=CIRCLE('',#7200,0.5);
#119=CIRCLE('',#7201,2.);
#120=CIRCLE('',#7202,1.5);
#121=CIRCLE('',#7204,0.5);
#122=CIRCLE('',#7206,0.5);
#123=CIRCLE('',#7207,2.);
#124=CIRCLE('',#7208,1.5);
#125=CIRCLE('',#7210,0.5);
#126=CIRCLE('',#7212,0.5);
#127=CIRCLE('',#7213,2.);
#128=CIRCLE('',#7214,1.5);
#129=CIRCLE('',#7218,2.);
#130=CIRCLE('',#7221,2.);
#131=CIRCLE('',#7227,0.500000000000003);
#132=CIRCLE('',#7228,1.5);
#133=CIRCLE('',#7229,0.5);
#134=CIRCLE('',#7231,0.5);
#135=CIRCLE('',#7233,0.5);
#136=CIRCLE('',#7234,1.5);
#137=CIRCLE('',#7236,0.5);
#138=CIRCLE('',#7238,0.5);
#139=CIRCLE('',#7239,2.);
#140=CIRCLE('',#7240,1.5);
#141=CIRCLE('',#7242,0.5);
#142=CIRCLE('',#7244,0.5);
#143=CIRCLE('',#7245,2.);
#144=CIRCLE('',#7246,1.5);
#145=CIRCLE('',#7252,4.);
#146=CIRCLE('',#7253,4.);
#147=CIRCLE('',#7254,4.);
#148=CIRCLE('',#7255,4.);
#149=CIRCLE('',#7257,0.500000000000003);
#150=CIRCLE('',#7258,1.5);
#151=CIRCLE('',#7259,0.499999999999998);
#152=CIRCLE('',#7260,2.);
#153=CIRCLE('',#7262,0.499999999999998);
#154=CIRCLE('',#7264,0.499999999999998);
#155=CIRCLE('',#7265,2.);
#156=CIRCLE('',#7266,1.5);
#157=CIRCLE('',#7268,0.499999999999998);
#158=CIRCLE('',#7270,0.499999999999998);
#159=CIRCLE('',#7271,2.);
#160=CIRCLE('',#7272,1.5);
#161=CIRCLE('',#7274,0.499999999999998);
#162=CIRCLE('',#7276,0.499999999999998);
#163=CIRCLE('',#7277,2.);
#164=CIRCLE('',#7278,1.5);
#165=CIRCLE('',#7282,2.);
#166=CIRCLE('',#7285,2.);
#167=CIRCLE('',#7287,4.);
#168=CIRCLE('',#7288,4.);
#169=CIRCLE('',#7289,4.);
#170=CIRCLE('',#7290,4.);
#171=CIRCLE('',#7292,0.500000000000003);
#172=CIRCLE('',#7293,1.5);
#173=CIRCLE('',#7294,0.499999999999998);
#174=CIRCLE('',#7296,0.499999999999998);
#175=CIRCLE('',#7298,0.499999999999998);
#176=CIRCLE('',#7299,1.5);
#177=CIRCLE('',#7301,0.499999999999998);
#178=CIRCLE('',#7303,0.499999999999998);
#179=CIRCLE('',#7304,2.);
#180=CIRCLE('',#7305,1.5);
#181=CIRCLE('',#7307,0.499999999999998);
#182=CIRCLE('',#7309,0.499999999999998);
#183=CIRCLE('',#7310,2.);
#184=CIRCLE('',#7311,1.5);
#185=CIRCLE('',#7317,13.85);
#186=CIRCLE('',#7321,2.);
#187=CIRCLE('',#7322,2.);
#188=CIRCLE('',#7323,2.);
#189=CIRCLE('',#7325,2.);
#190=CIRCLE('',#7326,2.);
#191=CIRCLE('',#7327,2.);
#192=CIRCLE('',#7329,2.);
#193=CIRCLE('',#7330,2.);
#194=CIRCLE('',#7331,2.);
#195=CIRCLE('',#7333,2.);
#196=CIRCLE('',#7334,2.);
#197=CIRCLE('',#7335,2.);
#198=CIRCLE('',#7337,2.);
#199=CIRCLE('',#7338,2.);
#200=CIRCLE('',#7339,2.);
#201=CIRCLE('',#7341,2.);
#202=CIRCLE('',#7342,2.);
#203=CIRCLE('',#7343,2.);
#204=CIRCLE('',#7345,2.);
#205=CIRCLE('',#7346,2.);
#206=CIRCLE('',#7347,2.);
#207=CIRCLE('',#7351,2.);
#208=CIRCLE('',#7352,2.);
#209=CIRCLE('',#7353,2.);
#210=CIRCLE('',#7557,13.35);
#211=CIRCLE('',#7558,13.35);
#212=CIRCLE('',#7560,13.85);
#213=CIRCLE('',#7561,13.85);
#214=CIRCLE('',#7562,13.35);
#215=CIRCLE('',#7563,13.35);
#216=CIRCLE('',#7565,0.85);
#217=CONICAL_SURFACE('',#7151,1.6,0.785398163397448);
#218=CONICAL_SURFACE('',#7175,14.25,0.785398163397449);
#219=FACE_BOUND('',#794,.T.);
#220=FACE_BOUND('',#804,.T.);
#221=FACE_BOUND('',#805,.T.);
#222=FACE_BOUND('',#806,.T.);
#223=FACE_BOUND('',#809,.T.);
#224=FACE_BOUND('',#815,.T.);
#225=FACE_BOUND('',#816,.T.);
#226=FACE_BOUND('',#817,.T.);
#227=FACE_BOUND('',#818,.T.);
#228=FACE_BOUND('',#825,.T.);
#229=FACE_BOUND('',#826,.T.);
#230=FACE_BOUND('',#827,.T.);
#231=FACE_BOUND('',#828,.T.);
#232=FACE_BOUND('',#829,.T.);
#233=FACE_BOUND('',#830,.T.);
#234=FACE_BOUND('',#831,.T.);
#235=FACE_BOUND('',#832,.T.);
#236=FACE_BOUND('',#833,.T.);
#237=FACE_BOUND('',#834,.T.);
#238=FACE_BOUND('',#835,.T.);
#239=FACE_BOUND('',#836,.T.);
#240=FACE_BOUND('',#837,.T.);
#241=FACE_BOUND('',#838,.T.);
#242=FACE_BOUND('',#839,.T.);
#243=FACE_BOUND('',#840,.T.);
#244=FACE_BOUND('',#841,.T.);
#245=FACE_BOUND('',#842,.T.);
#246=FACE_BOUND('',#843,.T.);
#247=FACE_BOUND('',#844,.T.);
#248=FACE_BOUND('',#845,.T.);
#249=FACE_BOUND('',#846,.T.);
#250=FACE_BOUND('',#847,.T.);
#251=FACE_BOUND('',#848,.T.);
#252=FACE_BOUND('',#849,.T.);
#253=FACE_BOUND('',#850,.T.);
#254=FACE_BOUND('',#851,.T.);
#255=FACE_BOUND('',#852,.T.);
#256=FACE_BOUND('',#853,.T.);
#257=FACE_BOUND('',#854,.T.);
#258=FACE_BOUND('',#855,.T.);
#259=FACE_BOUND('',#856,.T.);
#260=FACE_BOUND('',#857,.T.);
#261=FACE_BOUND('',#858,.T.);
#262=FACE_BOUND('',#859,.T.);
#263=FACE_BOUND('',#860,.T.);
#264=FACE_BOUND('',#861,.T.);
#265=FACE_BOUND('',#862,.T.);
#266=FACE_BOUND('',#863,.T.);
#267=FACE_BOUND('',#892,.T.);
#268=FACE_BOUND('',#906,.T.);
#269=FACE_BOUND('',#919,.T.);
#270=FACE_BOUND('',#1134,.T.);
#271=FACE_BOUND('',#1135,.T.);
#272=FACE_BOUND('',#1136,.T.);
#273=FACE_BOUND('',#1137,.T.);
#274=FACE_BOUND('',#1138,.T.);
#275=FACE_BOUND('',#1139,.T.);
#276=FACE_BOUND('',#1140,.T.);
#277=FACE_BOUND('',#1141,.T.);
#278=FACE_BOUND('',#1142,.T.);
#279=FACE_BOUND('',#1143,.T.);
#280=FACE_BOUND('',#1144,.T.);
#281=FACE_BOUND('',#1145,.T.);
#282=FACE_BOUND('',#1146,.T.);
#283=FACE_BOUND('',#1147,.T.);
#284=FACE_BOUND('',#1148,.T.);
#285=FACE_BOUND('',#1149,.T.);
#286=FACE_BOUND('',#1150,.T.);
#287=FACE_BOUND('',#1152,.T.);
#288=FACE_BOUND('',#1154,.T.);
#289=FACE_BOUND('',#1158,.T.);
#290=B_SPLINE_CURVE_WITH_KNOTS('',2,(#9333,#9334,#9335,#9336,#9337),
 .UNSPECIFIED.,.F.,.F.,(3,1,1,3),(0.,1.,2.,3.),.UNSPECIFIED.);
#291=B_SPLINE_CURVE_WITH_KNOTS('',2,(#9340,#9341,#9342,#9343,#9344),
 .UNSPECIFIED.,.F.,.F.,(3,1,1,3),(0.,1.,2.,3.),.UNSPECIFIED.);
#292=B_SPLINE_CURVE_WITH_KNOTS('',2,(#9354,#9355,#9356,#9357),
 .UNSPECIFIED.,.F.,.F.,(3,1,3),(0.,1.,2.),.UNSPECIFIED.);
#293=B_SPLINE_CURVE_WITH_KNOTS('',2,(#9360,#9361,#9362,#9363),
 .UNSPECIFIED.,.F.,.F.,(3,1,3),(0.,1.,2.),.UNSPECIFIED.);
#294=B_SPLINE_CURVE_WITH_KNOTS('',2,(#9373,#9374,#9375,#9376),
 .UNSPECIFIED.,.F.,.F.,(3,1,3),(0.,1.,2.),.UNSPECIFIED.);
#295=B_SPLINE_CURVE_WITH_KNOTS('',2,(#9379,#9380,#9381,#9382),
 .UNSPECIFIED.,.F.,.F.,(3,1,3),(0.,1.,2.),.UNSPECIFIED.);
#296=B_SPLINE_CURVE_WITH_KNOTS('',2,(#9392,#9393,#9394,#9395),
 .UNSPECIFIED.,.F.,.F.,(3,1,3),(0.,1.,2.),.UNSPECIFIED.);
#297=B_SPLINE_CURVE_WITH_KNOTS('',2,(#9398,#9399,#9400,#9401),
 .UNSPECIFIED.,.F.,.F.,(3,1,3),(0.,1.,2.),.UNSPECIFIED.);
#298=B_SPLINE_CURVE_WITH_KNOTS('',2,(#9417,#9418,#9419,#9420),
 .UNSPECIFIED.,.F.,.F.,(3,1,3),(0.,1.,2.),.UNSPECIFIED.);
#299=B_SPLINE_CURVE_WITH_KNOTS('',2,(#9423,#9424,#9425,#9426),
 .UNSPECIFIED.,.F.,.F.,(3,1,3),(0.,1.,2.),.UNSPECIFIED.);
#300=B_SPLINE_CURVE_WITH_KNOTS('',2,(#9436,#9437,#9438,#9439),
 .UNSPECIFIED.,.F.,.F.,(3,1,3),(0.,1.,2.),.UNSPECIFIED.);
#301=B_SPLINE_CURVE_WITH_KNOTS('',2,(#9442,#9443,#9444,#9445),
 .UNSPECIFIED.,.F.,.F.,(3,1,3),(0.,1.,2.),.UNSPECIFIED.);
#302=B_SPLINE_CURVE_WITH_KNOTS('',2,(#9453,#9454,#9455),.UNSPECIFIED.,.F.,
 .F.,(3,3),(0.,1.),.UNSPECIFIED.);
#303=B_SPLINE_CURVE_WITH_KNOTS('',2,(#9458,#9459,#9460),.UNSPECIFIED.,.F.,
 .F.,(3,3),(0.,1.),.UNSPECIFIED.);
#304=B_SPLINE_CURVE_WITH_KNOTS('',2,(#9468,#9469,#9470),.UNSPECIFIED.,.F.,
 .F.,(3,3),(0.,1.),.UNSPECIFIED.);
#305=B_SPLINE_CURVE_WITH_KNOTS('',2,(#9473,#9474,#9475),.UNSPECIFIED.,.F.,
 .F.,(3,3),(0.,1.),.UNSPECIFIED.);
#306=B_SPLINE_CURVE_WITH_KNOTS('',2,(#9485,#9486,#9487,#9488),
 .UNSPECIFIED.,.F.,.F.,(3,1,3),(0.,1.,2.),.UNSPECIFIED.);
#307=B_SPLINE_CURVE_WITH_KNOTS('',2,(#9491,#9492,#9493,#9494),
 .UNSPECIFIED.,.F.,.F.,(3,1,3),(0.,1.,2.),.UNSPECIFIED.);
#308=B_SPLINE_CURVE_WITH_KNOTS('',2,(#9515,#9516,#9517,#9518),
 .UNSPECIFIED.,.F.,.F.,(3,1,3),(0.,1.,2.),.UNSPECIFIED.);
#309=B_SPLINE_CURVE_WITH_KNOTS('',2,(#9522,#9523,#9524,#9525),
 .UNSPECIFIED.,.F.,.F.,(3,1,3),(0.,1.,2.),.UNSPECIFIED.);
#310=B_SPLINE_CURVE_WITH_KNOTS('',2,(#9534,#9535,#9536),.UNSPECIFIED.,.F.,
 .F.,(3,3),(0.,1.),.UNSPECIFIED.);
#311=B_SPLINE_CURVE_WITH_KNOTS('',2,(#9539,#9540,#9541),.UNSPECIFIED.,.F.,
 .F.,(3,3),(0.,1.),.UNSPECIFIED.);
#312=B_SPLINE_CURVE_WITH_KNOTS('',2,(#9549,#9550,#9551),.UNSPECIFIED.,.F.,
 .F.,(3,3),(0.,1.),.UNSPECIFIED.);
#313=B_SPLINE_CURVE_WITH_KNOTS('',2,(#9554,#9555,#9556),.UNSPECIFIED.,.F.,
 .F.,(3,3),(0.,1.),.UNSPECIFIED.);
#314=B_SPLINE_CURVE_WITH_KNOTS('',2,(#9566,#9567,#9568,#9569),
 .UNSPECIFIED.,.F.,.F.,(3,1,3),(0.,1.,2.),.UNSPECIFIED.);
#315=B_SPLINE_CURVE_WITH_KNOTS('',2,(#9572,#9573,#9574,#9575),
 .UNSPECIFIED.,.F.,.F.,(3,1,3),(0.,1.,2.),.UNSPECIFIED.);
#316=B_SPLINE_CURVE_WITH_KNOTS('',2,(#9583,#9584,#9585),.UNSPECIFIED.,.F.,
 .F.,(3,3),(0.,1.),.UNSPECIFIED.);
#317=B_SPLINE_CURVE_WITH_KNOTS('',2,(#9588,#9589,#9590),.UNSPECIFIED.,.F.,
 .F.,(3,3),(0.,1.),.UNSPECIFIED.);
#318=B_SPLINE_CURVE_WITH_KNOTS('',2,(#9634,#9635,#9636),.UNSPECIFIED.,.F.,
 .F.,(3,3),(0.,1.),.UNSPECIFIED.);
#319=B_SPLINE_CURVE_WITH_KNOTS('',2,(#9639,#9640,#9641),.UNSPECIFIED.,.F.,
 .F.,(3,3),(0.,1.),.UNSPECIFIED.);
#320=B_SPLINE_CURVE_WITH_KNOTS('',2,(#9651,#9652,#9653,#9654),
 .UNSPECIFIED.,.F.,.F.,(3,1,3),(0.,1.,2.),.UNSPECIFIED.);
#321=B_SPLINE_CURVE_WITH_KNOTS('',2,(#9657,#9658,#9659,#9660),
 .UNSPECIFIED.,.F.,.F.,(3,1,3),(0.,1.,2.),.UNSPECIFIED.);
#322=B_SPLINE_CURVE_WITH_KNOTS('',2,(#9670,#9671,#9672,#9673),
 .UNSPECIFIED.,.F.,.F.,(3,1,3),(0.,1.,2.),.UNSPECIFIED.);
#323=B_SPLINE_CURVE_WITH_KNOTS('',2,(#9676,#9677,#9678,#9679),
 .UNSPECIFIED.,.F.,.F.,(3,1,3),(0.,1.,2.),.UNSPECIFIED.);
#324=B_SPLINE_CURVE_WITH_KNOTS('',2,(#9689,#9690,#9691,#9692),
 .UNSPECIFIED.,.F.,.F.,(3,1,3),(0.,1.,2.),.UNSPECIFIED.);
#325=B_SPLINE_CURVE_WITH_KNOTS('',2,(#9695,#9696,#9697,#9698),
 .UNSPECIFIED.,.F.,.F.,(3,1,3),(0.,1.,2.),.UNSPECIFIED.);
#326=B_SPLINE_CURVE_WITH_KNOTS('',2,(#9736,#9737,#9738),.UNSPECIFIED.,.F.,
 .F.,(3,3),(0.,1.),.UNSPECIFIED.);
#327=B_SPLINE_CURVE_WITH_KNOTS('',2,(#9742,#9743,#9744),.UNSPECIFIED.,.F.,
 .F.,(3,3),(0.,1.),.UNSPECIFIED.);
#328=B_SPLINE_CURVE_WITH_KNOTS('',2,(#9757,#9758,#9759,#9760,#9761),
 .UNSPECIFIED.,.F.,.F.,(3,1,1,3),(0.,1.,2.,3.),.UNSPECIFIED.);
#329=B_SPLINE_CURVE_WITH_KNOTS('',2,(#9763,#9764,#9765,#9766,#9767),
 .UNSPECIFIED.,.F.,.F.,(3,1,1,3),(0.,1.,2.,3.),.UNSPECIFIED.);
#330=B_SPLINE_CURVE_WITH_KNOTS('',2,(#9778,#9779,#9780,#9781),
 .UNSPECIFIED.,.F.,.F.,(3,1,3),(0.,1.,2.),.UNSPECIFIED.);
#331=B_SPLINE_CURVE_WITH_KNOTS('',2,(#9783,#9784,#9785,#9786),
 .UNSPECIFIED.,.F.,.F.,(3,1,3),(0.,1.,2.),.UNSPECIFIED.);
#332=B_SPLINE_CURVE_WITH_KNOTS('',2,(#9795,#9796,#9797),.UNSPECIFIED.,.F.,
 .F.,(3,3),(0.,1.),.UNSPECIFIED.);
#333=B_SPLINE_CURVE_WITH_KNOTS('',2,(#9799,#9800,#9801),.UNSPECIFIED.,.F.,
 .F.,(3,3),(0.,1.),.UNSPECIFIED.);
#334=B_SPLINE_CURVE_WITH_KNOTS('',2,(#9814,#9815,#9816,#9817,#9818),
 .UNSPECIFIED.,.F.,.F.,(3,1,1,3),(0.,1.,2.,3.),.UNSPECIFIED.);
#335=B_SPLINE_CURVE_WITH_KNOTS('',2,(#9820,#9821,#9822,#9823,#9824),
 .UNSPECIFIED.,.F.,.F.,(3,1,1,3),(0.,1.,2.,3.),.UNSPECIFIED.);
#336=B_SPLINE_CURVE_WITH_KNOTS('',2,(#9834,#9835,#9836,#9837),
 .UNSPECIFIED.,.F.,.F.,(3,1,3),(0.,1.,2.),.UNSPECIFIED.);
#337=B_SPLINE_CURVE_WITH_KNOTS('',2,(#9838,#9839,#9840,#9841),
 .UNSPECIFIED.,.F.,.F.,(3,1,3),(0.,1.,2.),.UNSPECIFIED.);
#338=B_SPLINE_CURVE_WITH_KNOTS('',2,(#9850,#9851,#9852),.UNSPECIFIED.,.F.,
 .F.,(3,3),(0.,1.),.UNSPECIFIED.);
#339=B_SPLINE_CURVE_WITH_KNOTS('',2,(#9856,#9857,#9858),.UNSPECIFIED.,.F.,
 .F.,(3,3),(0.,1.),.UNSPECIFIED.);
#340=B_SPLINE_CURVE_WITH_KNOTS('',2,(#9867,#9868,#9869),.UNSPECIFIED.,.F.,
 .F.,(3,3),(0.,1.),.UNSPECIFIED.);
#341=B_SPLINE_CURVE_WITH_KNOTS('',2,(#9872,#9873,#9874),.UNSPECIFIED.,.F.,
 .F.,(3,3),(0.,1.),.UNSPECIFIED.);
#342=B_SPLINE_CURVE_WITH_KNOTS('',2,(#9884,#9885,#9886,#9887),
 .UNSPECIFIED.,.F.,.F.,(3,1,3),(0.,1.,2.),.UNSPECIFIED.);
#343=B_SPLINE_CURVE_WITH_KNOTS('',2,(#9890,#9891,#9892,#9893),
 .UNSPECIFIED.,.F.,.F.,(3,1,3),(0.,1.,2.),.UNSPECIFIED.);
#344=B_SPLINE_CURVE_WITH_KNOTS('',2,(#9901,#9902,#9903),.UNSPECIFIED.,.F.,
 .F.,(3,3),(0.,1.),.UNSPECIFIED.);
#345=B_SPLINE_CURVE_WITH_KNOTS('',2,(#9906,#9907,#9908),.UNSPECIFIED.,.F.,
 .F.,(3,3),(0.,1.),.UNSPECIFIED.);
#346=B_SPLINE_CURVE_WITH_KNOTS('',2,(#9916,#9917,#9918),.UNSPECIFIED.,.F.,
 .F.,(3,3),(0.,1.),.UNSPECIFIED.);
#347=B_SPLINE_CURVE_WITH_KNOTS('',2,(#9921,#9922,#9923),.UNSPECIFIED.,.F.,
 .F.,(3,3),(0.,1.),.UNSPECIFIED.);
#348=B_SPLINE_CURVE_WITH_KNOTS('',2,(#9931,#9932,#9933),.UNSPECIFIED.,.F.,
 .F.,(3,3),(0.,1.),.UNSPECIFIED.);
#349=B_SPLINE_CURVE_WITH_KNOTS('',2,(#9936,#9937,#9938),.UNSPECIFIED.,.F.,
 .F.,(3,3),(0.,1.),.UNSPECIFIED.);
#350=B_SPLINE_CURVE_WITH_KNOTS('',2,(#9945,#9946,#9947),.UNSPECIFIED.,.F.,
 .F.,(3,3),(0.,1.),.UNSPECIFIED.);
#351=B_SPLINE_CURVE_WITH_KNOTS('',2,(#9948,#9949,#9950),.UNSPECIFIED.,.F.,
 .F.,(3,3),(0.,1.),.UNSPECIFIED.);
#352=B_SPLINE_CURVE_WITH_KNOTS('',2,(#9976,#9977,#9978,#9979),
 .UNSPECIFIED.,.F.,.F.,(3,1,3),(0.,1.,2.),.UNSPECIFIED.);
#353=B_SPLINE_CURVE_WITH_KNOTS('',2,(#9982,#9983,#9984,#9985),
 .UNSPECIFIED.,.F.,.F.,(3,1,3),(0.,1.,2.),.UNSPECIFIED.);
#354=B_SPLINE_CURVE_WITH_KNOTS('',2,(#9999,#10000,#10001),.UNSPECIFIED.,
 .F.,.F.,(3,3),(0.,1.),.UNSPECIFIED.);
#355=B_SPLINE_CURVE_WITH_KNOTS('',2,(#10004,#10005,#10006),
 .UNSPECIFIED.,.F.,.F.,(3,3),(0.,1.),.UNSPECIFIED.);
#356=B_SPLINE_SURFACE_WITH_KNOTS('',2,1,((#9322,#9323),(#9324,#9325),(#9326,
#9327),(#9328,#9329),(#9330,#9331)),.UNSPECIFIED.,.F.,.F.,.F.,(3,1,1,3),
(2,2),(0.,1.,2.,3.),(0.,0.01),.UNSPECIFIED.);
#357=B_SPLINE_SURFACE_WITH_KNOTS('',2,1,((#9345,#9346),(#9347,#9348),(#9349,
#9350),(#9351,#9352)),.UNSPECIFIED.,.F.,.F.,.F.,(3,1,3),(2,2),(0.,1.,2.),
(0.,0.01),.UNSPECIFIED.);
#358=B_SPLINE_SURFACE_WITH_KNOTS('',2,1,((#9364,#9365),(#9366,#9367),(#9368,
#9369),(#9370,#9371)),.UNSPECIFIED.,.F.,.F.,.F.,(3,1,3),(2,2),(0.,1.,2.),
(0.,0.01),.UNSPECIFIED.);
#359=B_SPLINE_SURFACE_WITH_KNOTS('',2,1,((#9383,#9384),(#9385,#9386),(#9387,
#9388),(#9389,#9390)),.UNSPECIFIED.,.F.,.F.,.F.,(3,1,3),(2,2),(0.,1.,2.),
(0.,0.01),.UNSPECIFIED.);
#360=B_SPLINE_SURFACE_WITH_KNOTS('',2,1,((#9408,#9409),(#9410,#9411),(#9412,
#9413),(#9414,#9415)),.UNSPECIFIED.,.F.,.F.,.F.,(3,1,3),(2,2),(0.,1.,2.),
(0.,0.01),.UNSPECIFIED.);
#361=B_SPLINE_SURFACE_WITH_KNOTS('',2,1,((#9427,#9428),(#9429,#9430),(#9431,
#9432),(#9433,#9434)),.UNSPECIFIED.,.F.,.F.,.F.,(3,1,3),(2,2),(0.,1.,2.),
(0.,0.01),.UNSPECIFIED.);
#362=B_SPLINE_SURFACE_WITH_KNOTS('',2,1,((#9446,#9447),(#9448,#9449),(#9450,
#9451)),.UNSPECIFIED.,.F.,.F.,.F.,(3,3),(2,2),(0.,1.),(0.,0.01),
 .UNSPECIFIED.);
#363=B_SPLINE_SURFACE_WITH_KNOTS('',2,1,((#9461,#9462),(#9463,#9464),(#9465,
#9466)),.UNSPECIFIED.,.F.,.F.,.F.,(3,3),(2,2),(0.,1.),(0.,0.01),
 .UNSPECIFIED.);
#364=B_SPLINE_SURFACE_WITH_KNOTS('',2,1,((#9476,#9477),(#9478,#9479),(#9480,
#9481),(#9482,#9483)),.UNSPECIFIED.,.F.,.F.,.F.,(3,1,3),(2,2),(0.,1.,2.),
(0.,0.01),.UNSPECIFIED.);
#365=B_SPLINE_SURFACE_WITH_KNOTS('',2,1,((#9505,#9506),(#9507,#9508),(#9509,
#9510),(#9511,#9512)),.UNSPECIFIED.,.F.,.F.,.F.,(3,1,3),(2,2),(0.,1.,2.),
(0.,0.01),.UNSPECIFIED.);
#366=B_SPLINE_SURFACE_WITH_KNOTS('',2,1,((#9527,#9528),(#9529,#9530),(#9531,
#9532)),.UNSPECIFIED.,.F.,.F.,.F.,(3,3),(2,2),(0.,1.),(0.,0.01),
 .UNSPECIFIED.);
#367=B_SPLINE_SURFACE_WITH_KNOTS('',2,1,((#9542,#9543),(#9544,#9545),(#9546,
#9547)),.UNSPECIFIED.,.F.,.F.,.F.,(3,3),(2,2),(0.,1.),(0.,0.01),
 .UNSPECIFIED.);
#368=B_SPLINE_SURFACE_WITH_KNOTS('',2,1,((#9557,#9558),(#9559,#9560),(#9561,
#9562),(#9563,#9564)),.UNSPECIFIED.,.F.,.F.,.F.,(3,1,3),(2,2),(0.,1.,2.),
(0.,0.01),.UNSPECIFIED.);
#369=B_SPLINE_SURFACE_WITH_KNOTS('',2,1,((#9576,#9577),(#9578,#9579),(#9580,
#9581)),.UNSPECIFIED.,.F.,.F.,.F.,(3,3),(2,2),(0.,1.),(0.,0.01),
 .UNSPECIFIED.);
#370=B_SPLINE_SURFACE_WITH_KNOTS('',2,1,((#9627,#9628),(#9629,#9630),(#9631,
#9632)),.UNSPECIFIED.,.F.,.F.,.F.,(3,3),(2,2),(0.,1.),(0.,0.01),
 .UNSPECIFIED.);
#371=B_SPLINE_SURFACE_WITH_KNOTS('',2,1,((#9642,#9643),(#9644,#9645),(#9646,
#9647),(#9648,#9649)),.UNSPECIFIED.,.F.,.F.,.F.,(3,1,3),(2,2),(0.,1.,2.),
(0.,0.01),.UNSPECIFIED.);
#372=B_SPLINE_SURFACE_WITH_KNOTS('',2,1,((#9661,#9662),(#9663,#9664),(#9665,
#9666),(#9667,#9668)),.UNSPECIFIED.,.F.,.F.,.F.,(3,1,3),(2,2),(0.,1.,2.),
(0.,0.01),.UNSPECIFIED.);
#373=B_SPLINE_SURFACE_WITH_KNOTS('',2,1,((#9680,#9681),(#9682,#9683),(#9684,
#9685),(#9686,#9687)),.UNSPECIFIED.,.F.,.F.,.F.,(3,1,3),(2,2),(0.,1.,2.),
(0.,0.01),.UNSPECIFIED.);
#374=B_SPLINE_SURFACE_WITH_KNOTS('',2,1,((#9728,#9729),(#9730,#9731),(#9732,
#9733)),.UNSPECIFIED.,.F.,.F.,.F.,(3,3),(2,2),(-1.,0.),(0.,0.01),
 .UNSPECIFIED.);
#375=B_SPLINE_SURFACE_WITH_KNOTS('',2,1,((#9746,#9747),(#9748,#9749),(#9750,
#9751),(#9752,#9753),(#9754,#9755)),.UNSPECIFIED.,.F.,.F.,.F.,(3,1,1,3),
(2,2),(-3.,-2.,-1.,0.),(0.,0.01),.UNSPECIFIED.);
#376=B_SPLINE_SURFACE_WITH_KNOTS('',2,1,((#9769,#9770),(#9771,#9772),(#9773,
#9774),(#9775,#9776)),.UNSPECIFIED.,.F.,.F.,.F.,(3,1,3),(2,2),(-2.,-1.,
0.),(0.,0.01),.UNSPECIFIED.);
#377=B_SPLINE_SURFACE_WITH_KNOTS('',2,1,((#9788,#9789),(#9790,#9791),(#9792,
#9793)),.UNSPECIFIED.,.F.,.F.,.F.,(3,3),(2,2),(-1.,0.),(0.,0.01),
 .UNSPECIFIED.);
#378=B_SPLINE_SURFACE_WITH_KNOTS('',2,1,((#9803,#9804),(#9805,#9806),(#9807,
#9808),(#9809,#9810),(#9811,#9812)),.UNSPECIFIED.,.F.,.F.,.F.,(3,1,1,3),
(2,2),(-3.,-2.,-1.,0.),(0.,0.01),.UNSPECIFIED.);
#379=B_SPLINE_SURFACE_WITH_KNOTS('',2,1,((#9826,#9827),(#9828,#9829),(#9830,
#9831),(#9832,#9833)),.UNSPECIFIED.,.F.,.F.,.F.,(3,1,3),(2,2),(-2.,-1.,
0.),(0.,0.01),.UNSPECIFIED.);
#380=B_SPLINE_SURFACE_WITH_KNOTS('',2,1,((#9842,#9843),(#9844,#9845),(#9846,
#9847)),.UNSPECIFIED.,.F.,.F.,.F.,(3,3),(2,2),(0.,1.),(0.,0.01),
 .UNSPECIFIED.);
#381=B_SPLINE_SURFACE_WITH_KNOTS('',2,1,((#9860,#9861),(#9862,#9863),(#9864,
#9865)),.UNSPECIFIED.,.F.,.F.,.F.,(3,3),(2,2),(0.,1.),(0.,0.01),
 .UNSPECIFIED.);
#382=B_SPLINE_SURFACE_WITH_KNOTS('',2,1,((#9875,#9876),(#9877,#9878),(#9879,
#9880),(#9881,#9882)),.UNSPECIFIED.,.F.,.F.,.F.,(3,1,3),(2,2),(0.,1.,2.),
(0.,0.01),.UNSPECIFIED.);
#383=B_SPLINE_SURFACE_WITH_KNOTS('',2,1,((#9894,#9895),(#9896,#9897),(#9898,
#9899)),.UNSPECIFIED.,.F.,.F.,.F.,(3,3),(2,2),(0.,1.),(0.,0.01),
 .UNSPECIFIED.);
#384=B_SPLINE_SURFACE_WITH_KNOTS('',2,1,((#9909,#9910),(#9911,#9912),(#9913,
#9914)),.UNSPECIFIED.,.F.,.F.,.F.,(3,3),(2,2),(0.,1.),(0.,0.01),
 .UNSPECIFIED.);
#385=B_SPLINE_SURFACE_WITH_KNOTS('',2,1,((#9924,#9925),(#9926,#9927),(#9928,
#9929)),.UNSPECIFIED.,.F.,.F.,.F.,(3,3),(2,2),(0.,1.),(0.,0.01),
 .UNSPECIFIED.);
#386=B_SPLINE_SURFACE_WITH_KNOTS('',2,1,((#9939,#9940),(#9941,#9942),(#9943,
#9944)),.UNSPECIFIED.,.F.,.F.,.F.,(3,3),(2,2),(0.,1.),(0.,0.01),
 .UNSPECIFIED.);
#387=B_SPLINE_SURFACE_WITH_KNOTS('',2,1,((#9967,#9968),(#9969,#9970),(#9971,
#9972),(#9973,#9974)),.UNSPECIFIED.,.F.,.F.,.F.,(3,1,3),(2,2),(0.,1.,2.),
(0.,0.01),.UNSPECIFIED.);
#388=B_SPLINE_SURFACE_WITH_KNOTS('',2,1,((#9992,#9993),(#9994,#9995),(#9996,
#9997)),.UNSPECIFIED.,.F.,.F.,.F.,(3,3),(2,2),(0.,1.),(0.,0.01),
 .UNSPECIFIED.);
#389=FACE_OUTER_BOUND('',#739,.T.);
#390=FACE_OUTER_BOUND('',#740,.T.);
#391=FACE_OUTER_BOUND('',#741,.T.);
#392=FACE_OUTER_BOUND('',#742,.T.);
#393=FACE_OUTER_BOUND('',#743,.T.);
#394=FACE_OUTER_BOUND('',#744,.T.);
#395=FACE_OUTER_BOUND('',#745,.T.);
#396=FACE_OUTER_BOUND('',#746,.T.);
#397=FACE_OUTER_BOUND('',#747,.T.);
#398=FACE_OUTER_BOUND('',#748,.T.);
#399=FACE_OUTER_BOUND('',#749,.T.);
#400=FACE_OUTER_BOUND('',#750,.T.);
#401=FACE_OUTER_BOUND('',#751,.T.);
#402=FACE_OUTER_BOUND('',#752,.T.);
#403=FACE_OUTER_BOUND('',#753,.T.);
#404=FACE_OUTER_BOUND('',#754,.T.);
#405=FACE_OUTER_BOUND('',#755,.T.);
#406=FACE_OUTER_BOUND('',#756,.T.);
#407=FACE_OUTER_BOUND('',#757,.T.);
#408=FACE_OUTER_BOUND('',#758,.T.);
#409=FACE_OUTER_BOUND('',#759,.T.);
#410=FACE_OUTER_BOUND('',#760,.T.);
#411=FACE_OUTER_BOUND('',#761,.T.);
#412=FACE_OUTER_BOUND('',#762,.T.);
#413=FACE_OUTER_BOUND('',#763,.T.);
#414=FACE_OUTER_BOUND('',#764,.T.);
#415=FACE_OUTER_BOUND('',#765,.T.);
#416=FACE_OUTER_BOUND('',#766,.T.);
#417=FACE_OUTER_BOUND('',#767,.T.);
#418=FACE_OUTER_BOUND('',#768,.T.);
#419=FACE_OUTER_BOUND('',#769,.T.);
#420=FACE_OUTER_BOUND('',#770,.T.);
#421=FACE_OUTER_BOUND('',#771,.T.);
#422=FACE_OUTER_BOUND('',#772,.T.);
#423=FACE_OUTER_BOUND('',#773,.T.);
#424=FACE_OUTER_BOUND('',#774,.T.);
#425=FACE_OUTER_BOUND('',#775,.T.);
#426=FACE_OUTER_BOUND('',#776,.T.);
#427=FACE_OUTER_BOUND('',#777,.T.);
#428=FACE_OUTER_BOUND('',#778,.T.);
#429=FACE_OUTER_BOUND('',#779,.T.);
#430=FACE_OUTER_BOUND('',#780,.T.);
#431=FACE_OUTER_BOUND('',#781,.T.);
#432=FACE_OUTER_BOUND('',#782,.T.);
#433=FACE_OUTER_BOUND('',#783,.T.);
#434=FACE_OUTER_BOUND('',#784,.T.);
#435=FACE_OUTER_BOUND('',#785,.T.);
#436=FACE_OUTER_BOUND('',#786,.T.);
#437=FACE_OUTER_BOUND('',#787,.T.);
#438=FACE_OUTER_BOUND('',#788,.T.);
#439=FACE_OUTER_BOUND('',#789,.T.);
#440=FACE_OUTER_BOUND('',#790,.T.);
#441=FACE_OUTER_BOUND('',#791,.T.);
#442=FACE_OUTER_BOUND('',#792,.T.);
#443=FACE_OUTER_BOUND('',#793,.T.);
#444=FACE_OUTER_BOUND('',#795,.T.);
#445=FACE_OUTER_BOUND('',#796,.T.);
#446=FACE_OUTER_BOUND('',#797,.T.);
#447=FACE_OUTER_BOUND('',#798,.T.);
#448=FACE_OUTER_BOUND('',#799,.T.);
#449=FACE_OUTER_BOUND('',#800,.T.);
#450=FACE_OUTER_BOUND('',#801,.T.);
#451=FACE_OUTER_BOUND('',#802,.T.);
#452=FACE_OUTER_BOUND('',#803,.T.);
#453=FACE_OUTER_BOUND('',#807,.T.);
#454=FACE_OUTER_BOUND('',#808,.T.);
#455=FACE_OUTER_BOUND('',#810,.T.);
#456=FACE_OUTER_BOUND('',#811,.T.);
#457=FACE_OUTER_BOUND('',#812,.T.);
#458=FACE_OUTER_BOUND('',#813,.T.);
#459=FACE_OUTER_BOUND('',#814,.T.);
#460=FACE_OUTER_BOUND('',#819,.T.);
#461=FACE_OUTER_BOUND('',#820,.T.);
#462=FACE_OUTER_BOUND('',#821,.T.);
#463=FACE_OUTER_BOUND('',#822,.T.);
#464=FACE_OUTER_BOUND('',#823,.T.);
#465=FACE_OUTER_BOUND('',#824,.T.);
#466=FACE_OUTER_BOUND('',#864,.T.);
#467=FACE_OUTER_BOUND('',#865,.T.);
#468=FACE_OUTER_BOUND('',#866,.T.);
#469=FACE_OUTER_BOUND('',#867,.T.);
#470=FACE_OUTER_BOUND('',#868,.T.);
#471=FACE_OUTER_BOUND('',#869,.T.);
#472=FACE_OUTER_BOUND('',#870,.T.);
#473=FACE_OUTER_BOUND('',#871,.T.);
#474=FACE_OUTER_BOUND('',#872,.T.);
#475=FACE_OUTER_BOUND('',#873,.T.);
#476=FACE_OUTER_BOUND('',#874,.T.);
#477=FACE_OUTER_BOUND('',#875,.T.);
#478=FACE_OUTER_BOUND('',#876,.T.);
#479=FACE_OUTER_BOUND('',#877,.T.);
#480=FACE_OUTER_BOUND('',#878,.T.);
#481=FACE_OUTER_BOUND('',#879,.T.);
#482=FACE_OUTER_BOUND('',#880,.T.);
#483=FACE_OUTER_BOUND('',#881,.T.);
#484=FACE_OUTER_BOUND('',#882,.T.);
#485=FACE_OUTER_BOUND('',#883,.T.);
#486=FACE_OUTER_BOUND('',#884,.T.);
#487=FACE_OUTER_BOUND('',#885,.T.);
#488=FACE_OUTER_BOUND('',#886,.T.);
#489=FACE_OUTER_BOUND('',#887,.T.);
#490=FACE_OUTER_BOUND('',#888,.T.);
#491=FACE_OUTER_BOUND('',#889,.T.);
#492=FACE_OUTER_BOUND('',#890,.T.);
#493=FACE_OUTER_BOUND('',#891,.T.);
#494=FACE_OUTER_BOUND('',#893,.T.);
#495=FACE_OUTER_BOUND('',#894,.T.);
#496=FACE_OUTER_BOUND('',#895,.T.);
#497=FACE_OUTER_BOUND('',#896,.T.);
#498=FACE_OUTER_BOUND('',#897,.T.);
#499=FACE_OUTER_BOUND('',#898,.T.);
#500=FACE_OUTER_BOUND('',#899,.T.);
#501=FACE_OUTER_BOUND('',#900,.T.);
#502=FACE_OUTER_BOUND('',#901,.T.);
#503=FACE_OUTER_BOUND('',#902,.T.);
#504=FACE_OUTER_BOUND('',#903,.T.);
#505=FACE_OUTER_BOUND('',#904,.T.);
#506=FACE_OUTER_BOUND('',#905,.T.);
#507=FACE_OUTER_BOUND('',#907,.T.);
#508=FACE_OUTER_BOUND('',#908,.T.);
#509=FACE_OUTER_BOUND('',#909,.T.);
#510=FACE_OUTER_BOUND('',#910,.T.);
#511=FACE_OUTER_BOUND('',#911,.T.);
#512=FACE_OUTER_BOUND('',#912,.T.);
#513=FACE_OUTER_BOUND('',#913,.T.);
#514=FACE_OUTER_BOUND('',#914,.T.);
#515=FACE_OUTER_BOUND('',#915,.T.);
#516=FACE_OUTER_BOUND('',#916,.T.);
#517=FACE_OUTER_BOUND('',#917,.T.);
#518=FACE_OUTER_BOUND('',#918,.T.);
#519=FACE_OUTER_BOUND('',#920,.T.);
#520=FACE_OUTER_BOUND('',#921,.T.);
#521=FACE_OUTER_BOUND('',#922,.T.);
#522=FACE_OUTER_BOUND('',#923,.T.);
#523=FACE_OUTER_BOUND('',#924,.T.);
#524=FACE_OUTER_BOUND('',#925,.T.);
#525=FACE_OUTER_BOUND('',#926,.T.);
#526=FACE_OUTER_BOUND('',#927,.T.);
#527=FACE_OUTER_BOUND('',#928,.T.);
#528=FACE_OUTER_BOUND('',#929,.T.);
#529=FACE_OUTER_BOUND('',#930,.T.);
#530=FACE_OUTER_BOUND('',#931,.T.);
#531=FACE_OUTER_BOUND('',#932,.T.);
#532=FACE_OUTER_BOUND('',#933,.T.);
#533=FACE_OUTER_BOUND('',#934,.T.);
#534=FACE_OUTER_BOUND('',#935,.T.);
#535=FACE_OUTER_BOUND('',#936,.T.);
#536=FACE_OUTER_BOUND('',#937,.T.);
#537=FACE_OUTER_BOUND('',#938,.T.);
#538=FACE_OUTER_BOUND('',#939,.T.);
#539=FACE_OUTER_BOUND('',#940,.T.);
#540=FACE_OUTER_BOUND('',#941,.T.);
#541=FACE_OUTER_BOUND('',#942,.T.);
#542=FACE_OUTER_BOUND('',#943,.T.);
#543=FACE_OUTER_BOUND('',#944,.T.);
#544=FACE_OUTER_BOUND('',#945,.T.);
#545=FACE_OUTER_BOUND('',#946,.T.);
#546=FACE_OUTER_BOUND('',#947,.T.);
#547=FACE_OUTER_BOUND('',#948,.T.);
#548=FACE_OUTER_BOUND('',#949,.T.);
#549=FACE_OUTER_BOUND('',#950,.T.);
#550=FACE_OUTER_BOUND('',#951,.T.);
#551=FACE_OUTER_BOUND('',#952,.T.);
#552=FACE_OUTER_BOUND('',#953,.T.);
#553=FACE_OUTER_BOUND('',#954,.T.);
#554=FACE_OUTER_BOUND('',#955,.T.);
#555=FACE_OUTER_BOUND('',#956,.T.);
#556=FACE_OUTER_BOUND('',#957,.T.);
#557=FACE_OUTER_BOUND('',#958,.T.);
#558=FACE_OUTER_BOUND('',#959,.T.);
#559=FACE_OUTER_BOUND('',#960,.T.);
#560=FACE_OUTER_BOUND('',#961,.T.);
#561=FACE_OUTER_BOUND('',#962,.T.);
#562=FACE_OUTER_BOUND('',#963,.T.);
#563=FACE_OUTER_BOUND('',#964,.T.);
#564=FACE_OUTER_BOUND('',#965,.T.);
#565=FACE_OUTER_BOUND('',#966,.T.);
#566=FACE_OUTER_BOUND('',#967,.T.);
#567=FACE_OUTER_BOUND('',#968,.T.);
#568=FACE_OUTER_BOUND('',#969,.T.);
#569=FACE_OUTER_BOUND('',#970,.T.);
#570=FACE_OUTER_BOUND('',#971,.T.);
#571=FACE_OUTER_BOUND('',#972,.T.);
#572=FACE_OUTER_BOUND('',#973,.T.);
#573=FACE_OUTER_BOUND('',#974,.T.);
#574=FACE_OUTER_BOUND('',#975,.T.);
#575=FACE_OUTER_BOUND('',#976,.T.);
#576=FACE_OUTER_BOUND('',#977,.T.);
#577=FACE_OUTER_BOUND('',#978,.T.);
#578=FACE_OUTER_BOUND('',#979,.T.);
#579=FACE_OUTER_BOUND('',#980,.T.);
#580=FACE_OUTER_BOUND('',#981,.T.);
#581=FACE_OUTER_BOUND('',#982,.T.);
#582=FACE_OUTER_BOUND('',#983,.T.);
#583=FACE_OUTER_BOUND('',#984,.T.);
#584=FACE_OUTER_BOUND('',#985,.T.);
#585=FACE_OUTER_BOUND('',#986,.T.);
#586=FACE_OUTER_BOUND('',#987,.T.);
#587=FACE_OUTER_BOUND('',#988,.T.);
#588=FACE_OUTER_BOUND('',#989,.T.);
#589=FACE_OUTER_BOUND('',#990,.T.);
#590=FACE_OUTER_BOUND('',#991,.T.);
#591=FACE_OUTER_BOUND('',#992,.T.);
#592=FACE_OUTER_BOUND('',#993,.T.);
#593=FACE_OUTER_BOUND('',#994,.T.);
#594=FACE_OUTER_BOUND('',#995,.T.);
#595=FACE_OUTER_BOUND('',#996,.T.);
#596=FACE_OUTER_BOUND('',#997,.T.);
#597=FACE_OUTER_BOUND('',#998,.T.);
#598=FACE_OUTER_BOUND('',#999,.T.);
#599=FACE_OUTER_BOUND('',#1000,.T.);
#600=FACE_OUTER_BOUND('',#1001,.T.);
#601=FACE_OUTER_BOUND('',#1002,.T.);
#602=FACE_OUTER_BOUND('',#1003,.T.);
#603=FACE_OUTER_BOUND('',#1004,.T.);
#604=FACE_OUTER_BOUND('',#1005,.T.);
#605=FACE_OUTER_BOUND('',#1006,.T.);
#606=FACE_OUTER_BOUND('',#1007,.T.);
#607=FACE_OUTER_BOUND('',#1008,.T.);
#608=FACE_OUTER_BOUND('',#1009,.T.);
#609=FACE_OUTER_BOUND('',#1010,.T.);
#610=FACE_OUTER_BOUND('',#1011,.T.);
#611=FACE_OUTER_BOUND('',#1012,.T.);
#612=FACE_OUTER_BOUND('',#1013,.T.);
#613=FACE_OUTER_BOUND('',#1014,.T.);
#614=FACE_OUTER_BOUND('',#1015,.T.);
#615=FACE_OUTER_BOUND('',#1016,.T.);
#616=FACE_OUTER_BOUND('',#1017,.T.);
#617=FACE_OUTER_BOUND('',#1018,.T.);
#618=FACE_OUTER_BOUND('',#1019,.T.);
#619=FACE_OUTER_BOUND('',#1020,.T.);
#620=FACE_OUTER_BOUND('',#1021,.T.);
#621=FACE_OUTER_BOUND('',#1022,.T.);
#622=FACE_OUTER_BOUND('',#1023,.T.);
#623=FACE_OUTER_BOUND('',#1024,.T.);
#624=FACE_OUTER_BOUND('',#1025,.T.);
#625=FACE_OUTER_BOUND('',#1026,.T.);
#626=FACE_OUTER_BOUND('',#1027,.T.);
#627=FACE_OUTER_BOUND('',#1028,.T.);
#628=FACE_OUTER_BOUND('',#1029,.T.);
#629=FACE_OUTER_BOUND('',#1030,.T.);
#630=FACE_OUTER_BOUND('',#1031,.T.);
#631=FACE_OUTER_BOUND('',#1032,.T.);
#632=FACE_OUTER_BOUND('',#1033,.T.);
#633=FACE_OUTER_BOUND('',#1034,.T.);
#634=FACE_OUTER_BOUND('',#1035,.T.);
#635=FACE_OUTER_BOUND('',#1036,.T.);
#636=FACE_OUTER_BOUND('',#1037,.T.);
#637=FACE_OUTER_BOUND('',#1038,.T.);
#638=FACE_OUTER_BOUND('',#1039,.T.);
#639=FACE_OUTER_BOUND('',#1040,.T.);
#640=FACE_OUTER_BOUND('',#1041,.T.);
#641=FACE_OUTER_BOUND('',#1042,.T.);
#642=FACE_OUTER_BOUND('',#1043,.T.);
#643=FACE_OUTER_BOUND('',#1044,.T.);
#644=FACE_OUTER_BOUND('',#1045,.T.);
#645=FACE_OUTER_BOUND('',#1046,.T.);
#646=FACE_OUTER_BOUND('',#1047,.T.);
#647=FACE_OUTER_BOUND('',#1048,.T.);
#648=FACE_OUTER_BOUND('',#1049,.T.);
#649=FACE_OUTER_BOUND('',#1050,.T.);
#650=FACE_OUTER_BOUND('',#1051,.T.);
#651=FACE_OUTER_BOUND('',#1052,.T.);
#652=FACE_OUTER_BOUND('',#1053,.T.);
#653=FACE_OUTER_BOUND('',#1054,.T.);
#654=FACE_OUTER_BOUND('',#1055,.T.);
#655=FACE_OUTER_BOUND('',#1056,.T.);
#656=FACE_OUTER_BOUND('',#1057,.T.);
#657=FACE_OUTER_BOUND('',#1058,.T.);
#658=FACE_OUTER_BOUND('',#1059,.T.);
#659=FACE_OUTER_BOUND('',#1060,.T.);
#660=FACE_OUTER_BOUND('',#1061,.T.);
#661=FACE_OUTER_BOUND('',#1062,.T.);
#662=FACE_OUTER_BOUND('',#1063,.T.);
#663=FACE_OUTER_BOUND('',#1064,.T.);
#664=FACE_OUTER_BOUND('',#1065,.T.);
#665=FACE_OUTER_BOUND('',#1066,.T.);
#666=FACE_OUTER_BOUND('',#1067,.T.);
#667=FACE_OUTER_BOUND('',#1068,.T.);
#668=FACE_OUTER_BOUND('',#1069,.T.);
#669=FACE_OUTER_BOUND('',#1070,.T.);
#670=FACE_OUTER_BOUND('',#1071,.T.);
#671=FACE_OUTER_BOUND('',#1072,.T.);
#672=FACE_OUTER_BOUND('',#1073,.T.);
#673=FACE_OUTER_BOUND('',#1074,.T.);
#674=FACE_OUTER_BOUND('',#1075,.T.);
#675=FACE_OUTER_BOUND('',#1076,.T.);
#676=FACE_OUTER_BOUND('',#1077,.T.);
#677=FACE_OUTER_BOUND('',#1078,.T.);
#678=FACE_OUTER_BOUND('',#1079,.T.);
#679=FACE_OUTER_BOUND('',#1080,.T.);
#680=FACE_OUTER_BOUND('',#1081,.T.);
#681=FACE_OUTER_BOUND('',#1082,.T.);
#682=FACE_OUTER_BOUND('',#1083,.T.);
#683=FACE_OUTER_BOUND('',#1084,.T.);
#684=FACE_OUTER_BOUND('',#1085,.T.);
#685=FACE_OUTER_BOUND('',#1086,.T.);
#686=FACE_OUTER_BOUND('',#1087,.T.);
#687=FACE_OUTER_BOUND('',#1088,.T.);
#688=FACE_OUTER_BOUND('',#1089,.T.);
#689=FACE_OUTER_BOUND('',#1090,.T.);
#690=FACE_OUTER_BOUND('',#1091,.T.);
#691=FACE_OUTER_BOUND('',#1092,.T.);
#692=FACE_OUTER_BOUND('',#1093,.T.);
#693=FACE_OUTER_BOUND('',#1094,.T.);
#694=FACE_OUTER_BOUND('',#1095,.T.);
#695=FACE_OUTER_BOUND('',#1096,.T.);
#696=FACE_OUTER_BOUND('',#1097,.T.);
#697=FACE_OUTER_BOUND('',#1098,.T.);
#698=FACE_OUTER_BOUND('',#1099,.T.);
#699=FACE_OUTER_BOUND('',#1100,.T.);
#700=FACE_OUTER_BOUND('',#1101,.T.);
#701=FACE_OUTER_BOUND('',#1102,.T.);
#702=FACE_OUTER_BOUND('',#1103,.T.);
#703=FACE_OUTER_BOUND('',#1104,.T.);
#704=FACE_OUTER_BOUND('',#1105,.T.);
#705=FACE_OUTER_BOUND('',#1106,.T.);
#706=FACE_OUTER_BOUND('',#1107,.T.);
#707=FACE_OUTER_BOUND('',#1108,.T.);
#708=FACE_OUTER_BOUND('',#1109,.T.);
#709=FACE_OUTER_BOUND('',#1110,.T.);
#710=FACE_OUTER_BOUND('',#1111,.T.);
#711=FACE_OUTER_BOUND('',#1112,.T.);
#712=FACE_OUTER_BOUND('',#1113,.T.);
#713=FACE_OUTER_BOUND('',#1114,.T.);
#714=FACE_OUTER_BOUND('',#1115,.T.);
#715=FACE_OUTER_BOUND('',#1116,.T.);
#716=FACE_OUTER_BOUND('',#1117,.T.);
#717=FACE_OUTER_BOUND('',#1118,.T.);
#718=FACE_OUTER_BOUND('',#1119,.T.);
#719=FACE_OUTER_BOUND('',#1120,.T.);
#720=FACE_OUTER_BOUND('',#1121,.T.);
#721=FACE_OUTER_BOUND('',#1122,.T.);
#722=FACE_OUTER_BOUND('',#1123,.T.);
#723=FACE_OUTER_BOUND('',#1124,.T.);
#724=FACE_OUTER_BOUND('',#1125,.T.);
#725=FACE_OUTER_BOUND('',#1126,.T.);
#726=FACE_OUTER_BOUND('',#1127,.T.);
#727=FACE_OUTER_BOUND('',#1128,.T.);
#728=FACE_OUTER_BOUND('',#1129,.T.);
#729=FACE_OUTER_BOUND('',#1130,.T.);
#730=FACE_OUTER_BOUND('',#1131,.T.);
#731=FACE_OUTER_BOUND('',#1132,.T.);
#732=FACE_OUTER_BOUND('',#1133,.T.);
#733=FACE_OUTER_BOUND('',#1151,.T.);
#734=FACE_OUTER_BOUND('',#1153,.T.);
#735=FACE_OUTER_BOUND('',#1155,.T.);
#736=FACE_OUTER_BOUND('',#1156,.T.);
#737=FACE_OUTER_BOUND('',#1157,.T.);
#738=FACE_OUTER_BOUND('',#1159,.T.);
#739=EDGE_LOOP('',(#4473,#4474,#4475,#4476));
#740=EDGE_LOOP('',(#4477,#4478,#4479,#4480));
#741=EDGE_LOOP('',(#4481,#4482,#4483,#4484));
#742=EDGE_LOOP('',(#4485,#4486,#4487,#4488));
#743=EDGE_LOOP('',(#4489,#4490,#4491,#4492));
#744=EDGE_LOOP('',(#4493,#4494,#4495,#4496));
#745=EDGE_LOOP('',(#4497,#4498,#4499,#4500));
#746=EDGE_LOOP('',(#4501,#4502,#4503,#4504));
#747=EDGE_LOOP('',(#4505,#4506,#4507,#4508));
#748=EDGE_LOOP('',(#4509,#4510,#4511,#4512));
#749=EDGE_LOOP('',(#4513,#4514,#4515,#4516));
#750=EDGE_LOOP('',(#4517,#4518,#4519,#4520));
#751=EDGE_LOOP('',(#4521,#4522,#4523,#4524));
#752=EDGE_LOOP('',(#4525,#4526,#4527,#4528));
#753=EDGE_LOOP('',(#4529,#4530,#4531,#4532));
#754=EDGE_LOOP('',(#4533,#4534,#4535,#4536));
#755=EDGE_LOOP('',(#4537,#4538,#4539,#4540));
#756=EDGE_LOOP('',(#4541,#4542,#4543,#4544));
#757=EDGE_LOOP('',(#4545,#4546,#4547,#4548,#4549,#4550,#4551,#4552,#4553,
#4554,#4555,#4556,#4557));
#758=EDGE_LOOP('',(#4558,#4559,#4560,#4561));
#759=EDGE_LOOP('',(#4562,#4563,#4564,#4565));
#760=EDGE_LOOP('',(#4566,#4567,#4568,#4569));
#761=EDGE_LOOP('',(#4570,#4571,#4572,#4573));
#762=EDGE_LOOP('',(#4574,#4575,#4576,#4577));
#763=EDGE_LOOP('',(#4578,#4579,#4580,#4581));
#764=EDGE_LOOP('',(#4582,#4583,#4584,#4585));
#765=EDGE_LOOP('',(#4586,#4587,#4588,#4589));
#766=EDGE_LOOP('',(#4590,#4591,#4592,#4593));
#767=EDGE_LOOP('',(#4594,#4595,#4596,#4597));
#768=EDGE_LOOP('',(#4598,#4599,#4600,#4601));
#769=EDGE_LOOP('',(#4602,#4603,#4604,#4605));
#770=EDGE_LOOP('',(#4606,#4607,#4608,#4609));
#771=EDGE_LOOP('',(#4610,#4611,#4612,#4613));
#772=EDGE_LOOP('',(#4614,#4615,#4616,#4617));
#773=EDGE_LOOP('',(#4618,#4619,#4620,#4621));
#774=EDGE_LOOP('',(#4622,#4623,#4624,#4625,#4626,#4627,#4628,#4629,#4630,
#4631,#4632,#4633,#4634,#4635,#4636,#4637));
#775=EDGE_LOOP('',(#4638,#4639,#4640,#4641));
#776=EDGE_LOOP('',(#4642,#4643,#4644,#4645));
#777=EDGE_LOOP('',(#4646,#4647,#4648,#4649));
#778=EDGE_LOOP('',(#4650,#4651,#4652,#4653));
#779=EDGE_LOOP('',(#4654,#4655,#4656,#4657));
#780=EDGE_LOOP('',(#4658,#4659,#4660,#4661));
#781=EDGE_LOOP('',(#4662,#4663,#4664,#4665));
#782=EDGE_LOOP('',(#4666,#4667,#4668,#4669));
#783=EDGE_LOOP('',(#4670,#4671,#4672,#4673));
#784=EDGE_LOOP('',(#4674,#4675,#4676,#4677));
#785=EDGE_LOOP('',(#4678,#4679,#4680,#4681));
#786=EDGE_LOOP('',(#4682,#4683,#4684,#4685));
#787=EDGE_LOOP('',(#4686,#4687,#4688,#4689));
#788=EDGE_LOOP('',(#4690,#4691,#4692,#4693));
#789=EDGE_LOOP('',(#4694,#4695,#4696,#4697));
#790=EDGE_LOOP('',(#4698,#4699,#4700,#4701));
#791=EDGE_LOOP('',(#4702,#4703,#4704,#4705));
#792=EDGE_LOOP('',(#4706,#4707,#4708,#4709));
#793=EDGE_LOOP('',(#4710,#4711,#4712,#4713,#4714,#4715,#4716));
#794=EDGE_LOOP('',(#4717,#4718,#4719,#4720,#4721,#4722));
#795=EDGE_LOOP('',(#4723,#4724,#4725,#4726));
#796=EDGE_LOOP('',(#4727,#4728,#4729,#4730));
#797=EDGE_LOOP('',(#4731,#4732,#4733,#4734));
#798=EDGE_LOOP('',(#4735,#4736,#4737,#4738));
#799=EDGE_LOOP('',(#4739,#4740,#4741,#4742));
#800=EDGE_LOOP('',(#4743,#4744,#4745,#4746));
#801=EDGE_LOOP('',(#4747,#4748,#4749,#4750));
#802=EDGE_LOOP('',(#4751,#4752,#4753,#4754,#4755,#4756,#4757));
#803=EDGE_LOOP('',(#4758,#4759,#4760,#4761));
#804=EDGE_LOOP('',(#4762,#4763,#4764,#4765,#4766,#4767,#4768));
#805=EDGE_LOOP('',(#4769,#4770,#4771,#4772,#4773,#4774,#4775));
#806=EDGE_LOOP('',(#4776,#4777,#4778,#4779));
#807=EDGE_LOOP('',(#4780,#4781,#4782,#4783));
#808=EDGE_LOOP('',(#4784,#4785));
#809=EDGE_LOOP('',(#4786));
#810=EDGE_LOOP('',(#4787,#4788,#4789,#4790));
#811=EDGE_LOOP('',(#4791,#4792,#4793,#4794,#4795,#4796));
#812=EDGE_LOOP('',(#4797,#4798,#4799,#4800,#4801,#4802));
#813=EDGE_LOOP('',(#4803,#4804,#4805,#4806,#4807,#4808));
#814=EDGE_LOOP('',(#4809,#4810,#4811,#4812));
#815=EDGE_LOOP('',(#4813,#4814,#4815,#4816));
#816=EDGE_LOOP('',(#4817,#4818,#4819,#4820,#4821,#4822,#4823,#4824,#4825,
#4826,#4827,#4828,#4829));
#817=EDGE_LOOP('',(#4830,#4831,#4832,#4833,#4834,#4835,#4836,#4837,#4838,
#4839,#4840,#4841,#4842,#4843,#4844,#4845));
#818=EDGE_LOOP('',(#4846,#4847));
#819=EDGE_LOOP('',(#4848,#4849,#4850,#4851));
#820=EDGE_LOOP('',(#4852,#4853,#4854,#4855,#4856,#4857,#4858));
#821=EDGE_LOOP('',(#4859,#4860,#4861,#4862));
#822=EDGE_LOOP('',(#4863,#4864,#4865,#4866,#4867,#4868));
#823=EDGE_LOOP('',(#4869,#4870,#4871,#4872,#4873,#4874));
#824=EDGE_LOOP('',(#4875,#4876));
#825=EDGE_LOOP('',(#4877,#4878,#4879,#4880,#4881,#4882));
#826=EDGE_LOOP('',(#4883,#4884,#4885,#4886,#4887,#4888));
#827=EDGE_LOOP('',(#4889,#4890,#4891,#4892,#4893,#4894));
#828=EDGE_LOOP('',(#4895,#4896,#4897,#4898,#4899,#4900));
#829=EDGE_LOOP('',(#4901,#4902,#4903,#4904,#4905,#4906));
#830=EDGE_LOOP('',(#4907,#4908,#4909,#4910,#4911,#4912));
#831=EDGE_LOOP('',(#4913,#4914,#4915,#4916,#4917,#4918));
#832=EDGE_LOOP('',(#4919,#4920,#4921,#4922,#4923,#4924));
#833=EDGE_LOOP('',(#4925,#4926,#4927,#4928,#4929,#4930));
#834=EDGE_LOOP('',(#4931,#4932,#4933,#4934,#4935,#4936));
#835=EDGE_LOOP('',(#4937,#4938,#4939,#4940,#4941,#4942));
#836=EDGE_LOOP('',(#4943,#4944,#4945,#4946,#4947,#4948));
#837=EDGE_LOOP('',(#4949,#4950,#4951,#4952));
#838=EDGE_LOOP('',(#4953,#4954,#4955,#4956));
#839=EDGE_LOOP('',(#4957,#4958,#4959,#4960,#4961));
#840=EDGE_LOOP('',(#4962,#4963,#4964,#4965,#4966));
#841=EDGE_LOOP('',(#4967,#4968,#4969,#4970,#4971));
#842=EDGE_LOOP('',(#4972,#4973,#4974,#4975,#4976));
#843=EDGE_LOOP('',(#4977,#4978,#4979,#4980));
#844=EDGE_LOOP('',(#4981,#4982,#4983,#4984));
#845=EDGE_LOOP('',(#4985,#4986,#4987,#4988));
#846=EDGE_LOOP('',(#4989,#4990,#4991,#4992));
#847=EDGE_LOOP('',(#4993,#4994,#4995,#4996,#4997));
#848=EDGE_LOOP('',(#4998,#4999,#5000,#5001,#5002));
#849=EDGE_LOOP('',(#5003,#5004,#5005,#5006,#5007));
#850=EDGE_LOOP('',(#5008,#5009,#5010,#5011,#5012));
#851=EDGE_LOOP('',(#5013,#5014,#5015,#5016));
#852=EDGE_LOOP('',(#5017,#5018,#5019,#5020));
#853=EDGE_LOOP('',(#5021,#5022,#5023,#5024,#5025,#5026));
#854=EDGE_LOOP('',(#5027,#5028,#5029,#5030,#5031,#5032));
#855=EDGE_LOOP('',(#5033,#5034,#5035,#5036,#5037,#5038));
#856=EDGE_LOOP('',(#5039,#5040,#5041,#5042,#5043,#5044));
#857=EDGE_LOOP('',(#5045,#5046,#5047,#5048,#5049,#5050));
#858=EDGE_LOOP('',(#5051,#5052,#5053,#5054,#5055,#5056));
#859=EDGE_LOOP('',(#5057,#5058,#5059,#5060,#5061,#5062));
#860=EDGE_LOOP('',(#5063,#5064,#5065,#5066,#5067,#5068));
#861=EDGE_LOOP('',(#5069,#5070,#5071,#5072,#5073,#5074));
#862=EDGE_LOOP('',(#5075,#5076,#5077,#5078,#5079,#5080));
#863=EDGE_LOOP('',(#5081,#5082,#5083,#5084,#5085,#5086));
#864=EDGE_LOOP('',(#5087,#5088,#5089,#5090));
#865=EDGE_LOOP('',(#5091,#5092,#5093,#5094,#5095));
#866=EDGE_LOOP('',(#5096,#5097,#5098,#5099));
#867=EDGE_LOOP('',(#5100,#5101,#5102,#5103,#5104));
#868=EDGE_LOOP('',(#5105,#5106,#5107,#5108));
#869=EDGE_LOOP('',(#5109,#5110,#5111,#5112,#5113));
#870=EDGE_LOOP('',(#5114,#5115,#5116,#5117));
#871=EDGE_LOOP('',(#5118,#5119,#5120,#5121,#5122));
#872=EDGE_LOOP('',(#5123,#5124,#5125,#5126));
#873=EDGE_LOOP('',(#5127,#5128,#5129,#5130));
#874=EDGE_LOOP('',(#5131,#5132,#5133,#5134));
#875=EDGE_LOOP('',(#5135,#5136,#5137,#5138));
#876=EDGE_LOOP('',(#5139,#5140,#5141,#5142));
#877=EDGE_LOOP('',(#5143,#5144,#5145,#5146));
#878=EDGE_LOOP('',(#5147,#5148,#5149,#5150));
#879=EDGE_LOOP('',(#5151,#5152,#5153,#5154));
#880=EDGE_LOOP('',(#5155,#5156,#5157,#5158));
#881=EDGE_LOOP('',(#5159,#5160,#5161,#5162));
#882=EDGE_LOOP('',(#5163,#5164,#5165,#5166));
#883=EDGE_LOOP('',(#5167,#5168,#5169,#5170));
#884=EDGE_LOOP('',(#5171,#5172,#5173,#5174));
#885=EDGE_LOOP('',(#5175,#5176,#5177,#5178));
#886=EDGE_LOOP('',(#5179,#5180,#5181,#5182));
#887=EDGE_LOOP('',(#5183,#5184,#5185,#5186));
#888=EDGE_LOOP('',(#5187,#5188,#5189,#5190,#5191,#5192));
#889=EDGE_LOOP('',(#5193,#5194,#5195,#5196));
#890=EDGE_LOOP('',(#5197,#5198,#5199,#5200));
#891=EDGE_LOOP('',(#5201,#5202,#5203,#5204,#5205,#5206,#5207,#5208));
#892=EDGE_LOOP('',(#5209,#5210,#5211,#5212,#5213,#5214,#5215,#5216));
#893=EDGE_LOOP('',(#5217,#5218,#5219,#5220));
#894=EDGE_LOOP('',(#5221,#5222,#5223,#5224));
#895=EDGE_LOOP('',(#5225,#5226,#5227,#5228));
#896=EDGE_LOOP('',(#5229,#5230,#5231,#5232));
#897=EDGE_LOOP('',(#5233,#5234,#5235,#5236));
#898=EDGE_LOOP('',(#5237,#5238,#5239,#5240));
#899=EDGE_LOOP('',(#5241,#5242,#5243,#5244));
#900=EDGE_LOOP('',(#5245,#5246,#5247,#5248));
#901=EDGE_LOOP('',(#5249,#5250,#5251,#5252));
#902=EDGE_LOOP('',(#5253,#5254,#5255,#5256));
#903=EDGE_LOOP('',(#5257,#5258,#5259,#5260));
#904=EDGE_LOOP('',(#5261,#5262,#5263,#5264));
#905=EDGE_LOOP('',(#5265,#5266,#5267,#5268,#5269,#5270,#5271,#5272));
#906=EDGE_LOOP('',(#5273,#5274,#5275,#5276,#5277,#5278,#5279,#5280));
#907=EDGE_LOOP('',(#5281,#5282,#5283,#5284));
#908=EDGE_LOOP('',(#5285,#5286,#5287,#5288));
#909=EDGE_LOOP('',(#5289,#5290,#5291,#5292));
#910=EDGE_LOOP('',(#5293,#5294,#5295,#5296));
#911=EDGE_LOOP('',(#5297,#5298,#5299,#5300));
#912=EDGE_LOOP('',(#5301,#5302,#5303,#5304));
#913=EDGE_LOOP('',(#5305,#5306,#5307,#5308));
#914=EDGE_LOOP('',(#5309,#5310,#5311,#5312));
#915=EDGE_LOOP('',(#5313,#5314,#5315,#5316));
#916=EDGE_LOOP('',(#5317,#5318,#5319,#5320));
#917=EDGE_LOOP('',(#5321,#5322,#5323,#5324));
#918=EDGE_LOOP('',(#5325,#5326,#5327,#5328,#5329,#5330,#5331,#5332));
#919=EDGE_LOOP('',(#5333));
#920=EDGE_LOOP('',(#5334,#5335,#5336,#5337));
#921=EDGE_LOOP('',(#5338,#5339,#5340,#5341));
#922=EDGE_LOOP('',(#5342,#5343,#5344,#5345));
#923=EDGE_LOOP('',(#5346,#5347,#5348,#5349));
#924=EDGE_LOOP('',(#5350,#5351,#5352,#5353));
#925=EDGE_LOOP('',(#5354,#5355,#5356,#5357));
#926=EDGE_LOOP('',(#5358,#5359,#5360,#5361));
#927=EDGE_LOOP('',(#5362,#5363,#5364,#5365));
#928=EDGE_LOOP('',(#5366,#5367,#5368,#5369));
#929=EDGE_LOOP('',(#5370,#5371,#5372,#5373));
#930=EDGE_LOOP('',(#5374,#5375,#5376,#5377));
#931=EDGE_LOOP('',(#5378,#5379,#5380,#5381));
#932=EDGE_LOOP('',(#5382,#5383,#5384,#5385));
#933=EDGE_LOOP('',(#5386,#5387,#5388,#5389));
#934=EDGE_LOOP('',(#5390,#5391,#5392,#5393));
#935=EDGE_LOOP('',(#5394,#5395,#5396,#5397));
#936=EDGE_LOOP('',(#5398,#5399,#5400,#5401));
#937=EDGE_LOOP('',(#5402,#5403,#5404,#5405));
#938=EDGE_LOOP('',(#5406,#5407,#5408,#5409));
#939=EDGE_LOOP('',(#5410,#5411,#5412,#5413));
#940=EDGE_LOOP('',(#5414,#5415,#5416,#5417));
#941=EDGE_LOOP('',(#5418,#5419,#5420,#5421));
#942=EDGE_LOOP('',(#5422,#5423,#5424,#5425));
#943=EDGE_LOOP('',(#5426,#5427,#5428,#5429));
#944=EDGE_LOOP('',(#5430,#5431,#5432,#5433));
#945=EDGE_LOOP('',(#5434));
#946=EDGE_LOOP('',(#5435,#5436,#5437,#5438));
#947=EDGE_LOOP('',(#5439,#5440,#5441,#5442));
#948=EDGE_LOOP('',(#5443,#5444,#5445,#5446));
#949=EDGE_LOOP('',(#5447,#5448,#5449,#5450));
#950=EDGE_LOOP('',(#5451,#5452,#5453,#5454));
#951=EDGE_LOOP('',(#5455,#5456,#5457,#5458));
#952=EDGE_LOOP('',(#5459,#5460,#5461,#5462));
#953=EDGE_LOOP('',(#5463,#5464,#5465,#5466));
#954=EDGE_LOOP('',(#5467,#5468,#5469,#5470));
#955=EDGE_LOOP('',(#5471,#5472,#5473,#5474));
#956=EDGE_LOOP('',(#5475,#5476,#5477,#5478));
#957=EDGE_LOOP('',(#5479,#5480,#5481,#5482));
#958=EDGE_LOOP('',(#5483,#5484,#5485,#5486));
#959=EDGE_LOOP('',(#5487,#5488,#5489,#5490));
#960=EDGE_LOOP('',(#5491,#5492,#5493,#5494));
#961=EDGE_LOOP('',(#5495,#5496,#5497,#5498));
#962=EDGE_LOOP('',(#5499,#5500,#5501,#5502));
#963=EDGE_LOOP('',(#5503,#5504,#5505,#5506));
#964=EDGE_LOOP('',(#5507,#5508,#5509,#5510));
#965=EDGE_LOOP('',(#5511,#5512,#5513,#5514));
#966=EDGE_LOOP('',(#5515,#5516,#5517,#5518));
#967=EDGE_LOOP('',(#5519,#5520,#5521,#5522));
#968=EDGE_LOOP('',(#5523,#5524,#5525,#5526));
#969=EDGE_LOOP('',(#5527,#5528,#5529,#5530));
#970=EDGE_LOOP('',(#5531,#5532,#5533,#5534));
#971=EDGE_LOOP('',(#5535,#5536,#5537,#5538));
#972=EDGE_LOOP('',(#5539,#5540,#5541,#5542));
#973=EDGE_LOOP('',(#5543,#5544,#5545,#5546));
#974=EDGE_LOOP('',(#5547,#5548,#5549,#5550));
#975=EDGE_LOOP('',(#5551,#5552,#5553,#5554));
#976=EDGE_LOOP('',(#5555,#5556,#5557,#5558));
#977=EDGE_LOOP('',(#5559,#5560,#5561,#5562));
#978=EDGE_LOOP('',(#5563,#5564,#5565,#5566));
#979=EDGE_LOOP('',(#5567,#5568,#5569,#5570));
#980=EDGE_LOOP('',(#5571,#5572,#5573,#5574));
#981=EDGE_LOOP('',(#5575,#5576,#5577,#5578));
#982=EDGE_LOOP('',(#5579,#5580,#5581,#5582));
#983=EDGE_LOOP('',(#5583,#5584,#5585,#5586));
#984=EDGE_LOOP('',(#5587,#5588,#5589,#5590));
#985=EDGE_LOOP('',(#5591,#5592,#5593,#5594));
#986=EDGE_LOOP('',(#5595,#5596,#5597,#5598));
#987=EDGE_LOOP('',(#5599,#5600,#5601,#5602));
#988=EDGE_LOOP('',(#5603,#5604,#5605,#5606));
#989=EDGE_LOOP('',(#5607,#5608,#5609,#5610));
#990=EDGE_LOOP('',(#5611,#5612,#5613,#5614));
#991=EDGE_LOOP('',(#5615,#5616,#5617,#5618));
#992=EDGE_LOOP('',(#5619,#5620,#5621,#5622));
#993=EDGE_LOOP('',(#5623,#5624,#5625,#5626));
#994=EDGE_LOOP('',(#5627,#5628,#5629,#5630));
#995=EDGE_LOOP('',(#5631,#5632,#5633,#5634));
#996=EDGE_LOOP('',(#5635,#5636,#5637,#5638));
#997=EDGE_LOOP('',(#5639,#5640,#5641,#5642));
#998=EDGE_LOOP('',(#5643,#5644,#5645,#5646));
#999=EDGE_LOOP('',(#5647,#5648,#5649,#5650));
#1000=EDGE_LOOP('',(#5651,#5652,#5653,#5654));
#1001=EDGE_LOOP('',(#5655,#5656,#5657,#5658));
#1002=EDGE_LOOP('',(#5659,#5660,#5661,#5662));
#1003=EDGE_LOOP('',(#5663,#5664,#5665,#5666));
#1004=EDGE_LOOP('',(#5667,#5668,#5669,#5670));
#1005=EDGE_LOOP('',(#5671,#5672,#5673,#5674));
#1006=EDGE_LOOP('',(#5675,#5676,#5677,#5678));
#1007=EDGE_LOOP('',(#5679,#5680,#5681,#5682));
#1008=EDGE_LOOP('',(#5683,#5684,#5685,#5686));
#1009=EDGE_LOOP('',(#5687,#5688,#5689,#5690));
#1010=EDGE_LOOP('',(#5691,#5692,#5693,#5694));
#1011=EDGE_LOOP('',(#5695,#5696,#5697,#5698));
#1012=EDGE_LOOP('',(#5699,#5700,#5701,#5702));
#1013=EDGE_LOOP('',(#5703,#5704,#5705,#5706));
#1014=EDGE_LOOP('',(#5707,#5708,#5709,#5710));
#1015=EDGE_LOOP('',(#5711,#5712,#5713,#5714));
#1016=EDGE_LOOP('',(#5715,#5716,#5717,#5718));
#1017=EDGE_LOOP('',(#5719,#5720,#5721,#5722));
#1018=EDGE_LOOP('',(#5723,#5724,#5725,#5726));
#1019=EDGE_LOOP('',(#5727,#5728,#5729,#5730));
#1020=EDGE_LOOP('',(#5731,#5732,#5733,#5734));
#1021=EDGE_LOOP('',(#5735,#5736,#5737,#5738));
#1022=EDGE_LOOP('',(#5739,#5740,#5741,#5742));
#1023=EDGE_LOOP('',(#5743,#5744,#5745,#5746));
#1024=EDGE_LOOP('',(#5747,#5748,#5749,#5750));
#1025=EDGE_LOOP('',(#5751,#5752,#5753,#5754));
#1026=EDGE_LOOP('',(#5755,#5756,#5757,#5758));
#1027=EDGE_LOOP('',(#5759,#5760,#5761,#5762));
#1028=EDGE_LOOP('',(#5763,#5764,#5765,#5766));
#1029=EDGE_LOOP('',(#5767,#5768,#5769,#5770));
#1030=EDGE_LOOP('',(#5771,#5772,#5773,#5774));
#1031=EDGE_LOOP('',(#5775,#5776,#5777,#5778));
#1032=EDGE_LOOP('',(#5779,#5780,#5781,#5782));
#1033=EDGE_LOOP('',(#5783,#5784,#5785,#5786));
#1034=EDGE_LOOP('',(#5787,#5788,#5789,#5790));
#1035=EDGE_LOOP('',(#5791,#5792,#5793,#5794));
#1036=EDGE_LOOP('',(#5795,#5796,#5797,#5798));
#1037=EDGE_LOOP('',(#5799,#5800,#5801,#5802));
#1038=EDGE_LOOP('',(#5803,#5804,#5805,#5806));
#1039=EDGE_LOOP('',(#5807,#5808,#5809,#5810));
#1040=EDGE_LOOP('',(#5811,#5812,#5813,#5814));
#1041=EDGE_LOOP('',(#5815,#5816,#5817,#5818));
#1042=EDGE_LOOP('',(#5819,#5820,#5821,#5822));
#1043=EDGE_LOOP('',(#5823,#5824,#5825,#5826));
#1044=EDGE_LOOP('',(#5827,#5828,#5829,#5830));
#1045=EDGE_LOOP('',(#5831,#5832,#5833,#5834));
#1046=EDGE_LOOP('',(#5835,#5836,#5837,#5838));
#1047=EDGE_LOOP('',(#5839,#5840,#5841,#5842));
#1048=EDGE_LOOP('',(#5843,#5844,#5845,#5846));
#1049=EDGE_LOOP('',(#5847,#5848,#5849,#5850));
#1050=EDGE_LOOP('',(#5851,#5852,#5853,#5854));
#1051=EDGE_LOOP('',(#5855,#5856,#5857,#5858));
#1052=EDGE_LOOP('',(#5859,#5860,#5861,#5862));
#1053=EDGE_LOOP('',(#5863,#5864,#5865,#5866));
#1054=EDGE_LOOP('',(#5867,#5868,#5869,#5870));
#1055=EDGE_LOOP('',(#5871,#5872,#5873,#5874));
#1056=EDGE_LOOP('',(#5875,#5876,#5877,#5878));
#1057=EDGE_LOOP('',(#5879,#5880,#5881,#5882));
#1058=EDGE_LOOP('',(#5883,#5884,#5885,#5886));
#1059=EDGE_LOOP('',(#5887,#5888,#5889,#5890));
#1060=EDGE_LOOP('',(#5891,#5892,#5893,#5894));
#1061=EDGE_LOOP('',(#5895,#5896,#5897,#5898));
#1062=EDGE_LOOP('',(#5899,#5900,#5901,#5902));
#1063=EDGE_LOOP('',(#5903,#5904,#5905,#5906));
#1064=EDGE_LOOP('',(#5907,#5908,#5909,#5910));
#1065=EDGE_LOOP('',(#5911,#5912,#5913,#5914));
#1066=EDGE_LOOP('',(#5915,#5916,#5917,#5918));
#1067=EDGE_LOOP('',(#5919,#5920,#5921,#5922));
#1068=EDGE_LOOP('',(#5923,#5924,#5925,#5926));
#1069=EDGE_LOOP('',(#5927,#5928,#5929,#5930));
#1070=EDGE_LOOP('',(#5931,#5932,#5933,#5934));
#1071=EDGE_LOOP('',(#5935,#5936,#5937,#5938));
#1072=EDGE_LOOP('',(#5939,#5940,#5941,#5942));
#1073=EDGE_LOOP('',(#5943,#5944,#5945,#5946));
#1074=EDGE_LOOP('',(#5947,#5948,#5949,#5950));
#1075=EDGE_LOOP('',(#5951,#5952,#5953,#5954));
#1076=EDGE_LOOP('',(#5955,#5956,#5957,#5958));
#1077=EDGE_LOOP('',(#5959,#5960,#5961,#5962));
#1078=EDGE_LOOP('',(#5963,#5964,#5965,#5966));
#1079=EDGE_LOOP('',(#5967,#5968,#5969,#5970));
#1080=EDGE_LOOP('',(#5971,#5972,#5973,#5974));
#1081=EDGE_LOOP('',(#5975,#5976,#5977,#5978));
#1082=EDGE_LOOP('',(#5979,#5980,#5981,#5982));
#1083=EDGE_LOOP('',(#5983,#5984,#5985,#5986));
#1084=EDGE_LOOP('',(#5987,#5988,#5989,#5990));
#1085=EDGE_LOOP('',(#5991,#5992,#5993,#5994));
#1086=EDGE_LOOP('',(#5995,#5996,#5997,#5998));
#1087=EDGE_LOOP('',(#5999,#6000,#6001,#6002));
#1088=EDGE_LOOP('',(#6003,#6004,#6005,#6006));
#1089=EDGE_LOOP('',(#6007,#6008,#6009,#6010));
#1090=EDGE_LOOP('',(#6011,#6012,#6013,#6014));
#1091=EDGE_LOOP('',(#6015,#6016,#6017,#6018));
#1092=EDGE_LOOP('',(#6019,#6020,#6021,#6022));
#1093=EDGE_LOOP('',(#6023,#6024,#6025,#6026));
#1094=EDGE_LOOP('',(#6027,#6028,#6029,#6030));
#1095=EDGE_LOOP('',(#6031,#6032,#6033,#6034));
#1096=EDGE_LOOP('',(#6035,#6036,#6037,#6038));
#1097=EDGE_LOOP('',(#6039,#6040,#6041,#6042));
#1098=EDGE_LOOP('',(#6043,#6044,#6045,#6046));
#1099=EDGE_LOOP('',(#6047,#6048,#6049,#6050));
#1100=EDGE_LOOP('',(#6051,#6052,#6053,#6054));
#1101=EDGE_LOOP('',(#6055,#6056,#6057,#6058));
#1102=EDGE_LOOP('',(#6059,#6060,#6061,#6062));
#1103=EDGE_LOOP('',(#6063,#6064,#6065,#6066));
#1104=EDGE_LOOP('',(#6067,#6068,#6069,#6070));
#1105=EDGE_LOOP('',(#6071,#6072,#6073,#6074));
#1106=EDGE_LOOP('',(#6075,#6076,#6077,#6078));
#1107=EDGE_LOOP('',(#6079,#6080,#6081,#6082));
#1108=EDGE_LOOP('',(#6083,#6084,#6085,#6086));
#1109=EDGE_LOOP('',(#6087,#6088,#6089,#6090));
#1110=EDGE_LOOP('',(#6091,#6092,#6093,#6094));
#1111=EDGE_LOOP('',(#6095,#6096,#6097,#6098));
#1112=EDGE_LOOP('',(#6099,#6100,#6101,#6102));
#1113=EDGE_LOOP('',(#6103,#6104,#6105,#6106));
#1114=EDGE_LOOP('',(#6107,#6108,#6109,#6110));
#1115=EDGE_LOOP('',(#6111,#6112,#6113,#6114));
#1116=EDGE_LOOP('',(#6115,#6116,#6117,#6118));
#1117=EDGE_LOOP('',(#6119,#6120,#6121,#6122));
#1118=EDGE_LOOP('',(#6123,#6124,#6125,#6126));
#1119=EDGE_LOOP('',(#6127,#6128,#6129,#6130));
#1120=EDGE_LOOP('',(#6131,#6132,#6133,#6134));
#1121=EDGE_LOOP('',(#6135,#6136,#6137,#6138));
#1122=EDGE_LOOP('',(#6139,#6140,#6141,#6142));
#1123=EDGE_LOOP('',(#6143,#6144,#6145,#6146));
#1124=EDGE_LOOP('',(#6147,#6148,#6149,#6150));
#1125=EDGE_LOOP('',(#6151,#6152,#6153,#6154));
#1126=EDGE_LOOP('',(#6155,#6156,#6157,#6158));
#1127=EDGE_LOOP('',(#6159,#6160,#6161,#6162));
#1128=EDGE_LOOP('',(#6163,#6164,#6165,#6166));
#1129=EDGE_LOOP('',(#6167,#6168,#6169,#6170));
#1130=EDGE_LOOP('',(#6171,#6172,#6173,#6174,#6175,#6176,#6177,#6178,#6179,
#6180,#6181,#6182,#6183,#6184,#6185,#6186,#6187,#6188,#6189,#6190,#6191,
#6192,#6193,#6194));
#1131=EDGE_LOOP('',(#6195,#6196,#6197,#6198,#6199,#6200,#6201,#6202,#6203,
#6204,#6205,#6206,#6207,#6208,#6209,#6210,#6211,#6212,#6213,#6214,#6215,
#6216,#6217,#6218,#6219,#6220,#6221,#6222));
#1132=EDGE_LOOP('',(#6223,#6224,#6225,#6226,#6227,#6228,#6229,#6230,#6231,
#6232,#6233,#6234,#6235,#6236,#6237,#6238,#6239,#6240,#6241,#6242,#6243,
#6244,#6245,#6246,#6247,#6248,#6249,#6250));
#1133=EDGE_LOOP('',(#6251,#6252,#6253,#6254,#6255,#6256,#6257,#6258,#6259,
#6260,#6261,#6262,#6263,#6264,#6265,#6266,#6267,#6268,#6269,#6270,#6271,
#6272,#6273,#6274,#6275,#6276,#6277,#6278,#6279,#6280,#6281,#6282,#6283,
#6284,#6285,#6286,#6287,#6288,#6289,#6290,#6291,#6292,#6293,#6294,#6295,
#6296,#6297,#6298,#6299,#6300,#6301,#6302,#6303,#6304,#6305,#6306,#6307,
#6308,#6309,#6310,#6311,#6312,#6313,#6314,#6315,#6316,#6317,#6318,#6319,
#6320,#6321,#6322,#6323,#6324,#6325,#6326,#6327,#6328,#6329,#6330,#6331,
#6332,#6333,#6334,#6335,#6336,#6337,#6338,#6339,#6340,#6341,#6342,#6343,
#6344,#6345,#6346,#6347,#6348,#6349,#6350,#6351,#6352,#6353,#6354));
#1134=EDGE_LOOP('',(#6355,#6356,#6357,#6358,#6359,#6360));
#1135=EDGE_LOOP('',(#6361,#6362,#6363,#6364,#6365,#6366));
#1136=EDGE_LOOP('',(#6367,#6368,#6369,#6370,#6371,#6372));
#1137=EDGE_LOOP('',(#6373,#6374,#6375,#6376,#6377,#6378));
#1138=EDGE_LOOP('',(#6379,#6380,#6381,#6382,#6383,#6384));
#1139=EDGE_LOOP('',(#6385,#6386,#6387,#6388,#6389,#6390));
#1140=EDGE_LOOP('',(#6391,#6392,#6393,#6394,#6395,#6396));
#1141=EDGE_LOOP('',(#6397,#6398,#6399,#6400,#6401,#6402));
#1142=EDGE_LOOP('',(#6403,#6404,#6405,#6406,#6407,#6408));
#1143=EDGE_LOOP('',(#6409,#6410,#6411,#6412,#6413,#6414));
#1144=EDGE_LOOP('',(#6415,#6416,#6417,#6418,#6419,#6420));
#1145=EDGE_LOOP('',(#6421,#6422,#6423,#6424,#6425,#6426));
#1146=EDGE_LOOP('',(#6427,#6428,#6429,#6430,#6431,#6432));
#1147=EDGE_LOOP('',(#6433,#6434,#6435,#6436,#6437,#6438));
#1148=EDGE_LOOP('',(#6439,#6440,#6441,#6442,#6443,#6444));
#1149=EDGE_LOOP('',(#6445,#6446,#6447,#6448,#6449,#6450));
#1150=EDGE_LOOP('',(#6451,#6452,#6453,#6454,#6455,#6456));
#1151=EDGE_LOOP('',(#6457,#6458));
#1152=EDGE_LOOP('',(#6459,#6460));
#1153=EDGE_LOOP('',(#6461,#6462));
#1154=EDGE_LOOP('',(#6463,#6464));
#1155=EDGE_LOOP('',(#6465,#6466,#6467,#6468,#6469,#6470));
#1156=EDGE_LOOP('',(#6471,#6472,#6473,#6474,#6475));
#1157=EDGE_LOOP('',(#6476));
#1158=EDGE_LOOP('',(#6477,#6478,#6479,#6480));
#1159=EDGE_LOOP('',(#6481,#6482,#6483,#6484,#6485,#6486,#6487,#6488,#6489,
#6490,#6491,#6492,#6493,#6494,#6495,#6496,#6497,#6498,#6499,#6500,#6501,
#6502,#6503,#6504));
#1160=LINE('',#9291,#1978);
#1161=LINE('',#9293,#1979);
#1162=LINE('',#9295,#1980);
#1163=LINE('',#9296,#1981);
#1164=LINE('',#9299,#1982);
#1165=LINE('',#9301,#1983);
#1166=LINE('',#9302,#1984);
#1167=LINE('',#9305,#1985);
#1168=LINE('',#9307,#1986);
#1169=LINE('',#9308,#1987);
#1170=LINE('',#9310,#1988);
#1171=LINE('',#9311,#1989);
#1172=LINE('',#9316,#1990);
#1173=LINE('',#9318,#1991);
#1174=LINE('',#9320,#1992);
#1175=LINE('',#9321,#1993);
#1176=LINE('',#9339,#1994);
#1177=LINE('',#9359,#1995);
#1178=LINE('',#9378,#1996);
#1179=LINE('',#9397,#1997);
#1180=LINE('',#9404,#1998);
#1181=LINE('',#9406,#1999);
#1182=LINE('',#9407,#2000);
#1183=LINE('',#9422,#2001);
#1184=LINE('',#9441,#2002);
#1185=LINE('',#9457,#2003);
#1186=LINE('',#9472,#2004);
#1187=LINE('',#9490,#2005);
#1188=LINE('',#9497,#2006);
#1189=LINE('',#9499,#2007);
#1190=LINE('',#9500,#2008);
#1191=LINE('',#9502,#2009);
#1192=LINE('',#9503,#2010);
#1193=LINE('',#9520,#2011);
#1194=LINE('',#9526,#2012);
#1195=LINE('',#9538,#2013);
#1196=LINE('',#9553,#2014);
#1197=LINE('',#9571,#2015);
#1198=LINE('',#9587,#2016);
#1199=LINE('',#9593,#2017);
#1200=LINE('',#9595,#2018);
#1201=LINE('',#9596,#2019);
#1202=LINE('',#9599,#2020);
#1203=LINE('',#9601,#2021);
#1204=LINE('',#9602,#2022);
#1205=LINE('',#9605,#2023);
#1206=LINE('',#9607,#2024);
#1207=LINE('',#9608,#2025);
#1208=LINE('',#9611,#2026);
#1209=LINE('',#9613,#2027);
#1210=LINE('',#9614,#2028);
#1211=LINE('',#9617,#2029);
#1212=LINE('',#9619,#2030);
#1213=LINE('',#9620,#2031);
#1214=LINE('',#9623,#2032);
#1215=LINE('',#9625,#2033);
#1216=LINE('',#9626,#2034);
#1217=LINE('',#9638,#2035);
#1218=LINE('',#9656,#2036);
#1219=LINE('',#9675,#2037);
#1220=LINE('',#9694,#2038);
#1221=LINE('',#9700,#2039);
#1222=LINE('',#9701,#2040);
#1223=LINE('',#9706,#2041);
#1224=LINE('',#9708,#2042);
#1225=LINE('',#9710,#2043);
#1226=LINE('',#9711,#2044);
#1227=LINE('',#9714,#2045);
#1228=LINE('',#9716,#2046);
#1229=LINE('',#9717,#2047);
#1230=LINE('',#9720,#2048);
#1231=LINE('',#9722,#2049);
#1232=LINE('',#9723,#2050);
#1233=LINE('',#9725,#2051);
#1234=LINE('',#9726,#2052);
#1235=LINE('',#9740,#2053);
#1236=LINE('',#9745,#2054);
#1237=LINE('',#9768,#2055);
#1238=LINE('',#9787,#2056);
#1239=LINE('',#9802,#2057);
#1240=LINE('',#9825,#2058);
#1241=LINE('',#9854,#2059);
#1242=LINE('',#9859,#2060);
#1243=LINE('',#9871,#2061);
#1244=LINE('',#9889,#2062);
#1245=LINE('',#9905,#2063);
#1246=LINE('',#9920,#2064);
#1247=LINE('',#9935,#2065);
#1248=LINE('',#9955,#2066);
#1249=LINE('',#9957,#2067);
#1250=LINE('',#9959,#2068);
#1251=LINE('',#9960,#2069);
#1252=LINE('',#9963,#2070);
#1253=LINE('',#9965,#2071);
#1254=LINE('',#9966,#2072);
#1255=LINE('',#9981,#2073);
#1256=LINE('',#9988,#2074);
#1257=LINE('',#9990,#2075);
#1258=LINE('',#9991,#2076);
#1259=LINE('',#10003,#2077);
#1260=LINE('',#10009,#2078);
#1261=LINE('',#10011,#2079);
#1262=LINE('',#10012,#2080);
#1263=LINE('',#10014,#2081);
#1264=LINE('',#10015,#2082);
#1265=LINE('',#10020,#2083);
#1266=LINE('',#10022,#2084);
#1267=LINE('',#10024,#2085);
#1268=LINE('',#10025,#2086);
#1269=LINE('',#10030,#2087);
#1270=LINE('',#10040,#2088);
#1271=LINE('',#10049,#2089);
#1272=LINE('',#10062,#2090);
#1273=LINE('',#10064,#2091);
#1274=LINE('',#10066,#2092);
#1275=LINE('',#10067,#2093);
#1276=LINE('',#10083,#2094);
#1277=LINE('',#10086,#2095);
#1278=LINE('',#10100,#2096);
#1279=LINE('',#10107,#2097);
#1280=LINE('',#10109,#2098);
#1281=LINE('',#10111,#2099);
#1282=LINE('',#10113,#2100);
#1283=LINE('',#10115,#2101);
#1284=LINE('',#10116,#2102);
#1285=LINE('',#10119,#2103);
#1286=LINE('',#10121,#2104);
#1287=LINE('',#10123,#2105);
#1288=LINE('',#10125,#2106);
#1289=LINE('',#10127,#2107);
#1290=LINE('',#10128,#2108);
#1291=LINE('',#10131,#2109);
#1292=LINE('',#10133,#2110);
#1293=LINE('',#10135,#2111);
#1294=LINE('',#10137,#2112);
#1295=LINE('',#10139,#2113);
#1296=LINE('',#10140,#2114);
#1297=LINE('',#10143,#2115);
#1298=LINE('',#10145,#2116);
#1299=LINE('',#10147,#2117);
#1300=LINE('',#10149,#2118);
#1301=LINE('',#10151,#2119);
#1302=LINE('',#10152,#2120);
#1303=LINE('',#10155,#2121);
#1304=LINE('',#10157,#2122);
#1305=LINE('',#10159,#2123);
#1306=LINE('',#10161,#2124);
#1307=LINE('',#10163,#2125);
#1308=LINE('',#10164,#2126);
#1309=LINE('',#10167,#2127);
#1310=LINE('',#10169,#2128);
#1311=LINE('',#10171,#2129);
#1312=LINE('',#10173,#2130);
#1313=LINE('',#10175,#2131);
#1314=LINE('',#10176,#2132);
#1315=LINE('',#10179,#2133);
#1316=LINE('',#10181,#2134);
#1317=LINE('',#10183,#2135);
#1318=LINE('',#10185,#2136);
#1319=LINE('',#10187,#2137);
#1320=LINE('',#10188,#2138);
#1321=LINE('',#10191,#2139);
#1322=LINE('',#10193,#2140);
#1323=LINE('',#10195,#2141);
#1324=LINE('',#10197,#2142);
#1325=LINE('',#10199,#2143);
#1326=LINE('',#10200,#2144);
#1327=LINE('',#10203,#2145);
#1328=LINE('',#10205,#2146);
#1329=LINE('',#10207,#2147);
#1330=LINE('',#10209,#2148);
#1331=LINE('',#10211,#2149);
#1332=LINE('',#10212,#2150);
#1333=LINE('',#10215,#2151);
#1334=LINE('',#10217,#2152);
#1335=LINE('',#10219,#2153);
#1336=LINE('',#10221,#2154);
#1337=LINE('',#10223,#2155);
#1338=LINE('',#10224,#2156);
#1339=LINE('',#10227,#2157);
#1340=LINE('',#10229,#2158);
#1341=LINE('',#10231,#2159);
#1342=LINE('',#10233,#2160);
#1343=LINE('',#10235,#2161);
#1344=LINE('',#10236,#2162);
#1345=LINE('',#10239,#2163);
#1346=LINE('',#10241,#2164);
#1347=LINE('',#10243,#2165);
#1348=LINE('',#10245,#2166);
#1349=LINE('',#10247,#2167);
#1350=LINE('',#10248,#2168);
#1351=LINE('',#10251,#2169);
#1352=LINE('',#10253,#2170);
#1353=LINE('',#10255,#2171);
#1354=LINE('',#10256,#2172);
#1355=LINE('',#10259,#2173);
#1356=LINE('',#10261,#2174);
#1357=LINE('',#10263,#2175);
#1358=LINE('',#10264,#2176);
#1359=LINE('',#10267,#2177);
#1360=LINE('',#10269,#2178);
#1361=LINE('',#10271,#2179);
#1362=LINE('',#10273,#2180);
#1363=LINE('',#10274,#2181);
#1364=LINE('',#10277,#2182);
#1365=LINE('',#10279,#2183);
#1366=LINE('',#10281,#2184);
#1367=LINE('',#10283,#2185);
#1368=LINE('',#10284,#2186);
#1369=LINE('',#10287,#2187);
#1370=LINE('',#10289,#2188);
#1371=LINE('',#10291,#2189);
#1372=LINE('',#10293,#2190);
#1373=LINE('',#10294,#2191);
#1374=LINE('',#10297,#2192);
#1375=LINE('',#10299,#2193);
#1376=LINE('',#10301,#2194);
#1377=LINE('',#10303,#2195);
#1378=LINE('',#10304,#2196);
#1379=LINE('',#10307,#2197);
#1380=LINE('',#10309,#2198);
#1381=LINE('',#10311,#2199);
#1382=LINE('',#10312,#2200);
#1383=LINE('',#10315,#2201);
#1384=LINE('',#10317,#2202);
#1385=LINE('',#10319,#2203);
#1386=LINE('',#10320,#2204);
#1387=LINE('',#10323,#2205);
#1388=LINE('',#10325,#2206);
#1389=LINE('',#10327,#2207);
#1390=LINE('',#10328,#2208);
#1391=LINE('',#10331,#2209);
#1392=LINE('',#10333,#2210);
#1393=LINE('',#10335,#2211);
#1394=LINE('',#10336,#2212);
#1395=LINE('',#10339,#2213);
#1396=LINE('',#10341,#2214);
#1397=LINE('',#10343,#2215);
#1398=LINE('',#10345,#2216);
#1399=LINE('',#10346,#2217);
#1400=LINE('',#10349,#2218);
#1401=LINE('',#10351,#2219);
#1402=LINE('',#10353,#2220);
#1403=LINE('',#10355,#2221);
#1404=LINE('',#10356,#2222);
#1405=LINE('',#10359,#2223);
#1406=LINE('',#10361,#2224);
#1407=LINE('',#10363,#2225);
#1408=LINE('',#10365,#2226);
#1409=LINE('',#10366,#2227);
#1410=LINE('',#10369,#2228);
#1411=LINE('',#10371,#2229);
#1412=LINE('',#10373,#2230);
#1413=LINE('',#10375,#2231);
#1414=LINE('',#10376,#2232);
#1415=LINE('',#10379,#2233);
#1416=LINE('',#10381,#2234);
#1417=LINE('',#10383,#2235);
#1418=LINE('',#10384,#2236);
#1419=LINE('',#10387,#2237);
#1420=LINE('',#10389,#2238);
#1421=LINE('',#10391,#2239);
#1422=LINE('',#10392,#2240);
#1423=LINE('',#10395,#2241);
#1424=LINE('',#10397,#2242);
#1425=LINE('',#10399,#2243);
#1426=LINE('',#10401,#2244);
#1427=LINE('',#10403,#2245);
#1428=LINE('',#10404,#2246);
#1429=LINE('',#10407,#2247);
#1430=LINE('',#10409,#2248);
#1431=LINE('',#10411,#2249);
#1432=LINE('',#10413,#2250);
#1433=LINE('',#10415,#2251);
#1434=LINE('',#10416,#2252);
#1435=LINE('',#10419,#2253);
#1436=LINE('',#10421,#2254);
#1437=LINE('',#10423,#2255);
#1438=LINE('',#10425,#2256);
#1439=LINE('',#10427,#2257);
#1440=LINE('',#10428,#2258);
#1441=LINE('',#10431,#2259);
#1442=LINE('',#10433,#2260);
#1443=LINE('',#10435,#2261);
#1444=LINE('',#10437,#2262);
#1445=LINE('',#10439,#2263);
#1446=LINE('',#10440,#2264);
#1447=LINE('',#10443,#2265);
#1448=LINE('',#10445,#2266);
#1449=LINE('',#10447,#2267);
#1450=LINE('',#10449,#2268);
#1451=LINE('',#10451,#2269);
#1452=LINE('',#10452,#2270);
#1453=LINE('',#10455,#2271);
#1454=LINE('',#10457,#2272);
#1455=LINE('',#10459,#2273);
#1456=LINE('',#10461,#2274);
#1457=LINE('',#10463,#2275);
#1458=LINE('',#10464,#2276);
#1459=LINE('',#10467,#2277);
#1460=LINE('',#10469,#2278);
#1461=LINE('',#10471,#2279);
#1462=LINE('',#10473,#2280);
#1463=LINE('',#10475,#2281);
#1464=LINE('',#10476,#2282);
#1465=LINE('',#10479,#2283);
#1466=LINE('',#10481,#2284);
#1467=LINE('',#10483,#2285);
#1468=LINE('',#10485,#2286);
#1469=LINE('',#10487,#2287);
#1470=LINE('',#10488,#2288);
#1471=LINE('',#10491,#2289);
#1472=LINE('',#10493,#2290);
#1473=LINE('',#10495,#2291);
#1474=LINE('',#10497,#2292);
#1475=LINE('',#10499,#2293);
#1476=LINE('',#10500,#2294);
#1477=LINE('',#10503,#2295);
#1478=LINE('',#10505,#2296);
#1479=LINE('',#10507,#2297);
#1480=LINE('',#10509,#2298);
#1481=LINE('',#10511,#2299);
#1482=LINE('',#10512,#2300);
#1483=LINE('',#10515,#2301);
#1484=LINE('',#10517,#2302);
#1485=LINE('',#10519,#2303);
#1486=LINE('',#10521,#2304);
#1487=LINE('',#10523,#2305);
#1488=LINE('',#10524,#2306);
#1489=LINE('',#10538,#2307);
#1490=LINE('',#10539,#2308);
#1491=LINE('',#10540,#2309);
#1492=LINE('',#10549,#2310);
#1493=LINE('',#10550,#2311);
#1494=LINE('',#10561,#2312);
#1495=LINE('',#10562,#2313);
#1496=LINE('',#10563,#2314);
#1497=LINE('',#10571,#2315);
#1498=LINE('',#10572,#2316);
#1499=LINE('',#10573,#2317);
#1500=LINE('',#10576,#2318);
#1501=LINE('',#10578,#2319);
#1502=LINE('',#10579,#2320);
#1503=LINE('',#10582,#2321);
#1504=LINE('',#10586,#2322);
#1505=LINE('',#10587,#2323);
#1506=LINE('',#10590,#2324);
#1507=LINE('',#10605,#2325);
#1508=LINE('',#10613,#2326);
#1509=LINE('',#10622,#2327);
#1510=LINE('',#10630,#2328);
#1511=LINE('',#10631,#2329);
#1512=LINE('',#10634,#2330);
#1513=LINE('',#10641,#2331);
#1514=LINE('',#10645,#2332);
#1515=LINE('',#10649,#2333);
#1516=LINE('',#10652,#2334);
#1517=LINE('',#10666,#2335);
#1518=LINE('',#10667,#2336);
#1519=LINE('',#10678,#2337);
#1520=LINE('',#10679,#2338);
#1521=LINE('',#10690,#2339);
#1522=LINE('',#10691,#2340);
#1523=LINE('',#10699,#2341);
#1524=LINE('',#10700,#2342);
#1525=LINE('',#10703,#2343);
#1526=LINE('',#10705,#2344);
#1527=LINE('',#10706,#2345);
#1528=LINE('',#10709,#2346);
#1529=LINE('',#10713,#2347);
#1530=LINE('',#10714,#2348);
#1531=LINE('',#10717,#2349);
#1532=LINE('',#10724,#2350);
#1533=LINE('',#10728,#2351);
#1534=LINE('',#10732,#2352);
#1535=LINE('',#10735,#2353);
#1536=LINE('',#10745,#2354);
#1537=LINE('',#10753,#2355);
#1538=LINE('',#10764,#2356);
#1539=LINE('',#10765,#2357);
#1540=LINE('',#10773,#2358);
#1541=LINE('',#10774,#2359);
#1542=LINE('',#10776,#2360);
#1543=LINE('',#10777,#2361);
#1544=LINE('',#10779,#2362);
#1545=LINE('',#10825,#2363);
#1546=LINE('',#10827,#2364);
#1547=LINE('',#10835,#2365);
#1548=LINE('',#10837,#2366);
#1549=LINE('',#10838,#2367);
#1550=LINE('',#10840,#2368);
#1551=LINE('',#10843,#2369);
#1552=LINE('',#10845,#2370);
#1553=LINE('',#10846,#2371);
#1554=LINE('',#10848,#2372);
#1555=LINE('',#10850,#2373);
#1556=LINE('',#10853,#2374);
#1557=LINE('',#10861,#2375);
#1558=LINE('',#10862,#2376);
#1559=LINE('',#10863,#2377);
#1560=LINE('',#10866,#2378);
#1561=LINE('',#10867,#2379);
#1562=LINE('',#10870,#2380);
#1563=LINE('',#10871,#2381);
#1564=LINE('',#10874,#2382);
#1565=LINE('',#10875,#2383);
#1566=LINE('',#10878,#2384);
#1567=LINE('',#10879,#2385);
#1568=LINE('',#10883,#2386);
#1569=LINE('',#10884,#2387);
#1570=LINE('',#10885,#2388);
#1571=LINE('',#10888,#2389);
#1572=LINE('',#10889,#2390);
#1573=LINE('',#10892,#2391);
#1574=LINE('',#10893,#2392);
#1575=LINE('',#10896,#2393);
#1576=LINE('',#10897,#2394);
#1577=LINE('',#10900,#2395);
#1578=LINE('',#10901,#2396);
#1579=LINE('',#10903,#2397);
#1580=LINE('',#10907,#2398);
#1581=LINE('',#10908,#2399);
#1582=LINE('',#10909,#2400);
#1583=LINE('',#10912,#2401);
#1584=LINE('',#10913,#2402);
#1585=LINE('',#10916,#2403);
#1586=LINE('',#10917,#2404);
#1587=LINE('',#10920,#2405);
#1588=LINE('',#10921,#2406);
#1589=LINE('',#10924,#2407);
#1590=LINE('',#10925,#2408);
#1591=LINE('',#10927,#2409);
#1592=LINE('',#10931,#2410);
#1593=LINE('',#10932,#2411);
#1594=LINE('',#10933,#2412);
#1595=LINE('',#10936,#2413);
#1596=LINE('',#10937,#2414);
#1597=LINE('',#10940,#2415);
#1598=LINE('',#10941,#2416);
#1599=LINE('',#10944,#2417);
#1600=LINE('',#10945,#2418);
#1601=LINE('',#10948,#2419);
#1602=LINE('',#10949,#2420);
#1603=LINE('',#10953,#2421);
#1604=LINE('',#10954,#2422);
#1605=LINE('',#10955,#2423);
#1606=LINE('',#10958,#2424);
#1607=LINE('',#10959,#2425);
#1608=LINE('',#10962,#2426);
#1609=LINE('',#10963,#2427);
#1610=LINE('',#10966,#2428);
#1611=LINE('',#10967,#2429);
#1612=LINE('',#10970,#2430);
#1613=LINE('',#10971,#2431);
#1614=LINE('',#10973,#2432);
#1615=LINE('',#10977,#2433);
#1616=LINE('',#10978,#2434);
#1617=LINE('',#10979,#2435);
#1618=LINE('',#10982,#2436);
#1619=LINE('',#10983,#2437);
#1620=LINE('',#10986,#2438);
#1621=LINE('',#10987,#2439);
#1622=LINE('',#10990,#2440);
#1623=LINE('',#10991,#2441);
#1624=LINE('',#10994,#2442);
#1625=LINE('',#10995,#2443);
#1626=LINE('',#10997,#2444);
#1627=LINE('',#11001,#2445);
#1628=LINE('',#11002,#2446);
#1629=LINE('',#11003,#2447);
#1630=LINE('',#11006,#2448);
#1631=LINE('',#11007,#2449);
#1632=LINE('',#11010,#2450);
#1633=LINE('',#11011,#2451);
#1634=LINE('',#11014,#2452);
#1635=LINE('',#11015,#2453);
#1636=LINE('',#11018,#2454);
#1637=LINE('',#11019,#2455);
#1638=LINE('',#11021,#2456);
#1639=LINE('',#11025,#2457);
#1640=LINE('',#11026,#2458);
#1641=LINE('',#11027,#2459);
#1642=LINE('',#11030,#2460);
#1643=LINE('',#11031,#2461);
#1644=LINE('',#11034,#2462);
#1645=LINE('',#11035,#2463);
#1646=LINE('',#11038,#2464);
#1647=LINE('',#11039,#2465);
#1648=LINE('',#11042,#2466);
#1649=LINE('',#11043,#2467);
#1650=LINE('',#11045,#2468);
#1651=LINE('',#11049,#2469);
#1652=LINE('',#11050,#2470);
#1653=LINE('',#11051,#2471);
#1654=LINE('',#11054,#2472);
#1655=LINE('',#11055,#2473);
#1656=LINE('',#11058,#2474);
#1657=LINE('',#11059,#2475);
#1658=LINE('',#11062,#2476);
#1659=LINE('',#11063,#2477);
#1660=LINE('',#11066,#2478);
#1661=LINE('',#11067,#2479);
#1662=LINE('',#11069,#2480);
#1663=LINE('',#11073,#2481);
#1664=LINE('',#11074,#2482);
#1665=LINE('',#11075,#2483);
#1666=LINE('',#11078,#2484);
#1667=LINE('',#11079,#2485);
#1668=LINE('',#11082,#2486);
#1669=LINE('',#11083,#2487);
#1670=LINE('',#11086,#2488);
#1671=LINE('',#11087,#2489);
#1672=LINE('',#11090,#2490);
#1673=LINE('',#11091,#2491);
#1674=LINE('',#11093,#2492);
#1675=LINE('',#11097,#2493);
#1676=LINE('',#11098,#2494);
#1677=LINE('',#11099,#2495);
#1678=LINE('',#11102,#2496);
#1679=LINE('',#11103,#2497);
#1680=LINE('',#11106,#2498);
#1681=LINE('',#11107,#2499);
#1682=LINE('',#11110,#2500);
#1683=LINE('',#11111,#2501);
#1684=LINE('',#11114,#2502);
#1685=LINE('',#11115,#2503);
#1686=LINE('',#11117,#2504);
#1687=LINE('',#11121,#2505);
#1688=LINE('',#11122,#2506);
#1689=LINE('',#11123,#2507);
#1690=LINE('',#11126,#2508);
#1691=LINE('',#11127,#2509);
#1692=LINE('',#11130,#2510);
#1693=LINE('',#11131,#2511);
#1694=LINE('',#11135,#2512);
#1695=LINE('',#11136,#2513);
#1696=LINE('',#11137,#2514);
#1697=LINE('',#11140,#2515);
#1698=LINE('',#11141,#2516);
#1699=LINE('',#11144,#2517);
#1700=LINE('',#11145,#2518);
#1701=LINE('',#11149,#2519);
#1702=LINE('',#11150,#2520);
#1703=LINE('',#11151,#2521);
#1704=LINE('',#11154,#2522);
#1705=LINE('',#11155,#2523);
#1706=LINE('',#11158,#2524);
#1707=LINE('',#11159,#2525);
#1708=LINE('',#11162,#2526);
#1709=LINE('',#11163,#2527);
#1710=LINE('',#11167,#2528);
#1711=LINE('',#11168,#2529);
#1712=LINE('',#11169,#2530);
#1713=LINE('',#11172,#2531);
#1714=LINE('',#11173,#2532);
#1715=LINE('',#11176,#2533);
#1716=LINE('',#11177,#2534);
#1717=LINE('',#11180,#2535);
#1718=LINE('',#11181,#2536);
#1719=LINE('',#11185,#2537);
#1720=LINE('',#11186,#2538);
#1721=LINE('',#11187,#2539);
#1722=LINE('',#11190,#2540);
#1723=LINE('',#11191,#2541);
#1724=LINE('',#11194,#2542);
#1725=LINE('',#11195,#2543);
#1726=LINE('',#11198,#2544);
#1727=LINE('',#11199,#2545);
#1728=LINE('',#11203,#2546);
#1729=LINE('',#11204,#2547);
#1730=LINE('',#11205,#2548);
#1731=LINE('',#11208,#2549);
#1732=LINE('',#11209,#2550);
#1733=LINE('',#11212,#2551);
#1734=LINE('',#11213,#2552);
#1735=LINE('',#11216,#2553);
#1736=LINE('',#11217,#2554);
#1737=LINE('',#11221,#2555);
#1738=LINE('',#11222,#2556);
#1739=LINE('',#11223,#2557);
#1740=LINE('',#11226,#2558);
#1741=LINE('',#11227,#2559);
#1742=LINE('',#11231,#2560);
#1743=LINE('',#11232,#2561);
#1744=LINE('',#11233,#2562);
#1745=LINE('',#11236,#2563);
#1746=LINE('',#11237,#2564);
#1747=LINE('',#11241,#2565);
#1748=LINE('',#11242,#2566);
#1749=LINE('',#11243,#2567);
#1750=LINE('',#11246,#2568);
#1751=LINE('',#11247,#2569);
#1752=LINE('',#11251,#2570);
#1753=LINE('',#11252,#2571);
#1754=LINE('',#11253,#2572);
#1755=LINE('',#11256,#2573);
#1756=LINE('',#11257,#2574);
#1757=LINE('',#11261,#2575);
#1758=LINE('',#11262,#2576);
#1759=LINE('',#11263,#2577);
#1760=LINE('',#11266,#2578);
#1761=LINE('',#11267,#2579);
#1762=LINE('',#11270,#2580);
#1763=LINE('',#11271,#2581);
#1764=LINE('',#11274,#2582);
#1765=LINE('',#11275,#2583);
#1766=LINE('',#11279,#2584);
#1767=LINE('',#11280,#2585);
#1768=LINE('',#11281,#2586);
#1769=LINE('',#11284,#2587);
#1770=LINE('',#11285,#2588);
#1771=LINE('',#11288,#2589);
#1772=LINE('',#11289,#2590);
#1773=LINE('',#11292,#2591);
#1774=LINE('',#11293,#2592);
#1775=LINE('',#11297,#2593);
#1776=LINE('',#11298,#2594);
#1777=LINE('',#11299,#2595);
#1778=LINE('',#11302,#2596);
#1779=LINE('',#11303,#2597);
#1780=LINE('',#11306,#2598);
#1781=LINE('',#11307,#2599);
#1782=LINE('',#11310,#2600);
#1783=LINE('',#11311,#2601);
#1784=LINE('',#11315,#2602);
#1785=LINE('',#11316,#2603);
#1786=LINE('',#11317,#2604);
#1787=LINE('',#11320,#2605);
#1788=LINE('',#11321,#2606);
#1789=LINE('',#11324,#2607);
#1790=LINE('',#11325,#2608);
#1791=LINE('',#11328,#2609);
#1792=LINE('',#11329,#2610);
#1793=LINE('',#11333,#2611);
#1794=LINE('',#11334,#2612);
#1795=LINE('',#11335,#2613);
#1796=LINE('',#11338,#2614);
#1797=LINE('',#11339,#2615);
#1798=LINE('',#11342,#2616);
#1799=LINE('',#11343,#2617);
#1800=LINE('',#11347,#2618);
#1801=LINE('',#11348,#2619);
#1802=LINE('',#11349,#2620);
#1803=LINE('',#11352,#2621);
#1804=LINE('',#11353,#2622);
#1805=LINE('',#11356,#2623);
#1806=LINE('',#11357,#2624);
#1807=LINE('',#11361,#2625);
#1808=LINE('',#11362,#2626);
#1809=LINE('',#11363,#2627);
#1810=LINE('',#11366,#2628);
#1811=LINE('',#11367,#2629);
#1812=LINE('',#11370,#2630);
#1813=LINE('',#11371,#2631);
#1814=LINE('',#11374,#2632);
#1815=LINE('',#11375,#2633);
#1816=LINE('',#11378,#2634);
#1817=LINE('',#11379,#2635);
#1818=LINE('',#11381,#2636);
#1819=LINE('',#11385,#2637);
#1820=LINE('',#11386,#2638);
#1821=LINE('',#11387,#2639);
#1822=LINE('',#11390,#2640);
#1823=LINE('',#11391,#2641);
#1824=LINE('',#11394,#2642);
#1825=LINE('',#11395,#2643);
#1826=LINE('',#11398,#2644);
#1827=LINE('',#11399,#2645);
#1828=LINE('',#11402,#2646);
#1829=LINE('',#11403,#2647);
#1830=LINE('',#11405,#2648);
#1831=LINE('',#11409,#2649);
#1832=LINE('',#11410,#2650);
#1833=LINE('',#11411,#2651);
#1834=LINE('',#11414,#2652);
#1835=LINE('',#11415,#2653);
#1836=LINE('',#11418,#2654);
#1837=LINE('',#11419,#2655);
#1838=LINE('',#11422,#2656);
#1839=LINE('',#11423,#2657);
#1840=LINE('',#11426,#2658);
#1841=LINE('',#11427,#2659);
#1842=LINE('',#11429,#2660);
#1843=LINE('',#11433,#2661);
#1844=LINE('',#11434,#2662);
#1845=LINE('',#11435,#2663);
#1846=LINE('',#11438,#2664);
#1847=LINE('',#11439,#2665);
#1848=LINE('',#11442,#2666);
#1849=LINE('',#11443,#2667);
#1850=LINE('',#11446,#2668);
#1851=LINE('',#11447,#2669);
#1852=LINE('',#11450,#2670);
#1853=LINE('',#11451,#2671);
#1854=LINE('',#11453,#2672);
#1855=LINE('',#11457,#2673);
#1856=LINE('',#11458,#2674);
#1857=LINE('',#11459,#2675);
#1858=LINE('',#11462,#2676);
#1859=LINE('',#11463,#2677);
#1860=LINE('',#11466,#2678);
#1861=LINE('',#11467,#2679);
#1862=LINE('',#11470,#2680);
#1863=LINE('',#11471,#2681);
#1864=LINE('',#11474,#2682);
#1865=LINE('',#11475,#2683);
#1866=LINE('',#11477,#2684);
#1867=LINE('',#11481,#2685);
#1868=LINE('',#11482,#2686);
#1869=LINE('',#11483,#2687);
#1870=LINE('',#11486,#2688);
#1871=LINE('',#11487,#2689);
#1872=LINE('',#11490,#2690);
#1873=LINE('',#11491,#2691);
#1874=LINE('',#11494,#2692);
#1875=LINE('',#11495,#2693);
#1876=LINE('',#11498,#2694);
#1877=LINE('',#11499,#2695);
#1878=LINE('',#11503,#2696);
#1879=LINE('',#11504,#2697);
#1880=LINE('',#11505,#2698);
#1881=LINE('',#11508,#2699);
#1882=LINE('',#11509,#2700);
#1883=LINE('',#11512,#2701);
#1884=LINE('',#11513,#2702);
#1885=LINE('',#11516,#2703);
#1886=LINE('',#11517,#2704);
#1887=LINE('',#11520,#2705);
#1888=LINE('',#11521,#2706);
#1889=LINE('',#11525,#2707);
#1890=LINE('',#11526,#2708);
#1891=LINE('',#11527,#2709);
#1892=LINE('',#11530,#2710);
#1893=LINE('',#11531,#2711);
#1894=LINE('',#11534,#2712);
#1895=LINE('',#11535,#2713);
#1896=LINE('',#11538,#2714);
#1897=LINE('',#11539,#2715);
#1898=LINE('',#11542,#2716);
#1899=LINE('',#11543,#2717);
#1900=LINE('',#11545,#2718);
#1901=LINE('',#11549,#2719);
#1902=LINE('',#11550,#2720);
#1903=LINE('',#11551,#2721);
#1904=LINE('',#11554,#2722);
#1905=LINE('',#11555,#2723);
#1906=LINE('',#11558,#2724);
#1907=LINE('',#11559,#2725);
#1908=LINE('',#11562,#2726);
#1909=LINE('',#11563,#2727);
#1910=LINE('',#11566,#2728);
#1911=LINE('',#11567,#2729);
#1912=LINE('',#11569,#2730);
#1913=LINE('',#11573,#2731);
#1914=LINE('',#11574,#2732);
#1915=LINE('',#11575,#2733);
#1916=LINE('',#11578,#2734);
#1917=LINE('',#11579,#2735);
#1918=LINE('',#11582,#2736);
#1919=LINE('',#11583,#2737);
#1920=LINE('',#11586,#2738);
#1921=LINE('',#11587,#2739);
#1922=LINE('',#11590,#2740);
#1923=LINE('',#11591,#2741);
#1924=LINE('',#11595,#2742);
#1925=LINE('',#11596,#2743);
#1926=LINE('',#11597,#2744);
#1927=LINE('',#11600,#2745);
#1928=LINE('',#11601,#2746);
#1929=LINE('',#11604,#2747);
#1930=LINE('',#11605,#2748);
#1931=LINE('',#11608,#2749);
#1932=LINE('',#11609,#2750);
#1933=LINE('',#11612,#2751);
#1934=LINE('',#11613,#2752);
#1935=LINE('',#11615,#2753);
#1936=LINE('',#11619,#2754);
#1937=LINE('',#11620,#2755);
#1938=LINE('',#11621,#2756);
#1939=LINE('',#11624,#2757);
#1940=LINE('',#11625,#2758);
#1941=LINE('',#11628,#2759);
#1942=LINE('',#11629,#2760);
#1943=LINE('',#11632,#2761);
#1944=LINE('',#11633,#2762);
#1945=LINE('',#11636,#2763);
#1946=LINE('',#11637,#2764);
#1947=LINE('',#11641,#2765);
#1948=LINE('',#11642,#2766);
#1949=LINE('',#11643,#2767);
#1950=LINE('',#11644,#2768);
#1951=LINE('',#11645,#2769);
#1952=LINE('',#11646,#2770);
#1953=LINE('',#11647,#2771);
#1954=LINE('',#11648,#2772);
#1955=LINE('',#11651,#2773);
#1956=LINE('',#11652,#2774);
#1957=LINE('',#11653,#2775);
#1958=LINE('',#11654,#2776);
#1959=LINE('',#11655,#2777);
#1960=LINE('',#11656,#2778);
#1961=LINE('',#11657,#2779);
#1962=LINE('',#11658,#2780);
#1963=LINE('',#11661,#2781);
#1964=LINE('',#11662,#2782);
#1965=LINE('',#11663,#2783);
#1966=LINE('',#11664,#2784);
#1967=LINE('',#11665,#2785);
#1968=LINE('',#11666,#2786);
#1969=LINE('',#11667,#2787);
#1970=LINE('',#11668,#2788);
#1971=LINE('',#11670,#2789);
#1972=LINE('',#11671,#2790);
#1973=LINE('',#11672,#2791);
#1974=LINE('',#11673,#2792);
#1975=LINE('',#11674,#2793);
#1976=LINE('',#11692,#2794);
#1977=LINE('',#11694,#2795);
#1978=VECTOR('',#7573,10.);
#1979=VECTOR('',#7574,10.);
#1980=VECTOR('',#7575,10.);
#1981=VECTOR('',#7576,10.);
#1982=VECTOR('',#7579,10.);
#1983=VECTOR('',#7580,10.);
#1984=VECTOR('',#7581,10.);
#1985=VECTOR('',#7584,10.);
#1986=VECTOR('',#7585,10.);
#1987=VECTOR('',#7586,10.);
#1988=VECTOR('',#7589,10.);
#1989=VECTOR('',#7590,10.);
#1990=VECTOR('',#7595,10.);
#1991=VECTOR('',#7596,10.);
#1992=VECTOR('',#7597,10.);
#1993=VECTOR('',#7598,10.);
#1994=VECTOR('',#7599,10.);
#1995=VECTOR('',#7600,10.);
#1996=VECTOR('',#7601,10.);
#1997=VECTOR('',#7602,10.);
#1998=VECTOR('',#7605,10.);
#1999=VECTOR('',#7606,10.);
#2000=VECTOR('',#7607,10.);
#2001=VECTOR('',#7608,10.);
#2002=VECTOR('',#7609,10.);
#2003=VECTOR('',#7610,10.);
#2004=VECTOR('',#7611,10.);
#2005=VECTOR('',#7612,10.);
#2006=VECTOR('',#7615,10.);
#2007=VECTOR('',#7616,10.);
#2008=VECTOR('',#7617,10.);
#2009=VECTOR('',#7620,10.);
#2010=VECTOR('',#7621,10.);
#2011=VECTOR('',#7624,10.);
#2012=VECTOR('',#7625,10.);
#2013=VECTOR('',#7626,10.);
#2014=VECTOR('',#7627,10.);
#2015=VECTOR('',#7628,10.);
#2016=VECTOR('',#7629,10.);
#2017=VECTOR('',#7632,10.);
#2018=VECTOR('',#7633,10.);
#2019=VECTOR('',#7634,10.);
#2020=VECTOR('',#7637,10.);
#2021=VECTOR('',#7638,10.);
#2022=VECTOR('',#7639,10.);
#2023=VECTOR('',#7642,10.);
#2024=VECTOR('',#7643,10.);
#2025=VECTOR('',#7644,10.);
#2026=VECTOR('',#7647,10.);
#2027=VECTOR('',#7648,10.);
#2028=VECTOR('',#7649,10.);
#2029=VECTOR('',#7652,10.);
#2030=VECTOR('',#7653,10.);
#2031=VECTOR('',#7654,10.);
#2032=VECTOR('',#7657,10.);
#2033=VECTOR('',#7658,10.);
#2034=VECTOR('',#7659,10.);
#2035=VECTOR('',#7660,10.);
#2036=VECTOR('',#7661,10.);
#2037=VECTOR('',#7662,10.);
#2038=VECTOR('',#7663,10.);
#2039=VECTOR('',#7666,10.);
#2040=VECTOR('',#7667,10.);
#2041=VECTOR('',#7672,10.);
#2042=VECTOR('',#7673,10.);
#2043=VECTOR('',#7674,10.);
#2044=VECTOR('',#7675,10.);
#2045=VECTOR('',#7678,10.);
#2046=VECTOR('',#7679,10.);
#2047=VECTOR('',#7680,10.);
#2048=VECTOR('',#7683,10.);
#2049=VECTOR('',#7684,10.);
#2050=VECTOR('',#7685,10.);
#2051=VECTOR('',#7688,10.);
#2052=VECTOR('',#7689,10.);
#2053=VECTOR('',#7692,10.);
#2054=VECTOR('',#7693,10.);
#2055=VECTOR('',#7694,10.);
#2056=VECTOR('',#7695,10.);
#2057=VECTOR('',#7696,10.);
#2058=VECTOR('',#7697,10.);
#2059=VECTOR('',#7698,10.);
#2060=VECTOR('',#7699,10.);
#2061=VECTOR('',#7700,10.);
#2062=VECTOR('',#7701,10.);
#2063=VECTOR('',#7702,10.);
#2064=VECTOR('',#7703,10.);
#2065=VECTOR('',#7704,10.);
#2066=VECTOR('',#7709,10.);
#2067=VECTOR('',#7710,10.);
#2068=VECTOR('',#7711,10.);
#2069=VECTOR('',#7712,10.);
#2070=VECTOR('',#7715,10.);
#2071=VECTOR('',#7716,10.);
#2072=VECTOR('',#7717,10.);
#2073=VECTOR('',#7718,10.);
#2074=VECTOR('',#7721,10.);
#2075=VECTOR('',#7722,10.);
#2076=VECTOR('',#7723,10.);
#2077=VECTOR('',#7724,10.);
#2078=VECTOR('',#7727,10.);
#2079=VECTOR('',#7728,10.);
#2080=VECTOR('',#7729,10.);
#2081=VECTOR('',#7732,10.);
#2082=VECTOR('',#7733,10.);
#2083=VECTOR('',#7738,10.);
#2084=VECTOR('',#7739,10.);
#2085=VECTOR('',#7740,10.);
#2086=VECTOR('',#7741,10.);
#2087=VECTOR('',#7746,1.6);
#2088=VECTOR('',#7759,1.25);
#2089=VECTOR('',#7770,2.5);
#2090=VECTOR('',#7785,10.);
#2091=VECTOR('',#7786,10.);
#2092=VECTOR('',#7787,10.);
#2093=VECTOR('',#7788,10.);
#2094=VECTOR('',#7807,14.25);
#2095=VECTOR('',#7810,14.);
#2096=VECTOR('',#7827,13.85);
#2097=VECTOR('',#7834,10.);
#2098=VECTOR('',#7835,10.);
#2099=VECTOR('',#7836,10.);
#2100=VECTOR('',#7837,10.);
#2101=VECTOR('',#7838,10.);
#2102=VECTOR('',#7839,10.);
#2103=VECTOR('',#7840,10.);
#2104=VECTOR('',#7841,10.);
#2105=VECTOR('',#7842,10.);
#2106=VECTOR('',#7843,10.);
#2107=VECTOR('',#7844,10.);
#2108=VECTOR('',#7845,10.);
#2109=VECTOR('',#7846,10.);
#2110=VECTOR('',#7847,10.);
#2111=VECTOR('',#7848,10.);
#2112=VECTOR('',#7849,10.);
#2113=VECTOR('',#7850,10.);
#2114=VECTOR('',#7851,10.);
#2115=VECTOR('',#7852,10.);
#2116=VECTOR('',#7853,10.);
#2117=VECTOR('',#7854,10.);
#2118=VECTOR('',#7855,10.);
#2119=VECTOR('',#7856,10.);
#2120=VECTOR('',#7857,10.);
#2121=VECTOR('',#7858,10.);
#2122=VECTOR('',#7859,10.);
#2123=VECTOR('',#7860,10.);
#2124=VECTOR('',#7861,10.);
#2125=VECTOR('',#7862,10.);
#2126=VECTOR('',#7863,10.);
#2127=VECTOR('',#7864,10.);
#2128=VECTOR('',#7865,10.);
#2129=VECTOR('',#7866,10.);
#2130=VECTOR('',#7867,10.);
#2131=VECTOR('',#7868,10.);
#2132=VECTOR('',#7869,10.);
#2133=VECTOR('',#7870,10.);
#2134=VECTOR('',#7871,10.);
#2135=VECTOR('',#7872,10.);
#2136=VECTOR('',#7873,10.);
#2137=VECTOR('',#7874,10.);
#2138=VECTOR('',#7875,10.);
#2139=VECTOR('',#7876,10.);
#2140=VECTOR('',#7877,10.);
#2141=VECTOR('',#7878,10.);
#2142=VECTOR('',#7879,10.);
#2143=VECTOR('',#7880,10.);
#2144=VECTOR('',#7881,10.);
#2145=VECTOR('',#7882,10.);
#2146=VECTOR('',#7883,10.);
#2147=VECTOR('',#7884,10.);
#2148=VECTOR('',#7885,10.);
#2149=VECTOR('',#7886,10.);
#2150=VECTOR('',#7887,10.);
#2151=VECTOR('',#7888,10.);
#2152=VECTOR('',#7889,10.);
#2153=VECTOR('',#7890,10.);
#2154=VECTOR('',#7891,10.);
#2155=VECTOR('',#7892,10.);
#2156=VECTOR('',#7893,10.);
#2157=VECTOR('',#7894,10.);
#2158=VECTOR('',#7895,10.);
#2159=VECTOR('',#7896,10.);
#2160=VECTOR('',#7897,10.);
#2161=VECTOR('',#7898,10.);
#2162=VECTOR('',#7899,10.);
#2163=VECTOR('',#7900,10.);
#2164=VECTOR('',#7901,10.);
#2165=VECTOR('',#7902,10.);
#2166=VECTOR('',#7903,10.);
#2167=VECTOR('',#7904,10.);
#2168=VECTOR('',#7905,10.);
#2169=VECTOR('',#7906,10.);
#2170=VECTOR('',#7907,10.);
#2171=VECTOR('',#7908,10.);
#2172=VECTOR('',#7909,10.);
#2173=VECTOR('',#7910,10.);
#2174=VECTOR('',#7911,10.);
#2175=VECTOR('',#7912,10.);
#2176=VECTOR('',#7913,10.);
#2177=VECTOR('',#7914,10.);
#2178=VECTOR('',#7915,10.);
#2179=VECTOR('',#7916,10.);
#2180=VECTOR('',#7917,10.);
#2181=VECTOR('',#7918,10.);
#2182=VECTOR('',#7919,10.);
#2183=VECTOR('',#7920,10.);
#2184=VECTOR('',#7921,10.);
#2185=VECTOR('',#7922,10.);
#2186=VECTOR('',#7923,10.);
#2187=VECTOR('',#7924,10.);
#2188=VECTOR('',#7925,10.);
#2189=VECTOR('',#7926,10.);
#2190=VECTOR('',#7927,10.);
#2191=VECTOR('',#7928,10.);
#2192=VECTOR('',#7929,10.);
#2193=VECTOR('',#7930,10.);
#2194=VECTOR('',#7931,10.);
#2195=VECTOR('',#7932,10.);
#2196=VECTOR('',#7933,10.);
#2197=VECTOR('',#7934,10.);
#2198=VECTOR('',#7935,10.);
#2199=VECTOR('',#7936,10.);
#2200=VECTOR('',#7937,10.);
#2201=VECTOR('',#7938,10.);
#2202=VECTOR('',#7939,10.);
#2203=VECTOR('',#7940,10.);
#2204=VECTOR('',#7941,10.);
#2205=VECTOR('',#7942,10.);
#2206=VECTOR('',#7943,10.);
#2207=VECTOR('',#7944,10.);
#2208=VECTOR('',#7945,10.);
#2209=VECTOR('',#7946,10.);
#2210=VECTOR('',#7947,10.);
#2211=VECTOR('',#7948,10.);
#2212=VECTOR('',#7949,10.);
#2213=VECTOR('',#7950,10.);
#2214=VECTOR('',#7951,10.);
#2215=VECTOR('',#7952,10.);
#2216=VECTOR('',#7953,10.);
#2217=VECTOR('',#7954,10.);
#2218=VECTOR('',#7955,10.);
#2219=VECTOR('',#7956,10.);
#2220=VECTOR('',#7957,10.);
#2221=VECTOR('',#7958,10.);
#2222=VECTOR('',#7959,10.);
#2223=VECTOR('',#7960,10.);
#2224=VECTOR('',#7961,10.);
#2225=VECTOR('',#7962,10.);
#2226=VECTOR('',#7963,10.);
#2227=VECTOR('',#7964,10.);
#2228=VECTOR('',#7965,10.);
#2229=VECTOR('',#7966,10.);
#2230=VECTOR('',#7967,10.);
#2231=VECTOR('',#7968,10.);
#2232=VECTOR('',#7969,10.);
#2233=VECTOR('',#7970,10.);
#2234=VECTOR('',#7971,10.);
#2235=VECTOR('',#7972,10.);
#2236=VECTOR('',#7973,10.);
#2237=VECTOR('',#7974,10.);
#2238=VECTOR('',#7975,10.);
#2239=VECTOR('',#7976,10.);
#2240=VECTOR('',#7977,10.);
#2241=VECTOR('',#7978,10.);
#2242=VECTOR('',#7979,10.);
#2243=VECTOR('',#7980,10.);
#2244=VECTOR('',#7981,10.);
#2245=VECTOR('',#7982,10.);
#2246=VECTOR('',#7983,10.);
#2247=VECTOR('',#7984,10.);
#2248=VECTOR('',#7985,10.);
#2249=VECTOR('',#7986,10.);
#2250=VECTOR('',#7987,10.);
#2251=VECTOR('',#7988,10.);
#2252=VECTOR('',#7989,10.);
#2253=VECTOR('',#7990,10.);
#2254=VECTOR('',#7991,10.);
#2255=VECTOR('',#7992,10.);
#2256=VECTOR('',#7993,10.);
#2257=VECTOR('',#7994,10.);
#2258=VECTOR('',#7995,10.);
#2259=VECTOR('',#7996,10.);
#2260=VECTOR('',#7997,10.);
#2261=VECTOR('',#7998,10.);
#2262=VECTOR('',#7999,10.);
#2263=VECTOR('',#8000,10.);
#2264=VECTOR('',#8001,10.);
#2265=VECTOR('',#8002,10.);
#2266=VECTOR('',#8003,10.);
#2267=VECTOR('',#8004,10.);
#2268=VECTOR('',#8005,10.);
#2269=VECTOR('',#8006,10.);
#2270=VECTOR('',#8007,10.);
#2271=VECTOR('',#8008,10.);
#2272=VECTOR('',#8009,10.);
#2273=VECTOR('',#8010,10.);
#2274=VECTOR('',#8011,10.);
#2275=VECTOR('',#8012,10.);
#2276=VECTOR('',#8013,10.);
#2277=VECTOR('',#8014,10.);
#2278=VECTOR('',#8015,10.);
#2279=VECTOR('',#8016,10.);
#2280=VECTOR('',#8017,10.);
#2281=VECTOR('',#8018,10.);
#2282=VECTOR('',#8019,10.);
#2283=VECTOR('',#8020,10.);
#2284=VECTOR('',#8021,10.);
#2285=VECTOR('',#8022,10.);
#2286=VECTOR('',#8023,10.);
#2287=VECTOR('',#8024,10.);
#2288=VECTOR('',#8025,10.);
#2289=VECTOR('',#8026,10.);
#2290=VECTOR('',#8027,10.);
#2291=VECTOR('',#8028,10.);
#2292=VECTOR('',#8029,10.);
#2293=VECTOR('',#8030,10.);
#2294=VECTOR('',#8031,10.);
#2295=VECTOR('',#8032,10.);
#2296=VECTOR('',#8033,10.);
#2297=VECTOR('',#8034,10.);
#2298=VECTOR('',#8035,10.);
#2299=VECTOR('',#8036,10.);
#2300=VECTOR('',#8037,10.);
#2301=VECTOR('',#8038,10.);
#2302=VECTOR('',#8039,10.);
#2303=VECTOR('',#8040,10.);
#2304=VECTOR('',#8041,10.);
#2305=VECTOR('',#8042,10.);
#2306=VECTOR('',#8043,10.);
#2307=VECTOR('',#8058,10.);
#2308=VECTOR('',#8059,10.);
#2309=VECTOR('',#8060,10.);
#2310=VECTOR('',#8073,10.);
#2311=VECTOR('',#8074,10.);
#2312=VECTOR('',#8087,10.);
#2313=VECTOR('',#8088,10.);
#2314=VECTOR('',#8089,10.);
#2315=VECTOR('',#8100,10.);
#2316=VECTOR('',#8101,10.);
#2317=VECTOR('',#8102,10.);
#2318=VECTOR('',#8105,10.);
#2319=VECTOR('',#8106,10.);
#2320=VECTOR('',#8107,10.);
#2321=VECTOR('',#8110,10.);
#2322=VECTOR('',#8115,10.);
#2323=VECTOR('',#8116,10.);
#2324=VECTOR('',#8119,10.);
#2325=VECTOR('',#8142,10.);
#2326=VECTOR('',#8153,10.);
#2327=VECTOR('',#8166,10.);
#2328=VECTOR('',#8177,10.);
#2329=VECTOR('',#8178,10.);
#2330=VECTOR('',#8183,10.);
#2331=VECTOR('',#8190,10.);
#2332=VECTOR('',#8193,10.);
#2333=VECTOR('',#8196,10.);
#2334=VECTOR('',#8199,10.);
#2335=VECTOR('',#8214,10.);
#2336=VECTOR('',#8215,10.);
#2337=VECTOR('',#8228,10.);
#2338=VECTOR('',#8229,10.);
#2339=VECTOR('',#8242,10.);
#2340=VECTOR('',#8243,10.);
#2341=VECTOR('',#8254,10.);
#2342=VECTOR('',#8255,10.);
#2343=VECTOR('',#8258,10.);
#2344=VECTOR('',#8259,10.);
#2345=VECTOR('',#8260,10.);
#2346=VECTOR('',#8263,10.);
#2347=VECTOR('',#8268,10.);
#2348=VECTOR('',#8269,10.);
#2349=VECTOR('',#8272,10.);
#2350=VECTOR('',#8279,10.);
#2351=VECTOR('',#8282,10.);
#2352=VECTOR('',#8285,10.);
#2353=VECTOR('',#8288,10.);
#2354=VECTOR('',#8301,10.);
#2355=VECTOR('',#8312,10.);
#2356=VECTOR('',#8325,10.);
#2357=VECTOR('',#8326,10.);
#2358=VECTOR('',#8337,10.);
#2359=VECTOR('',#8338,10.);
#2360=VECTOR('',#8341,10.);
#2361=VECTOR('',#8342,10.);
#2362=VECTOR('',#8345,10.);
#2363=VECTOR('',#8414,10.);
#2364=VECTOR('',#8417,10.);
#2365=VECTOR('',#8428,10.);
#2366=VECTOR('',#8431,10.);
#2367=VECTOR('',#8432,10.);
#2368=VECTOR('',#8435,10.);
#2369=VECTOR('',#8440,10.);
#2370=VECTOR('',#8443,10.);
#2371=VECTOR('',#8444,10.);
#2372=VECTOR('',#8447,10.);
#2373=VECTOR('',#8450,10.);
#2374=VECTOR('',#8455,10.);
#2375=VECTOR('',#8466,10.);
#2376=VECTOR('',#8467,10.);
#2377=VECTOR('',#8468,10.);
#2378=VECTOR('',#8471,10.);
#2379=VECTOR('',#8472,10.);
#2380=VECTOR('',#8475,10.);
#2381=VECTOR('',#8476,10.);
#2382=VECTOR('',#8479,10.);
#2383=VECTOR('',#8480,10.);
#2384=VECTOR('',#8483,10.);
#2385=VECTOR('',#8484,10.);
#2386=VECTOR('',#8487,10.);
#2387=VECTOR('',#8488,10.);
#2388=VECTOR('',#8489,10.);
#2389=VECTOR('',#8492,10.);
#2390=VECTOR('',#8493,10.);
#2391=VECTOR('',#8496,10.);
#2392=VECTOR('',#8497,10.);
#2393=VECTOR('',#8500,10.);
#2394=VECTOR('',#8501,10.);
#2395=VECTOR('',#8504,10.);
#2396=VECTOR('',#8505,10.);
#2397=VECTOR('',#8508,10.);
#2398=VECTOR('',#8511,10.);
#2399=VECTOR('',#8512,10.);
#2400=VECTOR('',#8513,10.);
#2401=VECTOR('',#8516,10.);
#2402=VECTOR('',#8517,10.);
#2403=VECTOR('',#8520,10.);
#2404=VECTOR('',#8521,10.);
#2405=VECTOR('',#8524,10.);
#2406=VECTOR('',#8525,10.);
#2407=VECTOR('',#8528,10.);
#2408=VECTOR('',#8529,10.);
#2409=VECTOR('',#8532,10.);
#2410=VECTOR('',#8535,10.);
#2411=VECTOR('',#8536,10.);
#2412=VECTOR('',#8537,10.);
#2413=VECTOR('',#8540,10.);
#2414=VECTOR('',#8541,10.);
#2415=VECTOR('',#8544,10.);
#2416=VECTOR('',#8545,10.);
#2417=VECTOR('',#8548,10.);
#2418=VECTOR('',#8549,10.);
#2419=VECTOR('',#8552,10.);
#2420=VECTOR('',#8553,10.);
#2421=VECTOR('',#8556,10.);
#2422=VECTOR('',#8557,10.);
#2423=VECTOR('',#8558,10.);
#2424=VECTOR('',#8561,10.);
#2425=VECTOR('',#8562,10.);
#2426=VECTOR('',#8565,10.);
#2427=VECTOR('',#8566,10.);
#2428=VECTOR('',#8569,10.);
#2429=VECTOR('',#8570,10.);
#2430=VECTOR('',#8573,10.);
#2431=VECTOR('',#8574,10.);
#2432=VECTOR('',#8577,10.);
#2433=VECTOR('',#8580,10.);
#2434=VECTOR('',#8581,10.);
#2435=VECTOR('',#8582,10.);
#2436=VECTOR('',#8585,10.);
#2437=VECTOR('',#8586,10.);
#2438=VECTOR('',#8589,10.);
#2439=VECTOR('',#8590,10.);
#2440=VECTOR('',#8593,10.);
#2441=VECTOR('',#8594,10.);
#2442=VECTOR('',#8597,10.);
#2443=VECTOR('',#8598,10.);
#2444=VECTOR('',#8601,10.);
#2445=VECTOR('',#8604,10.);
#2446=VECTOR('',#8605,10.);
#2447=VECTOR('',#8606,10.);
#2448=VECTOR('',#8609,10.);
#2449=VECTOR('',#8610,10.);
#2450=VECTOR('',#8613,10.);
#2451=VECTOR('',#8614,10.);
#2452=VECTOR('',#8617,10.);
#2453=VECTOR('',#8618,10.);
#2454=VECTOR('',#8621,10.);
#2455=VECTOR('',#8622,10.);
#2456=VECTOR('',#8625,10.);
#2457=VECTOR('',#8628,10.);
#2458=VECTOR('',#8629,10.);
#2459=VECTOR('',#8630,10.);
#2460=VECTOR('',#8633,10.);
#2461=VECTOR('',#8634,10.);
#2462=VECTOR('',#8637,10.);
#2463=VECTOR('',#8638,10.);
#2464=VECTOR('',#8641,10.);
#2465=VECTOR('',#8642,10.);
#2466=VECTOR('',#8645,10.);
#2467=VECTOR('',#8646,10.);
#2468=VECTOR('',#8649,10.);
#2469=VECTOR('',#8652,10.);
#2470=VECTOR('',#8653,10.);
#2471=VECTOR('',#8654,10.);
#2472=VECTOR('',#8657,10.);
#2473=VECTOR('',#8658,10.);
#2474=VECTOR('',#8661,10.);
#2475=VECTOR('',#8662,10.);
#2476=VECTOR('',#8665,10.);
#2477=VECTOR('',#8666,10.);
#2478=VECTOR('',#8669,10.);
#2479=VECTOR('',#8670,10.);
#2480=VECTOR('',#8673,10.);
#2481=VECTOR('',#8676,10.);
#2482=VECTOR('',#8677,10.);
#2483=VECTOR('',#8678,10.);
#2484=VECTOR('',#8681,10.);
#2485=VECTOR('',#8682,10.);
#2486=VECTOR('',#8685,10.);
#2487=VECTOR('',#8686,10.);
#2488=VECTOR('',#8689,10.);
#2489=VECTOR('',#8690,10.);
#2490=VECTOR('',#8693,10.);
#2491=VECTOR('',#8694,10.);
#2492=VECTOR('',#8697,10.);
#2493=VECTOR('',#8700,10.);
#2494=VECTOR('',#8701,10.);
#2495=VECTOR('',#8702,10.);
#2496=VECTOR('',#8705,10.);
#2497=VECTOR('',#8706,10.);
#2498=VECTOR('',#8709,10.);
#2499=VECTOR('',#8710,10.);
#2500=VECTOR('',#8713,10.);
#2501=VECTOR('',#8714,10.);
#2502=VECTOR('',#8717,10.);
#2503=VECTOR('',#8718,10.);
#2504=VECTOR('',#8721,10.);
#2505=VECTOR('',#8724,10.);
#2506=VECTOR('',#8725,10.);
#2507=VECTOR('',#8726,10.);
#2508=VECTOR('',#8729,10.);
#2509=VECTOR('',#8730,10.);
#2510=VECTOR('',#8733,10.);
#2511=VECTOR('',#8734,10.);
#2512=VECTOR('',#8737,10.);
#2513=VECTOR('',#8738,10.);
#2514=VECTOR('',#8739,10.);
#2515=VECTOR('',#8742,10.);
#2516=VECTOR('',#8743,10.);
#2517=VECTOR('',#8746,10.);
#2518=VECTOR('',#8747,10.);
#2519=VECTOR('',#8750,10.);
#2520=VECTOR('',#8751,10.);
#2521=VECTOR('',#8752,10.);
#2522=VECTOR('',#8755,10.);
#2523=VECTOR('',#8756,10.);
#2524=VECTOR('',#8759,10.);
#2525=VECTOR('',#8760,10.);
#2526=VECTOR('',#8763,10.);
#2527=VECTOR('',#8764,10.);
#2528=VECTOR('',#8767,10.);
#2529=VECTOR('',#8768,10.);
#2530=VECTOR('',#8769,10.);
#2531=VECTOR('',#8772,10.);
#2532=VECTOR('',#8773,10.);
#2533=VECTOR('',#8776,10.);
#2534=VECTOR('',#8777,10.);
#2535=VECTOR('',#8780,10.);
#2536=VECTOR('',#8781,10.);
#2537=VECTOR('',#8784,10.);
#2538=VECTOR('',#8785,10.);
#2539=VECTOR('',#8786,10.);
#2540=VECTOR('',#8789,10.);
#2541=VECTOR('',#8790,10.);
#2542=VECTOR('',#8793,10.);
#2543=VECTOR('',#8794,10.);
#2544=VECTOR('',#8797,10.);
#2545=VECTOR('',#8798,10.);
#2546=VECTOR('',#8801,10.);
#2547=VECTOR('',#8802,10.);
#2548=VECTOR('',#8803,10.);
#2549=VECTOR('',#8806,10.);
#2550=VECTOR('',#8807,10.);
#2551=VECTOR('',#8810,10.);
#2552=VECTOR('',#8811,10.);
#2553=VECTOR('',#8814,10.);
#2554=VECTOR('',#8815,10.);
#2555=VECTOR('',#8818,10.);
#2556=VECTOR('',#8819,10.);
#2557=VECTOR('',#8820,10.);
#2558=VECTOR('',#8823,10.);
#2559=VECTOR('',#8824,10.);
#2560=VECTOR('',#8827,10.);
#2561=VECTOR('',#8828,10.);
#2562=VECTOR('',#8829,10.);
#2563=VECTOR('',#8832,10.);
#2564=VECTOR('',#8833,10.);
#2565=VECTOR('',#8836,10.);
#2566=VECTOR('',#8837,10.);
#2567=VECTOR('',#8838,10.);
#2568=VECTOR('',#8841,10.);
#2569=VECTOR('',#8842,10.);
#2570=VECTOR('',#8845,10.);
#2571=VECTOR('',#8846,10.);
#2572=VECTOR('',#8847,10.);
#2573=VECTOR('',#8850,10.);
#2574=VECTOR('',#8851,10.);
#2575=VECTOR('',#8854,10.);
#2576=VECTOR('',#8855,10.);
#2577=VECTOR('',#8856,10.);
#2578=VECTOR('',#8859,10.);
#2579=VECTOR('',#8860,10.);
#2580=VECTOR('',#8863,10.);
#2581=VECTOR('',#8864,10.);
#2582=VECTOR('',#8867,10.);
#2583=VECTOR('',#8868,10.);
#2584=VECTOR('',#8871,10.);
#2585=VECTOR('',#8872,10.);
#2586=VECTOR('',#8873,10.);
#2587=VECTOR('',#8876,10.);
#2588=VECTOR('',#8877,10.);
#2589=VECTOR('',#8880,10.);
#2590=VECTOR('',#8881,10.);
#2591=VECTOR('',#8884,10.);
#2592=VECTOR('',#8885,10.);
#2593=VECTOR('',#8888,10.);
#2594=VECTOR('',#8889,10.);
#2595=VECTOR('',#8890,10.);
#2596=VECTOR('',#8893,10.);
#2597=VECTOR('',#8894,10.);
#2598=VECTOR('',#8897,10.);
#2599=VECTOR('',#8898,10.);
#2600=VECTOR('',#8901,10.);
#2601=VECTOR('',#8902,10.);
#2602=VECTOR('',#8905,10.);
#2603=VECTOR('',#8906,10.);
#2604=VECTOR('',#8907,10.);
#2605=VECTOR('',#8910,10.);
#2606=VECTOR('',#8911,10.);
#2607=VECTOR('',#8914,10.);
#2608=VECTOR('',#8915,10.);
#2609=VECTOR('',#8918,10.);
#2610=VECTOR('',#8919,10.);
#2611=VECTOR('',#8922,10.);
#2612=VECTOR('',#8923,10.);
#2613=VECTOR('',#8924,10.);
#2614=VECTOR('',#8927,10.);
#2615=VECTOR('',#8928,10.);
#2616=VECTOR('',#8931,10.);
#2617=VECTOR('',#8932,10.);
#2618=VECTOR('',#8935,10.);
#2619=VECTOR('',#8936,10.);
#2620=VECTOR('',#8937,10.);
#2621=VECTOR('',#8940,10.);
#2622=VECTOR('',#8941,10.);
#2623=VECTOR('',#8944,10.);
#2624=VECTOR('',#8945,10.);
#2625=VECTOR('',#8948,10.);
#2626=VECTOR('',#8949,10.);
#2627=VECTOR('',#8950,10.);
#2628=VECTOR('',#8953,10.);
#2629=VECTOR('',#8954,10.);
#2630=VECTOR('',#8957,10.);
#2631=VECTOR('',#8958,10.);
#2632=VECTOR('',#8961,10.);
#2633=VECTOR('',#8962,10.);
#2634=VECTOR('',#8965,10.);
#2635=VECTOR('',#8966,10.);
#2636=VECTOR('',#8969,10.);
#2637=VECTOR('',#8972,10.);
#2638=VECTOR('',#8973,10.);
#2639=VECTOR('',#8974,10.);
#2640=VECTOR('',#8977,10.);
#2641=VECTOR('',#8978,10.);
#2642=VECTOR('',#8981,10.);
#2643=VECTOR('',#8982,10.);
#2644=VECTOR('',#8985,10.);
#2645=VECTOR('',#8986,10.);
#2646=VECTOR('',#8989,10.);
#2647=VECTOR('',#8990,10.);
#2648=VECTOR('',#8993,10.);
#2649=VECTOR('',#8996,10.);
#2650=VECTOR('',#8997,10.);
#2651=VECTOR('',#8998,10.);
#2652=VECTOR('',#9001,10.);
#2653=VECTOR('',#9002,10.);
#2654=VECTOR('',#9005,10.);
#2655=VECTOR('',#9006,10.);
#2656=VECTOR('',#9009,10.);
#2657=VECTOR('',#9010,10.);
#2658=VECTOR('',#9013,10.);
#2659=VECTOR('',#9014,10.);
#2660=VECTOR('',#9017,10.);
#2661=VECTOR('',#9020,10.);
#2662=VECTOR('',#9021,10.);
#2663=VECTOR('',#9022,10.);
#2664=VECTOR('',#9025,10.);
#2665=VECTOR('',#9026,10.);
#2666=VECTOR('',#9029,10.);
#2667=VECTOR('',#9030,10.);
#2668=VECTOR('',#9033,10.);
#2669=VECTOR('',#9034,10.);
#2670=VECTOR('',#9037,10.);
#2671=VECTOR('',#9038,10.);
#2672=VECTOR('',#9041,10.);
#2673=VECTOR('',#9044,10.);
#2674=VECTOR('',#9045,10.);
#2675=VECTOR('',#9046,10.);
#2676=VECTOR('',#9049,10.);
#2677=VECTOR('',#9050,10.);
#2678=VECTOR('',#9053,10.);
#2679=VECTOR('',#9054,10.);
#2680=VECTOR('',#9057,10.);
#2681=VECTOR('',#9058,10.);
#2682=VECTOR('',#9061,10.);
#2683=VECTOR('',#9062,10.);
#2684=VECTOR('',#9065,10.);
#2685=VECTOR('',#9068,10.);
#2686=VECTOR('',#9069,10.);
#2687=VECTOR('',#9070,10.);
#2688=VECTOR('',#9073,10.);
#2689=VECTOR('',#9074,10.);
#2690=VECTOR('',#9077,10.);
#2691=VECTOR('',#9078,10.);
#2692=VECTOR('',#9081,10.);
#2693=VECTOR('',#9082,10.);
#2694=VECTOR('',#9085,10.);
#2695=VECTOR('',#9086,10.);
#2696=VECTOR('',#9089,10.);
#2697=VECTOR('',#9090,10.);
#2698=VECTOR('',#9091,10.);
#2699=VECTOR('',#9094,10.);
#2700=VECTOR('',#9095,10.);
#2701=VECTOR('',#9098,10.);
#2702=VECTOR('',#9099,10.);
#2703=VECTOR('',#9102,10.);
#2704=VECTOR('',#9103,10.);
#2705=VECTOR('',#9106,10.);
#2706=VECTOR('',#9107,10.);
#2707=VECTOR('',#9110,10.);
#2708=VECTOR('',#9111,10.);
#2709=VECTOR('',#9112,10.);
#2710=VECTOR('',#9115,10.);
#2711=VECTOR('',#9116,10.);
#2712=VECTOR('',#9119,10.);
#2713=VECTOR('',#9120,10.);
#2714=VECTOR('',#9123,10.);
#2715=VECTOR('',#9124,10.);
#2716=VECTOR('',#9127,10.);
#2717=VECTOR('',#9128,10.);
#2718=VECTOR('',#9131,10.);
#2719=VECTOR('',#9134,10.);
#2720=VECTOR('',#9135,10.);
#2721=VECTOR('',#9136,10.);
#2722=VECTOR('',#9139,10.);
#2723=VECTOR('',#9140,10.);
#2724=VECTOR('',#9143,10.);
#2725=VECTOR('',#9144,10.);
#2726=VECTOR('',#9147,10.);
#2727=VECTOR('',#9148,10.);
#2728=VECTOR('',#9151,10.);
#2729=VECTOR('',#9152,10.);
#2730=VECTOR('',#9155,10.);
#2731=VECTOR('',#9158,10.);
#2732=VECTOR('',#9159,10.);
#2733=VECTOR('',#9160,10.);
#2734=VECTOR('',#9163,10.);
#2735=VECTOR('',#9164,10.);
#2736=VECTOR('',#9167,10.);
#2737=VECTOR('',#9168,10.);
#2738=VECTOR('',#9171,10.);
#2739=VECTOR('',#9172,10.);
#2740=VECTOR('',#9175,10.);
#2741=VECTOR('',#9176,10.);
#2742=VECTOR('',#9179,10.);
#2743=VECTOR('',#9180,10.);
#2744=VECTOR('',#9181,10.);
#2745=VECTOR('',#9184,10.);
#2746=VECTOR('',#9185,10.);
#2747=VECTOR('',#9188,10.);
#2748=VECTOR('',#9189,10.);
#2749=VECTOR('',#9192,10.);
#2750=VECTOR('',#9193,10.);
#2751=VECTOR('',#9196,10.);
#2752=VECTOR('',#9197,10.);
#2753=VECTOR('',#9200,10.);
#2754=VECTOR('',#9203,10.);
#2755=VECTOR('',#9204,10.);
#2756=VECTOR('',#9205,10.);
#2757=VECTOR('',#9208,10.);
#2758=VECTOR('',#9209,10.);
#2759=VECTOR('',#9212,10.);
#2760=VECTOR('',#9213,10.);
#2761=VECTOR('',#9216,10.);
#2762=VECTOR('',#9217,10.);
#2763=VECTOR('',#9220,10.);
#2764=VECTOR('',#9221,10.);
#2765=VECTOR('',#9224,10.);
#2766=VECTOR('',#9225,10.);
#2767=VECTOR('',#9226,10.);
#2768=VECTOR('',#9227,10.);
#2769=VECTOR('',#9228,10.);
#2770=VECTOR('',#9229,10.);
#2771=VECTOR('',#9230,10.);
#2772=VECTOR('',#9231,10.);
#2773=VECTOR('',#9234,10.);
#2774=VECTOR('',#9235,10.);
#2775=VECTOR('',#9236,10.);
#2776=VECTOR('',#9237,10.);
#2777=VECTOR('',#9238,10.);
#2778=VECTOR('',#9239,10.);
#2779=VECTOR('',#9240,10.);
#2780=VECTOR('',#9241,10.);
#2781=VECTOR('',#9244,10.);
#2782=VECTOR('',#9245,10.);
#2783=VECTOR('',#9246,10.);
#2784=VECTOR('',#9247,10.);
#2785=VECTOR('',#9248,10.);
#2786=VECTOR('',#9249,10.);
#2787=VECTOR('',#9250,10.);
#2788=VECTOR('',#9251,10.);
#2789=VECTOR('',#9254,10.);
#2790=VECTOR('',#9255,10.);
#2791=VECTOR('',#9256,10.);
#2792=VECTOR('',#9257,10.);
#2793=VECTOR('',#9258,10.);
#2794=VECTOR('',#9281,13.85);
#2795=VECTOR('',#9284,10.);
#2796=VERTEX_POINT('',#9289);
#2797=VERTEX_POINT('',#9290);
#2798=VERTEX_POINT('',#9292);
#2799=VERTEX_POINT('',#9294);
#2800=VERTEX_POINT('',#9298);
#2801=VERTEX_POINT('',#9300);
#2802=VERTEX_POINT('',#9304);
#2803=VERTEX_POINT('',#9306);
#2804=VERTEX_POINT('',#9314);
#2805=VERTEX_POINT('',#9315);
#2806=VERTEX_POINT('',#9317);
#2807=VERTEX_POINT('',#9319);
#2808=VERTEX_POINT('',#9332);
#2809=VERTEX_POINT('',#9338);
#2810=VERTEX_POINT('',#9353);
#2811=VERTEX_POINT('',#9358);
#2812=VERTEX_POINT('',#9372);
#2813=VERTEX_POINT('',#9377);
#2814=VERTEX_POINT('',#9391);
#2815=VERTEX_POINT('',#9396);
#2816=VERTEX_POINT('',#9403);
#2817=VERTEX_POINT('',#9405);
#2818=VERTEX_POINT('',#9416);
#2819=VERTEX_POINT('',#9421);
#2820=VERTEX_POINT('',#9435);
#2821=VERTEX_POINT('',#9440);
#2822=VERTEX_POINT('',#9452);
#2823=VERTEX_POINT('',#9456);
#2824=VERTEX_POINT('',#9467);
#2825=VERTEX_POINT('',#9471);
#2826=VERTEX_POINT('',#9484);
#2827=VERTEX_POINT('',#9489);
#2828=VERTEX_POINT('',#9496);
#2829=VERTEX_POINT('',#9498);
#2830=VERTEX_POINT('',#9513);
#2831=VERTEX_POINT('',#9514);
#2832=VERTEX_POINT('',#9519);
#2833=VERTEX_POINT('',#9521);
#2834=VERTEX_POINT('',#9533);
#2835=VERTEX_POINT('',#9537);
#2836=VERTEX_POINT('',#9548);
#2837=VERTEX_POINT('',#9552);
#2838=VERTEX_POINT('',#9565);
#2839=VERTEX_POINT('',#9570);
#2840=VERTEX_POINT('',#9582);
#2841=VERTEX_POINT('',#9586);
#2842=VERTEX_POINT('',#9592);
#2843=VERTEX_POINT('',#9594);
#2844=VERTEX_POINT('',#9598);
#2845=VERTEX_POINT('',#9600);
#2846=VERTEX_POINT('',#9604);
#2847=VERTEX_POINT('',#9606);
#2848=VERTEX_POINT('',#9610);
#2849=VERTEX_POINT('',#9612);
#2850=VERTEX_POINT('',#9616);
#2851=VERTEX_POINT('',#9618);
#2852=VERTEX_POINT('',#9622);
#2853=VERTEX_POINT('',#9624);
#2854=VERTEX_POINT('',#9633);
#2855=VERTEX_POINT('',#9637);
#2856=VERTEX_POINT('',#9650);
#2857=VERTEX_POINT('',#9655);
#2858=VERTEX_POINT('',#9669);
#2859=VERTEX_POINT('',#9674);
#2860=VERTEX_POINT('',#9688);
#2861=VERTEX_POINT('',#9693);
#2862=VERTEX_POINT('',#9704);
#2863=VERTEX_POINT('',#9705);
#2864=VERTEX_POINT('',#9707);
#2865=VERTEX_POINT('',#9709);
#2866=VERTEX_POINT('',#9713);
#2867=VERTEX_POINT('',#9715);
#2868=VERTEX_POINT('',#9719);
#2869=VERTEX_POINT('',#9721);
#2870=VERTEX_POINT('',#9734);
#2871=VERTEX_POINT('',#9735);
#2872=VERTEX_POINT('',#9739);
#2873=VERTEX_POINT('',#9741);
#2874=VERTEX_POINT('',#9756);
#2875=VERTEX_POINT('',#9762);
#2876=VERTEX_POINT('',#9777);
#2877=VERTEX_POINT('',#9782);
#2878=VERTEX_POINT('',#9794);
#2879=VERTEX_POINT('',#9798);
#2880=VERTEX_POINT('',#9813);
#2881=VERTEX_POINT('',#9819);
#2882=VERTEX_POINT('',#9848);
#2883=VERTEX_POINT('',#9849);
#2884=VERTEX_POINT('',#9853);
#2885=VERTEX_POINT('',#9855);
#2886=VERTEX_POINT('',#9866);
#2887=VERTEX_POINT('',#9870);
#2888=VERTEX_POINT('',#9883);
#2889=VERTEX_POINT('',#9888);
#2890=VERTEX_POINT('',#9900);
#2891=VERTEX_POINT('',#9904);
#2892=VERTEX_POINT('',#9915);
#2893=VERTEX_POINT('',#9919);
#2894=VERTEX_POINT('',#9930);
#2895=VERTEX_POINT('',#9934);
#2896=VERTEX_POINT('',#9953);
#2897=VERTEX_POINT('',#9954);
#2898=VERTEX_POINT('',#9956);
#2899=VERTEX_POINT('',#9958);
#2900=VERTEX_POINT('',#9962);
#2901=VERTEX_POINT('',#9964);
#2902=VERTEX_POINT('',#9975);
#2903=VERTEX_POINT('',#9980);
#2904=VERTEX_POINT('',#9987);
#2905=VERTEX_POINT('',#9989);
#2906=VERTEX_POINT('',#9998);
#2907=VERTEX_POINT('',#10002);
#2908=VERTEX_POINT('',#10008);
#2909=VERTEX_POINT('',#10010);
#2910=VERTEX_POINT('',#10018);
#2911=VERTEX_POINT('',#10019);
#2912=VERTEX_POINT('',#10021);
#2913=VERTEX_POINT('',#10023);
#2914=VERTEX_POINT('',#10027);
#2915=VERTEX_POINT('',#10029);
#2916=VERTEX_POINT('',#10033);
#2917=VERTEX_POINT('',#10034);
#2918=VERTEX_POINT('',#10038);
#2919=VERTEX_POINT('',#10042);
#2920=VERTEX_POINT('',#10044);
#2921=VERTEX_POINT('',#10048);
#2922=VERTEX_POINT('',#10050);
#2923=VERTEX_POINT('',#10054);
#2924=VERTEX_POINT('',#10056);
#2925=VERTEX_POINT('',#10060);
#2926=VERTEX_POINT('',#10061);
#2927=VERTEX_POINT('',#10063);
#2928=VERTEX_POINT('',#10065);
#2929=VERTEX_POINT('',#10069);
#2930=VERTEX_POINT('',#10071);
#2931=VERTEX_POINT('',#10075);
#2932=VERTEX_POINT('',#10076);
#2933=VERTEX_POINT('',#10078);
#2934=VERTEX_POINT('',#10080);
#2935=VERTEX_POINT('',#10085);
#2936=VERTEX_POINT('',#10089);
#2937=VERTEX_POINT('',#10090);
#2938=VERTEX_POINT('',#10092);
#2939=VERTEX_POINT('',#10094);
#2940=VERTEX_POINT('',#10099);
#2941=VERTEX_POINT('',#10101);
#2942=VERTEX_POINT('',#10105);
#2943=VERTEX_POINT('',#10106);
#2944=VERTEX_POINT('',#10108);
#2945=VERTEX_POINT('',#10110);
#2946=VERTEX_POINT('',#10112);
#2947=VERTEX_POINT('',#10114);
#2948=VERTEX_POINT('',#10117);
#2949=VERTEX_POINT('',#10118);
#2950=VERTEX_POINT('',#10120);
#2951=VERTEX_POINT('',#10122);
#2952=VERTEX_POINT('',#10124);
#2953=VERTEX_POINT('',#10126);
#2954=VERTEX_POINT('',#10129);
#2955=VERTEX_POINT('',#10130);
#2956=VERTEX_POINT('',#10132);
#2957=VERTEX_POINT('',#10134);
#2958=VERTEX_POINT('',#10136);
#2959=VERTEX_POINT('',#10138);
#2960=VERTEX_POINT('',#10141);
#2961=VERTEX_POINT('',#10142);
#2962=VERTEX_POINT('',#10144);
#2963=VERTEX_POINT('',#10146);
#2964=VERTEX_POINT('',#10148);
#2965=VERTEX_POINT('',#10150);
#2966=VERTEX_POINT('',#10153);
#2967=VERTEX_POINT('',#10154);
#2968=VERTEX_POINT('',#10156);
#2969=VERTEX_POINT('',#10158);
#2970=VERTEX_POINT('',#10160);
#2971=VERTEX_POINT('',#10162);
#2972=VERTEX_POINT('',#10165);
#2973=VERTEX_POINT('',#10166);
#2974=VERTEX_POINT('',#10168);
#2975=VERTEX_POINT('',#10170);
#2976=VERTEX_POINT('',#10172);
#2977=VERTEX_POINT('',#10174);
#2978=VERTEX_POINT('',#10177);
#2979=VERTEX_POINT('',#10178);
#2980=VERTEX_POINT('',#10180);
#2981=VERTEX_POINT('',#10182);
#2982=VERTEX_POINT('',#10184);
#2983=VERTEX_POINT('',#10186);
#2984=VERTEX_POINT('',#10189);
#2985=VERTEX_POINT('',#10190);
#2986=VERTEX_POINT('',#10192);
#2987=VERTEX_POINT('',#10194);
#2988=VERTEX_POINT('',#10196);
#2989=VERTEX_POINT('',#10198);
#2990=VERTEX_POINT('',#10201);
#2991=VERTEX_POINT('',#10202);
#2992=VERTEX_POINT('',#10204);
#2993=VERTEX_POINT('',#10206);
#2994=VERTEX_POINT('',#10208);
#2995=VERTEX_POINT('',#10210);
#2996=VERTEX_POINT('',#10213);
#2997=VERTEX_POINT('',#10214);
#2998=VERTEX_POINT('',#10216);
#2999=VERTEX_POINT('',#10218);
#3000=VERTEX_POINT('',#10220);
#3001=VERTEX_POINT('',#10222);
#3002=VERTEX_POINT('',#10225);
#3003=VERTEX_POINT('',#10226);
#3004=VERTEX_POINT('',#10228);
#3005=VERTEX_POINT('',#10230);
#3006=VERTEX_POINT('',#10232);
#3007=VERTEX_POINT('',#10234);
#3008=VERTEX_POINT('',#10237);
#3009=VERTEX_POINT('',#10238);
#3010=VERTEX_POINT('',#10240);
#3011=VERTEX_POINT('',#10242);
#3012=VERTEX_POINT('',#10244);
#3013=VERTEX_POINT('',#10246);
#3014=VERTEX_POINT('',#10249);
#3015=VERTEX_POINT('',#10250);
#3016=VERTEX_POINT('',#10252);
#3017=VERTEX_POINT('',#10254);
#3018=VERTEX_POINT('',#10257);
#3019=VERTEX_POINT('',#10258);
#3020=VERTEX_POINT('',#10260);
#3021=VERTEX_POINT('',#10262);
#3022=VERTEX_POINT('',#10265);
#3023=VERTEX_POINT('',#10266);
#3024=VERTEX_POINT('',#10268);
#3025=VERTEX_POINT('',#10270);
#3026=VERTEX_POINT('',#10272);
#3027=VERTEX_POINT('',#10275);
#3028=VERTEX_POINT('',#10276);
#3029=VERTEX_POINT('',#10278);
#3030=VERTEX_POINT('',#10280);
#3031=VERTEX_POINT('',#10282);
#3032=VERTEX_POINT('',#10285);
#3033=VERTEX_POINT('',#10286);
#3034=VERTEX_POINT('',#10288);
#3035=VERTEX_POINT('',#10290);
#3036=VERTEX_POINT('',#10292);
#3037=VERTEX_POINT('',#10295);
#3038=VERTEX_POINT('',#10296);
#3039=VERTEX_POINT('',#10298);
#3040=VERTEX_POINT('',#10300);
#3041=VERTEX_POINT('',#10302);
#3042=VERTEX_POINT('',#10305);
#3043=VERTEX_POINT('',#10306);
#3044=VERTEX_POINT('',#10308);
#3045=VERTEX_POINT('',#10310);
#3046=VERTEX_POINT('',#10313);
#3047=VERTEX_POINT('',#10314);
#3048=VERTEX_POINT('',#10316);
#3049=VERTEX_POINT('',#10318);
#3050=VERTEX_POINT('',#10321);
#3051=VERTEX_POINT('',#10322);
#3052=VERTEX_POINT('',#10324);
#3053=VERTEX_POINT('',#10326);
#3054=VERTEX_POINT('',#10329);
#3055=VERTEX_POINT('',#10330);
#3056=VERTEX_POINT('',#10332);
#3057=VERTEX_POINT('',#10334);
#3058=VERTEX_POINT('',#10337);
#3059=VERTEX_POINT('',#10338);
#3060=VERTEX_POINT('',#10340);
#3061=VERTEX_POINT('',#10342);
#3062=VERTEX_POINT('',#10344);
#3063=VERTEX_POINT('',#10347);
#3064=VERTEX_POINT('',#10348);
#3065=VERTEX_POINT('',#10350);
#3066=VERTEX_POINT('',#10352);
#3067=VERTEX_POINT('',#10354);
#3068=VERTEX_POINT('',#10357);
#3069=VERTEX_POINT('',#10358);
#3070=VERTEX_POINT('',#10360);
#3071=VERTEX_POINT('',#10362);
#3072=VERTEX_POINT('',#10364);
#3073=VERTEX_POINT('',#10367);
#3074=VERTEX_POINT('',#10368);
#3075=VERTEX_POINT('',#10370);
#3076=VERTEX_POINT('',#10372);
#3077=VERTEX_POINT('',#10374);
#3078=VERTEX_POINT('',#10377);
#3079=VERTEX_POINT('',#10378);
#3080=VERTEX_POINT('',#10380);
#3081=VERTEX_POINT('',#10382);
#3082=VERTEX_POINT('',#10385);
#3083=VERTEX_POINT('',#10386);
#3084=VERTEX_POINT('',#10388);
#3085=VERTEX_POINT('',#10390);
#3086=VERTEX_POINT('',#10393);
#3087=VERTEX_POINT('',#10394);
#3088=VERTEX_POINT('',#10396);
#3089=VERTEX_POINT('',#10398);
#3090=VERTEX_POINT('',#10400);
#3091=VERTEX_POINT('',#10402);
#3092=VERTEX_POINT('',#10405);
#3093=VERTEX_POINT('',#10406);
#3094=VERTEX_POINT('',#10408);
#3095=VERTEX_POINT('',#10410);
#3096=VERTEX_POINT('',#10412);
#3097=VERTEX_POINT('',#10414);
#3098=VERTEX_POINT('',#10417);
#3099=VERTEX_POINT('',#10418);
#3100=VERTEX_POINT('',#10420);
#3101=VERTEX_POINT('',#10422);
#3102=VERTEX_POINT('',#10424);
#3103=VERTEX_POINT('',#10426);
#3104=VERTEX_POINT('',#10429);
#3105=VERTEX_POINT('',#10430);
#3106=VERTEX_POINT('',#10432);
#3107=VERTEX_POINT('',#10434);
#3108=VERTEX_POINT('',#10436);
#3109=VERTEX_POINT('',#10438);
#3110=VERTEX_POINT('',#10441);
#3111=VERTEX_POINT('',#10442);
#3112=VERTEX_POINT('',#10444);
#3113=VERTEX_POINT('',#10446);
#3114=VERTEX_POINT('',#10448);
#3115=VERTEX_POINT('',#10450);
#3116=VERTEX_POINT('',#10453);
#3117=VERTEX_POINT('',#10454);
#3118=VERTEX_POINT('',#10456);
#3119=VERTEX_POINT('',#10458);
#3120=VERTEX_POINT('',#10460);
#3121=VERTEX_POINT('',#10462);
#3122=VERTEX_POINT('',#10465);
#3123=VERTEX_POINT('',#10466);
#3124=VERTEX_POINT('',#10468);
#3125=VERTEX_POINT('',#10470);
#3126=VERTEX_POINT('',#10472);
#3127=VERTEX_POINT('',#10474);
#3128=VERTEX_POINT('',#10477);
#3129=VERTEX_POINT('',#10478);
#3130=VERTEX_POINT('',#10480);
#3131=VERTEX_POINT('',#10482);
#3132=VERTEX_POINT('',#10484);
#3133=VERTEX_POINT('',#10486);
#3134=VERTEX_POINT('',#10489);
#3135=VERTEX_POINT('',#10490);
#3136=VERTEX_POINT('',#10492);
#3137=VERTEX_POINT('',#10494);
#3138=VERTEX_POINT('',#10496);
#3139=VERTEX_POINT('',#10498);
#3140=VERTEX_POINT('',#10501);
#3141=VERTEX_POINT('',#10502);
#3142=VERTEX_POINT('',#10504);
#3143=VERTEX_POINT('',#10506);
#3144=VERTEX_POINT('',#10508);
#3145=VERTEX_POINT('',#10510);
#3146=VERTEX_POINT('',#10513);
#3147=VERTEX_POINT('',#10514);
#3148=VERTEX_POINT('',#10516);
#3149=VERTEX_POINT('',#10518);
#3150=VERTEX_POINT('',#10520);
#3151=VERTEX_POINT('',#10522);
#3152=VERTEX_POINT('',#10526);
#3153=VERTEX_POINT('',#10527);
#3154=VERTEX_POINT('',#10529);
#3155=VERTEX_POINT('',#10531);
#3156=VERTEX_POINT('',#10535);
#3157=VERTEX_POINT('',#10536);
#3158=VERTEX_POINT('',#10542);
#3159=VERTEX_POINT('',#10547);
#3160=VERTEX_POINT('',#10552);
#3161=VERTEX_POINT('',#10553);
#3162=VERTEX_POINT('',#10558);
#3163=VERTEX_POINT('',#10559);
#3164=VERTEX_POINT('',#10565);
#3165=VERTEX_POINT('',#10566);
#3166=VERTEX_POINT('',#10575);
#3167=VERTEX_POINT('',#10577);
#3168=VERTEX_POINT('',#10581);
#3169=VERTEX_POINT('',#10585);
#3170=VERTEX_POINT('',#10589);
#3171=VERTEX_POINT('',#10597);
#3172=VERTEX_POINT('',#10599);
#3173=VERTEX_POINT('',#10603);
#3174=VERTEX_POINT('',#10607);
#3175=VERTEX_POINT('',#10611);
#3176=VERTEX_POINT('',#10615);
#3177=VERTEX_POINT('',#10620);
#3178=VERTEX_POINT('',#10624);
#3179=VERTEX_POINT('',#10625);
#3180=VERTEX_POINT('',#10637);
#3181=VERTEX_POINT('',#10638);
#3182=VERTEX_POINT('',#10640);
#3183=VERTEX_POINT('',#10642);
#3184=VERTEX_POINT('',#10644);
#3185=VERTEX_POINT('',#10646);
#3186=VERTEX_POINT('',#10648);
#3187=VERTEX_POINT('',#10650);
#3188=VERTEX_POINT('',#10654);
#3189=VERTEX_POINT('',#10655);
#3190=VERTEX_POINT('',#10657);
#3191=VERTEX_POINT('',#10659);
#3192=VERTEX_POINT('',#10663);
#3193=VERTEX_POINT('',#10664);
#3194=VERTEX_POINT('',#10669);
#3195=VERTEX_POINT('',#10670);
#3196=VERTEX_POINT('',#10675);
#3197=VERTEX_POINT('',#10676);
#3198=VERTEX_POINT('',#10681);
#3199=VERTEX_POINT('',#10682);
#3200=VERTEX_POINT('',#10687);
#3201=VERTEX_POINT('',#10688);
#3202=VERTEX_POINT('',#10693);
#3203=VERTEX_POINT('',#10694);
#3204=VERTEX_POINT('',#10702);
#3205=VERTEX_POINT('',#10704);
#3206=VERTEX_POINT('',#10708);
#3207=VERTEX_POINT('',#10712);
#3208=VERTEX_POINT('',#10716);
#3209=VERTEX_POINT('',#10720);
#3210=VERTEX_POINT('',#10721);
#3211=VERTEX_POINT('',#10723);
#3212=VERTEX_POINT('',#10725);
#3213=VERTEX_POINT('',#10727);
#3214=VERTEX_POINT('',#10729);
#3215=VERTEX_POINT('',#10731);
#3216=VERTEX_POINT('',#10733);
#3217=VERTEX_POINT('',#10737);
#3218=VERTEX_POINT('',#10739);
#3219=VERTEX_POINT('',#10743);
#3220=VERTEX_POINT('',#10747);
#3221=VERTEX_POINT('',#10751);
#3222=VERTEX_POINT('',#10755);
#3223=VERTEX_POINT('',#10756);
#3224=VERTEX_POINT('',#10761);
#3225=VERTEX_POINT('',#10762);
#3226=VERTEX_POINT('',#10767);
#3227=VERTEX_POINT('',#10768);
#3228=VERTEX_POINT('',#10782);
#3229=VERTEX_POINT('',#10787);
#3230=VERTEX_POINT('',#10792);
#3231=VERTEX_POINT('',#10797);
#3232=VERTEX_POINT('',#10802);
#3233=VERTEX_POINT('',#10803);
#3234=VERTEX_POINT('',#10808);
#3235=VERTEX_POINT('',#10810);
#3236=VERTEX_POINT('',#10814);
#3237=VERTEX_POINT('',#10819);
#3238=VERTEX_POINT('',#10820);
#3239=VERTEX_POINT('',#10829);
#3240=VERTEX_POINT('',#10831);
#3241=VERTEX_POINT('',#10859);
#3242=VERTEX_POINT('',#10860);
#3243=VERTEX_POINT('',#10865);
#3244=VERTEX_POINT('',#10869);
#3245=VERTEX_POINT('',#10873);
#3246=VERTEX_POINT('',#10877);
#3247=VERTEX_POINT('',#10881);
#3248=VERTEX_POINT('',#10882);
#3249=VERTEX_POINT('',#10887);
#3250=VERTEX_POINT('',#10891);
#3251=VERTEX_POINT('',#10895);
#3252=VERTEX_POINT('',#10899);
#3253=VERTEX_POINT('',#10905);
#3254=VERTEX_POINT('',#10906);
#3255=VERTEX_POINT('',#10911);
#3256=VERTEX_POINT('',#10915);
#3257=VERTEX_POINT('',#10919);
#3258=VERTEX_POINT('',#10923);
#3259=VERTEX_POINT('',#10929);
#3260=VERTEX_POINT('',#10930);
#3261=VERTEX_POINT('',#10935);
#3262=VERTEX_POINT('',#10939);
#3263=VERTEX_POINT('',#10943);
#3264=VERTEX_POINT('',#10947);
#3265=VERTEX_POINT('',#10951);
#3266=VERTEX_POINT('',#10952);
#3267=VERTEX_POINT('',#10957);
#3268=VERTEX_POINT('',#10961);
#3269=VERTEX_POINT('',#10965);
#3270=VERTEX_POINT('',#10969);
#3271=VERTEX_POINT('',#10975);
#3272=VERTEX_POINT('',#10976);
#3273=VERTEX_POINT('',#10981);
#3274=VERTEX_POINT('',#10985);
#3275=VERTEX_POINT('',#10989);
#3276=VERTEX_POINT('',#10993);
#3277=VERTEX_POINT('',#10999);
#3278=VERTEX_POINT('',#11000);
#3279=VERTEX_POINT('',#11005);
#3280=VERTEX_POINT('',#11009);
#3281=VERTEX_POINT('',#11013);
#3282=VERTEX_POINT('',#11017);
#3283=VERTEX_POINT('',#11023);
#3284=VERTEX_POINT('',#11024);
#3285=VERTEX_POINT('',#11029);
#3286=VERTEX_POINT('',#11033);
#3287=VERTEX_POINT('',#11037);
#3288=VERTEX_POINT('',#11041);
#3289=VERTEX_POINT('',#11047);
#3290=VERTEX_POINT('',#11048);
#3291=VERTEX_POINT('',#11053);
#3292=VERTEX_POINT('',#11057);
#3293=VERTEX_POINT('',#11061);
#3294=VERTEX_POINT('',#11065);
#3295=VERTEX_POINT('',#11071);
#3296=VERTEX_POINT('',#11072);
#3297=VERTEX_POINT('',#11077);
#3298=VERTEX_POINT('',#11081);
#3299=VERTEX_POINT('',#11085);
#3300=VERTEX_POINT('',#11089);
#3301=VERTEX_POINT('',#11095);
#3302=VERTEX_POINT('',#11096);
#3303=VERTEX_POINT('',#11101);
#3304=VERTEX_POINT('',#11105);
#3305=VERTEX_POINT('',#11109);
#3306=VERTEX_POINT('',#11113);
#3307=VERTEX_POINT('',#11119);
#3308=VERTEX_POINT('',#11120);
#3309=VERTEX_POINT('',#11125);
#3310=VERTEX_POINT('',#11129);
#3311=VERTEX_POINT('',#11133);
#3312=VERTEX_POINT('',#11134);
#3313=VERTEX_POINT('',#11139);
#3314=VERTEX_POINT('',#11143);
#3315=VERTEX_POINT('',#11147);
#3316=VERTEX_POINT('',#11148);
#3317=VERTEX_POINT('',#11153);
#3318=VERTEX_POINT('',#11157);
#3319=VERTEX_POINT('',#11161);
#3320=VERTEX_POINT('',#11165);
#3321=VERTEX_POINT('',#11166);
#3322=VERTEX_POINT('',#11171);
#3323=VERTEX_POINT('',#11175);
#3324=VERTEX_POINT('',#11179);
#3325=VERTEX_POINT('',#11183);
#3326=VERTEX_POINT('',#11184);
#3327=VERTEX_POINT('',#11189);
#3328=VERTEX_POINT('',#11193);
#3329=VERTEX_POINT('',#11197);
#3330=VERTEX_POINT('',#11201);
#3331=VERTEX_POINT('',#11202);
#3332=VERTEX_POINT('',#11207);
#3333=VERTEX_POINT('',#11211);
#3334=VERTEX_POINT('',#11215);
#3335=VERTEX_POINT('',#11219);
#3336=VERTEX_POINT('',#11220);
#3337=VERTEX_POINT('',#11225);
#3338=VERTEX_POINT('',#11229);
#3339=VERTEX_POINT('',#11230);
#3340=VERTEX_POINT('',#11235);
#3341=VERTEX_POINT('',#11239);
#3342=VERTEX_POINT('',#11240);
#3343=VERTEX_POINT('',#11245);
#3344=VERTEX_POINT('',#11249);
#3345=VERTEX_POINT('',#11250);
#3346=VERTEX_POINT('',#11255);
#3347=VERTEX_POINT('',#11259);
#3348=VERTEX_POINT('',#11260);
#3349=VERTEX_POINT('',#11265);
#3350=VERTEX_POINT('',#11269);
#3351=VERTEX_POINT('',#11273);
#3352=VERTEX_POINT('',#11277);
#3353=VERTEX_POINT('',#11278);
#3354=VERTEX_POINT('',#11283);
#3355=VERTEX_POINT('',#11287);
#3356=VERTEX_POINT('',#11291);
#3357=VERTEX_POINT('',#11295);
#3358=VERTEX_POINT('',#11296);
#3359=VERTEX_POINT('',#11301);
#3360=VERTEX_POINT('',#11305);
#3361=VERTEX_POINT('',#11309);
#3362=VERTEX_POINT('',#11313);
#3363=VERTEX_POINT('',#11314);
#3364=VERTEX_POINT('',#11319);
#3365=VERTEX_POINT('',#11323);
#3366=VERTEX_POINT('',#11327);
#3367=VERTEX_POINT('',#11331);
#3368=VERTEX_POINT('',#11332);
#3369=VERTEX_POINT('',#11337);
#3370=VERTEX_POINT('',#11341);
#3371=VERTEX_POINT('',#11345);
#3372=VERTEX_POINT('',#11346);
#3373=VERTEX_POINT('',#11351);
#3374=VERTEX_POINT('',#11355);
#3375=VERTEX_POINT('',#11359);
#3376=VERTEX_POINT('',#11360);
#3377=VERTEX_POINT('',#11365);
#3378=VERTEX_POINT('',#11369);
#3379=VERTEX_POINT('',#11373);
#3380=VERTEX_POINT('',#11377);
#3381=VERTEX_POINT('',#11383);
#3382=VERTEX_POINT('',#11384);
#3383=VERTEX_POINT('',#11389);
#3384=VERTEX_POINT('',#11393);
#3385=VERTEX_POINT('',#11397);
#3386=VERTEX_POINT('',#11401);
#3387=VERTEX_POINT('',#11407);
#3388=VERTEX_POINT('',#11408);
#3389=VERTEX_POINT('',#11413);
#3390=VERTEX_POINT('',#11417);
#3391=VERTEX_POINT('',#11421);
#3392=VERTEX_POINT('',#11425);
#3393=VERTEX_POINT('',#11431);
#3394=VERTEX_POINT('',#11432);
#3395=VERTEX_POINT('',#11437);
#3396=VERTEX_POINT('',#11441);
#3397=VERTEX_POINT('',#11445);
#3398=VERTEX_POINT('',#11449);
#3399=VERTEX_POINT('',#11455);
#3400=VERTEX_POINT('',#11456);
#3401=VERTEX_POINT('',#11461);
#3402=VERTEX_POINT('',#11465);
#3403=VERTEX_POINT('',#11469);
#3404=VERTEX_POINT('',#11473);
#3405=VERTEX_POINT('',#11479);
#3406=VERTEX_POINT('',#11480);
#3407=VERTEX_POINT('',#11485);
#3408=VERTEX_POINT('',#11489);
#3409=VERTEX_POINT('',#11493);
#3410=VERTEX_POINT('',#11497);
#3411=VERTEX_POINT('',#11501);
#3412=VERTEX_POINT('',#11502);
#3413=VERTEX_POINT('',#11507);
#3414=VERTEX_POINT('',#11511);
#3415=VERTEX_POINT('',#11515);
#3416=VERTEX_POINT('',#11519);
#3417=VERTEX_POINT('',#11523);
#3418=VERTEX_POINT('',#11524);
#3419=VERTEX_POINT('',#11529);
#3420=VERTEX_POINT('',#11533);
#3421=VERTEX_POINT('',#11537);
#3422=VERTEX_POINT('',#11541);
#3423=VERTEX_POINT('',#11547);
#3424=VERTEX_POINT('',#11548);
#3425=VERTEX_POINT('',#11553);
#3426=VERTEX_POINT('',#11557);
#3427=VERTEX_POINT('',#11561);
#3428=VERTEX_POINT('',#11565);
#3429=VERTEX_POINT('',#11571);
#3430=VERTEX_POINT('',#11572);
#3431=VERTEX_POINT('',#11577);
#3432=VERTEX_POINT('',#11581);
#3433=VERTEX_POINT('',#11585);
#3434=VERTEX_POINT('',#11589);
#3435=VERTEX_POINT('',#11593);
#3436=VERTEX_POINT('',#11594);
#3437=VERTEX_POINT('',#11599);
#3438=VERTEX_POINT('',#11603);
#3439=VERTEX_POINT('',#11607);
#3440=VERTEX_POINT('',#11611);
#3441=VERTEX_POINT('',#11617);
#3442=VERTEX_POINT('',#11618);
#3443=VERTEX_POINT('',#11623);
#3444=VERTEX_POINT('',#11627);
#3445=VERTEX_POINT('',#11631);
#3446=VERTEX_POINT('',#11635);
#3447=VERTEX_POINT('',#11639);
#3448=VERTEX_POINT('',#11640);
#3449=VERTEX_POINT('',#11650);
#3450=VERTEX_POINT('',#11660);
#3451=VERTEX_POINT('',#11676);
#3452=VERTEX_POINT('',#11677);
#3453=VERTEX_POINT('',#11681);
#3454=VERTEX_POINT('',#11682);
#3455=VERTEX_POINT('',#11685);
#3456=VERTEX_POINT('',#11686);
#3457=EDGE_CURVE('',#2796,#2797,#1160,.T.);
#3458=EDGE_CURVE('',#2796,#2798,#1161,.T.);
#3459=EDGE_CURVE('',#2798,#2799,#1162,.T.);
#3460=EDGE_CURVE('',#2797,#2799,#1163,.T.);
#3461=EDGE_CURVE('',#2800,#2796,#1164,.T.);
#3462=EDGE_CURVE('',#2800,#2801,#1165,.T.);
#3463=EDGE_CURVE('',#2801,#2798,#1166,.T.);
#3464=EDGE_CURVE('',#2802,#2800,#1167,.T.);
#3465=EDGE_CURVE('',#2802,#2803,#1168,.T.);
#3466=EDGE_CURVE('',#2803,#2801,#1169,.T.);
#3467=EDGE_CURVE('',#2797,#2802,#1170,.T.);
#3468=EDGE_CURVE('',#2799,#2803,#1171,.T.);
#3469=EDGE_CURVE('',#2804,#2805,#1172,.T.);
#3470=EDGE_CURVE('',#2804,#2806,#1173,.T.);
#3471=EDGE_CURVE('',#2806,#2807,#1174,.T.);
#3472=EDGE_CURVE('',#2805,#2807,#1175,.T.);
#3473=EDGE_CURVE('',#2808,#2804,#290,.T.);
#3474=EDGE_CURVE('',#2808,#2809,#1176,.T.);
#3475=EDGE_CURVE('',#2809,#2806,#291,.T.);
#3476=EDGE_CURVE('',#2810,#2808,#292,.T.);
#3477=EDGE_CURVE('',#2810,#2811,#1177,.T.);
#3478=EDGE_CURVE('',#2811,#2809,#293,.T.);
#3479=EDGE_CURVE('',#2812,#2810,#294,.T.);
#3480=EDGE_CURVE('',#2812,#2813,#1178,.T.);
#3481=EDGE_CURVE('',#2813,#2811,#295,.T.);
#3482=EDGE_CURVE('',#2814,#2812,#296,.T.);
#3483=EDGE_CURVE('',#2814,#2815,#1179,.T.);
#3484=EDGE_CURVE('',#2815,#2813,#297,.T.);
#3485=EDGE_CURVE('',#2816,#2814,#1180,.T.);
#3486=EDGE_CURVE('',#2816,#2817,#1181,.T.);
#3487=EDGE_CURVE('',#2817,#2815,#1182,.T.);
#3488=EDGE_CURVE('',#2818,#2816,#298,.T.);
#3489=EDGE_CURVE('',#2818,#2819,#1183,.T.);
#3490=EDGE_CURVE('',#2819,#2817,#299,.T.);
#3491=EDGE_CURVE('',#2820,#2818,#300,.T.);
#3492=EDGE_CURVE('',#2820,#2821,#1184,.T.);
#3493=EDGE_CURVE('',#2821,#2819,#301,.T.);
#3494=EDGE_CURVE('',#2822,#2820,#302,.T.);
#3495=EDGE_CURVE('',#2822,#2823,#1185,.T.);
#3496=EDGE_CURVE('',#2823,#2821,#303,.T.);
#3497=EDGE_CURVE('',#2824,#2822,#304,.T.);
#3498=EDGE_CURVE('',#2824,#2825,#1186,.T.);
#3499=EDGE_CURVE('',#2825,#2823,#305,.T.);
#3500=EDGE_CURVE('',#2826,#2824,#306,.T.);
#3501=EDGE_CURVE('',#2826,#2827,#1187,.T.);
#3502=EDGE_CURVE('',#2827,#2825,#307,.T.);
#3503=EDGE_CURVE('',#2828,#2826,#1188,.T.);
#3504=EDGE_CURVE('',#2828,#2829,#1189,.T.);
#3505=EDGE_CURVE('',#2829,#2827,#1190,.T.);
#3506=EDGE_CURVE('',#2805,#2828,#1191,.T.);
#3507=EDGE_CURVE('',#2807,#2829,#1192,.T.);
#3508=EDGE_CURVE('',#2830,#2831,#308,.T.);
#3509=EDGE_CURVE('',#2830,#2832,#1193,.T.);
#3510=EDGE_CURVE('',#2832,#2833,#309,.T.);
#3511=EDGE_CURVE('',#2831,#2833,#1194,.T.);
#3512=EDGE_CURVE('',#2834,#2830,#310,.T.);
#3513=EDGE_CURVE('',#2834,#2835,#1195,.T.);
#3514=EDGE_CURVE('',#2835,#2832,#311,.T.);
#3515=EDGE_CURVE('',#2836,#2834,#312,.T.);
#3516=EDGE_CURVE('',#2836,#2837,#1196,.T.);
#3517=EDGE_CURVE('',#2837,#2835,#313,.T.);
#3518=EDGE_CURVE('',#2838,#2836,#314,.T.);
#3519=EDGE_CURVE('',#2838,#2839,#1197,.T.);
#3520=EDGE_CURVE('',#2839,#2837,#315,.T.);
#3521=EDGE_CURVE('',#2840,#2838,#316,.T.);
#3522=EDGE_CURVE('',#2840,#2841,#1198,.T.);
#3523=EDGE_CURVE('',#2841,#2839,#317,.T.);
#3524=EDGE_CURVE('',#2842,#2840,#1199,.T.);
#3525=EDGE_CURVE('',#2842,#2843,#1200,.T.);
#3526=EDGE_CURVE('',#2843,#2841,#1201,.T.);
#3527=EDGE_CURVE('',#2844,#2842,#1202,.T.);
#3528=EDGE_CURVE('',#2844,#2845,#1203,.T.);
#3529=EDGE_CURVE('',#2845,#2843,#1204,.T.);
#3530=EDGE_CURVE('',#2846,#2844,#1205,.T.);
#3531=EDGE_CURVE('',#2846,#2847,#1206,.T.);
#3532=EDGE_CURVE('',#2847,#2845,#1207,.T.);
#3533=EDGE_CURVE('',#2848,#2846,#1208,.T.);
#3534=EDGE_CURVE('',#2848,#2849,#1209,.T.);
#3535=EDGE_CURVE('',#2849,#2847,#1210,.T.);
#3536=EDGE_CURVE('',#2850,#2848,#1211,.T.);
#3537=EDGE_CURVE('',#2850,#2851,#1212,.T.);
#3538=EDGE_CURVE('',#2851,#2849,#1213,.T.);
#3539=EDGE_CURVE('',#2852,#2850,#1214,.T.);
#3540=EDGE_CURVE('',#2852,#2853,#1215,.T.);
#3541=EDGE_CURVE('',#2853,#2851,#1216,.T.);
#3542=EDGE_CURVE('',#2854,#2852,#318,.T.);
#3543=EDGE_CURVE('',#2854,#2855,#1217,.T.);
#3544=EDGE_CURVE('',#2855,#2853,#319,.T.);
#3545=EDGE_CURVE('',#2856,#2854,#320,.T.);
#3546=EDGE_CURVE('',#2856,#2857,#1218,.T.);
#3547=EDGE_CURVE('',#2857,#2855,#321,.T.);
#3548=EDGE_CURVE('',#2858,#2856,#322,.T.);
#3549=EDGE_CURVE('',#2858,#2859,#1219,.T.);
#3550=EDGE_CURVE('',#2859,#2857,#323,.T.);
#3551=EDGE_CURVE('',#2860,#2858,#324,.T.);
#3552=EDGE_CURVE('',#2860,#2861,#1220,.T.);
#3553=EDGE_CURVE('',#2861,#2859,#325,.T.);
#3554=EDGE_CURVE('',#2831,#2860,#1221,.T.);
#3555=EDGE_CURVE('',#2833,#2861,#1222,.T.);
#3556=EDGE_CURVE('',#2862,#2863,#1223,.T.);
#3557=EDGE_CURVE('',#2862,#2864,#1224,.T.);
#3558=EDGE_CURVE('',#2864,#2865,#1225,.T.);
#3559=EDGE_CURVE('',#2863,#2865,#1226,.T.);
#3560=EDGE_CURVE('',#2866,#2862,#1227,.T.);
#3561=EDGE_CURVE('',#2866,#2867,#1228,.T.);
#3562=EDGE_CURVE('',#2867,#2864,#1229,.T.);
#3563=EDGE_CURVE('',#2868,#2866,#1230,.T.);
#3564=EDGE_CURVE('',#2868,#2869,#1231,.T.);
#3565=EDGE_CURVE('',#2869,#2867,#1232,.T.);
#3566=EDGE_CURVE('',#2863,#2868,#1233,.T.);
#3567=EDGE_CURVE('',#2865,#2869,#1234,.T.);
#3568=EDGE_CURVE('',#2870,#2871,#326,.T.);
#3569=EDGE_CURVE('',#2870,#2872,#1235,.T.);
#3570=EDGE_CURVE('',#2872,#2873,#327,.T.);
#3571=EDGE_CURVE('',#2871,#2873,#1236,.T.);
#3572=EDGE_CURVE('',#2871,#2874,#328,.T.);
#3573=EDGE_CURVE('',#2873,#2875,#329,.T.);
#3574=EDGE_CURVE('',#2874,#2875,#1237,.T.);
#3575=EDGE_CURVE('',#2874,#2876,#330,.T.);
#3576=EDGE_CURVE('',#2875,#2877,#331,.T.);
#3577=EDGE_CURVE('',#2876,#2877,#1238,.T.);
#3578=EDGE_CURVE('',#2876,#2878,#332,.T.);
#3579=EDGE_CURVE('',#2877,#2879,#333,.T.);
#3580=EDGE_CURVE('',#2878,#2879,#1239,.T.);
#3581=EDGE_CURVE('',#2878,#2880,#334,.T.);
#3582=EDGE_CURVE('',#2879,#2881,#335,.T.);
#3583=EDGE_CURVE('',#2880,#2881,#1240,.T.);
#3584=EDGE_CURVE('',#2880,#2870,#336,.T.);
#3585=EDGE_CURVE('',#2881,#2872,#337,.T.);
#3586=EDGE_CURVE('',#2882,#2883,#338,.T.);
#3587=EDGE_CURVE('',#2882,#2884,#1241,.T.);
#3588=EDGE_CURVE('',#2884,#2885,#339,.T.);
#3589=EDGE_CURVE('',#2883,#2885,#1242,.T.);
#3590=EDGE_CURVE('',#2886,#2882,#340,.T.);
#3591=EDGE_CURVE('',#2886,#2887,#1243,.T.);
#3592=EDGE_CURVE('',#2887,#2884,#341,.T.);
#3593=EDGE_CURVE('',#2888,#2886,#342,.T.);
#3594=EDGE_CURVE('',#2888,#2889,#1244,.T.);
#3595=EDGE_CURVE('',#2889,#2887,#343,.T.);
#3596=EDGE_CURVE('',#2890,#2888,#344,.T.);
#3597=EDGE_CURVE('',#2890,#2891,#1245,.T.);
#3598=EDGE_CURVE('',#2891,#2889,#345,.T.);
#3599=EDGE_CURVE('',#2892,#2890,#346,.T.);
#3600=EDGE_CURVE('',#2892,#2893,#1246,.T.);
#3601=EDGE_CURVE('',#2893,#2891,#347,.T.);
#3602=EDGE_CURVE('',#2894,#2892,#348,.T.);
#3603=EDGE_CURVE('',#2894,#2895,#1247,.T.);
#3604=EDGE_CURVE('',#2895,#2893,#349,.T.);
#3605=EDGE_CURVE('',#2883,#2894,#350,.T.);
#3606=EDGE_CURVE('',#2885,#2895,#351,.T.);
#3607=EDGE_CURVE('',#2896,#2897,#1248,.T.);
#3608=EDGE_CURVE('',#2896,#2898,#1249,.T.);
#3609=EDGE_CURVE('',#2898,#2899,#1250,.T.);
#3610=EDGE_CURVE('',#2897,#2899,#1251,.T.);
#3611=EDGE_CURVE('',#2900,#2896,#1252,.T.);
#3612=EDGE_CURVE('',#2900,#2901,#1253,.T.);
#3613=EDGE_CURVE('',#2901,#2898,#1254,.T.);
#3614=EDGE_CURVE('',#2902,#2900,#352,.T.);
#3615=EDGE_CURVE('',#2902,#2903,#1255,.T.);
#3616=EDGE_CURVE('',#2903,#2901,#353,.T.);
#3617=EDGE_CURVE('',#2904,#2902,#1256,.T.);
#3618=EDGE_CURVE('',#2904,#2905,#1257,.T.);
#3619=EDGE_CURVE('',#2905,#2903,#1258,.T.);
#3620=EDGE_CURVE('',#2906,#2904,#354,.T.);
#3621=EDGE_CURVE('',#2906,#2907,#1259,.T.);
#3622=EDGE_CURVE('',#2907,#2905,#355,.T.);
#3623=EDGE_CURVE('',#2908,#2906,#1260,.T.);
#3624=EDGE_CURVE('',#2908,#2909,#1261,.T.);
#3625=EDGE_CURVE('',#2909,#2907,#1262,.T.);
#3626=EDGE_CURVE('',#2897,#2908,#1263,.T.);
#3627=EDGE_CURVE('',#2899,#2909,#1264,.T.);
#3628=EDGE_CURVE('',#2910,#2911,#1265,.T.);
#3629=EDGE_CURVE('',#2912,#2910,#1266,.T.);
#3630=EDGE_CURVE('',#2913,#2912,#1267,.T.);
#3631=EDGE_CURVE('',#2911,#2913,#1268,.T.);
#3632=EDGE_CURVE('',#2914,#2914,#85,.T.);
#3633=EDGE_CURVE('',#2914,#2915,#1269,.T.);
#3634=EDGE_CURVE('',#2915,#2915,#86,.T.);
#3635=EDGE_CURVE('',#2916,#2917,#87,.T.);
#3636=EDGE_CURVE('',#2917,#2916,#88,.T.);
#3637=EDGE_CURVE('',#2918,#2918,#89,.T.);
#3638=EDGE_CURVE('',#2918,#2915,#1270,.T.);
#3639=EDGE_CURVE('',#2917,#2919,#90,.T.);
#3640=EDGE_CURVE('',#2919,#2920,#91,.T.);
#3641=EDGE_CURVE('',#2920,#2919,#92,.T.);
#3642=EDGE_CURVE('',#2920,#2921,#1271,.T.);
#3643=EDGE_CURVE('',#2922,#2921,#93,.T.);
#3644=EDGE_CURVE('',#2921,#2922,#94,.T.);
#3645=EDGE_CURVE('',#2922,#2923,#95,.T.);
#3646=EDGE_CURVE('',#2923,#2924,#96,.T.);
#3647=EDGE_CURVE('',#2924,#2923,#97,.T.);
#3648=EDGE_CURVE('',#2925,#2926,#1272,.T.);
#3649=EDGE_CURVE('',#2927,#2925,#1273,.T.);
#3650=EDGE_CURVE('',#2928,#2927,#1274,.T.);
#3651=EDGE_CURVE('',#2926,#2928,#1275,.T.);
#3652=EDGE_CURVE('',#2929,#2929,#98,.T.);
#3653=EDGE_CURVE('',#2929,#2930,#99,.T.);
#3654=EDGE_CURVE('',#2930,#2930,#100,.T.);
#3655=EDGE_CURVE('',#2931,#2932,#101,.T.);
#3656=EDGE_CURVE('',#2932,#2933,#102,.T.);
#3657=EDGE_CURVE('',#2933,#2934,#103,.T.);
#3658=EDGE_CURVE('',#2934,#2931,#104,.T.);
#3659=EDGE_CURVE('',#2931,#2929,#1276,.T.);
#3660=EDGE_CURVE('',#2930,#2935,#1277,.T.);
#3661=EDGE_CURVE('',#2935,#2935,#105,.T.);
#3662=EDGE_CURVE('',#2936,#2937,#106,.T.);
#3663=EDGE_CURVE('',#2937,#2938,#107,.T.);
#3664=EDGE_CURVE('',#2938,#2939,#108,.T.);
#3665=EDGE_CURVE('',#2939,#2938,#109,.T.);
#3666=EDGE_CURVE('',#2937,#2936,#110,.T.);
#3667=EDGE_CURVE('',#2939,#2940,#1278,.T.);
#3668=EDGE_CURVE('',#2940,#2941,#111,.T.);
#3669=EDGE_CURVE('',#2941,#2940,#112,.T.);
#3670=EDGE_CURVE('',#2942,#2943,#1279,.T.);
#3671=EDGE_CURVE('',#2943,#2944,#1280,.T.);
#3672=EDGE_CURVE('',#2944,#2945,#1281,.T.);
#3673=EDGE_CURVE('',#2945,#2946,#1282,.T.);
#3674=EDGE_CURVE('',#2946,#2947,#1283,.T.);
#3675=EDGE_CURVE('',#2947,#2942,#1284,.T.);
#3676=EDGE_CURVE('',#2948,#2949,#1285,.T.);
#3677=EDGE_CURVE('',#2949,#2950,#1286,.T.);
#3678=EDGE_CURVE('',#2950,#2951,#1287,.T.);
#3679=EDGE_CURVE('',#2951,#2952,#1288,.T.);
#3680=EDGE_CURVE('',#2952,#2953,#1289,.T.);
#3681=EDGE_CURVE('',#2953,#2948,#1290,.T.);
#3682=EDGE_CURVE('',#2954,#2955,#1291,.T.);
#3683=EDGE_CURVE('',#2955,#2956,#1292,.T.);
#3684=EDGE_CURVE('',#2956,#2957,#1293,.T.);
#3685=EDGE_CURVE('',#2957,#2958,#1294,.T.);
#3686=EDGE_CURVE('',#2958,#2959,#1295,.T.);
#3687=EDGE_CURVE('',#2959,#2954,#1296,.T.);
#3688=EDGE_CURVE('',#2960,#2961,#1297,.T.);
#3689=EDGE_CURVE('',#2961,#2962,#1298,.T.);
#3690=EDGE_CURVE('',#2962,#2963,#1299,.T.);
#3691=EDGE_CURVE('',#2963,#2964,#1300,.T.);
#3692=EDGE_CURVE('',#2964,#2965,#1301,.T.);
#3693=EDGE_CURVE('',#2965,#2960,#1302,.T.);
#3694=EDGE_CURVE('',#2966,#2967,#1303,.T.);
#3695=EDGE_CURVE('',#2967,#2968,#1304,.T.);
#3696=EDGE_CURVE('',#2968,#2969,#1305,.T.);
#3697=EDGE_CURVE('',#2969,#2970,#1306,.T.);
#3698=EDGE_CURVE('',#2970,#2971,#1307,.T.);
#3699=EDGE_CURVE('',#2971,#2966,#1308,.T.);
#3700=EDGE_CURVE('',#2972,#2973,#1309,.T.);
#3701=EDGE_CURVE('',#2973,#2974,#1310,.T.);
#3702=EDGE_CURVE('',#2974,#2975,#1311,.T.);
#3703=EDGE_CURVE('',#2975,#2976,#1312,.T.);
#3704=EDGE_CURVE('',#2976,#2977,#1313,.T.);
#3705=EDGE_CURVE('',#2977,#2972,#1314,.T.);
#3706=EDGE_CURVE('',#2978,#2979,#1315,.T.);
#3707=EDGE_CURVE('',#2979,#2980,#1316,.T.);
#3708=EDGE_CURVE('',#2980,#2981,#1317,.T.);
#3709=EDGE_CURVE('',#2981,#2982,#1318,.T.);
#3710=EDGE_CURVE('',#2982,#2983,#1319,.T.);
#3711=EDGE_CURVE('',#2983,#2978,#1320,.T.);
#3712=EDGE_CURVE('',#2984,#2985,#1321,.T.);
#3713=EDGE_CURVE('',#2985,#2986,#1322,.T.);
#3714=EDGE_CURVE('',#2986,#2987,#1323,.T.);
#3715=EDGE_CURVE('',#2987,#2988,#1324,.T.);
#3716=EDGE_CURVE('',#2988,#2989,#1325,.T.);
#3717=EDGE_CURVE('',#2989,#2984,#1326,.T.);
#3718=EDGE_CURVE('',#2990,#2991,#1327,.T.);
#3719=EDGE_CURVE('',#2991,#2992,#1328,.T.);
#3720=EDGE_CURVE('',#2992,#2993,#1329,.T.);
#3721=EDGE_CURVE('',#2993,#2994,#1330,.T.);
#3722=EDGE_CURVE('',#2994,#2995,#1331,.T.);
#3723=EDGE_CURVE('',#2995,#2990,#1332,.T.);
#3724=EDGE_CURVE('',#2996,#2997,#1333,.T.);
#3725=EDGE_CURVE('',#2997,#2998,#1334,.T.);
#3726=EDGE_CURVE('',#2998,#2999,#1335,.T.);
#3727=EDGE_CURVE('',#2999,#3000,#1336,.T.);
#3728=EDGE_CURVE('',#3000,#3001,#1337,.T.);
#3729=EDGE_CURVE('',#3001,#2996,#1338,.T.);
#3730=EDGE_CURVE('',#3002,#3003,#1339,.T.);
#3731=EDGE_CURVE('',#3003,#3004,#1340,.T.);
#3732=EDGE_CURVE('',#3004,#3005,#1341,.T.);
#3733=EDGE_CURVE('',#3005,#3006,#1342,.T.);
#3734=EDGE_CURVE('',#3006,#3007,#1343,.T.);
#3735=EDGE_CURVE('',#3007,#3002,#1344,.T.);
#3736=EDGE_CURVE('',#3008,#3009,#1345,.T.);
#3737=EDGE_CURVE('',#3009,#3010,#1346,.T.);
#3738=EDGE_CURVE('',#3010,#3011,#1347,.T.);
#3739=EDGE_CURVE('',#3011,#3012,#1348,.T.);
#3740=EDGE_CURVE('',#3012,#3013,#1349,.T.);
#3741=EDGE_CURVE('',#3013,#3008,#1350,.T.);
#3742=EDGE_CURVE('',#3014,#3015,#1351,.T.);
#3743=EDGE_CURVE('',#3015,#3016,#1352,.T.);
#3744=EDGE_CURVE('',#3016,#3017,#1353,.T.);
#3745=EDGE_CURVE('',#3017,#3014,#1354,.T.);
#3746=EDGE_CURVE('',#3018,#3019,#1355,.T.);
#3747=EDGE_CURVE('',#3019,#3020,#1356,.T.);
#3748=EDGE_CURVE('',#3020,#3021,#1357,.T.);
#3749=EDGE_CURVE('',#3021,#3018,#1358,.T.);
#3750=EDGE_CURVE('',#3022,#3023,#1359,.T.);
#3751=EDGE_CURVE('',#3023,#3024,#1360,.T.);
#3752=EDGE_CURVE('',#3024,#3025,#1361,.T.);
#3753=EDGE_CURVE('',#3025,#3026,#1362,.T.);
#3754=EDGE_CURVE('',#3026,#3022,#1363,.T.);
#3755=EDGE_CURVE('',#3027,#3028,#1364,.T.);
#3756=EDGE_CURVE('',#3028,#3029,#1365,.T.);
#3757=EDGE_CURVE('',#3029,#3030,#1366,.T.);
#3758=EDGE_CURVE('',#3030,#3031,#1367,.T.);
#3759=EDGE_CURVE('',#3031,#3027,#1368,.T.);
#3760=EDGE_CURVE('',#3032,#3033,#1369,.T.);
#3761=EDGE_CURVE('',#3033,#3034,#1370,.T.);
#3762=EDGE_CURVE('',#3034,#3035,#1371,.T.);
#3763=EDGE_CURVE('',#3035,#3036,#1372,.T.);
#3764=EDGE_CURVE('',#3036,#3032,#1373,.T.);
#3765=EDGE_CURVE('',#3037,#3038,#1374,.T.);
#3766=EDGE_CURVE('',#3038,#3039,#1375,.T.);
#3767=EDGE_CURVE('',#3039,#3040,#1376,.T.);
#3768=EDGE_CURVE('',#3040,#3041,#1377,.T.);
#3769=EDGE_CURVE('',#3041,#3037,#1378,.T.);
#3770=EDGE_CURVE('',#3042,#3043,#1379,.T.);
#3771=EDGE_CURVE('',#3043,#3044,#1380,.T.);
#3772=EDGE_CURVE('',#3044,#3045,#1381,.T.);
#3773=EDGE_CURVE('',#3045,#3042,#1382,.T.);
#3774=EDGE_CURVE('',#3046,#3047,#1383,.T.);
#3775=EDGE_CURVE('',#3047,#3048,#1384,.T.);
#3776=EDGE_CURVE('',#3048,#3049,#1385,.T.);
#3777=EDGE_CURVE('',#3049,#3046,#1386,.T.);
#3778=EDGE_CURVE('',#3050,#3051,#1387,.T.);
#3779=EDGE_CURVE('',#3051,#3052,#1388,.T.);
#3780=EDGE_CURVE('',#3052,#3053,#1389,.T.);
#3781=EDGE_CURVE('',#3053,#3050,#1390,.T.);
#3782=EDGE_CURVE('',#3054,#3055,#1391,.T.);
#3783=EDGE_CURVE('',#3055,#3056,#1392,.T.);
#3784=EDGE_CURVE('',#3056,#3057,#1393,.T.);
#3785=EDGE_CURVE('',#3057,#3054,#1394,.T.);
#3786=EDGE_CURVE('',#3058,#3059,#1395,.T.);
#3787=EDGE_CURVE('',#3059,#3060,#1396,.T.);
#3788=EDGE_CURVE('',#3060,#3061,#1397,.T.);
#3789=EDGE_CURVE('',#3061,#3062,#1398,.T.);
#3790=EDGE_CURVE('',#3062,#3058,#1399,.T.);
#3791=EDGE_CURVE('',#3063,#3064,#1400,.T.);
#3792=EDGE_CURVE('',#3064,#3065,#1401,.T.);
#3793=EDGE_CURVE('',#3065,#3066,#1402,.T.);
#3794=EDGE_CURVE('',#3066,#3067,#1403,.T.);
#3795=EDGE_CURVE('',#3067,#3063,#1404,.T.);
#3796=EDGE_CURVE('',#3068,#3069,#1405,.T.);
#3797=EDGE_CURVE('',#3069,#3070,#1406,.T.);
#3798=EDGE_CURVE('',#3070,#3071,#1407,.T.);
#3799=EDGE_CURVE('',#3071,#3072,#1408,.T.);
#3800=EDGE_CURVE('',#3072,#3068,#1409,.T.);
#3801=EDGE_CURVE('',#3073,#3074,#1410,.T.);
#3802=EDGE_CURVE('',#3074,#3075,#1411,.T.);
#3803=EDGE_CURVE('',#3075,#3076,#1412,.T.);
#3804=EDGE_CURVE('',#3076,#3077,#1413,.T.);
#3805=EDGE_CURVE('',#3077,#3073,#1414,.T.);
#3806=EDGE_CURVE('',#3078,#3079,#1415,.T.);
#3807=EDGE_CURVE('',#3079,#3080,#1416,.T.);
#3808=EDGE_CURVE('',#3080,#3081,#1417,.T.);
#3809=EDGE_CURVE('',#3081,#3078,#1418,.T.);
#3810=EDGE_CURVE('',#3082,#3083,#1419,.T.);
#3811=EDGE_CURVE('',#3083,#3084,#1420,.T.);
#3812=EDGE_CURVE('',#3084,#3085,#1421,.T.);
#3813=EDGE_CURVE('',#3085,#3082,#1422,.T.);
#3814=EDGE_CURVE('',#3086,#3087,#1423,.T.);
#3815=EDGE_CURVE('',#3087,#3088,#1424,.T.);
#3816=EDGE_CURVE('',#3088,#3089,#1425,.T.);
#3817=EDGE_CURVE('',#3089,#3090,#1426,.T.);
#3818=EDGE_CURVE('',#3090,#3091,#1427,.T.);
#3819=EDGE_CURVE('',#3091,#3086,#1428,.T.);
#3820=EDGE_CURVE('',#3092,#3093,#1429,.T.);
#3821=EDGE_CURVE('',#3093,#3094,#1430,.T.);
#3822=EDGE_CURVE('',#3094,#3095,#1431,.T.);
#3823=EDGE_CURVE('',#3095,#3096,#1432,.T.);
#3824=EDGE_CURVE('',#3096,#3097,#1433,.T.);
#3825=EDGE_CURVE('',#3097,#3092,#1434,.T.);
#3826=EDGE_CURVE('',#3098,#3099,#1435,.T.);
#3827=EDGE_CURVE('',#3099,#3100,#1436,.T.);
#3828=EDGE_CURVE('',#3100,#3101,#1437,.T.);
#3829=EDGE_CURVE('',#3101,#3102,#1438,.T.);
#3830=EDGE_CURVE('',#3102,#3103,#1439,.T.);
#3831=EDGE_CURVE('',#3103,#3098,#1440,.T.);
#3832=EDGE_CURVE('',#3104,#3105,#1441,.T.);
#3833=EDGE_CURVE('',#3105,#3106,#1442,.T.);
#3834=EDGE_CURVE('',#3106,#3107,#1443,.T.);
#3835=EDGE_CURVE('',#3107,#3108,#1444,.T.);
#3836=EDGE_CURVE('',#3108,#3109,#1445,.T.);
#3837=EDGE_CURVE('',#3109,#3104,#1446,.T.);
#3838=EDGE_CURVE('',#3110,#3111,#1447,.T.);
#3839=EDGE_CURVE('',#3111,#3112,#1448,.T.);
#3840=EDGE_CURVE('',#3112,#3113,#1449,.T.);
#3841=EDGE_CURVE('',#3113,#3114,#1450,.T.);
#3842=EDGE_CURVE('',#3114,#3115,#1451,.T.);
#3843=EDGE_CURVE('',#3115,#3110,#1452,.T.);
#3844=EDGE_CURVE('',#3116,#3117,#1453,.T.);
#3845=EDGE_CURVE('',#3117,#3118,#1454,.T.);
#3846=EDGE_CURVE('',#3118,#3119,#1455,.T.);
#3847=EDGE_CURVE('',#3119,#3120,#1456,.T.);
#3848=EDGE_CURVE('',#3120,#3121,#1457,.T.);
#3849=EDGE_CURVE('',#3121,#3116,#1458,.T.);
#3850=EDGE_CURVE('',#3122,#3123,#1459,.T.);
#3851=EDGE_CURVE('',#3123,#3124,#1460,.T.);
#3852=EDGE_CURVE('',#3124,#3125,#1461,.T.);
#3853=EDGE_CURVE('',#3125,#3126,#1462,.T.);
#3854=EDGE_CURVE('',#3126,#3127,#1463,.T.);
#3855=EDGE_CURVE('',#3127,#3122,#1464,.T.);
#3856=EDGE_CURVE('',#3128,#3129,#1465,.T.);
#3857=EDGE_CURVE('',#3129,#3130,#1466,.T.);
#3858=EDGE_CURVE('',#3130,#3131,#1467,.T.);
#3859=EDGE_CURVE('',#3131,#3132,#1468,.T.);
#3860=EDGE_CURVE('',#3132,#3133,#1469,.T.);
#3861=EDGE_CURVE('',#3133,#3128,#1470,.T.);
#3862=EDGE_CURVE('',#3134,#3135,#1471,.T.);
#3863=EDGE_CURVE('',#3135,#3136,#1472,.T.);
#3864=EDGE_CURVE('',#3136,#3137,#1473,.T.);
#3865=EDGE_CURVE('',#3137,#3138,#1474,.T.);
#3866=EDGE_CURVE('',#3138,#3139,#1475,.T.);
#3867=EDGE_CURVE('',#3139,#3134,#1476,.T.);
#3868=EDGE_CURVE('',#3140,#3141,#1477,.T.);
#3869=EDGE_CURVE('',#3141,#3142,#1478,.T.);
#3870=EDGE_CURVE('',#3142,#3143,#1479,.T.);
#3871=EDGE_CURVE('',#3143,#3144,#1480,.T.);
#3872=EDGE_CURVE('',#3144,#3145,#1481,.T.);
#3873=EDGE_CURVE('',#3145,#3140,#1482,.T.);
#3874=EDGE_CURVE('',#3146,#3147,#1483,.T.);
#3875=EDGE_CURVE('',#3147,#3148,#1484,.T.);
#3876=EDGE_CURVE('',#3148,#3149,#1485,.T.);
#3877=EDGE_CURVE('',#3149,#3150,#1486,.T.);
#3878=EDGE_CURVE('',#3150,#3151,#1487,.T.);
#3879=EDGE_CURVE('',#3151,#3146,#1488,.T.);
#3880=EDGE_CURVE('',#3152,#3153,#113,.T.);
#3881=EDGE_CURVE('',#3153,#3154,#114,.T.);
#3882=EDGE_CURVE('',#3154,#3155,#115,.T.);
#3883=EDGE_CURVE('',#3155,#3152,#116,.T.);
#3884=EDGE_CURVE('',#3156,#3157,#117,.T.);
#3885=EDGE_CURVE('',#3157,#3155,#1489,.T.);
#3886=EDGE_CURVE('',#3154,#2933,#1490,.T.);
#3887=EDGE_CURVE('',#2933,#3156,#1491,.T.);
#3888=EDGE_CURVE('',#3158,#2911,#118,.T.);
#3889=EDGE_CURVE('',#2911,#3157,#119,.T.);
#3890=EDGE_CURVE('',#3156,#3158,#120,.T.);
#3891=EDGE_CURVE('',#3159,#2910,#121,.T.);
#3892=EDGE_CURVE('',#3158,#2932,#1492,.T.);
#3893=EDGE_CURVE('',#2932,#3159,#1493,.T.);
#3894=EDGE_CURVE('',#3160,#3161,#122,.T.);
#3895=EDGE_CURVE('',#3161,#2910,#123,.T.);
#3896=EDGE_CURVE('',#3159,#3160,#124,.T.);
#3897=EDGE_CURVE('',#3162,#3163,#125,.T.);
#3898=EDGE_CURVE('',#3163,#3161,#1494,.T.);
#3899=EDGE_CURVE('',#3160,#2931,#1495,.T.);
#3900=EDGE_CURVE('',#2931,#3162,#1496,.T.);
#3901=EDGE_CURVE('',#3164,#3165,#126,.T.);
#3902=EDGE_CURVE('',#3165,#3163,#127,.T.);
#3903=EDGE_CURVE('',#3162,#3164,#128,.T.);
#3904=EDGE_CURVE('',#3164,#2934,#1497,.T.);
#3905=EDGE_CURVE('',#2934,#3153,#1498,.T.);
#3906=EDGE_CURVE('',#3152,#3165,#1499,.T.);
#3907=EDGE_CURVE('',#3166,#3163,#1500,.T.);
#3908=EDGE_CURVE('',#3167,#3166,#1501,.T.);
#3909=EDGE_CURVE('',#3161,#3167,#1502,.T.);
#3910=EDGE_CURVE('',#3165,#3168,#1503,.T.);
#3911=EDGE_CURVE('',#3166,#3168,#129,.T.);
#3912=EDGE_CURVE('',#3169,#3152,#1504,.T.);
#3913=EDGE_CURVE('',#3168,#3169,#1505,.T.);
#3914=EDGE_CURVE('',#3155,#3170,#1506,.T.);
#3915=EDGE_CURVE('',#3169,#3170,#130,.T.);
#3916=EDGE_CURVE('',#3170,#3171,#131,.T.);
#3917=EDGE_CURVE('',#3171,#3172,#132,.T.);
#3918=EDGE_CURVE('',#3172,#3169,#133,.T.);
#3919=EDGE_CURVE('',#3173,#3168,#134,.T.);
#3920=EDGE_CURVE('',#3172,#3173,#1507,.T.);
#3921=EDGE_CURVE('',#3174,#3166,#135,.T.);
#3922=EDGE_CURVE('',#3173,#3174,#136,.T.);
#3923=EDGE_CURVE('',#3175,#3167,#137,.T.);
#3924=EDGE_CURVE('',#3174,#3175,#1508,.T.);
#3925=EDGE_CURVE('',#3176,#2912,#138,.T.);
#3926=EDGE_CURVE('',#2912,#3167,#139,.T.);
#3927=EDGE_CURVE('',#3175,#3176,#140,.T.);
#3928=EDGE_CURVE('',#3177,#2913,#141,.T.);
#3929=EDGE_CURVE('',#3176,#3177,#1509,.T.);
#3930=EDGE_CURVE('',#3178,#3179,#142,.T.);
#3931=EDGE_CURVE('',#3179,#2913,#143,.T.);
#3932=EDGE_CURVE('',#3177,#3178,#144,.T.);
#3933=EDGE_CURVE('',#3170,#3179,#1510,.T.);
#3934=EDGE_CURVE('',#3178,#3171,#1511,.T.);
#3935=EDGE_CURVE('',#3179,#3157,#1512,.T.);
#3936=EDGE_CURVE('',#3180,#3181,#145,.T.);
#3937=EDGE_CURVE('',#3182,#3180,#1513,.T.);
#3938=EDGE_CURVE('',#3183,#3182,#146,.T.);
#3939=EDGE_CURVE('',#3184,#3183,#1514,.T.);
#3940=EDGE_CURVE('',#3185,#3184,#147,.T.);
#3941=EDGE_CURVE('',#3186,#3185,#1515,.T.);
#3942=EDGE_CURVE('',#3187,#3186,#148,.T.);
#3943=EDGE_CURVE('',#3181,#3187,#1516,.T.);
#3944=EDGE_CURVE('',#3188,#3189,#149,.T.);
#3945=EDGE_CURVE('',#3189,#3190,#150,.T.);
#3946=EDGE_CURVE('',#3190,#3191,#151,.T.);
#3947=EDGE_CURVE('',#3191,#3188,#152,.T.);
#3948=EDGE_CURVE('',#3192,#3193,#153,.T.);
#3949=EDGE_CURVE('',#3193,#3191,#1517,.T.);
#3950=EDGE_CURVE('',#3190,#3192,#1518,.T.);
#3951=EDGE_CURVE('',#3194,#3195,#154,.T.);
#3952=EDGE_CURVE('',#3195,#3193,#155,.T.);
#3953=EDGE_CURVE('',#3192,#3194,#156,.T.);
#3954=EDGE_CURVE('',#3196,#3197,#157,.T.);
#3955=EDGE_CURVE('',#3197,#3195,#1519,.T.);
#3956=EDGE_CURVE('',#3194,#3196,#1520,.T.);
#3957=EDGE_CURVE('',#3198,#3199,#158,.T.);
#3958=EDGE_CURVE('',#3199,#3197,#159,.T.);
#3959=EDGE_CURVE('',#3196,#3198,#160,.T.);
#3960=EDGE_CURVE('',#3200,#3201,#161,.T.);
#3961=EDGE_CURVE('',#3201,#3199,#1521,.T.);
#3962=EDGE_CURVE('',#3198,#3200,#1522,.T.);
#3963=EDGE_CURVE('',#3202,#3203,#162,.T.);
#3964=EDGE_CURVE('',#3203,#3201,#163,.T.);
#3965=EDGE_CURVE('',#3200,#3202,#164,.T.);
#3966=EDGE_CURVE('',#3188,#3203,#1523,.T.);
#3967=EDGE_CURVE('',#3202,#3189,#1524,.T.);
#3968=EDGE_CURVE('',#3204,#3201,#1525,.T.);
#3969=EDGE_CURVE('',#3205,#3204,#1526,.T.);
#3970=EDGE_CURVE('',#3199,#3205,#1527,.T.);
#3971=EDGE_CURVE('',#3203,#3206,#1528,.T.);
#3972=EDGE_CURVE('',#3204,#3206,#165,.T.);
#3973=EDGE_CURVE('',#3207,#3188,#1529,.T.);
#3974=EDGE_CURVE('',#3206,#3207,#1530,.T.);
#3975=EDGE_CURVE('',#3191,#3208,#1531,.T.);
#3976=EDGE_CURVE('',#3207,#3208,#166,.T.);
#3977=EDGE_CURVE('',#3209,#3210,#167,.T.);
#3978=EDGE_CURVE('',#3211,#3209,#1532,.T.);
#3979=EDGE_CURVE('',#3212,#3211,#168,.T.);
#3980=EDGE_CURVE('',#3213,#3212,#1533,.T.);
#3981=EDGE_CURVE('',#3214,#3213,#169,.T.);
#3982=EDGE_CURVE('',#3215,#3214,#1534,.T.);
#3983=EDGE_CURVE('',#3216,#3215,#170,.T.);
#3984=EDGE_CURVE('',#3210,#3216,#1535,.T.);
#3985=EDGE_CURVE('',#3208,#3217,#171,.T.);
#3986=EDGE_CURVE('',#3217,#3218,#172,.T.);
#3987=EDGE_CURVE('',#3218,#3207,#173,.T.);
#3988=EDGE_CURVE('',#3219,#3206,#174,.T.);
#3989=EDGE_CURVE('',#3218,#3219,#1536,.T.);
#3990=EDGE_CURVE('',#3220,#3204,#175,.T.);
#3991=EDGE_CURVE('',#3219,#3220,#176,.T.);
#3992=EDGE_CURVE('',#3221,#3205,#177,.T.);
#3993=EDGE_CURVE('',#3220,#3221,#1537,.T.);
#3994=EDGE_CURVE('',#3222,#3223,#178,.T.);
#3995=EDGE_CURVE('',#3223,#3205,#179,.T.);
#3996=EDGE_CURVE('',#3221,#3222,#180,.T.);
#3997=EDGE_CURVE('',#3224,#3225,#181,.T.);
#3998=EDGE_CURVE('',#3225,#3223,#1538,.T.);
#3999=EDGE_CURVE('',#3222,#3224,#1539,.T.);
#4000=EDGE_CURVE('',#3226,#3227,#182,.T.);
#4001=EDGE_CURVE('',#3227,#3225,#183,.T.);
#4002=EDGE_CURVE('',#3224,#3226,#184,.T.);
#4003=EDGE_CURVE('',#3226,#3217,#1540,.T.);
#4004=EDGE_CURVE('',#3208,#3227,#1541,.T.);
#4005=EDGE_CURVE('',#3223,#3197,#1542,.T.);
#4006=EDGE_CURVE('',#3195,#3225,#1543,.T.);
#4007=EDGE_CURVE('',#3227,#3193,#1544,.T.);
#4008=EDGE_CURVE('',#3228,#3228,#185,.T.);
#4009=EDGE_CURVE('',#3229,#2927,#186,.F.);
#4010=EDGE_CURVE('',#3214,#3229,#187,.T.);
#4011=EDGE_CURVE('',#2927,#3213,#188,.T.);
#4012=EDGE_CURVE('',#3230,#3184,#189,.T.);
#4013=EDGE_CURVE('',#2925,#3230,#190,.F.);
#4014=EDGE_CURVE('',#3185,#2925,#191,.T.);
#4015=EDGE_CURVE('',#3231,#3211,#192,.T.);
#4016=EDGE_CURVE('',#2928,#3231,#193,.F.);
#4017=EDGE_CURVE('',#3212,#2928,#194,.T.);
#4018=EDGE_CURVE('',#3232,#3233,#195,.F.);
#4019=EDGE_CURVE('',#3216,#3232,#196,.T.);
#4020=EDGE_CURVE('',#3233,#3215,#197,.T.);
#4021=EDGE_CURVE('',#3234,#3182,#198,.T.);
#4022=EDGE_CURVE('',#3235,#3234,#199,.F.);
#4023=EDGE_CURVE('',#3183,#3235,#200,.T.);
#4024=EDGE_CURVE('',#3236,#2926,#201,.F.);
#4025=EDGE_CURVE('',#3187,#3236,#202,.T.);
#4026=EDGE_CURVE('',#2926,#3186,#203,.T.);
#4027=EDGE_CURVE('',#3237,#3238,#204,.F.);
#4028=EDGE_CURVE('',#3209,#3237,#205,.T.);
#4029=EDGE_CURVE('',#3238,#3210,#206,.T.);
#4030=EDGE_CURVE('',#3237,#3231,#1545,.T.);
#4031=EDGE_CURVE('',#3232,#3238,#1546,.T.);
#4032=EDGE_CURVE('',#3239,#3181,#207,.T.);
#4033=EDGE_CURVE('',#3240,#3239,#208,.F.);
#4034=EDGE_CURVE('',#3180,#3240,#209,.T.);
#4035=EDGE_CURVE('',#3236,#3239,#1547,.T.);
#4036=EDGE_CURVE('',#3238,#3240,#1548,.T.);
#4037=EDGE_CURVE('',#3239,#3237,#1549,.T.);
#4038=EDGE_CURVE('',#3240,#3234,#1550,.T.);
#4039=EDGE_CURVE('',#3231,#3236,#1551,.T.);
#4040=EDGE_CURVE('',#3233,#3235,#1552,.T.);
#4041=EDGE_CURVE('',#3234,#3232,#1553,.T.);
#4042=EDGE_CURVE('',#3235,#3230,#1554,.T.);
#4043=EDGE_CURVE('',#3229,#3233,#1555,.T.);
#4044=EDGE_CURVE('',#3230,#3229,#1556,.T.);
#4045=EDGE_CURVE('',#3241,#3242,#1557,.T.);
#4046=EDGE_CURVE('',#3146,#3241,#1558,.T.);
#4047=EDGE_CURVE('',#3151,#3242,#1559,.T.);
#4048=EDGE_CURVE('',#3242,#3243,#1560,.T.);
#4049=EDGE_CURVE('',#3150,#3243,#1561,.T.);
#4050=EDGE_CURVE('',#3243,#3244,#1562,.T.);
#4051=EDGE_CURVE('',#3149,#3244,#1563,.T.);
#4052=EDGE_CURVE('',#3245,#3241,#1564,.T.);
#4053=EDGE_CURVE('',#3147,#3245,#1565,.T.);
#4054=EDGE_CURVE('',#3246,#3245,#1566,.T.);
#4055=EDGE_CURVE('',#3148,#3246,#1567,.T.);
#4056=EDGE_CURVE('',#3247,#3248,#1568,.T.);
#4057=EDGE_CURVE('',#3144,#3247,#1569,.T.);
#4058=EDGE_CURVE('',#3143,#3248,#1570,.T.);
#4059=EDGE_CURVE('',#3248,#3249,#1571,.T.);
#4060=EDGE_CURVE('',#3142,#3249,#1572,.T.);
#4061=EDGE_CURVE('',#3249,#3250,#1573,.T.);
#4062=EDGE_CURVE('',#3141,#3250,#1574,.T.);
#4063=EDGE_CURVE('',#3250,#3251,#1575,.T.);
#4064=EDGE_CURVE('',#3140,#3251,#1576,.T.);
#4065=EDGE_CURVE('',#3251,#3252,#1577,.T.);
#4066=EDGE_CURVE('',#3145,#3252,#1578,.T.);
#4067=EDGE_CURVE('',#3252,#3247,#1579,.T.);
#4068=EDGE_CURVE('',#3253,#3254,#1580,.T.);
#4069=EDGE_CURVE('',#3138,#3253,#1581,.T.);
#4070=EDGE_CURVE('',#3137,#3254,#1582,.T.);
#4071=EDGE_CURVE('',#3254,#3255,#1583,.T.);
#4072=EDGE_CURVE('',#3136,#3255,#1584,.T.);
#4073=EDGE_CURVE('',#3255,#3256,#1585,.T.);
#4074=EDGE_CURVE('',#3135,#3256,#1586,.T.);
#4075=EDGE_CURVE('',#3256,#3257,#1587,.T.);
#4076=EDGE_CURVE('',#3134,#3257,#1588,.T.);
#4077=EDGE_CURVE('',#3257,#3258,#1589,.T.);
#4078=EDGE_CURVE('',#3139,#3258,#1590,.T.);
#4079=EDGE_CURVE('',#3258,#3253,#1591,.T.);
#4080=EDGE_CURVE('',#3259,#3260,#1592,.T.);
#4081=EDGE_CURVE('',#3132,#3259,#1593,.T.);
#4082=EDGE_CURVE('',#3131,#3260,#1594,.T.);
#4083=EDGE_CURVE('',#3260,#3261,#1595,.T.);
#4084=EDGE_CURVE('',#3130,#3261,#1596,.T.);
#4085=EDGE_CURVE('',#3261,#3262,#1597,.T.);
#4086=EDGE_CURVE('',#3129,#3262,#1598,.T.);
#4087=EDGE_CURVE('',#3262,#3263,#1599,.T.);
#4088=EDGE_CURVE('',#3128,#3263,#1600,.T.);
#4089=EDGE_CURVE('',#3264,#3259,#1601,.T.);
#4090=EDGE_CURVE('',#3133,#3264,#1602,.T.);
#4091=EDGE_CURVE('',#3265,#3266,#1603,.T.);
#4092=EDGE_CURVE('',#3126,#3265,#1604,.T.);
#4093=EDGE_CURVE('',#3125,#3266,#1605,.T.);
#4094=EDGE_CURVE('',#3266,#3267,#1606,.T.);
#4095=EDGE_CURVE('',#3124,#3267,#1607,.T.);
#4096=EDGE_CURVE('',#3267,#3268,#1608,.T.);
#4097=EDGE_CURVE('',#3123,#3268,#1609,.T.);
#4098=EDGE_CURVE('',#3268,#3269,#1610,.T.);
#4099=EDGE_CURVE('',#3122,#3269,#1611,.T.);
#4100=EDGE_CURVE('',#3269,#3270,#1612,.T.);
#4101=EDGE_CURVE('',#3127,#3270,#1613,.T.);
#4102=EDGE_CURVE('',#3270,#3265,#1614,.T.);
#4103=EDGE_CURVE('',#3271,#3272,#1615,.T.);
#4104=EDGE_CURVE('',#3120,#3271,#1616,.T.);
#4105=EDGE_CURVE('',#3119,#3272,#1617,.T.);
#4106=EDGE_CURVE('',#3272,#3273,#1618,.T.);
#4107=EDGE_CURVE('',#3118,#3273,#1619,.T.);
#4108=EDGE_CURVE('',#3273,#3274,#1620,.T.);
#4109=EDGE_CURVE('',#3117,#3274,#1621,.T.);
#4110=EDGE_CURVE('',#3274,#3275,#1622,.T.);
#4111=EDGE_CURVE('',#3116,#3275,#1623,.T.);
#4112=EDGE_CURVE('',#3275,#3276,#1624,.T.);
#4113=EDGE_CURVE('',#3121,#3276,#1625,.T.);
#4114=EDGE_CURVE('',#3276,#3271,#1626,.T.);
#4115=EDGE_CURVE('',#3277,#3278,#1627,.T.);
#4116=EDGE_CURVE('',#3114,#3277,#1628,.T.);
#4117=EDGE_CURVE('',#3113,#3278,#1629,.T.);
#4118=EDGE_CURVE('',#3278,#3279,#1630,.T.);
#4119=EDGE_CURVE('',#3112,#3279,#1631,.T.);
#4120=EDGE_CURVE('',#3279,#3280,#1632,.T.);
#4121=EDGE_CURVE('',#3111,#3280,#1633,.T.);
#4122=EDGE_CURVE('',#3280,#3281,#1634,.T.);
#4123=EDGE_CURVE('',#3110,#3281,#1635,.T.);
#4124=EDGE_CURVE('',#3281,#3282,#1636,.T.);
#4125=EDGE_CURVE('',#3115,#3282,#1637,.T.);
#4126=EDGE_CURVE('',#3282,#3277,#1638,.T.);
#4127=EDGE_CURVE('',#3283,#3284,#1639,.T.);
#4128=EDGE_CURVE('',#3108,#3283,#1640,.T.);
#4129=EDGE_CURVE('',#3107,#3284,#1641,.T.);
#4130=EDGE_CURVE('',#3284,#3285,#1642,.T.);
#4131=EDGE_CURVE('',#3106,#3285,#1643,.T.);
#4132=EDGE_CURVE('',#3285,#3286,#1644,.T.);
#4133=EDGE_CURVE('',#3105,#3286,#1645,.T.);
#4134=EDGE_CURVE('',#3286,#3287,#1646,.T.);
#4135=EDGE_CURVE('',#3104,#3287,#1647,.T.);
#4136=EDGE_CURVE('',#3287,#3288,#1648,.T.);
#4137=EDGE_CURVE('',#3109,#3288,#1649,.T.);
#4138=EDGE_CURVE('',#3288,#3283,#1650,.T.);
#4139=EDGE_CURVE('',#3289,#3290,#1651,.T.);
#4140=EDGE_CURVE('',#3102,#3289,#1652,.T.);
#4141=EDGE_CURVE('',#3101,#3290,#1653,.T.);
#4142=EDGE_CURVE('',#3290,#3291,#1654,.T.);
#4143=EDGE_CURVE('',#3100,#3291,#1655,.T.);
#4144=EDGE_CURVE('',#3291,#3292,#1656,.T.);
#4145=EDGE_CURVE('',#3099,#3292,#1657,.T.);
#4146=EDGE_CURVE('',#3292,#3293,#1658,.T.);
#4147=EDGE_CURVE('',#3098,#3293,#1659,.T.);
#4148=EDGE_CURVE('',#3293,#3294,#1660,.T.);
#4149=EDGE_CURVE('',#3103,#3294,#1661,.T.);
#4150=EDGE_CURVE('',#3294,#3289,#1662,.T.);
#4151=EDGE_CURVE('',#3295,#3296,#1663,.T.);
#4152=EDGE_CURVE('',#3096,#3295,#1664,.T.);
#4153=EDGE_CURVE('',#3095,#3296,#1665,.T.);
#4154=EDGE_CURVE('',#3296,#3297,#1666,.T.);
#4155=EDGE_CURVE('',#3094,#3297,#1667,.T.);
#4156=EDGE_CURVE('',#3297,#3298,#1668,.T.);
#4157=EDGE_CURVE('',#3093,#3298,#1669,.T.);
#4158=EDGE_CURVE('',#3298,#3299,#1670,.T.);
#4159=EDGE_CURVE('',#3092,#3299,#1671,.T.);
#4160=EDGE_CURVE('',#3299,#3300,#1672,.T.);
#4161=EDGE_CURVE('',#3097,#3300,#1673,.T.);
#4162=EDGE_CURVE('',#3300,#3295,#1674,.T.);
#4163=EDGE_CURVE('',#3301,#3302,#1675,.T.);
#4164=EDGE_CURVE('',#3090,#3301,#1676,.T.);
#4165=EDGE_CURVE('',#3089,#3302,#1677,.T.);
#4166=EDGE_CURVE('',#3302,#3303,#1678,.T.);
#4167=EDGE_CURVE('',#3088,#3303,#1679,.T.);
#4168=EDGE_CURVE('',#3303,#3304,#1680,.T.);
#4169=EDGE_CURVE('',#3087,#3304,#1681,.T.);
#4170=EDGE_CURVE('',#3304,#3305,#1682,.T.);
#4171=EDGE_CURVE('',#3086,#3305,#1683,.T.);
#4172=EDGE_CURVE('',#3305,#3306,#1684,.T.);
#4173=EDGE_CURVE('',#3091,#3306,#1685,.T.);
#4174=EDGE_CURVE('',#3306,#3301,#1686,.T.);
#4175=EDGE_CURVE('',#3307,#3308,#1687,.T.);
#4176=EDGE_CURVE('',#3084,#3307,#1688,.T.);
#4177=EDGE_CURVE('',#3083,#3308,#1689,.T.);
#4178=EDGE_CURVE('',#3308,#3309,#1690,.T.);
#4179=EDGE_CURVE('',#3082,#3309,#1691,.T.);
#4180=EDGE_CURVE('',#3310,#3307,#1692,.T.);
#4181=EDGE_CURVE('',#3085,#3310,#1693,.T.);
#4182=EDGE_CURVE('',#3311,#3312,#1694,.T.);
#4183=EDGE_CURVE('',#3081,#3311,#1695,.T.);
#4184=EDGE_CURVE('',#3080,#3312,#1696,.T.);
#4185=EDGE_CURVE('',#3312,#3313,#1697,.T.);
#4186=EDGE_CURVE('',#3079,#3313,#1698,.T.);
#4187=EDGE_CURVE('',#3313,#3314,#1699,.T.);
#4188=EDGE_CURVE('',#3078,#3314,#1700,.T.);
#4189=EDGE_CURVE('',#3315,#3316,#1701,.T.);
#4190=EDGE_CURVE('',#3076,#3315,#1702,.T.);
#4191=EDGE_CURVE('',#3075,#3316,#1703,.T.);
#4192=EDGE_CURVE('',#3316,#3317,#1704,.T.);
#4193=EDGE_CURVE('',#3074,#3317,#1705,.T.);
#4194=EDGE_CURVE('',#3317,#3318,#1706,.T.);
#4195=EDGE_CURVE('',#3073,#3318,#1707,.T.);
#4196=EDGE_CURVE('',#3319,#3315,#1708,.T.);
#4197=EDGE_CURVE('',#3077,#3319,#1709,.T.);
#4198=EDGE_CURVE('',#3320,#3321,#1710,.T.);
#4199=EDGE_CURVE('',#3071,#3320,#1711,.T.);
#4200=EDGE_CURVE('',#3070,#3321,#1712,.T.);
#4201=EDGE_CURVE('',#3321,#3322,#1713,.T.);
#4202=EDGE_CURVE('',#3069,#3322,#1714,.T.);
#4203=EDGE_CURVE('',#3322,#3323,#1715,.T.);
#4204=EDGE_CURVE('',#3068,#3323,#1716,.T.);
#4205=EDGE_CURVE('',#3323,#3324,#1717,.T.);
#4206=EDGE_CURVE('',#3072,#3324,#1718,.T.);
#4207=EDGE_CURVE('',#3325,#3326,#1719,.T.);
#4208=EDGE_CURVE('',#3065,#3325,#1720,.T.);
#4209=EDGE_CURVE('',#3064,#3326,#1721,.T.);
#4210=EDGE_CURVE('',#3326,#3327,#1722,.T.);
#4211=EDGE_CURVE('',#3063,#3327,#1723,.T.);
#4212=EDGE_CURVE('',#3327,#3328,#1724,.T.);
#4213=EDGE_CURVE('',#3067,#3328,#1725,.T.);
#4214=EDGE_CURVE('',#3329,#3325,#1726,.T.);
#4215=EDGE_CURVE('',#3066,#3329,#1727,.T.);
#4216=EDGE_CURVE('',#3330,#3331,#1728,.T.);
#4217=EDGE_CURVE('',#3060,#3330,#1729,.T.);
#4218=EDGE_CURVE('',#3059,#3331,#1730,.T.);
#4219=EDGE_CURVE('',#3331,#3332,#1731,.T.);
#4220=EDGE_CURVE('',#3058,#3332,#1732,.T.);
#4221=EDGE_CURVE('',#3332,#3333,#1733,.T.);
#4222=EDGE_CURVE('',#3062,#3333,#1734,.T.);
#4223=EDGE_CURVE('',#3334,#3330,#1735,.T.);
#4224=EDGE_CURVE('',#3061,#3334,#1736,.T.);
#4225=EDGE_CURVE('',#3335,#3336,#1737,.T.);
#4226=EDGE_CURVE('',#3056,#3335,#1738,.T.);
#4227=EDGE_CURVE('',#3055,#3336,#1739,.T.);
#4228=EDGE_CURVE('',#3336,#3337,#1740,.T.);
#4229=EDGE_CURVE('',#3054,#3337,#1741,.T.);
#4230=EDGE_CURVE('',#3338,#3339,#1742,.T.);
#4231=EDGE_CURVE('',#3052,#3338,#1743,.T.);
#4232=EDGE_CURVE('',#3051,#3339,#1744,.T.);
#4233=EDGE_CURVE('',#3339,#3340,#1745,.T.);
#4234=EDGE_CURVE('',#3050,#3340,#1746,.T.);
#4235=EDGE_CURVE('',#3341,#3342,#1747,.T.);
#4236=EDGE_CURVE('',#3047,#3341,#1748,.T.);
#4237=EDGE_CURVE('',#3046,#3342,#1749,.T.);
#4238=EDGE_CURVE('',#3342,#3343,#1750,.T.);
#4239=EDGE_CURVE('',#3049,#3343,#1751,.T.);
#4240=EDGE_CURVE('',#3344,#3345,#1752,.T.);
#4241=EDGE_CURVE('',#3044,#3344,#1753,.T.);
#4242=EDGE_CURVE('',#3043,#3345,#1754,.T.);
#4243=EDGE_CURVE('',#3345,#3346,#1755,.T.);
#4244=EDGE_CURVE('',#3042,#3346,#1756,.T.);
#4245=EDGE_CURVE('',#3347,#3348,#1757,.T.);
#4246=EDGE_CURVE('',#3039,#3347,#1758,.T.);
#4247=EDGE_CURVE('',#3038,#3348,#1759,.T.);
#4248=EDGE_CURVE('',#3348,#3349,#1760,.T.);
#4249=EDGE_CURVE('',#3037,#3349,#1761,.T.);
#4250=EDGE_CURVE('',#3349,#3350,#1762,.T.);
#4251=EDGE_CURVE('',#3041,#3350,#1763,.T.);
#4252=EDGE_CURVE('',#3351,#3347,#1764,.T.);
#4253=EDGE_CURVE('',#3040,#3351,#1765,.T.);
#4254=EDGE_CURVE('',#3352,#3353,#1766,.T.);
#4255=EDGE_CURVE('',#3034,#3352,#1767,.T.);
#4256=EDGE_CURVE('',#3033,#3353,#1768,.T.);
#4257=EDGE_CURVE('',#3353,#3354,#1769,.T.);
#4258=EDGE_CURVE('',#3032,#3354,#1770,.T.);
#4259=EDGE_CURVE('',#3354,#3355,#1771,.T.);
#4260=EDGE_CURVE('',#3036,#3355,#1772,.T.);
#4261=EDGE_CURVE('',#3356,#3352,#1773,.T.);
#4262=EDGE_CURVE('',#3035,#3356,#1774,.T.);
#4263=EDGE_CURVE('',#3357,#3358,#1775,.T.);
#4264=EDGE_CURVE('',#3030,#3357,#1776,.T.);
#4265=EDGE_CURVE('',#3029,#3358,#1777,.T.);
#4266=EDGE_CURVE('',#3358,#3359,#1778,.T.);
#4267=EDGE_CURVE('',#3028,#3359,#1779,.T.);
#4268=EDGE_CURVE('',#3359,#3360,#1780,.T.);
#4269=EDGE_CURVE('',#3027,#3360,#1781,.T.);
#4270=EDGE_CURVE('',#3360,#3361,#1782,.T.);
#4271=EDGE_CURVE('',#3031,#3361,#1783,.T.);
#4272=EDGE_CURVE('',#3362,#3363,#1784,.T.);
#4273=EDGE_CURVE('',#3025,#3362,#1785,.T.);
#4274=EDGE_CURVE('',#3024,#3363,#1786,.T.);
#4275=EDGE_CURVE('',#3363,#3364,#1787,.T.);
#4276=EDGE_CURVE('',#3023,#3364,#1788,.T.);
#4277=EDGE_CURVE('',#3364,#3365,#1789,.T.);
#4278=EDGE_CURVE('',#3022,#3365,#1790,.T.);
#4279=EDGE_CURVE('',#3365,#3366,#1791,.T.);
#4280=EDGE_CURVE('',#3026,#3366,#1792,.T.);
#4281=EDGE_CURVE('',#3367,#3368,#1793,.T.);
#4282=EDGE_CURVE('',#3021,#3367,#1794,.T.);
#4283=EDGE_CURVE('',#3020,#3368,#1795,.T.);
#4284=EDGE_CURVE('',#3368,#3369,#1796,.T.);
#4285=EDGE_CURVE('',#3019,#3369,#1797,.T.);
#4286=EDGE_CURVE('',#3369,#3370,#1798,.T.);
#4287=EDGE_CURVE('',#3018,#3370,#1799,.T.);
#4288=EDGE_CURVE('',#3371,#3372,#1800,.T.);
#4289=EDGE_CURVE('',#3016,#3371,#1801,.T.);
#4290=EDGE_CURVE('',#3015,#3372,#1802,.T.);
#4291=EDGE_CURVE('',#3372,#3373,#1803,.T.);
#4292=EDGE_CURVE('',#3014,#3373,#1804,.T.);
#4293=EDGE_CURVE('',#3374,#3371,#1805,.T.);
#4294=EDGE_CURVE('',#3017,#3374,#1806,.T.);
#4295=EDGE_CURVE('',#3375,#3376,#1807,.T.);
#4296=EDGE_CURVE('',#3012,#3375,#1808,.T.);
#4297=EDGE_CURVE('',#3011,#3376,#1809,.T.);
#4298=EDGE_CURVE('',#3376,#3377,#1810,.T.);
#4299=EDGE_CURVE('',#3010,#3377,#1811,.T.);
#4300=EDGE_CURVE('',#3377,#3378,#1812,.T.);
#4301=EDGE_CURVE('',#3009,#3378,#1813,.T.);
#4302=EDGE_CURVE('',#3378,#3379,#1814,.T.);
#4303=EDGE_CURVE('',#3008,#3379,#1815,.T.);
#4304=EDGE_CURVE('',#3379,#3380,#1816,.T.);
#4305=EDGE_CURVE('',#3013,#3380,#1817,.T.);
#4306=EDGE_CURVE('',#3380,#3375,#1818,.T.);
#4307=EDGE_CURVE('',#3381,#3382,#1819,.T.);
#4308=EDGE_CURVE('',#3006,#3381,#1820,.T.);
#4309=EDGE_CURVE('',#3005,#3382,#1821,.T.);
#4310=EDGE_CURVE('',#3382,#3383,#1822,.T.);
#4311=EDGE_CURVE('',#3004,#3383,#1823,.T.);
#4312=EDGE_CURVE('',#3383,#3384,#1824,.T.);
#4313=EDGE_CURVE('',#3003,#3384,#1825,.T.);
#4314=EDGE_CURVE('',#3384,#3385,#1826,.T.);
#4315=EDGE_CURVE('',#3002,#3385,#1827,.T.);
#4316=EDGE_CURVE('',#3385,#3386,#1828,.T.);
#4317=EDGE_CURVE('',#3007,#3386,#1829,.T.);
#4318=EDGE_CURVE('',#3386,#3381,#1830,.T.);
#4319=EDGE_CURVE('',#3387,#3388,#1831,.T.);
#4320=EDGE_CURVE('',#3000,#3387,#1832,.T.);
#4321=EDGE_CURVE('',#2999,#3388,#1833,.T.);
#4322=EDGE_CURVE('',#3388,#3389,#1834,.T.);
#4323=EDGE_CURVE('',#2998,#3389,#1835,.T.);
#4324=EDGE_CURVE('',#3389,#3390,#1836,.T.);
#4325=EDGE_CURVE('',#2997,#3390,#1837,.T.);
#4326=EDGE_CURVE('',#3390,#3391,#1838,.T.);
#4327=EDGE_CURVE('',#2996,#3391,#1839,.T.);
#4328=EDGE_CURVE('',#3391,#3392,#1840,.T.);
#4329=EDGE_CURVE('',#3001,#3392,#1841,.T.);
#4330=EDGE_CURVE('',#3392,#3387,#1842,.T.);
#4331=EDGE_CURVE('',#3393,#3394,#1843,.T.);
#4332=EDGE_CURVE('',#2994,#3393,#1844,.T.);
#4333=EDGE_CURVE('',#2993,#3394,#1845,.T.);
#4334=EDGE_CURVE('',#3394,#3395,#1846,.T.);
#4335=EDGE_CURVE('',#2992,#3395,#1847,.T.);
#4336=EDGE_CURVE('',#3395,#3396,#1848,.T.);
#4337=EDGE_CURVE('',#2991,#3396,#1849,.T.);
#4338=EDGE_CURVE('',#3396,#3397,#1850,.T.);
#4339=EDGE_CURVE('',#2990,#3397,#1851,.T.);
#4340=EDGE_CURVE('',#3397,#3398,#1852,.T.);
#4341=EDGE_CURVE('',#2995,#3398,#1853,.T.);
#4342=EDGE_CURVE('',#3398,#3393,#1854,.T.);
#4343=EDGE_CURVE('',#3399,#3400,#1855,.T.);
#4344=EDGE_CURVE('',#2988,#3399,#1856,.T.);
#4345=EDGE_CURVE('',#2987,#3400,#1857,.T.);
#4346=EDGE_CURVE('',#3400,#3401,#1858,.T.);
#4347=EDGE_CURVE('',#2986,#3401,#1859,.T.);
#4348=EDGE_CURVE('',#3401,#3402,#1860,.T.);
#4349=EDGE_CURVE('',#2985,#3402,#1861,.T.);
#4350=EDGE_CURVE('',#3402,#3403,#1862,.T.);
#4351=EDGE_CURVE('',#2984,#3403,#1863,.T.);
#4352=EDGE_CURVE('',#3403,#3404,#1864,.T.);
#4353=EDGE_CURVE('',#2989,#3404,#1865,.T.);
#4354=EDGE_CURVE('',#3404,#3399,#1866,.T.);
#4355=EDGE_CURVE('',#3405,#3406,#1867,.T.);
#4356=EDGE_CURVE('',#2978,#3405,#1868,.T.);
#4357=EDGE_CURVE('',#2983,#3406,#1869,.T.);
#4358=EDGE_CURVE('',#3406,#3407,#1870,.T.);
#4359=EDGE_CURVE('',#2982,#3407,#1871,.T.);
#4360=EDGE_CURVE('',#3407,#3408,#1872,.T.);
#4361=EDGE_CURVE('',#2981,#3408,#1873,.T.);
#4362=EDGE_CURVE('',#3409,#3405,#1874,.T.);
#4363=EDGE_CURVE('',#2979,#3409,#1875,.T.);
#4364=EDGE_CURVE('',#3410,#3409,#1876,.T.);
#4365=EDGE_CURVE('',#2980,#3410,#1877,.T.);
#4366=EDGE_CURVE('',#3411,#3412,#1878,.T.);
#4367=EDGE_CURVE('',#2972,#3411,#1879,.T.);
#4368=EDGE_CURVE('',#2977,#3412,#1880,.T.);
#4369=EDGE_CURVE('',#3412,#3413,#1881,.T.);
#4370=EDGE_CURVE('',#2976,#3413,#1882,.T.);
#4371=EDGE_CURVE('',#3413,#3414,#1883,.T.);
#4372=EDGE_CURVE('',#2975,#3414,#1884,.T.);
#4373=EDGE_CURVE('',#3415,#3411,#1885,.T.);
#4374=EDGE_CURVE('',#2973,#3415,#1886,.T.);
#4375=EDGE_CURVE('',#3416,#3415,#1887,.T.);
#4376=EDGE_CURVE('',#2974,#3416,#1888,.T.);
#4377=EDGE_CURVE('',#3417,#3418,#1889,.T.);
#4378=EDGE_CURVE('',#2970,#3417,#1890,.T.);
#4379=EDGE_CURVE('',#2969,#3418,#1891,.T.);
#4380=EDGE_CURVE('',#3418,#3419,#1892,.T.);
#4381=EDGE_CURVE('',#2968,#3419,#1893,.T.);
#4382=EDGE_CURVE('',#3419,#3420,#1894,.T.);
#4383=EDGE_CURVE('',#2967,#3420,#1895,.T.);
#4384=EDGE_CURVE('',#3420,#3421,#1896,.T.);
#4385=EDGE_CURVE('',#2966,#3421,#1897,.T.);
#4386=EDGE_CURVE('',#3421,#3422,#1898,.T.);
#4387=EDGE_CURVE('',#2971,#3422,#1899,.T.);
#4388=EDGE_CURVE('',#3422,#3417,#1900,.T.);
#4389=EDGE_CURVE('',#3423,#3424,#1901,.T.);
#4390=EDGE_CURVE('',#2964,#3423,#1902,.T.);
#4391=EDGE_CURVE('',#2963,#3424,#1903,.T.);
#4392=EDGE_CURVE('',#3424,#3425,#1904,.T.);
#4393=EDGE_CURVE('',#2962,#3425,#1905,.T.);
#4394=EDGE_CURVE('',#3425,#3426,#1906,.T.);
#4395=EDGE_CURVE('',#2961,#3426,#1907,.T.);
#4396=EDGE_CURVE('',#3426,#3427,#1908,.T.);
#4397=EDGE_CURVE('',#2960,#3427,#1909,.T.);
#4398=EDGE_CURVE('',#3427,#3428,#1910,.T.);
#4399=EDGE_CURVE('',#2965,#3428,#1911,.T.);
#4400=EDGE_CURVE('',#3428,#3423,#1912,.T.);
#4401=EDGE_CURVE('',#3429,#3430,#1913,.T.);
#4402=EDGE_CURVE('',#2958,#3429,#1914,.T.);
#4403=EDGE_CURVE('',#2957,#3430,#1915,.T.);
#4404=EDGE_CURVE('',#3430,#3431,#1916,.T.);
#4405=EDGE_CURVE('',#2956,#3431,#1917,.T.);
#4406=EDGE_CURVE('',#3431,#3432,#1918,.T.);
#4407=EDGE_CURVE('',#2955,#3432,#1919,.T.);
#4408=EDGE_CURVE('',#3432,#3433,#1920,.T.);
#4409=EDGE_CURVE('',#2954,#3433,#1921,.T.);
#4410=EDGE_CURVE('',#3434,#3429,#1922,.T.);
#4411=EDGE_CURVE('',#2959,#3434,#1923,.T.);
#4412=EDGE_CURVE('',#3435,#3436,#1924,.T.);
#4413=EDGE_CURVE('',#2952,#3435,#1925,.T.);
#4414=EDGE_CURVE('',#2951,#3436,#1926,.T.);
#4415=EDGE_CURVE('',#3436,#3437,#1927,.T.);
#4416=EDGE_CURVE('',#2950,#3437,#1928,.T.);
#4417=EDGE_CURVE('',#3437,#3438,#1929,.T.);
#4418=EDGE_CURVE('',#2949,#3438,#1930,.T.);
#4419=EDGE_CURVE('',#3438,#3439,#1931,.T.);
#4420=EDGE_CURVE('',#2948,#3439,#1932,.T.);
#4421=EDGE_CURVE('',#3439,#3440,#1933,.T.);
#4422=EDGE_CURVE('',#2953,#3440,#1934,.T.);
#4423=EDGE_CURVE('',#3440,#3435,#1935,.T.);
#4424=EDGE_CURVE('',#3441,#3442,#1936,.T.);
#4425=EDGE_CURVE('',#2946,#3441,#1937,.T.);
#4426=EDGE_CURVE('',#2945,#3442,#1938,.T.);
#4427=EDGE_CURVE('',#3442,#3443,#1939,.T.);
#4428=EDGE_CURVE('',#2944,#3443,#1940,.T.);
#4429=EDGE_CURVE('',#3443,#3444,#1941,.T.);
#4430=EDGE_CURVE('',#2943,#3444,#1942,.T.);
#4431=EDGE_CURVE('',#3444,#3445,#1943,.T.);
#4432=EDGE_CURVE('',#2942,#3445,#1944,.T.);
#4433=EDGE_CURVE('',#3446,#3441,#1945,.T.);
#4434=EDGE_CURVE('',#2947,#3446,#1946,.T.);
#4435=EDGE_CURVE('',#3447,#3448,#1947,.T.);
#4436=EDGE_CURVE('',#3057,#3448,#1948,.T.);
#4437=EDGE_CURVE('',#3366,#3335,#1949,.T.);
#4438=EDGE_CURVE('',#3318,#3362,#1950,.T.);
#4439=EDGE_CURVE('',#3324,#3319,#1951,.T.);
#4440=EDGE_CURVE('',#3361,#3320,#1952,.T.);
#4441=EDGE_CURVE('',#3346,#3357,#1953,.T.);
#4442=EDGE_CURVE('',#3045,#3447,#1954,.T.);
#4443=EDGE_CURVE('',#3448,#3449,#1955,.T.);
#4444=EDGE_CURVE('',#3053,#3449,#1956,.T.);
#4445=EDGE_CURVE('',#3414,#3338,#1957,.T.);
#4446=EDGE_CURVE('',#3373,#3416,#1958,.T.);
#4447=EDGE_CURVE('',#3244,#3374,#1959,.T.);
#4448=EDGE_CURVE('',#3309,#3246,#1960,.T.);
#4449=EDGE_CURVE('',#3408,#3310,#1961,.T.);
#4450=EDGE_CURVE('',#3337,#3410,#1962,.T.);
#4451=EDGE_CURVE('',#3450,#3447,#1963,.T.);
#4452=EDGE_CURVE('',#3263,#3344,#1964,.T.);
#4453=EDGE_CURVE('',#3370,#3264,#1965,.T.);
#4454=EDGE_CURVE('',#3445,#3367,#1966,.T.);
#4455=EDGE_CURVE('',#3314,#3446,#1967,.T.);
#4456=EDGE_CURVE('',#3433,#3311,#1968,.T.);
#4457=EDGE_CURVE('',#3343,#3434,#1969,.T.);
#4458=EDGE_CURVE('',#3450,#3048,#1970,.T.);
#4459=EDGE_CURVE('',#3340,#3329,#1971,.T.);
#4460=EDGE_CURVE('',#3328,#3356,#1972,.T.);
#4461=EDGE_CURVE('',#3355,#3334,#1973,.T.);
#4462=EDGE_CURVE('',#3333,#3351,#1974,.T.);
#4463=EDGE_CURVE('',#3350,#3341,#1975,.T.);
#4464=EDGE_CURVE('',#3451,#3452,#210,.T.);
#4465=EDGE_CURVE('',#3452,#3451,#211,.T.);
#4466=EDGE_CURVE('',#3453,#3454,#212,.T.);
#4467=EDGE_CURVE('',#3454,#3453,#213,.T.);
#4468=EDGE_CURVE('',#3455,#3456,#214,.T.);
#4469=EDGE_CURVE('',#3456,#3455,#215,.T.);
#4470=EDGE_CURVE('',#3456,#3452,#216,.T.);
#4471=EDGE_CURVE('',#3454,#3228,#1976,.T.);
#4472=EDGE_CURVE('',#3449,#3450,#1977,.T.);
#4473=ORIENTED_EDGE('',*,*,#3457,.F.);
#4474=ORIENTED_EDGE('',*,*,#3458,.T.);
#4475=ORIENTED_EDGE('',*,*,#3459,.T.);
#4476=ORIENTED_EDGE('',*,*,#3460,.F.);
#4477=ORIENTED_EDGE('',*,*,#3461,.F.);
#4478=ORIENTED_EDGE('',*,*,#3462,.T.);
#4479=ORIENTED_EDGE('',*,*,#3463,.T.);
#4480=ORIENTED_EDGE('',*,*,#3458,.F.);
#4481=ORIENTED_EDGE('',*,*,#3464,.F.);
#4482=ORIENTED_EDGE('',*,*,#3465,.T.);
#4483=ORIENTED_EDGE('',*,*,#3466,.T.);
#4484=ORIENTED_EDGE('',*,*,#3462,.F.);
#4485=ORIENTED_EDGE('',*,*,#3467,.F.);
#4486=ORIENTED_EDGE('',*,*,#3460,.T.);
#4487=ORIENTED_EDGE('',*,*,#3468,.T.);
#4488=ORIENTED_EDGE('',*,*,#3465,.F.);
#4489=ORIENTED_EDGE('',*,*,#3468,.F.);
#4490=ORIENTED_EDGE('',*,*,#3459,.F.);
#4491=ORIENTED_EDGE('',*,*,#3463,.F.);
#4492=ORIENTED_EDGE('',*,*,#3466,.F.);
#4493=ORIENTED_EDGE('',*,*,#3469,.F.);
#4494=ORIENTED_EDGE('',*,*,#3470,.T.);
#4495=ORIENTED_EDGE('',*,*,#3471,.T.);
#4496=ORIENTED_EDGE('',*,*,#3472,.F.);
#4497=ORIENTED_EDGE('',*,*,#3473,.F.);
#4498=ORIENTED_EDGE('',*,*,#3474,.T.);
#4499=ORIENTED_EDGE('',*,*,#3475,.T.);
#4500=ORIENTED_EDGE('',*,*,#3470,.F.);
#4501=ORIENTED_EDGE('',*,*,#3476,.F.);
#4502=ORIENTED_EDGE('',*,*,#3477,.T.);
#4503=ORIENTED_EDGE('',*,*,#3478,.T.);
#4504=ORIENTED_EDGE('',*,*,#3474,.F.);
#4505=ORIENTED_EDGE('',*,*,#3479,.F.);
#4506=ORIENTED_EDGE('',*,*,#3480,.T.);
#4507=ORIENTED_EDGE('',*,*,#3481,.T.);
#4508=ORIENTED_EDGE('',*,*,#3477,.F.);
#4509=ORIENTED_EDGE('',*,*,#3482,.F.);
#4510=ORIENTED_EDGE('',*,*,#3483,.T.);
#4511=ORIENTED_EDGE('',*,*,#3484,.T.);
#4512=ORIENTED_EDGE('',*,*,#3480,.F.);
#4513=ORIENTED_EDGE('',*,*,#3485,.F.);
#4514=ORIENTED_EDGE('',*,*,#3486,.T.);
#4515=ORIENTED_EDGE('',*,*,#3487,.T.);
#4516=ORIENTED_EDGE('',*,*,#3483,.F.);
#4517=ORIENTED_EDGE('',*,*,#3488,.F.);
#4518=ORIENTED_EDGE('',*,*,#3489,.T.);
#4519=ORIENTED_EDGE('',*,*,#3490,.T.);
#4520=ORIENTED_EDGE('',*,*,#3486,.F.);
#4521=ORIENTED_EDGE('',*,*,#3491,.F.);
#4522=ORIENTED_EDGE('',*,*,#3492,.T.);
#4523=ORIENTED_EDGE('',*,*,#3493,.T.);
#4524=ORIENTED_EDGE('',*,*,#3489,.F.);
#4525=ORIENTED_EDGE('',*,*,#3494,.F.);
#4526=ORIENTED_EDGE('',*,*,#3495,.T.);
#4527=ORIENTED_EDGE('',*,*,#3496,.T.);
#4528=ORIENTED_EDGE('',*,*,#3492,.F.);
#4529=ORIENTED_EDGE('',*,*,#3497,.F.);
#4530=ORIENTED_EDGE('',*,*,#3498,.T.);
#4531=ORIENTED_EDGE('',*,*,#3499,.T.);
#4532=ORIENTED_EDGE('',*,*,#3495,.F.);
#4533=ORIENTED_EDGE('',*,*,#3500,.F.);
#4534=ORIENTED_EDGE('',*,*,#3501,.T.);
#4535=ORIENTED_EDGE('',*,*,#3502,.T.);
#4536=ORIENTED_EDGE('',*,*,#3498,.F.);
#4537=ORIENTED_EDGE('',*,*,#3503,.F.);
#4538=ORIENTED_EDGE('',*,*,#3504,.T.);
#4539=ORIENTED_EDGE('',*,*,#3505,.T.);
#4540=ORIENTED_EDGE('',*,*,#3501,.F.);
#4541=ORIENTED_EDGE('',*,*,#3506,.F.);
#4542=ORIENTED_EDGE('',*,*,#3472,.T.);
#4543=ORIENTED_EDGE('',*,*,#3507,.T.);
#4544=ORIENTED_EDGE('',*,*,#3504,.F.);
#4545=ORIENTED_EDGE('',*,*,#3507,.F.);
#4546=ORIENTED_EDGE('',*,*,#3471,.F.);
#4547=ORIENTED_EDGE('',*,*,#3475,.F.);
#4548=ORIENTED_EDGE('',*,*,#3478,.F.);
#4549=ORIENTED_EDGE('',*,*,#3481,.F.);
#4550=ORIENTED_EDGE('',*,*,#3484,.F.);
#4551=ORIENTED_EDGE('',*,*,#3487,.F.);
#4552=ORIENTED_EDGE('',*,*,#3490,.F.);
#4553=ORIENTED_EDGE('',*,*,#3493,.F.);
#4554=ORIENTED_EDGE('',*,*,#3496,.F.);
#4555=ORIENTED_EDGE('',*,*,#3499,.F.);
#4556=ORIENTED_EDGE('',*,*,#3502,.F.);
#4557=ORIENTED_EDGE('',*,*,#3505,.F.);
#4558=ORIENTED_EDGE('',*,*,#3508,.F.);
#4559=ORIENTED_EDGE('',*,*,#3509,.T.);
#4560=ORIENTED_EDGE('',*,*,#3510,.T.);
#4561=ORIENTED_EDGE('',*,*,#3511,.F.);
#4562=ORIENTED_EDGE('',*,*,#3512,.F.);
#4563=ORIENTED_EDGE('',*,*,#3513,.T.);
#4564=ORIENTED_EDGE('',*,*,#3514,.T.);
#4565=ORIENTED_EDGE('',*,*,#3509,.F.);
#4566=ORIENTED_EDGE('',*,*,#3515,.F.);
#4567=ORIENTED_EDGE('',*,*,#3516,.T.);
#4568=ORIENTED_EDGE('',*,*,#3517,.T.);
#4569=ORIENTED_EDGE('',*,*,#3513,.F.);
#4570=ORIENTED_EDGE('',*,*,#3518,.F.);
#4571=ORIENTED_EDGE('',*,*,#3519,.T.);
#4572=ORIENTED_EDGE('',*,*,#3520,.T.);
#4573=ORIENTED_EDGE('',*,*,#3516,.F.);
#4574=ORIENTED_EDGE('',*,*,#3521,.F.);
#4575=ORIENTED_EDGE('',*,*,#3522,.T.);
#4576=ORIENTED_EDGE('',*,*,#3523,.T.);
#4577=ORIENTED_EDGE('',*,*,#3519,.F.);
#4578=ORIENTED_EDGE('',*,*,#3524,.F.);
#4579=ORIENTED_EDGE('',*,*,#3525,.T.);
#4580=ORIENTED_EDGE('',*,*,#3526,.T.);
#4581=ORIENTED_EDGE('',*,*,#3522,.F.);
#4582=ORIENTED_EDGE('',*,*,#3527,.F.);
#4583=ORIENTED_EDGE('',*,*,#3528,.T.);
#4584=ORIENTED_EDGE('',*,*,#3529,.T.);
#4585=ORIENTED_EDGE('',*,*,#3525,.F.);
#4586=ORIENTED_EDGE('',*,*,#3530,.F.);
#4587=ORIENTED_EDGE('',*,*,#3531,.T.);
#4588=ORIENTED_EDGE('',*,*,#3532,.T.);
#4589=ORIENTED_EDGE('',*,*,#3528,.F.);
#4590=ORIENTED_EDGE('',*,*,#3533,.F.);
#4591=ORIENTED_EDGE('',*,*,#3534,.T.);
#4592=ORIENTED_EDGE('',*,*,#3535,.T.);
#4593=ORIENTED_EDGE('',*,*,#3531,.F.);
#4594=ORIENTED_EDGE('',*,*,#3536,.F.);
#4595=ORIENTED_EDGE('',*,*,#3537,.T.);
#4596=ORIENTED_EDGE('',*,*,#3538,.T.);
#4597=ORIENTED_EDGE('',*,*,#3534,.F.);
#4598=ORIENTED_EDGE('',*,*,#3539,.F.);
#4599=ORIENTED_EDGE('',*,*,#3540,.T.);
#4600=ORIENTED_EDGE('',*,*,#3541,.T.);
#4601=ORIENTED_EDGE('',*,*,#3537,.F.);
#4602=ORIENTED_EDGE('',*,*,#3542,.F.);
#4603=ORIENTED_EDGE('',*,*,#3543,.T.);
#4604=ORIENTED_EDGE('',*,*,#3544,.T.);
#4605=ORIENTED_EDGE('',*,*,#3540,.F.);
#4606=ORIENTED_EDGE('',*,*,#3545,.F.);
#4607=ORIENTED_EDGE('',*,*,#3546,.T.);
#4608=ORIENTED_EDGE('',*,*,#3547,.T.);
#4609=ORIENTED_EDGE('',*,*,#3543,.F.);
#4610=ORIENTED_EDGE('',*,*,#3548,.F.);
#4611=ORIENTED_EDGE('',*,*,#3549,.T.);
#4612=ORIENTED_EDGE('',*,*,#3550,.T.);
#4613=ORIENTED_EDGE('',*,*,#3546,.F.);
#4614=ORIENTED_EDGE('',*,*,#3551,.F.);
#4615=ORIENTED_EDGE('',*,*,#3552,.T.);
#4616=ORIENTED_EDGE('',*,*,#3553,.T.);
#4617=ORIENTED_EDGE('',*,*,#3549,.F.);
#4618=ORIENTED_EDGE('',*,*,#3554,.F.);
#4619=ORIENTED_EDGE('',*,*,#3511,.T.);
#4620=ORIENTED_EDGE('',*,*,#3555,.T.);
#4621=ORIENTED_EDGE('',*,*,#3552,.F.);
#4622=ORIENTED_EDGE('',*,*,#3555,.F.);
#4623=ORIENTED_EDGE('',*,*,#3510,.F.);
#4624=ORIENTED_EDGE('',*,*,#3514,.F.);
#4625=ORIENTED_EDGE('',*,*,#3517,.F.);
#4626=ORIENTED_EDGE('',*,*,#3520,.F.);
#4627=ORIENTED_EDGE('',*,*,#3523,.F.);
#4628=ORIENTED_EDGE('',*,*,#3526,.F.);
#4629=ORIENTED_EDGE('',*,*,#3529,.F.);
#4630=ORIENTED_EDGE('',*,*,#3532,.F.);
#4631=ORIENTED_EDGE('',*,*,#3535,.F.);
#4632=ORIENTED_EDGE('',*,*,#3538,.F.);
#4633=ORIENTED_EDGE('',*,*,#3541,.F.);
#4634=ORIENTED_EDGE('',*,*,#3544,.F.);
#4635=ORIENTED_EDGE('',*,*,#3547,.F.);
#4636=ORIENTED_EDGE('',*,*,#3550,.F.);
#4637=ORIENTED_EDGE('',*,*,#3553,.F.);
#4638=ORIENTED_EDGE('',*,*,#3556,.F.);
#4639=ORIENTED_EDGE('',*,*,#3557,.T.);
#4640=ORIENTED_EDGE('',*,*,#3558,.T.);
#4641=ORIENTED_EDGE('',*,*,#3559,.F.);
#4642=ORIENTED_EDGE('',*,*,#3560,.F.);
#4643=ORIENTED_EDGE('',*,*,#3561,.T.);
#4644=ORIENTED_EDGE('',*,*,#3562,.T.);
#4645=ORIENTED_EDGE('',*,*,#3557,.F.);
#4646=ORIENTED_EDGE('',*,*,#3563,.F.);
#4647=ORIENTED_EDGE('',*,*,#3564,.T.);
#4648=ORIENTED_EDGE('',*,*,#3565,.T.);
#4649=ORIENTED_EDGE('',*,*,#3561,.F.);
#4650=ORIENTED_EDGE('',*,*,#3566,.F.);
#4651=ORIENTED_EDGE('',*,*,#3559,.T.);
#4652=ORIENTED_EDGE('',*,*,#3567,.T.);
#4653=ORIENTED_EDGE('',*,*,#3564,.F.);
#4654=ORIENTED_EDGE('',*,*,#3567,.F.);
#4655=ORIENTED_EDGE('',*,*,#3558,.F.);
#4656=ORIENTED_EDGE('',*,*,#3562,.F.);
#4657=ORIENTED_EDGE('',*,*,#3565,.F.);
#4658=ORIENTED_EDGE('',*,*,#3568,.F.);
#4659=ORIENTED_EDGE('',*,*,#3569,.T.);
#4660=ORIENTED_EDGE('',*,*,#3570,.T.);
#4661=ORIENTED_EDGE('',*,*,#3571,.F.);
#4662=ORIENTED_EDGE('',*,*,#3572,.F.);
#4663=ORIENTED_EDGE('',*,*,#3571,.T.);
#4664=ORIENTED_EDGE('',*,*,#3573,.T.);
#4665=ORIENTED_EDGE('',*,*,#3574,.F.);
#4666=ORIENTED_EDGE('',*,*,#3575,.F.);
#4667=ORIENTED_EDGE('',*,*,#3574,.T.);
#4668=ORIENTED_EDGE('',*,*,#3576,.T.);
#4669=ORIENTED_EDGE('',*,*,#3577,.F.);
#4670=ORIENTED_EDGE('',*,*,#3578,.F.);
#4671=ORIENTED_EDGE('',*,*,#3577,.T.);
#4672=ORIENTED_EDGE('',*,*,#3579,.T.);
#4673=ORIENTED_EDGE('',*,*,#3580,.F.);
#4674=ORIENTED_EDGE('',*,*,#3581,.F.);
#4675=ORIENTED_EDGE('',*,*,#3580,.T.);
#4676=ORIENTED_EDGE('',*,*,#3582,.T.);
#4677=ORIENTED_EDGE('',*,*,#3583,.F.);
#4678=ORIENTED_EDGE('',*,*,#3584,.F.);
#4679=ORIENTED_EDGE('',*,*,#3583,.T.);
#4680=ORIENTED_EDGE('',*,*,#3585,.T.);
#4681=ORIENTED_EDGE('',*,*,#3569,.F.);
#4682=ORIENTED_EDGE('',*,*,#3586,.F.);
#4683=ORIENTED_EDGE('',*,*,#3587,.T.);
#4684=ORIENTED_EDGE('',*,*,#3588,.T.);
#4685=ORIENTED_EDGE('',*,*,#3589,.F.);
#4686=ORIENTED_EDGE('',*,*,#3590,.F.);
#4687=ORIENTED_EDGE('',*,*,#3591,.T.);
#4688=ORIENTED_EDGE('',*,*,#3592,.T.);
#4689=ORIENTED_EDGE('',*,*,#3587,.F.);
#4690=ORIENTED_EDGE('',*,*,#3593,.F.);
#4691=ORIENTED_EDGE('',*,*,#3594,.T.);
#4692=ORIENTED_EDGE('',*,*,#3595,.T.);
#4693=ORIENTED_EDGE('',*,*,#3591,.F.);
#4694=ORIENTED_EDGE('',*,*,#3596,.F.);
#4695=ORIENTED_EDGE('',*,*,#3597,.T.);
#4696=ORIENTED_EDGE('',*,*,#3598,.T.);
#4697=ORIENTED_EDGE('',*,*,#3594,.F.);
#4698=ORIENTED_EDGE('',*,*,#3599,.F.);
#4699=ORIENTED_EDGE('',*,*,#3600,.T.);
#4700=ORIENTED_EDGE('',*,*,#3601,.T.);
#4701=ORIENTED_EDGE('',*,*,#3597,.F.);
#4702=ORIENTED_EDGE('',*,*,#3602,.F.);
#4703=ORIENTED_EDGE('',*,*,#3603,.T.);
#4704=ORIENTED_EDGE('',*,*,#3604,.T.);
#4705=ORIENTED_EDGE('',*,*,#3600,.F.);
#4706=ORIENTED_EDGE('',*,*,#3605,.F.);
#4707=ORIENTED_EDGE('',*,*,#3589,.T.);
#4708=ORIENTED_EDGE('',*,*,#3606,.T.);
#4709=ORIENTED_EDGE('',*,*,#3603,.F.);
#4710=ORIENTED_EDGE('',*,*,#3606,.F.);
#4711=ORIENTED_EDGE('',*,*,#3588,.F.);
#4712=ORIENTED_EDGE('',*,*,#3592,.F.);
#4713=ORIENTED_EDGE('',*,*,#3595,.F.);
#4714=ORIENTED_EDGE('',*,*,#3598,.F.);
#4715=ORIENTED_EDGE('',*,*,#3601,.F.);
#4716=ORIENTED_EDGE('',*,*,#3604,.F.);
#4717=ORIENTED_EDGE('',*,*,#3570,.F.);
#4718=ORIENTED_EDGE('',*,*,#3585,.F.);
#4719=ORIENTED_EDGE('',*,*,#3582,.F.);
#4720=ORIENTED_EDGE('',*,*,#3579,.F.);
#4721=ORIENTED_EDGE('',*,*,#3576,.F.);
#4722=ORIENTED_EDGE('',*,*,#3573,.F.);
#4723=ORIENTED_EDGE('',*,*,#3607,.F.);
#4724=ORIENTED_EDGE('',*,*,#3608,.T.);
#4725=ORIENTED_EDGE('',*,*,#3609,.T.);
#4726=ORIENTED_EDGE('',*,*,#3610,.F.);
#4727=ORIENTED_EDGE('',*,*,#3611,.F.);
#4728=ORIENTED_EDGE('',*,*,#3612,.T.);
#4729=ORIENTED_EDGE('',*,*,#3613,.T.);
#4730=ORIENTED_EDGE('',*,*,#3608,.F.);
#4731=ORIENTED_EDGE('',*,*,#3614,.F.);
#4732=ORIENTED_EDGE('',*,*,#3615,.T.);
#4733=ORIENTED_EDGE('',*,*,#3616,.T.);
#4734=ORIENTED_EDGE('',*,*,#3612,.F.);
#4735=ORIENTED_EDGE('',*,*,#3617,.F.);
#4736=ORIENTED_EDGE('',*,*,#3618,.T.);
#4737=ORIENTED_EDGE('',*,*,#3619,.T.);
#4738=ORIENTED_EDGE('',*,*,#3615,.F.);
#4739=ORIENTED_EDGE('',*,*,#3620,.F.);
#4740=ORIENTED_EDGE('',*,*,#3621,.T.);
#4741=ORIENTED_EDGE('',*,*,#3622,.T.);
#4742=ORIENTED_EDGE('',*,*,#3618,.F.);
#4743=ORIENTED_EDGE('',*,*,#3623,.F.);
#4744=ORIENTED_EDGE('',*,*,#3624,.T.);
#4745=ORIENTED_EDGE('',*,*,#3625,.T.);
#4746=ORIENTED_EDGE('',*,*,#3621,.F.);
#4747=ORIENTED_EDGE('',*,*,#3626,.F.);
#4748=ORIENTED_EDGE('',*,*,#3610,.T.);
#4749=ORIENTED_EDGE('',*,*,#3627,.T.);
#4750=ORIENTED_EDGE('',*,*,#3624,.F.);
#4751=ORIENTED_EDGE('',*,*,#3627,.F.);
#4752=ORIENTED_EDGE('',*,*,#3609,.F.);
#4753=ORIENTED_EDGE('',*,*,#3613,.F.);
#4754=ORIENTED_EDGE('',*,*,#3616,.F.);
#4755=ORIENTED_EDGE('',*,*,#3619,.F.);
#4756=ORIENTED_EDGE('',*,*,#3622,.F.);
#4757=ORIENTED_EDGE('',*,*,#3625,.F.);
#4758=ORIENTED_EDGE('',*,*,#3628,.F.);
#4759=ORIENTED_EDGE('',*,*,#3629,.F.);
#4760=ORIENTED_EDGE('',*,*,#3630,.F.);
#4761=ORIENTED_EDGE('',*,*,#3631,.F.);
#4762=ORIENTED_EDGE('',*,*,#3607,.T.);
#4763=ORIENTED_EDGE('',*,*,#3626,.T.);
#4764=ORIENTED_EDGE('',*,*,#3623,.T.);
#4765=ORIENTED_EDGE('',*,*,#3620,.T.);
#4766=ORIENTED_EDGE('',*,*,#3617,.T.);
#4767=ORIENTED_EDGE('',*,*,#3614,.T.);
#4768=ORIENTED_EDGE('',*,*,#3611,.T.);
#4769=ORIENTED_EDGE('',*,*,#3586,.T.);
#4770=ORIENTED_EDGE('',*,*,#3605,.T.);
#4771=ORIENTED_EDGE('',*,*,#3602,.T.);
#4772=ORIENTED_EDGE('',*,*,#3599,.T.);
#4773=ORIENTED_EDGE('',*,*,#3596,.T.);
#4774=ORIENTED_EDGE('',*,*,#3593,.T.);
#4775=ORIENTED_EDGE('',*,*,#3590,.T.);
#4776=ORIENTED_EDGE('',*,*,#3556,.T.);
#4777=ORIENTED_EDGE('',*,*,#3566,.T.);
#4778=ORIENTED_EDGE('',*,*,#3563,.T.);
#4779=ORIENTED_EDGE('',*,*,#3560,.T.);
#4780=ORIENTED_EDGE('',*,*,#3632,.T.);
#4781=ORIENTED_EDGE('',*,*,#3633,.T.);
#4782=ORIENTED_EDGE('',*,*,#3634,.T.);
#4783=ORIENTED_EDGE('',*,*,#3633,.F.);
#4784=ORIENTED_EDGE('',*,*,#3635,.F.);
#4785=ORIENTED_EDGE('',*,*,#3636,.F.);
#4786=ORIENTED_EDGE('',*,*,#3632,.F.);
#4787=ORIENTED_EDGE('',*,*,#3637,.T.);
#4788=ORIENTED_EDGE('',*,*,#3638,.T.);
#4789=ORIENTED_EDGE('',*,*,#3634,.F.);
#4790=ORIENTED_EDGE('',*,*,#3638,.F.);
#4791=ORIENTED_EDGE('',*,*,#3635,.T.);
#4792=ORIENTED_EDGE('',*,*,#3639,.T.);
#4793=ORIENTED_EDGE('',*,*,#3640,.T.);
#4794=ORIENTED_EDGE('',*,*,#3641,.T.);
#4795=ORIENTED_EDGE('',*,*,#3639,.F.);
#4796=ORIENTED_EDGE('',*,*,#3636,.T.);
#4797=ORIENTED_EDGE('',*,*,#3641,.F.);
#4798=ORIENTED_EDGE('',*,*,#3642,.T.);
#4799=ORIENTED_EDGE('',*,*,#3643,.F.);
#4800=ORIENTED_EDGE('',*,*,#3644,.F.);
#4801=ORIENTED_EDGE('',*,*,#3642,.F.);
#4802=ORIENTED_EDGE('',*,*,#3640,.F.);
#4803=ORIENTED_EDGE('',*,*,#3644,.T.);
#4804=ORIENTED_EDGE('',*,*,#3645,.T.);
#4805=ORIENTED_EDGE('',*,*,#3646,.T.);
#4806=ORIENTED_EDGE('',*,*,#3647,.T.);
#4807=ORIENTED_EDGE('',*,*,#3645,.F.);
#4808=ORIENTED_EDGE('',*,*,#3643,.T.);
#4809=ORIENTED_EDGE('',*,*,#3648,.F.);
#4810=ORIENTED_EDGE('',*,*,#3649,.F.);
#4811=ORIENTED_EDGE('',*,*,#3650,.F.);
#4812=ORIENTED_EDGE('',*,*,#3651,.F.);
#4813=ORIENTED_EDGE('',*,*,#3457,.T.);
#4814=ORIENTED_EDGE('',*,*,#3467,.T.);
#4815=ORIENTED_EDGE('',*,*,#3464,.T.);
#4816=ORIENTED_EDGE('',*,*,#3461,.T.);
#4817=ORIENTED_EDGE('',*,*,#3469,.T.);
#4818=ORIENTED_EDGE('',*,*,#3506,.T.);
#4819=ORIENTED_EDGE('',*,*,#3503,.T.);
#4820=ORIENTED_EDGE('',*,*,#3500,.T.);
#4821=ORIENTED_EDGE('',*,*,#3497,.T.);
#4822=ORIENTED_EDGE('',*,*,#3494,.T.);
#4823=ORIENTED_EDGE('',*,*,#3491,.T.);
#4824=ORIENTED_EDGE('',*,*,#3488,.T.);
#4825=ORIENTED_EDGE('',*,*,#3485,.T.);
#4826=ORIENTED_EDGE('',*,*,#3482,.T.);
#4827=ORIENTED_EDGE('',*,*,#3479,.T.);
#4828=ORIENTED_EDGE('',*,*,#3476,.T.);
#4829=ORIENTED_EDGE('',*,*,#3473,.T.);
#4830=ORIENTED_EDGE('',*,*,#3508,.T.);
#4831=ORIENTED_EDGE('',*,*,#3554,.T.);
#4832=ORIENTED_EDGE('',*,*,#3551,.T.);
#4833=ORIENTED_EDGE('',*,*,#3548,.T.);
#4834=ORIENTED_EDGE('',*,*,#3545,.T.);
#4835=ORIENTED_EDGE('',*,*,#3542,.T.);
#4836=ORIENTED_EDGE('',*,*,#3539,.T.);
#4837=ORIENTED_EDGE('',*,*,#3536,.T.);
#4838=ORIENTED_EDGE('',*,*,#3533,.T.);
#4839=ORIENTED_EDGE('',*,*,#3530,.T.);
#4840=ORIENTED_EDGE('',*,*,#3527,.T.);
#4841=ORIENTED_EDGE('',*,*,#3524,.T.);
#4842=ORIENTED_EDGE('',*,*,#3521,.T.);
#4843=ORIENTED_EDGE('',*,*,#3518,.T.);
#4844=ORIENTED_EDGE('',*,*,#3515,.T.);
#4845=ORIENTED_EDGE('',*,*,#3512,.T.);
#4846=ORIENTED_EDGE('',*,*,#3647,.F.);
#4847=ORIENTED_EDGE('',*,*,#3646,.F.);
#4848=ORIENTED_EDGE('',*,*,#3652,.T.);
#4849=ORIENTED_EDGE('',*,*,#3653,.T.);
#4850=ORIENTED_EDGE('',*,*,#3654,.T.);
#4851=ORIENTED_EDGE('',*,*,#3653,.F.);
#4852=ORIENTED_EDGE('',*,*,#3655,.T.);
#4853=ORIENTED_EDGE('',*,*,#3656,.T.);
#4854=ORIENTED_EDGE('',*,*,#3657,.T.);
#4855=ORIENTED_EDGE('',*,*,#3658,.T.);
#4856=ORIENTED_EDGE('',*,*,#3659,.T.);
#4857=ORIENTED_EDGE('',*,*,#3652,.F.);
#4858=ORIENTED_EDGE('',*,*,#3659,.F.);
#4859=ORIENTED_EDGE('',*,*,#3654,.F.);
#4860=ORIENTED_EDGE('',*,*,#3660,.T.);
#4861=ORIENTED_EDGE('',*,*,#3661,.T.);
#4862=ORIENTED_EDGE('',*,*,#3660,.F.);
#4863=ORIENTED_EDGE('',*,*,#3662,.T.);
#4864=ORIENTED_EDGE('',*,*,#3663,.T.);
#4865=ORIENTED_EDGE('',*,*,#3664,.T.);
#4866=ORIENTED_EDGE('',*,*,#3665,.T.);
#4867=ORIENTED_EDGE('',*,*,#3663,.F.);
#4868=ORIENTED_EDGE('',*,*,#3666,.T.);
#4869=ORIENTED_EDGE('',*,*,#3665,.F.);
#4870=ORIENTED_EDGE('',*,*,#3667,.T.);
#4871=ORIENTED_EDGE('',*,*,#3668,.T.);
#4872=ORIENTED_EDGE('',*,*,#3669,.T.);
#4873=ORIENTED_EDGE('',*,*,#3667,.F.);
#4874=ORIENTED_EDGE('',*,*,#3664,.F.);
#4875=ORIENTED_EDGE('',*,*,#3662,.F.);
#4876=ORIENTED_EDGE('',*,*,#3666,.F.);
#4877=ORIENTED_EDGE('',*,*,#3670,.T.);
#4878=ORIENTED_EDGE('',*,*,#3671,.T.);
#4879=ORIENTED_EDGE('',*,*,#3672,.T.);
#4880=ORIENTED_EDGE('',*,*,#3673,.T.);
#4881=ORIENTED_EDGE('',*,*,#3674,.T.);
#4882=ORIENTED_EDGE('',*,*,#3675,.T.);
#4883=ORIENTED_EDGE('',*,*,#3676,.T.);
#4884=ORIENTED_EDGE('',*,*,#3677,.T.);
#4885=ORIENTED_EDGE('',*,*,#3678,.T.);
#4886=ORIENTED_EDGE('',*,*,#3679,.T.);
#4887=ORIENTED_EDGE('',*,*,#3680,.T.);
#4888=ORIENTED_EDGE('',*,*,#3681,.T.);
#4889=ORIENTED_EDGE('',*,*,#3682,.T.);
#4890=ORIENTED_EDGE('',*,*,#3683,.T.);
#4891=ORIENTED_EDGE('',*,*,#3684,.T.);
#4892=ORIENTED_EDGE('',*,*,#3685,.T.);
#4893=ORIENTED_EDGE('',*,*,#3686,.T.);
#4894=ORIENTED_EDGE('',*,*,#3687,.T.);
#4895=ORIENTED_EDGE('',*,*,#3688,.T.);
#4896=ORIENTED_EDGE('',*,*,#3689,.T.);
#4897=ORIENTED_EDGE('',*,*,#3690,.T.);
#4898=ORIENTED_EDGE('',*,*,#3691,.T.);
#4899=ORIENTED_EDGE('',*,*,#3692,.T.);
#4900=ORIENTED_EDGE('',*,*,#3693,.T.);
#4901=ORIENTED_EDGE('',*,*,#3694,.T.);
#4902=ORIENTED_EDGE('',*,*,#3695,.T.);
#4903=ORIENTED_EDGE('',*,*,#3696,.T.);
#4904=ORIENTED_EDGE('',*,*,#3697,.T.);
#4905=ORIENTED_EDGE('',*,*,#3698,.T.);
#4906=ORIENTED_EDGE('',*,*,#3699,.T.);
#4907=ORIENTED_EDGE('',*,*,#3700,.T.);
#4908=ORIENTED_EDGE('',*,*,#3701,.T.);
#4909=ORIENTED_EDGE('',*,*,#3702,.T.);
#4910=ORIENTED_EDGE('',*,*,#3703,.T.);
#4911=ORIENTED_EDGE('',*,*,#3704,.T.);
#4912=ORIENTED_EDGE('',*,*,#3705,.T.);
#4913=ORIENTED_EDGE('',*,*,#3706,.T.);
#4914=ORIENTED_EDGE('',*,*,#3707,.T.);
#4915=ORIENTED_EDGE('',*,*,#3708,.T.);
#4916=ORIENTED_EDGE('',*,*,#3709,.T.);
#4917=ORIENTED_EDGE('',*,*,#3710,.T.);
#4918=ORIENTED_EDGE('',*,*,#3711,.T.);
#4919=ORIENTED_EDGE('',*,*,#3712,.T.);
#4920=ORIENTED_EDGE('',*,*,#3713,.T.);
#4921=ORIENTED_EDGE('',*,*,#3714,.T.);
#4922=ORIENTED_EDGE('',*,*,#3715,.T.);
#4923=ORIENTED_EDGE('',*,*,#3716,.T.);
#4924=ORIENTED_EDGE('',*,*,#3717,.T.);
#4925=ORIENTED_EDGE('',*,*,#3718,.T.);
#4926=ORIENTED_EDGE('',*,*,#3719,.T.);
#4927=ORIENTED_EDGE('',*,*,#3720,.T.);
#4928=ORIENTED_EDGE('',*,*,#3721,.T.);
#4929=ORIENTED_EDGE('',*,*,#3722,.T.);
#4930=ORIENTED_EDGE('',*,*,#3723,.T.);
#4931=ORIENTED_EDGE('',*,*,#3724,.T.);
#4932=ORIENTED_EDGE('',*,*,#3725,.T.);
#4933=ORIENTED_EDGE('',*,*,#3726,.T.);
#4934=ORIENTED_EDGE('',*,*,#3727,.T.);
#4935=ORIENTED_EDGE('',*,*,#3728,.T.);
#4936=ORIENTED_EDGE('',*,*,#3729,.T.);
#4937=ORIENTED_EDGE('',*,*,#3730,.T.);
#4938=ORIENTED_EDGE('',*,*,#3731,.T.);
#4939=ORIENTED_EDGE('',*,*,#3732,.T.);
#4940=ORIENTED_EDGE('',*,*,#3733,.T.);
#4941=ORIENTED_EDGE('',*,*,#3734,.T.);
#4942=ORIENTED_EDGE('',*,*,#3735,.T.);
#4943=ORIENTED_EDGE('',*,*,#3736,.T.);
#4944=ORIENTED_EDGE('',*,*,#3737,.T.);
#4945=ORIENTED_EDGE('',*,*,#3738,.T.);
#4946=ORIENTED_EDGE('',*,*,#3739,.T.);
#4947=ORIENTED_EDGE('',*,*,#3740,.T.);
#4948=ORIENTED_EDGE('',*,*,#3741,.T.);
#4949=ORIENTED_EDGE('',*,*,#3742,.T.);
#4950=ORIENTED_EDGE('',*,*,#3743,.T.);
#4951=ORIENTED_EDGE('',*,*,#3744,.T.);
#4952=ORIENTED_EDGE('',*,*,#3745,.T.);
#4953=ORIENTED_EDGE('',*,*,#3746,.T.);
#4954=ORIENTED_EDGE('',*,*,#3747,.T.);
#4955=ORIENTED_EDGE('',*,*,#3748,.T.);
#4956=ORIENTED_EDGE('',*,*,#3749,.T.);
#4957=ORIENTED_EDGE('',*,*,#3750,.T.);
#4958=ORIENTED_EDGE('',*,*,#3751,.T.);
#4959=ORIENTED_EDGE('',*,*,#3752,.T.);
#4960=ORIENTED_EDGE('',*,*,#3753,.T.);
#4961=ORIENTED_EDGE('',*,*,#3754,.T.);
#4962=ORIENTED_EDGE('',*,*,#3755,.T.);
#4963=ORIENTED_EDGE('',*,*,#3756,.T.);
#4964=ORIENTED_EDGE('',*,*,#3757,.T.);
#4965=ORIENTED_EDGE('',*,*,#3758,.T.);
#4966=ORIENTED_EDGE('',*,*,#3759,.T.);
#4967=ORIENTED_EDGE('',*,*,#3760,.T.);
#4968=ORIENTED_EDGE('',*,*,#3761,.T.);
#4969=ORIENTED_EDGE('',*,*,#3762,.T.);
#4970=ORIENTED_EDGE('',*,*,#3763,.T.);
#4971=ORIENTED_EDGE('',*,*,#3764,.T.);
#4972=ORIENTED_EDGE('',*,*,#3765,.T.);
#4973=ORIENTED_EDGE('',*,*,#3766,.T.);
#4974=ORIENTED_EDGE('',*,*,#3767,.T.);
#4975=ORIENTED_EDGE('',*,*,#3768,.T.);
#4976=ORIENTED_EDGE('',*,*,#3769,.T.);
#4977=ORIENTED_EDGE('',*,*,#3770,.T.);
#4978=ORIENTED_EDGE('',*,*,#3771,.T.);
#4979=ORIENTED_EDGE('',*,*,#3772,.T.);
#4980=ORIENTED_EDGE('',*,*,#3773,.T.);
#4981=ORIENTED_EDGE('',*,*,#3774,.T.);
#4982=ORIENTED_EDGE('',*,*,#3775,.T.);
#4983=ORIENTED_EDGE('',*,*,#3776,.T.);
#4984=ORIENTED_EDGE('',*,*,#3777,.T.);
#4985=ORIENTED_EDGE('',*,*,#3778,.T.);
#4986=ORIENTED_EDGE('',*,*,#3779,.T.);
#4987=ORIENTED_EDGE('',*,*,#3780,.T.);
#4988=ORIENTED_EDGE('',*,*,#3781,.T.);
#4989=ORIENTED_EDGE('',*,*,#3782,.T.);
#4990=ORIENTED_EDGE('',*,*,#3783,.T.);
#4991=ORIENTED_EDGE('',*,*,#3784,.T.);
#4992=ORIENTED_EDGE('',*,*,#3785,.T.);
#4993=ORIENTED_EDGE('',*,*,#3786,.T.);
#4994=ORIENTED_EDGE('',*,*,#3787,.T.);
#4995=ORIENTED_EDGE('',*,*,#3788,.T.);
#4996=ORIENTED_EDGE('',*,*,#3789,.T.);
#4997=ORIENTED_EDGE('',*,*,#3790,.T.);
#4998=ORIENTED_EDGE('',*,*,#3791,.T.);
#4999=ORIENTED_EDGE('',*,*,#3792,.T.);
#5000=ORIENTED_EDGE('',*,*,#3793,.T.);
#5001=ORIENTED_EDGE('',*,*,#3794,.T.);
#5002=ORIENTED_EDGE('',*,*,#3795,.T.);
#5003=ORIENTED_EDGE('',*,*,#3796,.T.);
#5004=ORIENTED_EDGE('',*,*,#3797,.T.);
#5005=ORIENTED_EDGE('',*,*,#3798,.T.);
#5006=ORIENTED_EDGE('',*,*,#3799,.T.);
#5007=ORIENTED_EDGE('',*,*,#3800,.T.);
#5008=ORIENTED_EDGE('',*,*,#3801,.T.);
#5009=ORIENTED_EDGE('',*,*,#3802,.T.);
#5010=ORIENTED_EDGE('',*,*,#3803,.T.);
#5011=ORIENTED_EDGE('',*,*,#3804,.T.);
#5012=ORIENTED_EDGE('',*,*,#3805,.T.);
#5013=ORIENTED_EDGE('',*,*,#3806,.T.);
#5014=ORIENTED_EDGE('',*,*,#3807,.T.);
#5015=ORIENTED_EDGE('',*,*,#3808,.T.);
#5016=ORIENTED_EDGE('',*,*,#3809,.T.);
#5017=ORIENTED_EDGE('',*,*,#3810,.T.);
#5018=ORIENTED_EDGE('',*,*,#3811,.T.);
#5019=ORIENTED_EDGE('',*,*,#3812,.T.);
#5020=ORIENTED_EDGE('',*,*,#3813,.T.);
#5021=ORIENTED_EDGE('',*,*,#3814,.T.);
#5022=ORIENTED_EDGE('',*,*,#3815,.T.);
#5023=ORIENTED_EDGE('',*,*,#3816,.T.);
#5024=ORIENTED_EDGE('',*,*,#3817,.T.);
#5025=ORIENTED_EDGE('',*,*,#3818,.T.);
#5026=ORIENTED_EDGE('',*,*,#3819,.T.);
#5027=ORIENTED_EDGE('',*,*,#3820,.T.);
#5028=ORIENTED_EDGE('',*,*,#3821,.T.);
#5029=ORIENTED_EDGE('',*,*,#3822,.T.);
#5030=ORIENTED_EDGE('',*,*,#3823,.T.);
#5031=ORIENTED_EDGE('',*,*,#3824,.T.);
#5032=ORIENTED_EDGE('',*,*,#3825,.T.);
#5033=ORIENTED_EDGE('',*,*,#3826,.T.);
#5034=ORIENTED_EDGE('',*,*,#3827,.T.);
#5035=ORIENTED_EDGE('',*,*,#3828,.T.);
#5036=ORIENTED_EDGE('',*,*,#3829,.T.);
#5037=ORIENTED_EDGE('',*,*,#3830,.T.);
#5038=ORIENTED_EDGE('',*,*,#3831,.T.);
#5039=ORIENTED_EDGE('',*,*,#3832,.T.);
#5040=ORIENTED_EDGE('',*,*,#3833,.T.);
#5041=ORIENTED_EDGE('',*,*,#3834,.T.);
#5042=ORIENTED_EDGE('',*,*,#3835,.T.);
#5043=ORIENTED_EDGE('',*,*,#3836,.T.);
#5044=ORIENTED_EDGE('',*,*,#3837,.T.);
#5045=ORIENTED_EDGE('',*,*,#3838,.T.);
#5046=ORIENTED_EDGE('',*,*,#3839,.T.);
#5047=ORIENTED_EDGE('',*,*,#3840,.T.);
#5048=ORIENTED_EDGE('',*,*,#3841,.T.);
#5049=ORIENTED_EDGE('',*,*,#3842,.T.);
#5050=ORIENTED_EDGE('',*,*,#3843,.T.);
#5051=ORIENTED_EDGE('',*,*,#3844,.T.);
#5052=ORIENTED_EDGE('',*,*,#3845,.T.);
#5053=ORIENTED_EDGE('',*,*,#3846,.T.);
#5054=ORIENTED_EDGE('',*,*,#3847,.T.);
#5055=ORIENTED_EDGE('',*,*,#3848,.T.);
#5056=ORIENTED_EDGE('',*,*,#3849,.T.);
#5057=ORIENTED_EDGE('',*,*,#3850,.T.);
#5058=ORIENTED_EDGE('',*,*,#3851,.T.);
#5059=ORIENTED_EDGE('',*,*,#3852,.T.);
#5060=ORIENTED_EDGE('',*,*,#3853,.T.);
#5061=ORIENTED_EDGE('',*,*,#3854,.T.);
#5062=ORIENTED_EDGE('',*,*,#3855,.T.);
#5063=ORIENTED_EDGE('',*,*,#3856,.T.);
#5064=ORIENTED_EDGE('',*,*,#3857,.T.);
#5065=ORIENTED_EDGE('',*,*,#3858,.T.);
#5066=ORIENTED_EDGE('',*,*,#3859,.T.);
#5067=ORIENTED_EDGE('',*,*,#3860,.T.);
#5068=ORIENTED_EDGE('',*,*,#3861,.T.);
#5069=ORIENTED_EDGE('',*,*,#3862,.T.);
#5070=ORIENTED_EDGE('',*,*,#3863,.T.);
#5071=ORIENTED_EDGE('',*,*,#3864,.T.);
#5072=ORIENTED_EDGE('',*,*,#3865,.T.);
#5073=ORIENTED_EDGE('',*,*,#3866,.T.);
#5074=ORIENTED_EDGE('',*,*,#3867,.T.);
#5075=ORIENTED_EDGE('',*,*,#3868,.T.);
#5076=ORIENTED_EDGE('',*,*,#3869,.T.);
#5077=ORIENTED_EDGE('',*,*,#3870,.T.);
#5078=ORIENTED_EDGE('',*,*,#3871,.T.);
#5079=ORIENTED_EDGE('',*,*,#3872,.T.);
#5080=ORIENTED_EDGE('',*,*,#3873,.T.);
#5081=ORIENTED_EDGE('',*,*,#3874,.T.);
#5082=ORIENTED_EDGE('',*,*,#3875,.T.);
#5083=ORIENTED_EDGE('',*,*,#3876,.T.);
#5084=ORIENTED_EDGE('',*,*,#3877,.T.);
#5085=ORIENTED_EDGE('',*,*,#3878,.T.);
#5086=ORIENTED_EDGE('',*,*,#3879,.T.);
#5087=ORIENTED_EDGE('',*,*,#3880,.T.);
#5088=ORIENTED_EDGE('',*,*,#3881,.T.);
#5089=ORIENTED_EDGE('',*,*,#3882,.T.);
#5090=ORIENTED_EDGE('',*,*,#3883,.T.);
#5091=ORIENTED_EDGE('',*,*,#3884,.T.);
#5092=ORIENTED_EDGE('',*,*,#3885,.T.);
#5093=ORIENTED_EDGE('',*,*,#3882,.F.);
#5094=ORIENTED_EDGE('',*,*,#3886,.T.);
#5095=ORIENTED_EDGE('',*,*,#3887,.T.);
#5096=ORIENTED_EDGE('',*,*,#3888,.T.);
#5097=ORIENTED_EDGE('',*,*,#3889,.T.);
#5098=ORIENTED_EDGE('',*,*,#3884,.F.);
#5099=ORIENTED_EDGE('',*,*,#3890,.T.);
#5100=ORIENTED_EDGE('',*,*,#3891,.T.);
#5101=ORIENTED_EDGE('',*,*,#3628,.T.);
#5102=ORIENTED_EDGE('',*,*,#3888,.F.);
#5103=ORIENTED_EDGE('',*,*,#3892,.T.);
#5104=ORIENTED_EDGE('',*,*,#3893,.T.);
#5105=ORIENTED_EDGE('',*,*,#3894,.T.);
#5106=ORIENTED_EDGE('',*,*,#3895,.T.);
#5107=ORIENTED_EDGE('',*,*,#3891,.F.);
#5108=ORIENTED_EDGE('',*,*,#3896,.T.);
#5109=ORIENTED_EDGE('',*,*,#3897,.T.);
#5110=ORIENTED_EDGE('',*,*,#3898,.T.);
#5111=ORIENTED_EDGE('',*,*,#3894,.F.);
#5112=ORIENTED_EDGE('',*,*,#3899,.T.);
#5113=ORIENTED_EDGE('',*,*,#3900,.T.);
#5114=ORIENTED_EDGE('',*,*,#3901,.T.);
#5115=ORIENTED_EDGE('',*,*,#3902,.T.);
#5116=ORIENTED_EDGE('',*,*,#3897,.F.);
#5117=ORIENTED_EDGE('',*,*,#3903,.T.);
#5118=ORIENTED_EDGE('',*,*,#3901,.F.);
#5119=ORIENTED_EDGE('',*,*,#3904,.T.);
#5120=ORIENTED_EDGE('',*,*,#3905,.T.);
#5121=ORIENTED_EDGE('',*,*,#3880,.F.);
#5122=ORIENTED_EDGE('',*,*,#3906,.T.);
#5123=ORIENTED_EDGE('',*,*,#3898,.F.);
#5124=ORIENTED_EDGE('',*,*,#3907,.F.);
#5125=ORIENTED_EDGE('',*,*,#3908,.F.);
#5126=ORIENTED_EDGE('',*,*,#3909,.F.);
#5127=ORIENTED_EDGE('',*,*,#3902,.F.);
#5128=ORIENTED_EDGE('',*,*,#3910,.T.);
#5129=ORIENTED_EDGE('',*,*,#3911,.F.);
#5130=ORIENTED_EDGE('',*,*,#3907,.T.);
#5131=ORIENTED_EDGE('',*,*,#3906,.F.);
#5132=ORIENTED_EDGE('',*,*,#3912,.F.);
#5133=ORIENTED_EDGE('',*,*,#3913,.F.);
#5134=ORIENTED_EDGE('',*,*,#3910,.F.);
#5135=ORIENTED_EDGE('',*,*,#3883,.F.);
#5136=ORIENTED_EDGE('',*,*,#3914,.T.);
#5137=ORIENTED_EDGE('',*,*,#3915,.F.);
#5138=ORIENTED_EDGE('',*,*,#3912,.T.);
#5139=ORIENTED_EDGE('',*,*,#3893,.F.);
#5140=ORIENTED_EDGE('',*,*,#3655,.F.);
#5141=ORIENTED_EDGE('',*,*,#3899,.F.);
#5142=ORIENTED_EDGE('',*,*,#3896,.F.);
#5143=ORIENTED_EDGE('',*,*,#3887,.F.);
#5144=ORIENTED_EDGE('',*,*,#3656,.F.);
#5145=ORIENTED_EDGE('',*,*,#3892,.F.);
#5146=ORIENTED_EDGE('',*,*,#3890,.F.);
#5147=ORIENTED_EDGE('',*,*,#3886,.F.);
#5148=ORIENTED_EDGE('',*,*,#3881,.F.);
#5149=ORIENTED_EDGE('',*,*,#3905,.F.);
#5150=ORIENTED_EDGE('',*,*,#3657,.F.);
#5151=ORIENTED_EDGE('',*,*,#3904,.F.);
#5152=ORIENTED_EDGE('',*,*,#3903,.F.);
#5153=ORIENTED_EDGE('',*,*,#3900,.F.);
#5154=ORIENTED_EDGE('',*,*,#3658,.F.);
#5155=ORIENTED_EDGE('',*,*,#3916,.T.);
#5156=ORIENTED_EDGE('',*,*,#3917,.T.);
#5157=ORIENTED_EDGE('',*,*,#3918,.T.);
#5158=ORIENTED_EDGE('',*,*,#3915,.T.);
#5159=ORIENTED_EDGE('',*,*,#3919,.T.);
#5160=ORIENTED_EDGE('',*,*,#3913,.T.);
#5161=ORIENTED_EDGE('',*,*,#3918,.F.);
#5162=ORIENTED_EDGE('',*,*,#3920,.T.);
#5163=ORIENTED_EDGE('',*,*,#3921,.T.);
#5164=ORIENTED_EDGE('',*,*,#3911,.T.);
#5165=ORIENTED_EDGE('',*,*,#3919,.F.);
#5166=ORIENTED_EDGE('',*,*,#3922,.T.);
#5167=ORIENTED_EDGE('',*,*,#3923,.T.);
#5168=ORIENTED_EDGE('',*,*,#3908,.T.);
#5169=ORIENTED_EDGE('',*,*,#3921,.F.);
#5170=ORIENTED_EDGE('',*,*,#3924,.T.);
#5171=ORIENTED_EDGE('',*,*,#3925,.T.);
#5172=ORIENTED_EDGE('',*,*,#3926,.T.);
#5173=ORIENTED_EDGE('',*,*,#3923,.F.);
#5174=ORIENTED_EDGE('',*,*,#3927,.T.);
#5175=ORIENTED_EDGE('',*,*,#3928,.T.);
#5176=ORIENTED_EDGE('',*,*,#3630,.T.);
#5177=ORIENTED_EDGE('',*,*,#3925,.F.);
#5178=ORIENTED_EDGE('',*,*,#3929,.T.);
#5179=ORIENTED_EDGE('',*,*,#3930,.T.);
#5180=ORIENTED_EDGE('',*,*,#3931,.T.);
#5181=ORIENTED_EDGE('',*,*,#3928,.F.);
#5182=ORIENTED_EDGE('',*,*,#3932,.T.);
#5183=ORIENTED_EDGE('',*,*,#3916,.F.);
#5184=ORIENTED_EDGE('',*,*,#3933,.T.);
#5185=ORIENTED_EDGE('',*,*,#3930,.F.);
#5186=ORIENTED_EDGE('',*,*,#3934,.T.);
#5187=ORIENTED_EDGE('',*,*,#3568,.T.);
#5188=ORIENTED_EDGE('',*,*,#3572,.T.);
#5189=ORIENTED_EDGE('',*,*,#3575,.T.);
#5190=ORIENTED_EDGE('',*,*,#3578,.T.);
#5191=ORIENTED_EDGE('',*,*,#3581,.T.);
#5192=ORIENTED_EDGE('',*,*,#3584,.T.);
#5193=ORIENTED_EDGE('',*,*,#3889,.F.);
#5194=ORIENTED_EDGE('',*,*,#3631,.T.);
#5195=ORIENTED_EDGE('',*,*,#3931,.F.);
#5196=ORIENTED_EDGE('',*,*,#3935,.T.);
#5197=ORIENTED_EDGE('',*,*,#3885,.F.);
#5198=ORIENTED_EDGE('',*,*,#3935,.F.);
#5199=ORIENTED_EDGE('',*,*,#3933,.F.);
#5200=ORIENTED_EDGE('',*,*,#3914,.F.);
#5201=ORIENTED_EDGE('',*,*,#3917,.F.);
#5202=ORIENTED_EDGE('',*,*,#3934,.F.);
#5203=ORIENTED_EDGE('',*,*,#3932,.F.);
#5204=ORIENTED_EDGE('',*,*,#3929,.F.);
#5205=ORIENTED_EDGE('',*,*,#3927,.F.);
#5206=ORIENTED_EDGE('',*,*,#3924,.F.);
#5207=ORIENTED_EDGE('',*,*,#3922,.F.);
#5208=ORIENTED_EDGE('',*,*,#3920,.F.);
#5209=ORIENTED_EDGE('',*,*,#3936,.F.);
#5210=ORIENTED_EDGE('',*,*,#3937,.F.);
#5211=ORIENTED_EDGE('',*,*,#3938,.F.);
#5212=ORIENTED_EDGE('',*,*,#3939,.F.);
#5213=ORIENTED_EDGE('',*,*,#3940,.F.);
#5214=ORIENTED_EDGE('',*,*,#3941,.F.);
#5215=ORIENTED_EDGE('',*,*,#3942,.F.);
#5216=ORIENTED_EDGE('',*,*,#3943,.F.);
#5217=ORIENTED_EDGE('',*,*,#3944,.T.);
#5218=ORIENTED_EDGE('',*,*,#3945,.T.);
#5219=ORIENTED_EDGE('',*,*,#3946,.T.);
#5220=ORIENTED_EDGE('',*,*,#3947,.T.);
#5221=ORIENTED_EDGE('',*,*,#3948,.T.);
#5222=ORIENTED_EDGE('',*,*,#3949,.T.);
#5223=ORIENTED_EDGE('',*,*,#3946,.F.);
#5224=ORIENTED_EDGE('',*,*,#3950,.T.);
#5225=ORIENTED_EDGE('',*,*,#3951,.T.);
#5226=ORIENTED_EDGE('',*,*,#3952,.T.);
#5227=ORIENTED_EDGE('',*,*,#3948,.F.);
#5228=ORIENTED_EDGE('',*,*,#3953,.T.);
#5229=ORIENTED_EDGE('',*,*,#3954,.T.);
#5230=ORIENTED_EDGE('',*,*,#3955,.T.);
#5231=ORIENTED_EDGE('',*,*,#3951,.F.);
#5232=ORIENTED_EDGE('',*,*,#3956,.T.);
#5233=ORIENTED_EDGE('',*,*,#3957,.T.);
#5234=ORIENTED_EDGE('',*,*,#3958,.T.);
#5235=ORIENTED_EDGE('',*,*,#3954,.F.);
#5236=ORIENTED_EDGE('',*,*,#3959,.T.);
#5237=ORIENTED_EDGE('',*,*,#3960,.T.);
#5238=ORIENTED_EDGE('',*,*,#3961,.T.);
#5239=ORIENTED_EDGE('',*,*,#3957,.F.);
#5240=ORIENTED_EDGE('',*,*,#3962,.T.);
#5241=ORIENTED_EDGE('',*,*,#3963,.T.);
#5242=ORIENTED_EDGE('',*,*,#3964,.T.);
#5243=ORIENTED_EDGE('',*,*,#3960,.F.);
#5244=ORIENTED_EDGE('',*,*,#3965,.T.);
#5245=ORIENTED_EDGE('',*,*,#3944,.F.);
#5246=ORIENTED_EDGE('',*,*,#3966,.T.);
#5247=ORIENTED_EDGE('',*,*,#3963,.F.);
#5248=ORIENTED_EDGE('',*,*,#3967,.T.);
#5249=ORIENTED_EDGE('',*,*,#3961,.F.);
#5250=ORIENTED_EDGE('',*,*,#3968,.F.);
#5251=ORIENTED_EDGE('',*,*,#3969,.F.);
#5252=ORIENTED_EDGE('',*,*,#3970,.F.);
#5253=ORIENTED_EDGE('',*,*,#3964,.F.);
#5254=ORIENTED_EDGE('',*,*,#3971,.T.);
#5255=ORIENTED_EDGE('',*,*,#3972,.F.);
#5256=ORIENTED_EDGE('',*,*,#3968,.T.);
#5257=ORIENTED_EDGE('',*,*,#3966,.F.);
#5258=ORIENTED_EDGE('',*,*,#3973,.F.);
#5259=ORIENTED_EDGE('',*,*,#3974,.F.);
#5260=ORIENTED_EDGE('',*,*,#3971,.F.);
#5261=ORIENTED_EDGE('',*,*,#3947,.F.);
#5262=ORIENTED_EDGE('',*,*,#3975,.T.);
#5263=ORIENTED_EDGE('',*,*,#3976,.F.);
#5264=ORIENTED_EDGE('',*,*,#3973,.T.);
#5265=ORIENTED_EDGE('',*,*,#3945,.F.);
#5266=ORIENTED_EDGE('',*,*,#3967,.F.);
#5267=ORIENTED_EDGE('',*,*,#3965,.F.);
#5268=ORIENTED_EDGE('',*,*,#3962,.F.);
#5269=ORIENTED_EDGE('',*,*,#3959,.F.);
#5270=ORIENTED_EDGE('',*,*,#3956,.F.);
#5271=ORIENTED_EDGE('',*,*,#3953,.F.);
#5272=ORIENTED_EDGE('',*,*,#3950,.F.);
#5273=ORIENTED_EDGE('',*,*,#3977,.F.);
#5274=ORIENTED_EDGE('',*,*,#3978,.F.);
#5275=ORIENTED_EDGE('',*,*,#3979,.F.);
#5276=ORIENTED_EDGE('',*,*,#3980,.F.);
#5277=ORIENTED_EDGE('',*,*,#3981,.F.);
#5278=ORIENTED_EDGE('',*,*,#3982,.F.);
#5279=ORIENTED_EDGE('',*,*,#3983,.F.);
#5280=ORIENTED_EDGE('',*,*,#3984,.F.);
#5281=ORIENTED_EDGE('',*,*,#3985,.T.);
#5282=ORIENTED_EDGE('',*,*,#3986,.T.);
#5283=ORIENTED_EDGE('',*,*,#3987,.T.);
#5284=ORIENTED_EDGE('',*,*,#3976,.T.);
#5285=ORIENTED_EDGE('',*,*,#3988,.T.);
#5286=ORIENTED_EDGE('',*,*,#3974,.T.);
#5287=ORIENTED_EDGE('',*,*,#3987,.F.);
#5288=ORIENTED_EDGE('',*,*,#3989,.T.);
#5289=ORIENTED_EDGE('',*,*,#3990,.T.);
#5290=ORIENTED_EDGE('',*,*,#3972,.T.);
#5291=ORIENTED_EDGE('',*,*,#3988,.F.);
#5292=ORIENTED_EDGE('',*,*,#3991,.T.);
#5293=ORIENTED_EDGE('',*,*,#3992,.T.);
#5294=ORIENTED_EDGE('',*,*,#3969,.T.);
#5295=ORIENTED_EDGE('',*,*,#3990,.F.);
#5296=ORIENTED_EDGE('',*,*,#3993,.T.);
#5297=ORIENTED_EDGE('',*,*,#3994,.T.);
#5298=ORIENTED_EDGE('',*,*,#3995,.T.);
#5299=ORIENTED_EDGE('',*,*,#3992,.F.);
#5300=ORIENTED_EDGE('',*,*,#3996,.T.);
#5301=ORIENTED_EDGE('',*,*,#3997,.T.);
#5302=ORIENTED_EDGE('',*,*,#3998,.T.);
#5303=ORIENTED_EDGE('',*,*,#3994,.F.);
#5304=ORIENTED_EDGE('',*,*,#3999,.T.);
#5305=ORIENTED_EDGE('',*,*,#4000,.T.);
#5306=ORIENTED_EDGE('',*,*,#4001,.T.);
#5307=ORIENTED_EDGE('',*,*,#3997,.F.);
#5308=ORIENTED_EDGE('',*,*,#4002,.T.);
#5309=ORIENTED_EDGE('',*,*,#4000,.F.);
#5310=ORIENTED_EDGE('',*,*,#4003,.T.);
#5311=ORIENTED_EDGE('',*,*,#3985,.F.);
#5312=ORIENTED_EDGE('',*,*,#4004,.T.);
#5313=ORIENTED_EDGE('',*,*,#3955,.F.);
#5314=ORIENTED_EDGE('',*,*,#4005,.F.);
#5315=ORIENTED_EDGE('',*,*,#3998,.F.);
#5316=ORIENTED_EDGE('',*,*,#4006,.F.);
#5317=ORIENTED_EDGE('',*,*,#3952,.F.);
#5318=ORIENTED_EDGE('',*,*,#4006,.T.);
#5319=ORIENTED_EDGE('',*,*,#4001,.F.);
#5320=ORIENTED_EDGE('',*,*,#4007,.T.);
#5321=ORIENTED_EDGE('',*,*,#3949,.F.);
#5322=ORIENTED_EDGE('',*,*,#4007,.F.);
#5323=ORIENTED_EDGE('',*,*,#4004,.F.);
#5324=ORIENTED_EDGE('',*,*,#3975,.F.);
#5325=ORIENTED_EDGE('',*,*,#3986,.F.);
#5326=ORIENTED_EDGE('',*,*,#4003,.F.);
#5327=ORIENTED_EDGE('',*,*,#4002,.F.);
#5328=ORIENTED_EDGE('',*,*,#3999,.F.);
#5329=ORIENTED_EDGE('',*,*,#3996,.F.);
#5330=ORIENTED_EDGE('',*,*,#3993,.F.);
#5331=ORIENTED_EDGE('',*,*,#3991,.F.);
#5332=ORIENTED_EDGE('',*,*,#3989,.F.);
#5333=ORIENTED_EDGE('',*,*,#4008,.T.);
#5334=ORIENTED_EDGE('',*,*,#3958,.F.);
#5335=ORIENTED_EDGE('',*,*,#3970,.T.);
#5336=ORIENTED_EDGE('',*,*,#3995,.F.);
#5337=ORIENTED_EDGE('',*,*,#4005,.T.);
#5338=ORIENTED_EDGE('',*,*,#3895,.F.);
#5339=ORIENTED_EDGE('',*,*,#3909,.T.);
#5340=ORIENTED_EDGE('',*,*,#3926,.F.);
#5341=ORIENTED_EDGE('',*,*,#3629,.T.);
#5342=ORIENTED_EDGE('',*,*,#4009,.F.);
#5343=ORIENTED_EDGE('',*,*,#4010,.F.);
#5344=ORIENTED_EDGE('',*,*,#3981,.T.);
#5345=ORIENTED_EDGE('',*,*,#4011,.F.);
#5346=ORIENTED_EDGE('',*,*,#3940,.T.);
#5347=ORIENTED_EDGE('',*,*,#4012,.F.);
#5348=ORIENTED_EDGE('',*,*,#4013,.F.);
#5349=ORIENTED_EDGE('',*,*,#4014,.F.);
#5350=ORIENTED_EDGE('',*,*,#3979,.T.);
#5351=ORIENTED_EDGE('',*,*,#4015,.F.);
#5352=ORIENTED_EDGE('',*,*,#4016,.F.);
#5353=ORIENTED_EDGE('',*,*,#4017,.F.);
#5354=ORIENTED_EDGE('',*,*,#4018,.F.);
#5355=ORIENTED_EDGE('',*,*,#4019,.F.);
#5356=ORIENTED_EDGE('',*,*,#3983,.T.);
#5357=ORIENTED_EDGE('',*,*,#4020,.F.);
#5358=ORIENTED_EDGE('',*,*,#3938,.T.);
#5359=ORIENTED_EDGE('',*,*,#4021,.F.);
#5360=ORIENTED_EDGE('',*,*,#4022,.F.);
#5361=ORIENTED_EDGE('',*,*,#4023,.F.);
#5362=ORIENTED_EDGE('',*,*,#4024,.F.);
#5363=ORIENTED_EDGE('',*,*,#4025,.F.);
#5364=ORIENTED_EDGE('',*,*,#3942,.T.);
#5365=ORIENTED_EDGE('',*,*,#4026,.F.);
#5366=ORIENTED_EDGE('',*,*,#4027,.F.);
#5367=ORIENTED_EDGE('',*,*,#4028,.F.);
#5368=ORIENTED_EDGE('',*,*,#3977,.T.);
#5369=ORIENTED_EDGE('',*,*,#4029,.F.);
#5370=ORIENTED_EDGE('',*,*,#4028,.T.);
#5371=ORIENTED_EDGE('',*,*,#4030,.T.);
#5372=ORIENTED_EDGE('',*,*,#4015,.T.);
#5373=ORIENTED_EDGE('',*,*,#3978,.T.);
#5374=ORIENTED_EDGE('',*,*,#4019,.T.);
#5375=ORIENTED_EDGE('',*,*,#4031,.T.);
#5376=ORIENTED_EDGE('',*,*,#4029,.T.);
#5377=ORIENTED_EDGE('',*,*,#3984,.T.);
#5378=ORIENTED_EDGE('',*,*,#3936,.T.);
#5379=ORIENTED_EDGE('',*,*,#4032,.F.);
#5380=ORIENTED_EDGE('',*,*,#4033,.F.);
#5381=ORIENTED_EDGE('',*,*,#4034,.F.);
#5382=ORIENTED_EDGE('',*,*,#4025,.T.);
#5383=ORIENTED_EDGE('',*,*,#4035,.T.);
#5384=ORIENTED_EDGE('',*,*,#4032,.T.);
#5385=ORIENTED_EDGE('',*,*,#3943,.T.);
#5386=ORIENTED_EDGE('',*,*,#4027,.T.);
#5387=ORIENTED_EDGE('',*,*,#4036,.T.);
#5388=ORIENTED_EDGE('',*,*,#4033,.T.);
#5389=ORIENTED_EDGE('',*,*,#4037,.T.);
#5390=ORIENTED_EDGE('',*,*,#4034,.T.);
#5391=ORIENTED_EDGE('',*,*,#4038,.T.);
#5392=ORIENTED_EDGE('',*,*,#4021,.T.);
#5393=ORIENTED_EDGE('',*,*,#3937,.T.);
#5394=ORIENTED_EDGE('',*,*,#4014,.T.);
#5395=ORIENTED_EDGE('',*,*,#3648,.T.);
#5396=ORIENTED_EDGE('',*,*,#4026,.T.);
#5397=ORIENTED_EDGE('',*,*,#3941,.T.);
#5398=ORIENTED_EDGE('',*,*,#4016,.T.);
#5399=ORIENTED_EDGE('',*,*,#4039,.T.);
#5400=ORIENTED_EDGE('',*,*,#4024,.T.);
#5401=ORIENTED_EDGE('',*,*,#3651,.T.);
#5402=ORIENTED_EDGE('',*,*,#4018,.T.);
#5403=ORIENTED_EDGE('',*,*,#4040,.T.);
#5404=ORIENTED_EDGE('',*,*,#4022,.T.);
#5405=ORIENTED_EDGE('',*,*,#4041,.T.);
#5406=ORIENTED_EDGE('',*,*,#4023,.T.);
#5407=ORIENTED_EDGE('',*,*,#4042,.T.);
#5408=ORIENTED_EDGE('',*,*,#4012,.T.);
#5409=ORIENTED_EDGE('',*,*,#3939,.T.);
#5410=ORIENTED_EDGE('',*,*,#4010,.T.);
#5411=ORIENTED_EDGE('',*,*,#4043,.T.);
#5412=ORIENTED_EDGE('',*,*,#4020,.T.);
#5413=ORIENTED_EDGE('',*,*,#3982,.T.);
#5414=ORIENTED_EDGE('',*,*,#4017,.T.);
#5415=ORIENTED_EDGE('',*,*,#3650,.T.);
#5416=ORIENTED_EDGE('',*,*,#4011,.T.);
#5417=ORIENTED_EDGE('',*,*,#3980,.T.);
#5418=ORIENTED_EDGE('',*,*,#4009,.T.);
#5419=ORIENTED_EDGE('',*,*,#3649,.T.);
#5420=ORIENTED_EDGE('',*,*,#4013,.T.);
#5421=ORIENTED_EDGE('',*,*,#4044,.T.);
#5422=ORIENTED_EDGE('',*,*,#4031,.F.);
#5423=ORIENTED_EDGE('',*,*,#4041,.F.);
#5424=ORIENTED_EDGE('',*,*,#4038,.F.);
#5425=ORIENTED_EDGE('',*,*,#4036,.F.);
#5426=ORIENTED_EDGE('',*,*,#4035,.F.);
#5427=ORIENTED_EDGE('',*,*,#4039,.F.);
#5428=ORIENTED_EDGE('',*,*,#4030,.F.);
#5429=ORIENTED_EDGE('',*,*,#4037,.F.);
#5430=ORIENTED_EDGE('',*,*,#4040,.F.);
#5431=ORIENTED_EDGE('',*,*,#4043,.F.);
#5432=ORIENTED_EDGE('',*,*,#4044,.F.);
#5433=ORIENTED_EDGE('',*,*,#4042,.F.);
#5434=ORIENTED_EDGE('',*,*,#3637,.F.);
#5435=ORIENTED_EDGE('',*,*,#4045,.F.);
#5436=ORIENTED_EDGE('',*,*,#4046,.F.);
#5437=ORIENTED_EDGE('',*,*,#3879,.F.);
#5438=ORIENTED_EDGE('',*,*,#4047,.T.);
#5439=ORIENTED_EDGE('',*,*,#4048,.F.);
#5440=ORIENTED_EDGE('',*,*,#4047,.F.);
#5441=ORIENTED_EDGE('',*,*,#3878,.F.);
#5442=ORIENTED_EDGE('',*,*,#4049,.T.);
#5443=ORIENTED_EDGE('',*,*,#4050,.F.);
#5444=ORIENTED_EDGE('',*,*,#4049,.F.);
#5445=ORIENTED_EDGE('',*,*,#3877,.F.);
#5446=ORIENTED_EDGE('',*,*,#4051,.T.);
#5447=ORIENTED_EDGE('',*,*,#4052,.F.);
#5448=ORIENTED_EDGE('',*,*,#4053,.F.);
#5449=ORIENTED_EDGE('',*,*,#3874,.F.);
#5450=ORIENTED_EDGE('',*,*,#4046,.T.);
#5451=ORIENTED_EDGE('',*,*,#4054,.F.);
#5452=ORIENTED_EDGE('',*,*,#4055,.F.);
#5453=ORIENTED_EDGE('',*,*,#3875,.F.);
#5454=ORIENTED_EDGE('',*,*,#4053,.T.);
#5455=ORIENTED_EDGE('',*,*,#4056,.F.);
#5456=ORIENTED_EDGE('',*,*,#4057,.F.);
#5457=ORIENTED_EDGE('',*,*,#3871,.F.);
#5458=ORIENTED_EDGE('',*,*,#4058,.T.);
#5459=ORIENTED_EDGE('',*,*,#4059,.F.);
#5460=ORIENTED_EDGE('',*,*,#4058,.F.);
#5461=ORIENTED_EDGE('',*,*,#3870,.F.);
#5462=ORIENTED_EDGE('',*,*,#4060,.T.);
#5463=ORIENTED_EDGE('',*,*,#4061,.F.);
#5464=ORIENTED_EDGE('',*,*,#4060,.F.);
#5465=ORIENTED_EDGE('',*,*,#3869,.F.);
#5466=ORIENTED_EDGE('',*,*,#4062,.T.);
#5467=ORIENTED_EDGE('',*,*,#4063,.F.);
#5468=ORIENTED_EDGE('',*,*,#4062,.F.);
#5469=ORIENTED_EDGE('',*,*,#3868,.F.);
#5470=ORIENTED_EDGE('',*,*,#4064,.T.);
#5471=ORIENTED_EDGE('',*,*,#4065,.F.);
#5472=ORIENTED_EDGE('',*,*,#4064,.F.);
#5473=ORIENTED_EDGE('',*,*,#3873,.F.);
#5474=ORIENTED_EDGE('',*,*,#4066,.T.);
#5475=ORIENTED_EDGE('',*,*,#4067,.F.);
#5476=ORIENTED_EDGE('',*,*,#4066,.F.);
#5477=ORIENTED_EDGE('',*,*,#3872,.F.);
#5478=ORIENTED_EDGE('',*,*,#4057,.T.);
#5479=ORIENTED_EDGE('',*,*,#4068,.F.);
#5480=ORIENTED_EDGE('',*,*,#4069,.F.);
#5481=ORIENTED_EDGE('',*,*,#3865,.F.);
#5482=ORIENTED_EDGE('',*,*,#4070,.T.);
#5483=ORIENTED_EDGE('',*,*,#4071,.F.);
#5484=ORIENTED_EDGE('',*,*,#4070,.F.);
#5485=ORIENTED_EDGE('',*,*,#3864,.F.);
#5486=ORIENTED_EDGE('',*,*,#4072,.T.);
#5487=ORIENTED_EDGE('',*,*,#4073,.F.);
#5488=ORIENTED_EDGE('',*,*,#4072,.F.);
#5489=ORIENTED_EDGE('',*,*,#3863,.F.);
#5490=ORIENTED_EDGE('',*,*,#4074,.T.);
#5491=ORIENTED_EDGE('',*,*,#4075,.F.);
#5492=ORIENTED_EDGE('',*,*,#4074,.F.);
#5493=ORIENTED_EDGE('',*,*,#3862,.F.);
#5494=ORIENTED_EDGE('',*,*,#4076,.T.);
#5495=ORIENTED_EDGE('',*,*,#4077,.F.);
#5496=ORIENTED_EDGE('',*,*,#4076,.F.);
#5497=ORIENTED_EDGE('',*,*,#3867,.F.);
#5498=ORIENTED_EDGE('',*,*,#4078,.T.);
#5499=ORIENTED_EDGE('',*,*,#4079,.F.);
#5500=ORIENTED_EDGE('',*,*,#4078,.F.);
#5501=ORIENTED_EDGE('',*,*,#3866,.F.);
#5502=ORIENTED_EDGE('',*,*,#4069,.T.);
#5503=ORIENTED_EDGE('',*,*,#4080,.F.);
#5504=ORIENTED_EDGE('',*,*,#4081,.F.);
#5505=ORIENTED_EDGE('',*,*,#3859,.F.);
#5506=ORIENTED_EDGE('',*,*,#4082,.T.);
#5507=ORIENTED_EDGE('',*,*,#4083,.F.);
#5508=ORIENTED_EDGE('',*,*,#4082,.F.);
#5509=ORIENTED_EDGE('',*,*,#3858,.F.);
#5510=ORIENTED_EDGE('',*,*,#4084,.T.);
#5511=ORIENTED_EDGE('',*,*,#4085,.F.);
#5512=ORIENTED_EDGE('',*,*,#4084,.F.);
#5513=ORIENTED_EDGE('',*,*,#3857,.F.);
#5514=ORIENTED_EDGE('',*,*,#4086,.T.);
#5515=ORIENTED_EDGE('',*,*,#4087,.F.);
#5516=ORIENTED_EDGE('',*,*,#4086,.F.);
#5517=ORIENTED_EDGE('',*,*,#3856,.F.);
#5518=ORIENTED_EDGE('',*,*,#4088,.T.);
#5519=ORIENTED_EDGE('',*,*,#4089,.F.);
#5520=ORIENTED_EDGE('',*,*,#4090,.F.);
#5521=ORIENTED_EDGE('',*,*,#3860,.F.);
#5522=ORIENTED_EDGE('',*,*,#4081,.T.);
#5523=ORIENTED_EDGE('',*,*,#4091,.F.);
#5524=ORIENTED_EDGE('',*,*,#4092,.F.);
#5525=ORIENTED_EDGE('',*,*,#3853,.F.);
#5526=ORIENTED_EDGE('',*,*,#4093,.T.);
#5527=ORIENTED_EDGE('',*,*,#4094,.F.);
#5528=ORIENTED_EDGE('',*,*,#4093,.F.);
#5529=ORIENTED_EDGE('',*,*,#3852,.F.);
#5530=ORIENTED_EDGE('',*,*,#4095,.T.);
#5531=ORIENTED_EDGE('',*,*,#4096,.F.);
#5532=ORIENTED_EDGE('',*,*,#4095,.F.);
#5533=ORIENTED_EDGE('',*,*,#3851,.F.);
#5534=ORIENTED_EDGE('',*,*,#4097,.T.);
#5535=ORIENTED_EDGE('',*,*,#4098,.F.);
#5536=ORIENTED_EDGE('',*,*,#4097,.F.);
#5537=ORIENTED_EDGE('',*,*,#3850,.F.);
#5538=ORIENTED_EDGE('',*,*,#4099,.T.);
#5539=ORIENTED_EDGE('',*,*,#4100,.F.);
#5540=ORIENTED_EDGE('',*,*,#4099,.F.);
#5541=ORIENTED_EDGE('',*,*,#3855,.F.);
#5542=ORIENTED_EDGE('',*,*,#4101,.T.);
#5543=ORIENTED_EDGE('',*,*,#4102,.F.);
#5544=ORIENTED_EDGE('',*,*,#4101,.F.);
#5545=ORIENTED_EDGE('',*,*,#3854,.F.);
#5546=ORIENTED_EDGE('',*,*,#4092,.T.);
#5547=ORIENTED_EDGE('',*,*,#4103,.F.);
#5548=ORIENTED_EDGE('',*,*,#4104,.F.);
#5549=ORIENTED_EDGE('',*,*,#3847,.F.);
#5550=ORIENTED_EDGE('',*,*,#4105,.T.);
#5551=ORIENTED_EDGE('',*,*,#4106,.F.);
#5552=ORIENTED_EDGE('',*,*,#4105,.F.);
#5553=ORIENTED_EDGE('',*,*,#3846,.F.);
#5554=ORIENTED_EDGE('',*,*,#4107,.T.);
#5555=ORIENTED_EDGE('',*,*,#4108,.F.);
#5556=ORIENTED_EDGE('',*,*,#4107,.F.);
#5557=ORIENTED_EDGE('',*,*,#3845,.F.);
#5558=ORIENTED_EDGE('',*,*,#4109,.T.);
#5559=ORIENTED_EDGE('',*,*,#4110,.F.);
#5560=ORIENTED_EDGE('',*,*,#4109,.F.);
#5561=ORIENTED_EDGE('',*,*,#3844,.F.);
#5562=ORIENTED_EDGE('',*,*,#4111,.T.);
#5563=ORIENTED_EDGE('',*,*,#4112,.F.);
#5564=ORIENTED_EDGE('',*,*,#4111,.F.);
#5565=ORIENTED_EDGE('',*,*,#3849,.F.);
#5566=ORIENTED_EDGE('',*,*,#4113,.T.);
#5567=ORIENTED_EDGE('',*,*,#4114,.F.);
#5568=ORIENTED_EDGE('',*,*,#4113,.F.);
#5569=ORIENTED_EDGE('',*,*,#3848,.F.);
#5570=ORIENTED_EDGE('',*,*,#4104,.T.);
#5571=ORIENTED_EDGE('',*,*,#4115,.F.);
#5572=ORIENTED_EDGE('',*,*,#4116,.F.);
#5573=ORIENTED_EDGE('',*,*,#3841,.F.);
#5574=ORIENTED_EDGE('',*,*,#4117,.T.);
#5575=ORIENTED_EDGE('',*,*,#4118,.F.);
#5576=ORIENTED_EDGE('',*,*,#4117,.F.);
#5577=ORIENTED_EDGE('',*,*,#3840,.F.);
#5578=ORIENTED_EDGE('',*,*,#4119,.T.);
#5579=ORIENTED_EDGE('',*,*,#4120,.F.);
#5580=ORIENTED_EDGE('',*,*,#4119,.F.);
#5581=ORIENTED_EDGE('',*,*,#3839,.F.);
#5582=ORIENTED_EDGE('',*,*,#4121,.T.);
#5583=ORIENTED_EDGE('',*,*,#4122,.F.);
#5584=ORIENTED_EDGE('',*,*,#4121,.F.);
#5585=ORIENTED_EDGE('',*,*,#3838,.F.);
#5586=ORIENTED_EDGE('',*,*,#4123,.T.);
#5587=ORIENTED_EDGE('',*,*,#4124,.F.);
#5588=ORIENTED_EDGE('',*,*,#4123,.F.);
#5589=ORIENTED_EDGE('',*,*,#3843,.F.);
#5590=ORIENTED_EDGE('',*,*,#4125,.T.);
#5591=ORIENTED_EDGE('',*,*,#4126,.F.);
#5592=ORIENTED_EDGE('',*,*,#4125,.F.);
#5593=ORIENTED_EDGE('',*,*,#3842,.F.);
#5594=ORIENTED_EDGE('',*,*,#4116,.T.);
#5595=ORIENTED_EDGE('',*,*,#4127,.F.);
#5596=ORIENTED_EDGE('',*,*,#4128,.F.);
#5597=ORIENTED_EDGE('',*,*,#3835,.F.);
#5598=ORIENTED_EDGE('',*,*,#4129,.T.);
#5599=ORIENTED_EDGE('',*,*,#4130,.F.);
#5600=ORIENTED_EDGE('',*,*,#4129,.F.);
#5601=ORIENTED_EDGE('',*,*,#3834,.F.);
#5602=ORIENTED_EDGE('',*,*,#4131,.T.);
#5603=ORIENTED_EDGE('',*,*,#4132,.F.);
#5604=ORIENTED_EDGE('',*,*,#4131,.F.);
#5605=ORIENTED_EDGE('',*,*,#3833,.F.);
#5606=ORIENTED_EDGE('',*,*,#4133,.T.);
#5607=ORIENTED_EDGE('',*,*,#4134,.F.);
#5608=ORIENTED_EDGE('',*,*,#4133,.F.);
#5609=ORIENTED_EDGE('',*,*,#3832,.F.);
#5610=ORIENTED_EDGE('',*,*,#4135,.T.);
#5611=ORIENTED_EDGE('',*,*,#4136,.F.);
#5612=ORIENTED_EDGE('',*,*,#4135,.F.);
#5613=ORIENTED_EDGE('',*,*,#3837,.F.);
#5614=ORIENTED_EDGE('',*,*,#4137,.T.);
#5615=ORIENTED_EDGE('',*,*,#4138,.F.);
#5616=ORIENTED_EDGE('',*,*,#4137,.F.);
#5617=ORIENTED_EDGE('',*,*,#3836,.F.);
#5618=ORIENTED_EDGE('',*,*,#4128,.T.);
#5619=ORIENTED_EDGE('',*,*,#4139,.F.);
#5620=ORIENTED_EDGE('',*,*,#4140,.F.);
#5621=ORIENTED_EDGE('',*,*,#3829,.F.);
#5622=ORIENTED_EDGE('',*,*,#4141,.T.);
#5623=ORIENTED_EDGE('',*,*,#4142,.F.);
#5624=ORIENTED_EDGE('',*,*,#4141,.F.);
#5625=ORIENTED_EDGE('',*,*,#3828,.F.);
#5626=ORIENTED_EDGE('',*,*,#4143,.T.);
#5627=ORIENTED_EDGE('',*,*,#4144,.F.);
#5628=ORIENTED_EDGE('',*,*,#4143,.F.);
#5629=ORIENTED_EDGE('',*,*,#3827,.F.);
#5630=ORIENTED_EDGE('',*,*,#4145,.T.);
#5631=ORIENTED_EDGE('',*,*,#4146,.F.);
#5632=ORIENTED_EDGE('',*,*,#4145,.F.);
#5633=ORIENTED_EDGE('',*,*,#3826,.F.);
#5634=ORIENTED_EDGE('',*,*,#4147,.T.);
#5635=ORIENTED_EDGE('',*,*,#4148,.F.);
#5636=ORIENTED_EDGE('',*,*,#4147,.F.);
#5637=ORIENTED_EDGE('',*,*,#3831,.F.);
#5638=ORIENTED_EDGE('',*,*,#4149,.T.);
#5639=ORIENTED_EDGE('',*,*,#4150,.F.);
#5640=ORIENTED_EDGE('',*,*,#4149,.F.);
#5641=ORIENTED_EDGE('',*,*,#3830,.F.);
#5642=ORIENTED_EDGE('',*,*,#4140,.T.);
#5643=ORIENTED_EDGE('',*,*,#4151,.F.);
#5644=ORIENTED_EDGE('',*,*,#4152,.F.);
#5645=ORIENTED_EDGE('',*,*,#3823,.F.);
#5646=ORIENTED_EDGE('',*,*,#4153,.T.);
#5647=ORIENTED_EDGE('',*,*,#4154,.F.);
#5648=ORIENTED_EDGE('',*,*,#4153,.F.);
#5649=ORIENTED_EDGE('',*,*,#3822,.F.);
#5650=ORIENTED_EDGE('',*,*,#4155,.T.);
#5651=ORIENTED_EDGE('',*,*,#4156,.F.);
#5652=ORIENTED_EDGE('',*,*,#4155,.F.);
#5653=ORIENTED_EDGE('',*,*,#3821,.F.);
#5654=ORIENTED_EDGE('',*,*,#4157,.T.);
#5655=ORIENTED_EDGE('',*,*,#4158,.F.);
#5656=ORIENTED_EDGE('',*,*,#4157,.F.);
#5657=ORIENTED_EDGE('',*,*,#3820,.F.);
#5658=ORIENTED_EDGE('',*,*,#4159,.T.);
#5659=ORIENTED_EDGE('',*,*,#4160,.F.);
#5660=ORIENTED_EDGE('',*,*,#4159,.F.);
#5661=ORIENTED_EDGE('',*,*,#3825,.F.);
#5662=ORIENTED_EDGE('',*,*,#4161,.T.);
#5663=ORIENTED_EDGE('',*,*,#4162,.F.);
#5664=ORIENTED_EDGE('',*,*,#4161,.F.);
#5665=ORIENTED_EDGE('',*,*,#3824,.F.);
#5666=ORIENTED_EDGE('',*,*,#4152,.T.);
#5667=ORIENTED_EDGE('',*,*,#4163,.F.);
#5668=ORIENTED_EDGE('',*,*,#4164,.F.);
#5669=ORIENTED_EDGE('',*,*,#3817,.F.);
#5670=ORIENTED_EDGE('',*,*,#4165,.T.);
#5671=ORIENTED_EDGE('',*,*,#4166,.F.);
#5672=ORIENTED_EDGE('',*,*,#4165,.F.);
#5673=ORIENTED_EDGE('',*,*,#3816,.F.);
#5674=ORIENTED_EDGE('',*,*,#4167,.T.);
#5675=ORIENTED_EDGE('',*,*,#4168,.F.);
#5676=ORIENTED_EDGE('',*,*,#4167,.F.);
#5677=ORIENTED_EDGE('',*,*,#3815,.F.);
#5678=ORIENTED_EDGE('',*,*,#4169,.T.);
#5679=ORIENTED_EDGE('',*,*,#4170,.F.);
#5680=ORIENTED_EDGE('',*,*,#4169,.F.);
#5681=ORIENTED_EDGE('',*,*,#3814,.F.);
#5682=ORIENTED_EDGE('',*,*,#4171,.T.);
#5683=ORIENTED_EDGE('',*,*,#4172,.F.);
#5684=ORIENTED_EDGE('',*,*,#4171,.F.);
#5685=ORIENTED_EDGE('',*,*,#3819,.F.);
#5686=ORIENTED_EDGE('',*,*,#4173,.T.);
#5687=ORIENTED_EDGE('',*,*,#4174,.F.);
#5688=ORIENTED_EDGE('',*,*,#4173,.F.);
#5689=ORIENTED_EDGE('',*,*,#3818,.F.);
#5690=ORIENTED_EDGE('',*,*,#4164,.T.);
#5691=ORIENTED_EDGE('',*,*,#4175,.F.);
#5692=ORIENTED_EDGE('',*,*,#4176,.F.);
#5693=ORIENTED_EDGE('',*,*,#3811,.F.);
#5694=ORIENTED_EDGE('',*,*,#4177,.T.);
#5695=ORIENTED_EDGE('',*,*,#4178,.F.);
#5696=ORIENTED_EDGE('',*,*,#4177,.F.);
#5697=ORIENTED_EDGE('',*,*,#3810,.F.);
#5698=ORIENTED_EDGE('',*,*,#4179,.T.);
#5699=ORIENTED_EDGE('',*,*,#4180,.F.);
#5700=ORIENTED_EDGE('',*,*,#4181,.F.);
#5701=ORIENTED_EDGE('',*,*,#3812,.F.);
#5702=ORIENTED_EDGE('',*,*,#4176,.T.);
#5703=ORIENTED_EDGE('',*,*,#4182,.F.);
#5704=ORIENTED_EDGE('',*,*,#4183,.F.);
#5705=ORIENTED_EDGE('',*,*,#3808,.F.);
#5706=ORIENTED_EDGE('',*,*,#4184,.T.);
#5707=ORIENTED_EDGE('',*,*,#4185,.F.);
#5708=ORIENTED_EDGE('',*,*,#4184,.F.);
#5709=ORIENTED_EDGE('',*,*,#3807,.F.);
#5710=ORIENTED_EDGE('',*,*,#4186,.T.);
#5711=ORIENTED_EDGE('',*,*,#4187,.F.);
#5712=ORIENTED_EDGE('',*,*,#4186,.F.);
#5713=ORIENTED_EDGE('',*,*,#3806,.F.);
#5714=ORIENTED_EDGE('',*,*,#4188,.T.);
#5715=ORIENTED_EDGE('',*,*,#4189,.F.);
#5716=ORIENTED_EDGE('',*,*,#4190,.F.);
#5717=ORIENTED_EDGE('',*,*,#3803,.F.);
#5718=ORIENTED_EDGE('',*,*,#4191,.T.);
#5719=ORIENTED_EDGE('',*,*,#4192,.F.);
#5720=ORIENTED_EDGE('',*,*,#4191,.F.);
#5721=ORIENTED_EDGE('',*,*,#3802,.F.);
#5722=ORIENTED_EDGE('',*,*,#4193,.T.);
#5723=ORIENTED_EDGE('',*,*,#4194,.F.);
#5724=ORIENTED_EDGE('',*,*,#4193,.F.);
#5725=ORIENTED_EDGE('',*,*,#3801,.F.);
#5726=ORIENTED_EDGE('',*,*,#4195,.T.);
#5727=ORIENTED_EDGE('',*,*,#4196,.F.);
#5728=ORIENTED_EDGE('',*,*,#4197,.F.);
#5729=ORIENTED_EDGE('',*,*,#3804,.F.);
#5730=ORIENTED_EDGE('',*,*,#4190,.T.);
#5731=ORIENTED_EDGE('',*,*,#4198,.F.);
#5732=ORIENTED_EDGE('',*,*,#4199,.F.);
#5733=ORIENTED_EDGE('',*,*,#3798,.F.);
#5734=ORIENTED_EDGE('',*,*,#4200,.T.);
#5735=ORIENTED_EDGE('',*,*,#4201,.F.);
#5736=ORIENTED_EDGE('',*,*,#4200,.F.);
#5737=ORIENTED_EDGE('',*,*,#3797,.F.);
#5738=ORIENTED_EDGE('',*,*,#4202,.T.);
#5739=ORIENTED_EDGE('',*,*,#4203,.F.);
#5740=ORIENTED_EDGE('',*,*,#4202,.F.);
#5741=ORIENTED_EDGE('',*,*,#3796,.F.);
#5742=ORIENTED_EDGE('',*,*,#4204,.T.);
#5743=ORIENTED_EDGE('',*,*,#4205,.F.);
#5744=ORIENTED_EDGE('',*,*,#4204,.F.);
#5745=ORIENTED_EDGE('',*,*,#3800,.F.);
#5746=ORIENTED_EDGE('',*,*,#4206,.T.);
#5747=ORIENTED_EDGE('',*,*,#4207,.F.);
#5748=ORIENTED_EDGE('',*,*,#4208,.F.);
#5749=ORIENTED_EDGE('',*,*,#3792,.F.);
#5750=ORIENTED_EDGE('',*,*,#4209,.T.);
#5751=ORIENTED_EDGE('',*,*,#4210,.F.);
#5752=ORIENTED_EDGE('',*,*,#4209,.F.);
#5753=ORIENTED_EDGE('',*,*,#3791,.F.);
#5754=ORIENTED_EDGE('',*,*,#4211,.T.);
#5755=ORIENTED_EDGE('',*,*,#4212,.F.);
#5756=ORIENTED_EDGE('',*,*,#4211,.F.);
#5757=ORIENTED_EDGE('',*,*,#3795,.F.);
#5758=ORIENTED_EDGE('',*,*,#4213,.T.);
#5759=ORIENTED_EDGE('',*,*,#4214,.F.);
#5760=ORIENTED_EDGE('',*,*,#4215,.F.);
#5761=ORIENTED_EDGE('',*,*,#3793,.F.);
#5762=ORIENTED_EDGE('',*,*,#4208,.T.);
#5763=ORIENTED_EDGE('',*,*,#4216,.F.);
#5764=ORIENTED_EDGE('',*,*,#4217,.F.);
#5765=ORIENTED_EDGE('',*,*,#3787,.F.);
#5766=ORIENTED_EDGE('',*,*,#4218,.T.);
#5767=ORIENTED_EDGE('',*,*,#4219,.F.);
#5768=ORIENTED_EDGE('',*,*,#4218,.F.);
#5769=ORIENTED_EDGE('',*,*,#3786,.F.);
#5770=ORIENTED_EDGE('',*,*,#4220,.T.);
#5771=ORIENTED_EDGE('',*,*,#4221,.F.);
#5772=ORIENTED_EDGE('',*,*,#4220,.F.);
#5773=ORIENTED_EDGE('',*,*,#3790,.F.);
#5774=ORIENTED_EDGE('',*,*,#4222,.T.);
#5775=ORIENTED_EDGE('',*,*,#4223,.F.);
#5776=ORIENTED_EDGE('',*,*,#4224,.F.);
#5777=ORIENTED_EDGE('',*,*,#3788,.F.);
#5778=ORIENTED_EDGE('',*,*,#4217,.T.);
#5779=ORIENTED_EDGE('',*,*,#4225,.F.);
#5780=ORIENTED_EDGE('',*,*,#4226,.F.);
#5781=ORIENTED_EDGE('',*,*,#3783,.F.);
#5782=ORIENTED_EDGE('',*,*,#4227,.T.);
#5783=ORIENTED_EDGE('',*,*,#4228,.F.);
#5784=ORIENTED_EDGE('',*,*,#4227,.F.);
#5785=ORIENTED_EDGE('',*,*,#3782,.F.);
#5786=ORIENTED_EDGE('',*,*,#4229,.T.);
#5787=ORIENTED_EDGE('',*,*,#4230,.F.);
#5788=ORIENTED_EDGE('',*,*,#4231,.F.);
#5789=ORIENTED_EDGE('',*,*,#3779,.F.);
#5790=ORIENTED_EDGE('',*,*,#4232,.T.);
#5791=ORIENTED_EDGE('',*,*,#4233,.F.);
#5792=ORIENTED_EDGE('',*,*,#4232,.F.);
#5793=ORIENTED_EDGE('',*,*,#3778,.F.);
#5794=ORIENTED_EDGE('',*,*,#4234,.T.);
#5795=ORIENTED_EDGE('',*,*,#4235,.F.);
#5796=ORIENTED_EDGE('',*,*,#4236,.F.);
#5797=ORIENTED_EDGE('',*,*,#3774,.F.);
#5798=ORIENTED_EDGE('',*,*,#4237,.T.);
#5799=ORIENTED_EDGE('',*,*,#4238,.F.);
#5800=ORIENTED_EDGE('',*,*,#4237,.F.);
#5801=ORIENTED_EDGE('',*,*,#3777,.F.);
#5802=ORIENTED_EDGE('',*,*,#4239,.T.);
#5803=ORIENTED_EDGE('',*,*,#4240,.F.);
#5804=ORIENTED_EDGE('',*,*,#4241,.F.);
#5805=ORIENTED_EDGE('',*,*,#3771,.F.);
#5806=ORIENTED_EDGE('',*,*,#4242,.T.);
#5807=ORIENTED_EDGE('',*,*,#4243,.F.);
#5808=ORIENTED_EDGE('',*,*,#4242,.F.);
#5809=ORIENTED_EDGE('',*,*,#3770,.F.);
#5810=ORIENTED_EDGE('',*,*,#4244,.T.);
#5811=ORIENTED_EDGE('',*,*,#4245,.F.);
#5812=ORIENTED_EDGE('',*,*,#4246,.F.);
#5813=ORIENTED_EDGE('',*,*,#3766,.F.);
#5814=ORIENTED_EDGE('',*,*,#4247,.T.);
#5815=ORIENTED_EDGE('',*,*,#4248,.F.);
#5816=ORIENTED_EDGE('',*,*,#4247,.F.);
#5817=ORIENTED_EDGE('',*,*,#3765,.F.);
#5818=ORIENTED_EDGE('',*,*,#4249,.T.);
#5819=ORIENTED_EDGE('',*,*,#4250,.F.);
#5820=ORIENTED_EDGE('',*,*,#4249,.F.);
#5821=ORIENTED_EDGE('',*,*,#3769,.F.);
#5822=ORIENTED_EDGE('',*,*,#4251,.T.);
#5823=ORIENTED_EDGE('',*,*,#4252,.F.);
#5824=ORIENTED_EDGE('',*,*,#4253,.F.);
#5825=ORIENTED_EDGE('',*,*,#3767,.F.);
#5826=ORIENTED_EDGE('',*,*,#4246,.T.);
#5827=ORIENTED_EDGE('',*,*,#4254,.F.);
#5828=ORIENTED_EDGE('',*,*,#4255,.F.);
#5829=ORIENTED_EDGE('',*,*,#3761,.F.);
#5830=ORIENTED_EDGE('',*,*,#4256,.T.);
#5831=ORIENTED_EDGE('',*,*,#4257,.F.);
#5832=ORIENTED_EDGE('',*,*,#4256,.F.);
#5833=ORIENTED_EDGE('',*,*,#3760,.F.);
#5834=ORIENTED_EDGE('',*,*,#4258,.T.);
#5835=ORIENTED_EDGE('',*,*,#4259,.F.);
#5836=ORIENTED_EDGE('',*,*,#4258,.F.);
#5837=ORIENTED_EDGE('',*,*,#3764,.F.);
#5838=ORIENTED_EDGE('',*,*,#4260,.T.);
#5839=ORIENTED_EDGE('',*,*,#4261,.F.);
#5840=ORIENTED_EDGE('',*,*,#4262,.F.);
#5841=ORIENTED_EDGE('',*,*,#3762,.F.);
#5842=ORIENTED_EDGE('',*,*,#4255,.T.);
#5843=ORIENTED_EDGE('',*,*,#4263,.F.);
#5844=ORIENTED_EDGE('',*,*,#4264,.F.);
#5845=ORIENTED_EDGE('',*,*,#3757,.F.);
#5846=ORIENTED_EDGE('',*,*,#4265,.T.);
#5847=ORIENTED_EDGE('',*,*,#4266,.F.);
#5848=ORIENTED_EDGE('',*,*,#4265,.F.);
#5849=ORIENTED_EDGE('',*,*,#3756,.F.);
#5850=ORIENTED_EDGE('',*,*,#4267,.T.);
#5851=ORIENTED_EDGE('',*,*,#4268,.F.);
#5852=ORIENTED_EDGE('',*,*,#4267,.F.);
#5853=ORIENTED_EDGE('',*,*,#3755,.F.);
#5854=ORIENTED_EDGE('',*,*,#4269,.T.);
#5855=ORIENTED_EDGE('',*,*,#4270,.F.);
#5856=ORIENTED_EDGE('',*,*,#4269,.F.);
#5857=ORIENTED_EDGE('',*,*,#3759,.F.);
#5858=ORIENTED_EDGE('',*,*,#4271,.T.);
#5859=ORIENTED_EDGE('',*,*,#4272,.F.);
#5860=ORIENTED_EDGE('',*,*,#4273,.F.);
#5861=ORIENTED_EDGE('',*,*,#3752,.F.);
#5862=ORIENTED_EDGE('',*,*,#4274,.T.);
#5863=ORIENTED_EDGE('',*,*,#4275,.F.);
#5864=ORIENTED_EDGE('',*,*,#4274,.F.);
#5865=ORIENTED_EDGE('',*,*,#3751,.F.);
#5866=ORIENTED_EDGE('',*,*,#4276,.T.);
#5867=ORIENTED_EDGE('',*,*,#4277,.F.);
#5868=ORIENTED_EDGE('',*,*,#4276,.F.);
#5869=ORIENTED_EDGE('',*,*,#3750,.F.);
#5870=ORIENTED_EDGE('',*,*,#4278,.T.);
#5871=ORIENTED_EDGE('',*,*,#4279,.F.);
#5872=ORIENTED_EDGE('',*,*,#4278,.F.);
#5873=ORIENTED_EDGE('',*,*,#3754,.F.);
#5874=ORIENTED_EDGE('',*,*,#4280,.T.);
#5875=ORIENTED_EDGE('',*,*,#4281,.F.);
#5876=ORIENTED_EDGE('',*,*,#4282,.F.);
#5877=ORIENTED_EDGE('',*,*,#3748,.F.);
#5878=ORIENTED_EDGE('',*,*,#4283,.T.);
#5879=ORIENTED_EDGE('',*,*,#4284,.F.);
#5880=ORIENTED_EDGE('',*,*,#4283,.F.);
#5881=ORIENTED_EDGE('',*,*,#3747,.F.);
#5882=ORIENTED_EDGE('',*,*,#4285,.T.);
#5883=ORIENTED_EDGE('',*,*,#4286,.F.);
#5884=ORIENTED_EDGE('',*,*,#4285,.F.);
#5885=ORIENTED_EDGE('',*,*,#3746,.F.);
#5886=ORIENTED_EDGE('',*,*,#4287,.T.);
#5887=ORIENTED_EDGE('',*,*,#4288,.F.);
#5888=ORIENTED_EDGE('',*,*,#4289,.F.);
#5889=ORIENTED_EDGE('',*,*,#3743,.F.);
#5890=ORIENTED_EDGE('',*,*,#4290,.T.);
#5891=ORIENTED_EDGE('',*,*,#4291,.F.);
#5892=ORIENTED_EDGE('',*,*,#4290,.F.);
#5893=ORIENTED_EDGE('',*,*,#3742,.F.);
#5894=ORIENTED_EDGE('',*,*,#4292,.T.);
#5895=ORIENTED_EDGE('',*,*,#4293,.F.);
#5896=ORIENTED_EDGE('',*,*,#4294,.F.);
#5897=ORIENTED_EDGE('',*,*,#3744,.F.);
#5898=ORIENTED_EDGE('',*,*,#4289,.T.);
#5899=ORIENTED_EDGE('',*,*,#4295,.F.);
#5900=ORIENTED_EDGE('',*,*,#4296,.F.);
#5901=ORIENTED_EDGE('',*,*,#3739,.F.);
#5902=ORIENTED_EDGE('',*,*,#4297,.T.);
#5903=ORIENTED_EDGE('',*,*,#4298,.F.);
#5904=ORIENTED_EDGE('',*,*,#4297,.F.);
#5905=ORIENTED_EDGE('',*,*,#3738,.F.);
#5906=ORIENTED_EDGE('',*,*,#4299,.T.);
#5907=ORIENTED_EDGE('',*,*,#4300,.F.);
#5908=ORIENTED_EDGE('',*,*,#4299,.F.);
#5909=ORIENTED_EDGE('',*,*,#3737,.F.);
#5910=ORIENTED_EDGE('',*,*,#4301,.T.);
#5911=ORIENTED_EDGE('',*,*,#4302,.F.);
#5912=ORIENTED_EDGE('',*,*,#4301,.F.);
#5913=ORIENTED_EDGE('',*,*,#3736,.F.);
#5914=ORIENTED_EDGE('',*,*,#4303,.T.);
#5915=ORIENTED_EDGE('',*,*,#4304,.F.);
#5916=ORIENTED_EDGE('',*,*,#4303,.F.);
#5917=ORIENTED_EDGE('',*,*,#3741,.F.);
#5918=ORIENTED_EDGE('',*,*,#4305,.T.);
#5919=ORIENTED_EDGE('',*,*,#4306,.F.);
#5920=ORIENTED_EDGE('',*,*,#4305,.F.);
#5921=ORIENTED_EDGE('',*,*,#3740,.F.);
#5922=ORIENTED_EDGE('',*,*,#4296,.T.);
#5923=ORIENTED_EDGE('',*,*,#4307,.F.);
#5924=ORIENTED_EDGE('',*,*,#4308,.F.);
#5925=ORIENTED_EDGE('',*,*,#3733,.F.);
#5926=ORIENTED_EDGE('',*,*,#4309,.T.);
#5927=ORIENTED_EDGE('',*,*,#4310,.F.);
#5928=ORIENTED_EDGE('',*,*,#4309,.F.);
#5929=ORIENTED_EDGE('',*,*,#3732,.F.);
#5930=ORIENTED_EDGE('',*,*,#4311,.T.);
#5931=ORIENTED_EDGE('',*,*,#4312,.F.);
#5932=ORIENTED_EDGE('',*,*,#4311,.F.);
#5933=ORIENTED_EDGE('',*,*,#3731,.F.);
#5934=ORIENTED_EDGE('',*,*,#4313,.T.);
#5935=ORIENTED_EDGE('',*,*,#4314,.F.);
#5936=ORIENTED_EDGE('',*,*,#4313,.F.);
#5937=ORIENTED_EDGE('',*,*,#3730,.F.);
#5938=ORIENTED_EDGE('',*,*,#4315,.T.);
#5939=ORIENTED_EDGE('',*,*,#4316,.F.);
#5940=ORIENTED_EDGE('',*,*,#4315,.F.);
#5941=ORIENTED_EDGE('',*,*,#3735,.F.);
#5942=ORIENTED_EDGE('',*,*,#4317,.T.);
#5943=ORIENTED_EDGE('',*,*,#4318,.F.);
#5944=ORIENTED_EDGE('',*,*,#4317,.F.);
#5945=ORIENTED_EDGE('',*,*,#3734,.F.);
#5946=ORIENTED_EDGE('',*,*,#4308,.T.);
#5947=ORIENTED_EDGE('',*,*,#4319,.F.);
#5948=ORIENTED_EDGE('',*,*,#4320,.F.);
#5949=ORIENTED_EDGE('',*,*,#3727,.F.);
#5950=ORIENTED_EDGE('',*,*,#4321,.T.);
#5951=ORIENTED_EDGE('',*,*,#4322,.F.);
#5952=ORIENTED_EDGE('',*,*,#4321,.F.);
#5953=ORIENTED_EDGE('',*,*,#3726,.F.);
#5954=ORIENTED_EDGE('',*,*,#4323,.T.);
#5955=ORIENTED_EDGE('',*,*,#4324,.F.);
#5956=ORIENTED_EDGE('',*,*,#4323,.F.);
#5957=ORIENTED_EDGE('',*,*,#3725,.F.);
#5958=ORIENTED_EDGE('',*,*,#4325,.T.);
#5959=ORIENTED_EDGE('',*,*,#4326,.F.);
#5960=ORIENTED_EDGE('',*,*,#4325,.F.);
#5961=ORIENTED_EDGE('',*,*,#3724,.F.);
#5962=ORIENTED_EDGE('',*,*,#4327,.T.);
#5963=ORIENTED_EDGE('',*,*,#4328,.F.);
#5964=ORIENTED_EDGE('',*,*,#4327,.F.);
#5965=ORIENTED_EDGE('',*,*,#3729,.F.);
#5966=ORIENTED_EDGE('',*,*,#4329,.T.);
#5967=ORIENTED_EDGE('',*,*,#4330,.F.);
#5968=ORIENTED_EDGE('',*,*,#4329,.F.);
#5969=ORIENTED_EDGE('',*,*,#3728,.F.);
#5970=ORIENTED_EDGE('',*,*,#4320,.T.);
#5971=ORIENTED_EDGE('',*,*,#4331,.F.);
#5972=ORIENTED_EDGE('',*,*,#4332,.F.);
#5973=ORIENTED_EDGE('',*,*,#3721,.F.);
#5974=ORIENTED_EDGE('',*,*,#4333,.T.);
#5975=ORIENTED_EDGE('',*,*,#4334,.F.);
#5976=ORIENTED_EDGE('',*,*,#4333,.F.);
#5977=ORIENTED_EDGE('',*,*,#3720,.F.);
#5978=ORIENTED_EDGE('',*,*,#4335,.T.);
#5979=ORIENTED_EDGE('',*,*,#4336,.F.);
#5980=ORIENTED_EDGE('',*,*,#4335,.F.);
#5981=ORIENTED_EDGE('',*,*,#3719,.F.);
#5982=ORIENTED_EDGE('',*,*,#4337,.T.);
#5983=ORIENTED_EDGE('',*,*,#4338,.F.);
#5984=ORIENTED_EDGE('',*,*,#4337,.F.);
#5985=ORIENTED_EDGE('',*,*,#3718,.F.);
#5986=ORIENTED_EDGE('',*,*,#4339,.T.);
#5987=ORIENTED_EDGE('',*,*,#4340,.F.);
#5988=ORIENTED_EDGE('',*,*,#4339,.F.);
#5989=ORIENTED_EDGE('',*,*,#3723,.F.);
#5990=ORIENTED_EDGE('',*,*,#4341,.T.);
#5991=ORIENTED_EDGE('',*,*,#4342,.F.);
#5992=ORIENTED_EDGE('',*,*,#4341,.F.);
#5993=ORIENTED_EDGE('',*,*,#3722,.F.);
#5994=ORIENTED_EDGE('',*,*,#4332,.T.);
#5995=ORIENTED_EDGE('',*,*,#4343,.F.);
#5996=ORIENTED_EDGE('',*,*,#4344,.F.);
#5997=ORIENTED_EDGE('',*,*,#3715,.F.);
#5998=ORIENTED_EDGE('',*,*,#4345,.T.);
#5999=ORIENTED_EDGE('',*,*,#4346,.F.);
#6000=ORIENTED_EDGE('',*,*,#4345,.F.);
#6001=ORIENTED_EDGE('',*,*,#3714,.F.);
#6002=ORIENTED_EDGE('',*,*,#4347,.T.);
#6003=ORIENTED_EDGE('',*,*,#4348,.F.);
#6004=ORIENTED_EDGE('',*,*,#4347,.F.);
#6005=ORIENTED_EDGE('',*,*,#3713,.F.);
#6006=ORIENTED_EDGE('',*,*,#4349,.T.);
#6007=ORIENTED_EDGE('',*,*,#4350,.F.);
#6008=ORIENTED_EDGE('',*,*,#4349,.F.);
#6009=ORIENTED_EDGE('',*,*,#3712,.F.);
#6010=ORIENTED_EDGE('',*,*,#4351,.T.);
#6011=ORIENTED_EDGE('',*,*,#4352,.F.);
#6012=ORIENTED_EDGE('',*,*,#4351,.F.);
#6013=ORIENTED_EDGE('',*,*,#3717,.F.);
#6014=ORIENTED_EDGE('',*,*,#4353,.T.);
#6015=ORIENTED_EDGE('',*,*,#4354,.F.);
#6016=ORIENTED_EDGE('',*,*,#4353,.F.);
#6017=ORIENTED_EDGE('',*,*,#3716,.F.);
#6018=ORIENTED_EDGE('',*,*,#4344,.T.);
#6019=ORIENTED_EDGE('',*,*,#4355,.F.);
#6020=ORIENTED_EDGE('',*,*,#4356,.F.);
#6021=ORIENTED_EDGE('',*,*,#3711,.F.);
#6022=ORIENTED_EDGE('',*,*,#4357,.T.);
#6023=ORIENTED_EDGE('',*,*,#4358,.F.);
#6024=ORIENTED_EDGE('',*,*,#4357,.F.);
#6025=ORIENTED_EDGE('',*,*,#3710,.F.);
#6026=ORIENTED_EDGE('',*,*,#4359,.T.);
#6027=ORIENTED_EDGE('',*,*,#4360,.F.);
#6028=ORIENTED_EDGE('',*,*,#4359,.F.);
#6029=ORIENTED_EDGE('',*,*,#3709,.F.);
#6030=ORIENTED_EDGE('',*,*,#4361,.T.);
#6031=ORIENTED_EDGE('',*,*,#4362,.F.);
#6032=ORIENTED_EDGE('',*,*,#4363,.F.);
#6033=ORIENTED_EDGE('',*,*,#3706,.F.);
#6034=ORIENTED_EDGE('',*,*,#4356,.T.);
#6035=ORIENTED_EDGE('',*,*,#4364,.F.);
#6036=ORIENTED_EDGE('',*,*,#4365,.F.);
#6037=ORIENTED_EDGE('',*,*,#3707,.F.);
#6038=ORIENTED_EDGE('',*,*,#4363,.T.);
#6039=ORIENTED_EDGE('',*,*,#4366,.F.);
#6040=ORIENTED_EDGE('',*,*,#4367,.F.);
#6041=ORIENTED_EDGE('',*,*,#3705,.F.);
#6042=ORIENTED_EDGE('',*,*,#4368,.T.);
#6043=ORIENTED_EDGE('',*,*,#4369,.F.);
#6044=ORIENTED_EDGE('',*,*,#4368,.F.);
#6045=ORIENTED_EDGE('',*,*,#3704,.F.);
#6046=ORIENTED_EDGE('',*,*,#4370,.T.);
#6047=ORIENTED_EDGE('',*,*,#4371,.F.);
#6048=ORIENTED_EDGE('',*,*,#4370,.F.);
#6049=ORIENTED_EDGE('',*,*,#3703,.F.);
#6050=ORIENTED_EDGE('',*,*,#4372,.T.);
#6051=ORIENTED_EDGE('',*,*,#4373,.F.);
#6052=ORIENTED_EDGE('',*,*,#4374,.F.);
#6053=ORIENTED_EDGE('',*,*,#3700,.F.);
#6054=ORIENTED_EDGE('',*,*,#4367,.T.);
#6055=ORIENTED_EDGE('',*,*,#4375,.F.);
#6056=ORIENTED_EDGE('',*,*,#4376,.F.);
#6057=ORIENTED_EDGE('',*,*,#3701,.F.);
#6058=ORIENTED_EDGE('',*,*,#4374,.T.);
#6059=ORIENTED_EDGE('',*,*,#4377,.F.);
#6060=ORIENTED_EDGE('',*,*,#4378,.F.);
#6061=ORIENTED_EDGE('',*,*,#3697,.F.);
#6062=ORIENTED_EDGE('',*,*,#4379,.T.);
#6063=ORIENTED_EDGE('',*,*,#4380,.F.);
#6064=ORIENTED_EDGE('',*,*,#4379,.F.);
#6065=ORIENTED_EDGE('',*,*,#3696,.F.);
#6066=ORIENTED_EDGE('',*,*,#4381,.T.);
#6067=ORIENTED_EDGE('',*,*,#4382,.F.);
#6068=ORIENTED_EDGE('',*,*,#4381,.F.);
#6069=ORIENTED_EDGE('',*,*,#3695,.F.);
#6070=ORIENTED_EDGE('',*,*,#4383,.T.);
#6071=ORIENTED_EDGE('',*,*,#4384,.F.);
#6072=ORIENTED_EDGE('',*,*,#4383,.F.);
#6073=ORIENTED_EDGE('',*,*,#3694,.F.);
#6074=ORIENTED_EDGE('',*,*,#4385,.T.);
#6075=ORIENTED_EDGE('',*,*,#4386,.F.);
#6076=ORIENTED_EDGE('',*,*,#4385,.F.);
#6077=ORIENTED_EDGE('',*,*,#3699,.F.);
#6078=ORIENTED_EDGE('',*,*,#4387,.T.);
#6079=ORIENTED_EDGE('',*,*,#4388,.F.);
#6080=ORIENTED_EDGE('',*,*,#4387,.F.);
#6081=ORIENTED_EDGE('',*,*,#3698,.F.);
#6082=ORIENTED_EDGE('',*,*,#4378,.T.);
#6083=ORIENTED_EDGE('',*,*,#4389,.F.);
#6084=ORIENTED_EDGE('',*,*,#4390,.F.);
#6085=ORIENTED_EDGE('',*,*,#3691,.F.);
#6086=ORIENTED_EDGE('',*,*,#4391,.T.);
#6087=ORIENTED_EDGE('',*,*,#4392,.F.);
#6088=ORIENTED_EDGE('',*,*,#4391,.F.);
#6089=ORIENTED_EDGE('',*,*,#3690,.F.);
#6090=ORIENTED_EDGE('',*,*,#4393,.T.);
#6091=ORIENTED_EDGE('',*,*,#4394,.F.);
#6092=ORIENTED_EDGE('',*,*,#4393,.F.);
#6093=ORIENTED_EDGE('',*,*,#3689,.F.);
#6094=ORIENTED_EDGE('',*,*,#4395,.T.);
#6095=ORIENTED_EDGE('',*,*,#4396,.F.);
#6096=ORIENTED_EDGE('',*,*,#4395,.F.);
#6097=ORIENTED_EDGE('',*,*,#3688,.F.);
#6098=ORIENTED_EDGE('',*,*,#4397,.T.);
#6099=ORIENTED_EDGE('',*,*,#4398,.F.);
#6100=ORIENTED_EDGE('',*,*,#4397,.F.);
#6101=ORIENTED_EDGE('',*,*,#3693,.F.);
#6102=ORIENTED_EDGE('',*,*,#4399,.T.);
#6103=ORIENTED_EDGE('',*,*,#4400,.F.);
#6104=ORIENTED_EDGE('',*,*,#4399,.F.);
#6105=ORIENTED_EDGE('',*,*,#3692,.F.);
#6106=ORIENTED_EDGE('',*,*,#4390,.T.);
#6107=ORIENTED_EDGE('',*,*,#4401,.F.);
#6108=ORIENTED_EDGE('',*,*,#4402,.F.);
#6109=ORIENTED_EDGE('',*,*,#3685,.F.);
#6110=ORIENTED_EDGE('',*,*,#4403,.T.);
#6111=ORIENTED_EDGE('',*,*,#4404,.F.);
#6112=ORIENTED_EDGE('',*,*,#4403,.F.);
#6113=ORIENTED_EDGE('',*,*,#3684,.F.);
#6114=ORIENTED_EDGE('',*,*,#4405,.T.);
#6115=ORIENTED_EDGE('',*,*,#4406,.F.);
#6116=ORIENTED_EDGE('',*,*,#4405,.F.);
#6117=ORIENTED_EDGE('',*,*,#3683,.F.);
#6118=ORIENTED_EDGE('',*,*,#4407,.T.);
#6119=ORIENTED_EDGE('',*,*,#4408,.F.);
#6120=ORIENTED_EDGE('',*,*,#4407,.F.);
#6121=ORIENTED_EDGE('',*,*,#3682,.F.);
#6122=ORIENTED_EDGE('',*,*,#4409,.T.);
#6123=ORIENTED_EDGE('',*,*,#4410,.F.);
#6124=ORIENTED_EDGE('',*,*,#4411,.F.);
#6125=ORIENTED_EDGE('',*,*,#3686,.F.);
#6126=ORIENTED_EDGE('',*,*,#4402,.T.);
#6127=ORIENTED_EDGE('',*,*,#4412,.F.);
#6128=ORIENTED_EDGE('',*,*,#4413,.F.);
#6129=ORIENTED_EDGE('',*,*,#3679,.F.);
#6130=ORIENTED_EDGE('',*,*,#4414,.T.);
#6131=ORIENTED_EDGE('',*,*,#4415,.F.);
#6132=ORIENTED_EDGE('',*,*,#4414,.F.);
#6133=ORIENTED_EDGE('',*,*,#3678,.F.);
#6134=ORIENTED_EDGE('',*,*,#4416,.T.);
#6135=ORIENTED_EDGE('',*,*,#4417,.F.);
#6136=ORIENTED_EDGE('',*,*,#4416,.F.);
#6137=ORIENTED_EDGE('',*,*,#3677,.F.);
#6138=ORIENTED_EDGE('',*,*,#4418,.T.);
#6139=ORIENTED_EDGE('',*,*,#4419,.F.);
#6140=ORIENTED_EDGE('',*,*,#4418,.F.);
#6141=ORIENTED_EDGE('',*,*,#3676,.F.);
#6142=ORIENTED_EDGE('',*,*,#4420,.T.);
#6143=ORIENTED_EDGE('',*,*,#4421,.F.);
#6144=ORIENTED_EDGE('',*,*,#4420,.F.);
#6145=ORIENTED_EDGE('',*,*,#3681,.F.);
#6146=ORIENTED_EDGE('',*,*,#4422,.T.);
#6147=ORIENTED_EDGE('',*,*,#4423,.F.);
#6148=ORIENTED_EDGE('',*,*,#4422,.F.);
#6149=ORIENTED_EDGE('',*,*,#3680,.F.);
#6150=ORIENTED_EDGE('',*,*,#4413,.T.);
#6151=ORIENTED_EDGE('',*,*,#4424,.F.);
#6152=ORIENTED_EDGE('',*,*,#4425,.F.);
#6153=ORIENTED_EDGE('',*,*,#3673,.F.);
#6154=ORIENTED_EDGE('',*,*,#4426,.T.);
#6155=ORIENTED_EDGE('',*,*,#4427,.F.);
#6156=ORIENTED_EDGE('',*,*,#4426,.F.);
#6157=ORIENTED_EDGE('',*,*,#3672,.F.);
#6158=ORIENTED_EDGE('',*,*,#4428,.T.);
#6159=ORIENTED_EDGE('',*,*,#4429,.F.);
#6160=ORIENTED_EDGE('',*,*,#4428,.F.);
#6161=ORIENTED_EDGE('',*,*,#3671,.F.);
#6162=ORIENTED_EDGE('',*,*,#4430,.T.);
#6163=ORIENTED_EDGE('',*,*,#4431,.F.);
#6164=ORIENTED_EDGE('',*,*,#4430,.F.);
#6165=ORIENTED_EDGE('',*,*,#3670,.F.);
#6166=ORIENTED_EDGE('',*,*,#4432,.T.);
#6167=ORIENTED_EDGE('',*,*,#4433,.F.);
#6168=ORIENTED_EDGE('',*,*,#4434,.F.);
#6169=ORIENTED_EDGE('',*,*,#3674,.F.);
#6170=ORIENTED_EDGE('',*,*,#4425,.T.);
#6171=ORIENTED_EDGE('',*,*,#4435,.T.);
#6172=ORIENTED_EDGE('',*,*,#4436,.F.);
#6173=ORIENTED_EDGE('',*,*,#3784,.F.);
#6174=ORIENTED_EDGE('',*,*,#4226,.T.);
#6175=ORIENTED_EDGE('',*,*,#4437,.F.);
#6176=ORIENTED_EDGE('',*,*,#4280,.F.);
#6177=ORIENTED_EDGE('',*,*,#3753,.F.);
#6178=ORIENTED_EDGE('',*,*,#4273,.T.);
#6179=ORIENTED_EDGE('',*,*,#4438,.F.);
#6180=ORIENTED_EDGE('',*,*,#4195,.F.);
#6181=ORIENTED_EDGE('',*,*,#3805,.F.);
#6182=ORIENTED_EDGE('',*,*,#4197,.T.);
#6183=ORIENTED_EDGE('',*,*,#4439,.F.);
#6184=ORIENTED_EDGE('',*,*,#4206,.F.);
#6185=ORIENTED_EDGE('',*,*,#3799,.F.);
#6186=ORIENTED_EDGE('',*,*,#4199,.T.);
#6187=ORIENTED_EDGE('',*,*,#4440,.F.);
#6188=ORIENTED_EDGE('',*,*,#4271,.F.);
#6189=ORIENTED_EDGE('',*,*,#3758,.F.);
#6190=ORIENTED_EDGE('',*,*,#4264,.T.);
#6191=ORIENTED_EDGE('',*,*,#4441,.F.);
#6192=ORIENTED_EDGE('',*,*,#4244,.F.);
#6193=ORIENTED_EDGE('',*,*,#3773,.F.);
#6194=ORIENTED_EDGE('',*,*,#4442,.T.);
#6195=ORIENTED_EDGE('',*,*,#4443,.T.);
#6196=ORIENTED_EDGE('',*,*,#4444,.F.);
#6197=ORIENTED_EDGE('',*,*,#3780,.F.);
#6198=ORIENTED_EDGE('',*,*,#4231,.T.);
#6199=ORIENTED_EDGE('',*,*,#4445,.F.);
#6200=ORIENTED_EDGE('',*,*,#4372,.F.);
#6201=ORIENTED_EDGE('',*,*,#3702,.F.);
#6202=ORIENTED_EDGE('',*,*,#4376,.T.);
#6203=ORIENTED_EDGE('',*,*,#4446,.F.);
#6204=ORIENTED_EDGE('',*,*,#4292,.F.);
#6205=ORIENTED_EDGE('',*,*,#3745,.F.);
#6206=ORIENTED_EDGE('',*,*,#4294,.T.);
#6207=ORIENTED_EDGE('',*,*,#4447,.F.);
#6208=ORIENTED_EDGE('',*,*,#4051,.F.);
#6209=ORIENTED_EDGE('',*,*,#3876,.F.);
#6210=ORIENTED_EDGE('',*,*,#4055,.T.);
#6211=ORIENTED_EDGE('',*,*,#4448,.F.);
#6212=ORIENTED_EDGE('',*,*,#4179,.F.);
#6213=ORIENTED_EDGE('',*,*,#3813,.F.);
#6214=ORIENTED_EDGE('',*,*,#4181,.T.);
#6215=ORIENTED_EDGE('',*,*,#4449,.F.);
#6216=ORIENTED_EDGE('',*,*,#4361,.F.);
#6217=ORIENTED_EDGE('',*,*,#3708,.F.);
#6218=ORIENTED_EDGE('',*,*,#4365,.T.);
#6219=ORIENTED_EDGE('',*,*,#4450,.F.);
#6220=ORIENTED_EDGE('',*,*,#4229,.F.);
#6221=ORIENTED_EDGE('',*,*,#3785,.F.);
#6222=ORIENTED_EDGE('',*,*,#4436,.T.);
#6223=ORIENTED_EDGE('',*,*,#4451,.T.);
#6224=ORIENTED_EDGE('',*,*,#4442,.F.);
#6225=ORIENTED_EDGE('',*,*,#3772,.F.);
#6226=ORIENTED_EDGE('',*,*,#4241,.T.);
#6227=ORIENTED_EDGE('',*,*,#4452,.F.);
#6228=ORIENTED_EDGE('',*,*,#4088,.F.);
#6229=ORIENTED_EDGE('',*,*,#3861,.F.);
#6230=ORIENTED_EDGE('',*,*,#4090,.T.);
#6231=ORIENTED_EDGE('',*,*,#4453,.F.);
#6232=ORIENTED_EDGE('',*,*,#4287,.F.);
#6233=ORIENTED_EDGE('',*,*,#3749,.F.);
#6234=ORIENTED_EDGE('',*,*,#4282,.T.);
#6235=ORIENTED_EDGE('',*,*,#4454,.F.);
#6236=ORIENTED_EDGE('',*,*,#4432,.F.);
#6237=ORIENTED_EDGE('',*,*,#3675,.F.);
#6238=ORIENTED_EDGE('',*,*,#4434,.T.);
#6239=ORIENTED_EDGE('',*,*,#4455,.F.);
#6240=ORIENTED_EDGE('',*,*,#4188,.F.);
#6241=ORIENTED_EDGE('',*,*,#3809,.F.);
#6242=ORIENTED_EDGE('',*,*,#4183,.T.);
#6243=ORIENTED_EDGE('',*,*,#4456,.F.);
#6244=ORIENTED_EDGE('',*,*,#4409,.F.);
#6245=ORIENTED_EDGE('',*,*,#3687,.F.);
#6246=ORIENTED_EDGE('',*,*,#4411,.T.);
#6247=ORIENTED_EDGE('',*,*,#4457,.F.);
#6248=ORIENTED_EDGE('',*,*,#4239,.F.);
#6249=ORIENTED_EDGE('',*,*,#3776,.F.);
#6250=ORIENTED_EDGE('',*,*,#4458,.F.);
#6251=ORIENTED_EDGE('',*,*,#4054,.T.);
#6252=ORIENTED_EDGE('',*,*,#4052,.T.);
#6253=ORIENTED_EDGE('',*,*,#4045,.T.);
#6254=ORIENTED_EDGE('',*,*,#4048,.T.);
#6255=ORIENTED_EDGE('',*,*,#4050,.T.);
#6256=ORIENTED_EDGE('',*,*,#4447,.T.);
#6257=ORIENTED_EDGE('',*,*,#4293,.T.);
#6258=ORIENTED_EDGE('',*,*,#4288,.T.);
#6259=ORIENTED_EDGE('',*,*,#4291,.T.);
#6260=ORIENTED_EDGE('',*,*,#4446,.T.);
#6261=ORIENTED_EDGE('',*,*,#4375,.T.);
#6262=ORIENTED_EDGE('',*,*,#4373,.T.);
#6263=ORIENTED_EDGE('',*,*,#4366,.T.);
#6264=ORIENTED_EDGE('',*,*,#4369,.T.);
#6265=ORIENTED_EDGE('',*,*,#4371,.T.);
#6266=ORIENTED_EDGE('',*,*,#4445,.T.);
#6267=ORIENTED_EDGE('',*,*,#4230,.T.);
#6268=ORIENTED_EDGE('',*,*,#4233,.T.);
#6269=ORIENTED_EDGE('',*,*,#4459,.T.);
#6270=ORIENTED_EDGE('',*,*,#4214,.T.);
#6271=ORIENTED_EDGE('',*,*,#4207,.T.);
#6272=ORIENTED_EDGE('',*,*,#4210,.T.);
#6273=ORIENTED_EDGE('',*,*,#4212,.T.);
#6274=ORIENTED_EDGE('',*,*,#4460,.T.);
#6275=ORIENTED_EDGE('',*,*,#4261,.T.);
#6276=ORIENTED_EDGE('',*,*,#4254,.T.);
#6277=ORIENTED_EDGE('',*,*,#4257,.T.);
#6278=ORIENTED_EDGE('',*,*,#4259,.T.);
#6279=ORIENTED_EDGE('',*,*,#4461,.T.);
#6280=ORIENTED_EDGE('',*,*,#4223,.T.);
#6281=ORIENTED_EDGE('',*,*,#4216,.T.);
#6282=ORIENTED_EDGE('',*,*,#4219,.T.);
#6283=ORIENTED_EDGE('',*,*,#4221,.T.);
#6284=ORIENTED_EDGE('',*,*,#4462,.T.);
#6285=ORIENTED_EDGE('',*,*,#4252,.T.);
#6286=ORIENTED_EDGE('',*,*,#4245,.T.);
#6287=ORIENTED_EDGE('',*,*,#4248,.T.);
#6288=ORIENTED_EDGE('',*,*,#4250,.T.);
#6289=ORIENTED_EDGE('',*,*,#4463,.T.);
#6290=ORIENTED_EDGE('',*,*,#4235,.T.);
#6291=ORIENTED_EDGE('',*,*,#4238,.T.);
#6292=ORIENTED_EDGE('',*,*,#4457,.T.);
#6293=ORIENTED_EDGE('',*,*,#4410,.T.);
#6294=ORIENTED_EDGE('',*,*,#4401,.T.);
#6295=ORIENTED_EDGE('',*,*,#4404,.T.);
#6296=ORIENTED_EDGE('',*,*,#4406,.T.);
#6297=ORIENTED_EDGE('',*,*,#4408,.T.);
#6298=ORIENTED_EDGE('',*,*,#4456,.T.);
#6299=ORIENTED_EDGE('',*,*,#4182,.T.);
#6300=ORIENTED_EDGE('',*,*,#4185,.T.);
#6301=ORIENTED_EDGE('',*,*,#4187,.T.);
#6302=ORIENTED_EDGE('',*,*,#4455,.T.);
#6303=ORIENTED_EDGE('',*,*,#4433,.T.);
#6304=ORIENTED_EDGE('',*,*,#4424,.T.);
#6305=ORIENTED_EDGE('',*,*,#4427,.T.);
#6306=ORIENTED_EDGE('',*,*,#4429,.T.);
#6307=ORIENTED_EDGE('',*,*,#4431,.T.);
#6308=ORIENTED_EDGE('',*,*,#4454,.T.);
#6309=ORIENTED_EDGE('',*,*,#4281,.T.);
#6310=ORIENTED_EDGE('',*,*,#4284,.T.);
#6311=ORIENTED_EDGE('',*,*,#4286,.T.);
#6312=ORIENTED_EDGE('',*,*,#4453,.T.);
#6313=ORIENTED_EDGE('',*,*,#4089,.T.);
#6314=ORIENTED_EDGE('',*,*,#4080,.T.);
#6315=ORIENTED_EDGE('',*,*,#4083,.T.);
#6316=ORIENTED_EDGE('',*,*,#4085,.T.);
#6317=ORIENTED_EDGE('',*,*,#4087,.T.);
#6318=ORIENTED_EDGE('',*,*,#4452,.T.);
#6319=ORIENTED_EDGE('',*,*,#4240,.T.);
#6320=ORIENTED_EDGE('',*,*,#4243,.T.);
#6321=ORIENTED_EDGE('',*,*,#4441,.T.);
#6322=ORIENTED_EDGE('',*,*,#4263,.T.);
#6323=ORIENTED_EDGE('',*,*,#4266,.T.);
#6324=ORIENTED_EDGE('',*,*,#4268,.T.);
#6325=ORIENTED_EDGE('',*,*,#4270,.T.);
#6326=ORIENTED_EDGE('',*,*,#4440,.T.);
#6327=ORIENTED_EDGE('',*,*,#4198,.T.);
#6328=ORIENTED_EDGE('',*,*,#4201,.T.);
#6329=ORIENTED_EDGE('',*,*,#4203,.T.);
#6330=ORIENTED_EDGE('',*,*,#4205,.T.);
#6331=ORIENTED_EDGE('',*,*,#4439,.T.);
#6332=ORIENTED_EDGE('',*,*,#4196,.T.);
#6333=ORIENTED_EDGE('',*,*,#4189,.T.);
#6334=ORIENTED_EDGE('',*,*,#4192,.T.);
#6335=ORIENTED_EDGE('',*,*,#4194,.T.);
#6336=ORIENTED_EDGE('',*,*,#4438,.T.);
#6337=ORIENTED_EDGE('',*,*,#4272,.T.);
#6338=ORIENTED_EDGE('',*,*,#4275,.T.);
#6339=ORIENTED_EDGE('',*,*,#4277,.T.);
#6340=ORIENTED_EDGE('',*,*,#4279,.T.);
#6341=ORIENTED_EDGE('',*,*,#4437,.T.);
#6342=ORIENTED_EDGE('',*,*,#4225,.T.);
#6343=ORIENTED_EDGE('',*,*,#4228,.T.);
#6344=ORIENTED_EDGE('',*,*,#4450,.T.);
#6345=ORIENTED_EDGE('',*,*,#4364,.T.);
#6346=ORIENTED_EDGE('',*,*,#4362,.T.);
#6347=ORIENTED_EDGE('',*,*,#4355,.T.);
#6348=ORIENTED_EDGE('',*,*,#4358,.T.);
#6349=ORIENTED_EDGE('',*,*,#4360,.T.);
#6350=ORIENTED_EDGE('',*,*,#4449,.T.);
#6351=ORIENTED_EDGE('',*,*,#4180,.T.);
#6352=ORIENTED_EDGE('',*,*,#4175,.T.);
#6353=ORIENTED_EDGE('',*,*,#4178,.T.);
#6354=ORIENTED_EDGE('',*,*,#4448,.T.);
#6355=ORIENTED_EDGE('',*,*,#4419,.T.);
#6356=ORIENTED_EDGE('',*,*,#4421,.T.);
#6357=ORIENTED_EDGE('',*,*,#4423,.T.);
#6358=ORIENTED_EDGE('',*,*,#4412,.T.);
#6359=ORIENTED_EDGE('',*,*,#4415,.T.);
#6360=ORIENTED_EDGE('',*,*,#4417,.T.);
#6361=ORIENTED_EDGE('',*,*,#4396,.T.);
#6362=ORIENTED_EDGE('',*,*,#4398,.T.);
#6363=ORIENTED_EDGE('',*,*,#4400,.T.);
#6364=ORIENTED_EDGE('',*,*,#4389,.T.);
#6365=ORIENTED_EDGE('',*,*,#4392,.T.);
#6366=ORIENTED_EDGE('',*,*,#4394,.T.);
#6367=ORIENTED_EDGE('',*,*,#4384,.T.);
#6368=ORIENTED_EDGE('',*,*,#4386,.T.);
#6369=ORIENTED_EDGE('',*,*,#4388,.T.);
#6370=ORIENTED_EDGE('',*,*,#4377,.T.);
#6371=ORIENTED_EDGE('',*,*,#4380,.T.);
#6372=ORIENTED_EDGE('',*,*,#4382,.T.);
#6373=ORIENTED_EDGE('',*,*,#4350,.T.);
#6374=ORIENTED_EDGE('',*,*,#4352,.T.);
#6375=ORIENTED_EDGE('',*,*,#4354,.T.);
#6376=ORIENTED_EDGE('',*,*,#4343,.T.);
#6377=ORIENTED_EDGE('',*,*,#4346,.T.);
#6378=ORIENTED_EDGE('',*,*,#4348,.T.);
#6379=ORIENTED_EDGE('',*,*,#4338,.T.);
#6380=ORIENTED_EDGE('',*,*,#4340,.T.);
#6381=ORIENTED_EDGE('',*,*,#4342,.T.);
#6382=ORIENTED_EDGE('',*,*,#4331,.T.);
#6383=ORIENTED_EDGE('',*,*,#4334,.T.);
#6384=ORIENTED_EDGE('',*,*,#4336,.T.);
#6385=ORIENTED_EDGE('',*,*,#4326,.T.);
#6386=ORIENTED_EDGE('',*,*,#4328,.T.);
#6387=ORIENTED_EDGE('',*,*,#4330,.T.);
#6388=ORIENTED_EDGE('',*,*,#4319,.T.);
#6389=ORIENTED_EDGE('',*,*,#4322,.T.);
#6390=ORIENTED_EDGE('',*,*,#4324,.T.);
#6391=ORIENTED_EDGE('',*,*,#4314,.T.);
#6392=ORIENTED_EDGE('',*,*,#4316,.T.);
#6393=ORIENTED_EDGE('',*,*,#4318,.T.);
#6394=ORIENTED_EDGE('',*,*,#4307,.T.);
#6395=ORIENTED_EDGE('',*,*,#4310,.T.);
#6396=ORIENTED_EDGE('',*,*,#4312,.T.);
#6397=ORIENTED_EDGE('',*,*,#4302,.T.);
#6398=ORIENTED_EDGE('',*,*,#4304,.T.);
#6399=ORIENTED_EDGE('',*,*,#4306,.T.);
#6400=ORIENTED_EDGE('',*,*,#4295,.T.);
#6401=ORIENTED_EDGE('',*,*,#4298,.T.);
#6402=ORIENTED_EDGE('',*,*,#4300,.T.);
#6403=ORIENTED_EDGE('',*,*,#4170,.T.);
#6404=ORIENTED_EDGE('',*,*,#4172,.T.);
#6405=ORIENTED_EDGE('',*,*,#4174,.T.);
#6406=ORIENTED_EDGE('',*,*,#4163,.T.);
#6407=ORIENTED_EDGE('',*,*,#4166,.T.);
#6408=ORIENTED_EDGE('',*,*,#4168,.T.);
#6409=ORIENTED_EDGE('',*,*,#4158,.T.);
#6410=ORIENTED_EDGE('',*,*,#4160,.T.);
#6411=ORIENTED_EDGE('',*,*,#4162,.T.);
#6412=ORIENTED_EDGE('',*,*,#4151,.T.);
#6413=ORIENTED_EDGE('',*,*,#4154,.T.);
#6414=ORIENTED_EDGE('',*,*,#4156,.T.);
#6415=ORIENTED_EDGE('',*,*,#4146,.T.);
#6416=ORIENTED_EDGE('',*,*,#4148,.T.);
#6417=ORIENTED_EDGE('',*,*,#4150,.T.);
#6418=ORIENTED_EDGE('',*,*,#4139,.T.);
#6419=ORIENTED_EDGE('',*,*,#4142,.T.);
#6420=ORIENTED_EDGE('',*,*,#4144,.T.);
#6421=ORIENTED_EDGE('',*,*,#4134,.T.);
#6422=ORIENTED_EDGE('',*,*,#4136,.T.);
#6423=ORIENTED_EDGE('',*,*,#4138,.T.);
#6424=ORIENTED_EDGE('',*,*,#4127,.T.);
#6425=ORIENTED_EDGE('',*,*,#4130,.T.);
#6426=ORIENTED_EDGE('',*,*,#4132,.T.);
#6427=ORIENTED_EDGE('',*,*,#4122,.T.);
#6428=ORIENTED_EDGE('',*,*,#4124,.T.);
#6429=ORIENTED_EDGE('',*,*,#4126,.T.);
#6430=ORIENTED_EDGE('',*,*,#4115,.T.);
#6431=ORIENTED_EDGE('',*,*,#4118,.T.);
#6432=ORIENTED_EDGE('',*,*,#4120,.T.);
#6433=ORIENTED_EDGE('',*,*,#4110,.T.);
#6434=ORIENTED_EDGE('',*,*,#4112,.T.);
#6435=ORIENTED_EDGE('',*,*,#4114,.T.);
#6436=ORIENTED_EDGE('',*,*,#4103,.T.);
#6437=ORIENTED_EDGE('',*,*,#4106,.T.);
#6438=ORIENTED_EDGE('',*,*,#4108,.T.);
#6439=ORIENTED_EDGE('',*,*,#4098,.T.);
#6440=ORIENTED_EDGE('',*,*,#4100,.T.);
#6441=ORIENTED_EDGE('',*,*,#4102,.T.);
#6442=ORIENTED_EDGE('',*,*,#4091,.T.);
#6443=ORIENTED_EDGE('',*,*,#4094,.T.);
#6444=ORIENTED_EDGE('',*,*,#4096,.T.);
#6445=ORIENTED_EDGE('',*,*,#4075,.T.);
#6446=ORIENTED_EDGE('',*,*,#4077,.T.);
#6447=ORIENTED_EDGE('',*,*,#4079,.T.);
#6448=ORIENTED_EDGE('',*,*,#4068,.T.);
#6449=ORIENTED_EDGE('',*,*,#4071,.T.);
#6450=ORIENTED_EDGE('',*,*,#4073,.T.);
#6451=ORIENTED_EDGE('',*,*,#4063,.T.);
#6452=ORIENTED_EDGE('',*,*,#4065,.T.);
#6453=ORIENTED_EDGE('',*,*,#4067,.T.);
#6454=ORIENTED_EDGE('',*,*,#4056,.T.);
#6455=ORIENTED_EDGE('',*,*,#4059,.T.);
#6456=ORIENTED_EDGE('',*,*,#4061,.T.);
#6457=ORIENTED_EDGE('',*,*,#3669,.F.);
#6458=ORIENTED_EDGE('',*,*,#3668,.F.);
#6459=ORIENTED_EDGE('',*,*,#4464,.F.);
#6460=ORIENTED_EDGE('',*,*,#4465,.F.);
#6461=ORIENTED_EDGE('',*,*,#4466,.F.);
#6462=ORIENTED_EDGE('',*,*,#4467,.F.);
#6463=ORIENTED_EDGE('',*,*,#4468,.T.);
#6464=ORIENTED_EDGE('',*,*,#4469,.T.);
#6465=ORIENTED_EDGE('',*,*,#4468,.F.);
#6466=ORIENTED_EDGE('',*,*,#4469,.F.);
#6467=ORIENTED_EDGE('',*,*,#4470,.T.);
#6468=ORIENTED_EDGE('',*,*,#4465,.T.);
#6469=ORIENTED_EDGE('',*,*,#4464,.T.);
#6470=ORIENTED_EDGE('',*,*,#4470,.F.);
#6471=ORIENTED_EDGE('',*,*,#4466,.T.);
#6472=ORIENTED_EDGE('',*,*,#4471,.T.);
#6473=ORIENTED_EDGE('',*,*,#4008,.F.);
#6474=ORIENTED_EDGE('',*,*,#4471,.F.);
#6475=ORIENTED_EDGE('',*,*,#4467,.T.);
#6476=ORIENTED_EDGE('',*,*,#3661,.F.);
#6477=ORIENTED_EDGE('',*,*,#4451,.F.);
#6478=ORIENTED_EDGE('',*,*,#4472,.F.);
#6479=ORIENTED_EDGE('',*,*,#4443,.F.);
#6480=ORIENTED_EDGE('',*,*,#4435,.F.);
#6481=ORIENTED_EDGE('',*,*,#4459,.F.);
#6482=ORIENTED_EDGE('',*,*,#4234,.F.);
#6483=ORIENTED_EDGE('',*,*,#3781,.F.);
#6484=ORIENTED_EDGE('',*,*,#4444,.T.);
#6485=ORIENTED_EDGE('',*,*,#4472,.T.);
#6486=ORIENTED_EDGE('',*,*,#4458,.T.);
#6487=ORIENTED_EDGE('',*,*,#3775,.F.);
#6488=ORIENTED_EDGE('',*,*,#4236,.T.);
#6489=ORIENTED_EDGE('',*,*,#4463,.F.);
#6490=ORIENTED_EDGE('',*,*,#4251,.F.);
#6491=ORIENTED_EDGE('',*,*,#3768,.F.);
#6492=ORIENTED_EDGE('',*,*,#4253,.T.);
#6493=ORIENTED_EDGE('',*,*,#4462,.F.);
#6494=ORIENTED_EDGE('',*,*,#4222,.F.);
#6495=ORIENTED_EDGE('',*,*,#3789,.F.);
#6496=ORIENTED_EDGE('',*,*,#4224,.T.);
#6497=ORIENTED_EDGE('',*,*,#4461,.F.);
#6498=ORIENTED_EDGE('',*,*,#4260,.F.);
#6499=ORIENTED_EDGE('',*,*,#3763,.F.);
#6500=ORIENTED_EDGE('',*,*,#4262,.T.);
#6501=ORIENTED_EDGE('',*,*,#4460,.F.);
#6502=ORIENTED_EDGE('',*,*,#4213,.F.);
#6503=ORIENTED_EDGE('',*,*,#3794,.F.);
#6504=ORIENTED_EDGE('',*,*,#4215,.T.);
#6505=PLANE('',#7120);
#6506=PLANE('',#7121);
#6507=PLANE('',#7122);
#6508=PLANE('',#7123);
#6509=PLANE('',#7124);
#6510=PLANE('',#7125);
#6511=PLANE('',#7126);
#6512=PLANE('',#7127);
#6513=PLANE('',#7128);
#6514=PLANE('',#7129);
#6515=PLANE('',#7130);
#6516=PLANE('',#7131);
#6517=PLANE('',#7132);
#6518=PLANE('',#7133);
#6519=PLANE('',#7134);
#6520=PLANE('',#7135);
#6521=PLANE('',#7136);
#6522=PLANE('',#7137);
#6523=PLANE('',#7138);
#6524=PLANE('',#7139);
#6525=PLANE('',#7140);
#6526=PLANE('',#7141);
#6527=PLANE('',#7142);
#6528=PLANE('',#7143);
#6529=PLANE('',#7144);
#6530=PLANE('',#7145);
#6531=PLANE('',#7146);
#6532=PLANE('',#7147);
#6533=PLANE('',#7148);
#6534=PLANE('',#7149);
#6535=PLANE('',#7150);
#6536=PLANE('',#7154);
#6537=PLANE('',#7170);
#6538=PLANE('',#7191);
#6539=PLANE('',#7216);
#6540=PLANE('',#7219);
#6541=PLANE('',#7222);
#6542=PLANE('',#7223);
#6543=PLANE('',#7224);
#6544=PLANE('',#7225);
#6545=PLANE('',#7248);
#6546=PLANE('',#7250);
#6547=PLANE('',#7251);
#6548=PLANE('',#7280);
#6549=PLANE('',#7283);
#6550=PLANE('',#7286);
#6551=PLANE('',#7313);
#6552=PLANE('',#7315);
#6553=PLANE('',#7316);
#6554=PLANE('',#7364);
#6555=PLANE('',#7365);
#6556=PLANE('',#7366);
#6557=PLANE('',#7367);
#6558=PLANE('',#7368);
#6559=PLANE('',#7369);
#6560=PLANE('',#7370);
#6561=PLANE('',#7371);
#6562=PLANE('',#7372);
#6563=PLANE('',#7373);
#6564=PLANE('',#7374);
#6565=PLANE('',#7375);
#6566=PLANE('',#7376);
#6567=PLANE('',#7377);
#6568=PLANE('',#7378);
#6569=PLANE('',#7379);
#6570=PLANE('',#7380);
#6571=PLANE('',#7381);
#6572=PLANE('',#7382);
#6573=PLANE('',#7383);
#6574=PLANE('',#7384);
#6575=PLANE('',#7385);
#6576=PLANE('',#7386);
#6577=PLANE('',#7387);
#6578=PLANE('',#7388);
#6579=PLANE('',#7389);
#6580=PLANE('',#7390);
#6581=PLANE('',#7391);
#6582=PLANE('',#7392);
#6583=PLANE('',#7393);
#6584=PLANE('',#7394);
#6585=PLANE('',#7395);
#6586=PLANE('',#7396);
#6587=PLANE('',#7397);
#6588=PLANE('',#7398);
#6589=PLANE('',#7399);
#6590=PLANE('',#7400);
#6591=PLANE('',#7401);
#6592=PLANE('',#7402);
#6593=PLANE('',#7403);
#6594=PLANE('',#7404);
#6595=PLANE('',#7405);
#6596=PLANE('',#7406);
#6597=PLANE('',#7407);
#6598=PLANE('',#7408);
#6599=PLANE('',#7409);
#6600=PLANE('',#7410);
#6601=PLANE('',#7411);
#6602=PLANE('',#7412);
#6603=PLANE('',#7413);
#6604=PLANE('',#7414);
#6605=PLANE('',#7415);
#6606=PLANE('',#7416);
#6607=PLANE('',#7417);
#6608=PLANE('',#7418);
#6609=PLANE('',#7419);
#6610=PLANE('',#7420);
#6611=PLANE('',#7421);
#6612=PLANE('',#7422);
#6613=PLANE('',#7423);
#6614=PLANE('',#7424);
#6615=PLANE('',#7425);
#6616=PLANE('',#7426);
#6617=PLANE('',#7427);
#6618=PLANE('',#7428);
#6619=PLANE('',#7429);
#6620=PLANE('',#7430);
#6621=PLANE('',#7431);
#6622=PLANE('',#7432);
#6623=PLANE('',#7433);
#6624=PLANE('',#7434);
#6625=PLANE('',#7435);
#6626=PLANE('',#7436);
#6627=PLANE('',#7437);
#6628=PLANE('',#7438);
#6629=PLANE('',#7439);
#6630=PLANE('',#7440);
#6631=PLANE('',#7441);
#6632=PLANE('',#7442);
#6633=PLANE('',#7443);
#6634=PLANE('',#7444);
#6635=PLANE('',#7445);
#6636=PLANE('',#7446);
#6637=PLANE('',#7447);
#6638=PLANE('',#7448);
#6639=PLANE('',#7449);
#6640=PLANE('',#7450);
#6641=PLANE('',#7451);
#6642=PLANE('',#7452);
#6643=PLANE('',#7453);
#6644=PLANE('',#7454);
#6645=PLANE('',#7455);
#6646=PLANE('',#7456);
#6647=PLANE('',#7457);
#6648=PLANE('',#7458);
#6649=PLANE('',#7459);
#6650=PLANE('',#7460);
#6651=PLANE('',#7461);
#6652=PLANE('',#7462);
#6653=PLANE('',#7463);
#6654=PLANE('',#7464);
#6655=PLANE('',#7465);
#6656=PLANE('',#7466);
#6657=PLANE('',#7467);
#6658=PLANE('',#7468);
#6659=PLANE('',#7469);
#6660=PLANE('',#7470);
#6661=PLANE('',#7471);
#6662=PLANE('',#7472);
#6663=PLANE('',#7473);
#6664=PLANE('',#7474);
#6665=PLANE('',#7475);
#6666=PLANE('',#7476);
#6667=PLANE('',#7477);
#6668=PLANE('',#7478);
#6669=PLANE('',#7479);
#6670=PLANE('',#7480);
#6671=PLANE('',#7481);
#6672=PLANE('',#7482);
#6673=PLANE('',#7483);
#6674=PLANE('',#7484);
#6675=PLANE('',#7485);
#6676=PLANE('',#7486);
#6677=PLANE('',#7487);
#6678=PLANE('',#7488);
#6679=PLANE('',#7489);
#6680=PLANE('',#7490);
#6681=PLANE('',#7491);
#6682=PLANE('',#7492);
#6683=PLANE('',#7493);
#6684=PLANE('',#7494);
#6685=PLANE('',#7495);
#6686=PLANE('',#7496);
#6687=PLANE('',#7497);
#6688=PLANE('',#7498);
#6689=PLANE('',#7499);
#6690=PLANE('',#7500);
#6691=PLANE('',#7501);
#6692=PLANE('',#7502);
#6693=PLANE('',#7503);
#6694=PLANE('',#7504);
#6695=PLANE('',#7505);
#6696=PLANE('',#7506);
#6697=PLANE('',#7507);
#6698=PLANE('',#7508);
#6699=PLANE('',#7509);
#6700=PLANE('',#7510);
#6701=PLANE('',#7511);
#6702=PLANE('',#7512);
#6703=PLANE('',#7513);
#6704=PLANE('',#7514);
#6705=PLANE('',#7515);
#6706=PLANE('',#7516);
#6707=PLANE('',#7517);
#6708=PLANE('',#7518);
#6709=PLANE('',#7519);
#6710=PLANE('',#7520);
#6711=PLANE('',#7521);
#6712=PLANE('',#7522);
#6713=PLANE('',#7523);
#6714=PLANE('',#7524);
#6715=PLANE('',#7525);
#6716=PLANE('',#7526);
#6717=PLANE('',#7527);
#6718=PLANE('',#7528);
#6719=PLANE('',#7529);
#6720=PLANE('',#7530);
#6721=PLANE('',#7531);
#6722=PLANE('',#7532);
#6723=PLANE('',#7533);
#6724=PLANE('',#7534);
#6725=PLANE('',#7535);
#6726=PLANE('',#7536);
#6727=PLANE('',#7537);
#6728=PLANE('',#7538);
#6729=PLANE('',#7539);
#6730=PLANE('',#7540);
#6731=PLANE('',#7541);
#6732=PLANE('',#7542);
#6733=PLANE('',#7543);
#6734=PLANE('',#7544);
#6735=PLANE('',#7545);
#6736=PLANE('',#7546);
#6737=PLANE('',#7547);
#6738=PLANE('',#7548);
#6739=PLANE('',#7549);
#6740=PLANE('',#7550);
#6741=PLANE('',#7551);
#6742=PLANE('',#7552);
#6743=PLANE('',#7553);
#6744=PLANE('',#7554);
#6745=PLANE('',#7555);
#6746=PLANE('',#7556);
#6747=PLANE('',#7559);
#6748=PLANE('',#7567);
#6749=PLANE('',#7568);
#6750=ADVANCED_FACE('',(#389),#6505,.F.);
#6751=ADVANCED_FACE('',(#390),#6506,.F.);
#6752=ADVANCED_FACE('',(#391),#6507,.F.);
#6753=ADVANCED_FACE('',(#392),#6508,.F.);
#6754=ADVANCED_FACE('',(#393),#6509,.F.);
#6755=ADVANCED_FACE('',(#394),#6510,.F.);
#6756=ADVANCED_FACE('',(#395),#356,.F.);
#6757=ADVANCED_FACE('',(#396),#357,.F.);
#6758=ADVANCED_FACE('',(#397),#358,.F.);
#6759=ADVANCED_FACE('',(#398),#359,.F.);
#6760=ADVANCED_FACE('',(#399),#6511,.F.);
#6761=ADVANCED_FACE('',(#400),#360,.F.);
#6762=ADVANCED_FACE('',(#401),#361,.F.);
#6763=ADVANCED_FACE('',(#402),#362,.F.);
#6764=ADVANCED_FACE('',(#403),#363,.F.);
#6765=ADVANCED_FACE('',(#404),#364,.F.);
#6766=ADVANCED_FACE('',(#405),#6512,.F.);
#6767=ADVANCED_FACE('',(#406),#6513,.F.);
#6768=ADVANCED_FACE('',(#407),#6514,.T.);
#6769=ADVANCED_FACE('',(#408),#365,.F.);
#6770=ADVANCED_FACE('',(#409),#366,.F.);
#6771=ADVANCED_FACE('',(#410),#367,.F.);
#6772=ADVANCED_FACE('',(#411),#368,.F.);
#6773=ADVANCED_FACE('',(#412),#369,.F.);
#6774=ADVANCED_FACE('',(#413),#6515,.F.);
#6775=ADVANCED_FACE('',(#414),#6516,.F.);
#6776=ADVANCED_FACE('',(#415),#6517,.F.);
#6777=ADVANCED_FACE('',(#416),#6518,.F.);
#6778=ADVANCED_FACE('',(#417),#6519,.F.);
#6779=ADVANCED_FACE('',(#418),#6520,.F.);
#6780=ADVANCED_FACE('',(#419),#370,.F.);
#6781=ADVANCED_FACE('',(#420),#371,.F.);
#6782=ADVANCED_FACE('',(#421),#372,.F.);
#6783=ADVANCED_FACE('',(#422),#373,.F.);
#6784=ADVANCED_FACE('',(#423),#6521,.F.);
#6785=ADVANCED_FACE('',(#424),#6522,.F.);
#6786=ADVANCED_FACE('',(#425),#6523,.F.);
#6787=ADVANCED_FACE('',(#426),#6524,.F.);
#6788=ADVANCED_FACE('',(#427),#6525,.F.);
#6789=ADVANCED_FACE('',(#428),#6526,.F.);
#6790=ADVANCED_FACE('',(#429),#6527,.F.);
#6791=ADVANCED_FACE('',(#430),#374,.T.);
#6792=ADVANCED_FACE('',(#431),#375,.T.);
#6793=ADVANCED_FACE('',(#432),#376,.T.);
#6794=ADVANCED_FACE('',(#433),#377,.T.);
#6795=ADVANCED_FACE('',(#434),#378,.T.);
#6796=ADVANCED_FACE('',(#435),#379,.T.);
#6797=ADVANCED_FACE('',(#436),#380,.F.);
#6798=ADVANCED_FACE('',(#437),#381,.F.);
#6799=ADVANCED_FACE('',(#438),#382,.F.);
#6800=ADVANCED_FACE('',(#439),#383,.F.);
#6801=ADVANCED_FACE('',(#440),#384,.F.);
#6802=ADVANCED_FACE('',(#441),#385,.F.);
#6803=ADVANCED_FACE('',(#442),#386,.F.);
#6804=ADVANCED_FACE('',(#443,#219),#6528,.T.);
#6805=ADVANCED_FACE('',(#444),#6529,.F.);
#6806=ADVANCED_FACE('',(#445),#6530,.F.);
#6807=ADVANCED_FACE('',(#446),#387,.F.);
#6808=ADVANCED_FACE('',(#447),#6531,.F.);
#6809=ADVANCED_FACE('',(#448),#388,.F.);
#6810=ADVANCED_FACE('',(#449),#6532,.F.);
#6811=ADVANCED_FACE('',(#450),#6533,.F.);
#6812=ADVANCED_FACE('',(#451),#6534,.T.);
#6813=ADVANCED_FACE('',(#452,#220,#221,#222),#6535,.T.);
#6814=ADVANCED_FACE('',(#453),#217,.F.);
#6815=ADVANCED_FACE('',(#454,#223),#6536,.T.);
#6816=ADVANCED_FACE('',(#455),#44,.F.);
#6817=ADVANCED_FACE('',(#456),#15,.T.);
#6818=ADVANCED_FACE('',(#457),#45,.T.);
#6819=ADVANCED_FACE('',(#458),#16,.F.);
#6820=ADVANCED_FACE('',(#459,#224,#225,#226,#227),#6537,.T.);
#6821=ADVANCED_FACE('',(#460),#17,.T.);
#6822=ADVANCED_FACE('',(#461),#218,.F.);
#6823=ADVANCED_FACE('',(#462),#46,.F.);
#6824=ADVANCED_FACE('',(#463),#18,.T.);
#6825=ADVANCED_FACE('',(#464),#47,.T.);
#6826=ADVANCED_FACE('',(#465,#228,#229,#230,#231,#232,#233,#234,#235,#236,
#237,#238,#239,#240,#241,#242,#243,#244,#245,#246,#247,#248,#249,#250,#251,
#252,#253,#254,#255,#256,#257,#258,#259,#260,#261,#262,#263,#264,#265,#266),
#6538,.T.);
#6827=ADVANCED_FACE('',(#466),#19,.T.);
#6828=ADVANCED_FACE('',(#467),#48,.T.);
#6829=ADVANCED_FACE('',(#468),#20,.T.);
#6830=ADVANCED_FACE('',(#469),#49,.T.);
#6831=ADVANCED_FACE('',(#470),#21,.T.);
#6832=ADVANCED_FACE('',(#471),#50,.T.);
#6833=ADVANCED_FACE('',(#472),#22,.T.);
#6834=ADVANCED_FACE('',(#473),#51,.T.);
#6835=ADVANCED_FACE('',(#474),#6539,.T.);
#6836=ADVANCED_FACE('',(#475),#52,.T.);
#6837=ADVANCED_FACE('',(#476),#6540,.T.);
#6838=ADVANCED_FACE('',(#477),#53,.T.);
#6839=ADVANCED_FACE('',(#478),#6541,.F.);
#6840=ADVANCED_FACE('',(#479),#6542,.F.);
#6841=ADVANCED_FACE('',(#480),#6543,.F.);
#6842=ADVANCED_FACE('',(#481),#6544,.F.);
#6843=ADVANCED_FACE('',(#482),#23,.T.);
#6844=ADVANCED_FACE('',(#483),#54,.T.);
#6845=ADVANCED_FACE('',(#484),#24,.T.);
#6846=ADVANCED_FACE('',(#485),#55,.T.);
#6847=ADVANCED_FACE('',(#486),#25,.T.);
#6848=ADVANCED_FACE('',(#487),#56,.T.);
#6849=ADVANCED_FACE('',(#488),#26,.T.);
#6850=ADVANCED_FACE('',(#489),#57,.T.);
#6851=ADVANCED_FACE('',(#490),#6545,.T.);
#6852=ADVANCED_FACE('',(#491),#58,.T.);
#6853=ADVANCED_FACE('',(#492),#6546,.T.);
#6854=ADVANCED_FACE('',(#493,#267),#6547,.T.);
#6855=ADVANCED_FACE('',(#494),#27,.T.);
#6856=ADVANCED_FACE('',(#495),#59,.T.);
#6857=ADVANCED_FACE('',(#496),#28,.T.);
#6858=ADVANCED_FACE('',(#497),#60,.T.);
#6859=ADVANCED_FACE('',(#498),#29,.T.);
#6860=ADVANCED_FACE('',(#499),#61,.T.);
#6861=ADVANCED_FACE('',(#500),#30,.T.);
#6862=ADVANCED_FACE('',(#501),#62,.T.);
#6863=ADVANCED_FACE('',(#502),#6548,.T.);
#6864=ADVANCED_FACE('',(#503),#63,.T.);
#6865=ADVANCED_FACE('',(#504),#6549,.T.);
#6866=ADVANCED_FACE('',(#505),#64,.T.);
#6867=ADVANCED_FACE('',(#506,#268),#6550,.F.);
#6868=ADVANCED_FACE('',(#507),#31,.T.);
#6869=ADVANCED_FACE('',(#508),#65,.T.);
#6870=ADVANCED_FACE('',(#509),#32,.T.);
#6871=ADVANCED_FACE('',(#510),#66,.T.);
#6872=ADVANCED_FACE('',(#511),#33,.T.);
#6873=ADVANCED_FACE('',(#512),#67,.T.);
#6874=ADVANCED_FACE('',(#513),#34,.T.);
#6875=ADVANCED_FACE('',(#514),#68,.T.);
#6876=ADVANCED_FACE('',(#515),#6551,.T.);
#6877=ADVANCED_FACE('',(#516),#69,.T.);
#6878=ADVANCED_FACE('',(#517),#6552,.T.);
#6879=ADVANCED_FACE('',(#518,#269),#6553,.T.);
#6880=ADVANCED_FACE('',(#519),#70,.T.);
#6881=ADVANCED_FACE('',(#520),#71,.T.);
#6882=ADVANCED_FACE('',(#521),#35,.F.);
#6883=ADVANCED_FACE('',(#522),#36,.F.);
#6884=ADVANCED_FACE('',(#523),#37,.F.);
#6885=ADVANCED_FACE('',(#524),#38,.F.);
#6886=ADVANCED_FACE('',(#525),#39,.F.);
#6887=ADVANCED_FACE('',(#526),#40,.F.);
#6888=ADVANCED_FACE('',(#527),#41,.F.);
#6889=ADVANCED_FACE('',(#528),#72,.F.);
#6890=ADVANCED_FACE('',(#529),#73,.F.);
#6891=ADVANCED_FACE('',(#530),#42,.F.);
#6892=ADVANCED_FACE('',(#531),#74,.F.);
#6893=ADVANCED_FACE('',(#532),#75,.T.);
#6894=ADVANCED_FACE('',(#533),#76,.F.);
#6895=ADVANCED_FACE('',(#534),#77,.F.);
#6896=ADVANCED_FACE('',(#535),#78,.T.);
#6897=ADVANCED_FACE('',(#536),#79,.T.);
#6898=ADVANCED_FACE('',(#537),#80,.F.);
#6899=ADVANCED_FACE('',(#538),#81,.F.);
#6900=ADVANCED_FACE('',(#539),#82,.F.);
#6901=ADVANCED_FACE('',(#540),#83,.T.);
#6902=ADVANCED_FACE('',(#541),#6554,.T.);
#6903=ADVANCED_FACE('',(#542),#6555,.T.);
#6904=ADVANCED_FACE('',(#543),#6556,.T.);
#6905=ADVANCED_FACE('',(#544),#6557,.T.);
#6906=ADVANCED_FACE('',(#545),#6558,.F.);
#6907=ADVANCED_FACE('',(#546),#6559,.F.);
#6908=ADVANCED_FACE('',(#547),#6560,.F.);
#6909=ADVANCED_FACE('',(#548),#6561,.F.);
#6910=ADVANCED_FACE('',(#549),#6562,.F.);
#6911=ADVANCED_FACE('',(#550),#6563,.F.);
#6912=ADVANCED_FACE('',(#551),#6564,.F.);
#6913=ADVANCED_FACE('',(#552),#6565,.F.);
#6914=ADVANCED_FACE('',(#553),#6566,.F.);
#6915=ADVANCED_FACE('',(#554),#6567,.F.);
#6916=ADVANCED_FACE('',(#555),#6568,.F.);
#6917=ADVANCED_FACE('',(#556),#6569,.F.);
#6918=ADVANCED_FACE('',(#557),#6570,.F.);
#6919=ADVANCED_FACE('',(#558),#6571,.F.);
#6920=ADVANCED_FACE('',(#559),#6572,.F.);
#6921=ADVANCED_FACE('',(#560),#6573,.F.);
#6922=ADVANCED_FACE('',(#561),#6574,.F.);
#6923=ADVANCED_FACE('',(#562),#6575,.F.);
#6924=ADVANCED_FACE('',(#563),#6576,.F.);
#6925=ADVANCED_FACE('',(#564),#6577,.F.);
#6926=ADVANCED_FACE('',(#565),#6578,.F.);
#6927=ADVANCED_FACE('',(#566),#6579,.F.);
#6928=ADVANCED_FACE('',(#567),#6580,.F.);
#6929=ADVANCED_FACE('',(#568),#6581,.F.);
#6930=ADVANCED_FACE('',(#569),#6582,.F.);
#6931=ADVANCED_FACE('',(#570),#6583,.F.);
#6932=ADVANCED_FACE('',(#571),#6584,.F.);
#6933=ADVANCED_FACE('',(#572),#6585,.F.);
#6934=ADVANCED_FACE('',(#573),#6586,.F.);
#6935=ADVANCED_FACE('',(#574),#6587,.F.);
#6936=ADVANCED_FACE('',(#575),#6588,.F.);
#6937=ADVANCED_FACE('',(#576),#6589,.F.);
#6938=ADVANCED_FACE('',(#577),#6590,.F.);
#6939=ADVANCED_FACE('',(#578),#6591,.F.);
#6940=ADVANCED_FACE('',(#579),#6592,.F.);
#6941=ADVANCED_FACE('',(#580),#6593,.F.);
#6942=ADVANCED_FACE('',(#581),#6594,.F.);
#6943=ADVANCED_FACE('',(#582),#6595,.F.);
#6944=ADVANCED_FACE('',(#583),#6596,.F.);
#6945=ADVANCED_FACE('',(#584),#6597,.F.);
#6946=ADVANCED_FACE('',(#585),#6598,.F.);
#6947=ADVANCED_FACE('',(#586),#6599,.F.);
#6948=ADVANCED_FACE('',(#587),#6600,.F.);
#6949=ADVANCED_FACE('',(#588),#6601,.F.);
#6950=ADVANCED_FACE('',(#589),#6602,.F.);
#6951=ADVANCED_FACE('',(#590),#6603,.F.);
#6952=ADVANCED_FACE('',(#591),#6604,.F.);
#6953=ADVANCED_FACE('',(#592),#6605,.F.);
#6954=ADVANCED_FACE('',(#593),#6606,.F.);
#6955=ADVANCED_FACE('',(#594),#6607,.F.);
#6956=ADVANCED_FACE('',(#595),#6608,.F.);
#6957=ADVANCED_FACE('',(#596),#6609,.F.);
#6958=ADVANCED_FACE('',(#597),#6610,.F.);
#6959=ADVANCED_FACE('',(#598),#6611,.F.);
#6960=ADVANCED_FACE('',(#599),#6612,.F.);
#6961=ADVANCED_FACE('',(#600),#6613,.F.);
#6962=ADVANCED_FACE('',(#601),#6614,.F.);
#6963=ADVANCED_FACE('',(#602),#6615,.F.);
#6964=ADVANCED_FACE('',(#603),#6616,.F.);
#6965=ADVANCED_FACE('',(#604),#6617,.F.);
#6966=ADVANCED_FACE('',(#605),#6618,.F.);
#6967=ADVANCED_FACE('',(#606),#6619,.F.);
#6968=ADVANCED_FACE('',(#607),#6620,.F.);
#6969=ADVANCED_FACE('',(#608),#6621,.F.);
#6970=ADVANCED_FACE('',(#609),#6622,.F.);
#6971=ADVANCED_FACE('',(#610),#6623,.F.);
#6972=ADVANCED_FACE('',(#611),#6624,.F.);
#6973=ADVANCED_FACE('',(#612),#6625,.F.);
#6974=ADVANCED_FACE('',(#613),#6626,.F.);
#6975=ADVANCED_FACE('',(#614),#6627,.F.);
#6976=ADVANCED_FACE('',(#615),#6628,.F.);
#6977=ADVANCED_FACE('',(#616),#6629,.F.);
#6978=ADVANCED_FACE('',(#617),#6630,.F.);
#6979=ADVANCED_FACE('',(#618),#6631,.F.);
#6980=ADVANCED_FACE('',(#619),#6632,.F.);
#6981=ADVANCED_FACE('',(#620),#6633,.F.);
#6982=ADVANCED_FACE('',(#621),#6634,.F.);
#6983=ADVANCED_FACE('',(#622),#6635,.F.);
#6984=ADVANCED_FACE('',(#623),#6636,.F.);
#6985=ADVANCED_FACE('',(#624),#6637,.F.);
#6986=ADVANCED_FACE('',(#625),#6638,.F.);
#6987=ADVANCED_FACE('',(#626),#6639,.F.);
#6988=ADVANCED_FACE('',(#627),#6640,.F.);
#6989=ADVANCED_FACE('',(#628),#6641,.F.);
#6990=ADVANCED_FACE('',(#629),#6642,.F.);
#6991=ADVANCED_FACE('',(#630),#6643,.F.);
#6992=ADVANCED_FACE('',(#631),#6644,.F.);
#6993=ADVANCED_FACE('',(#632),#6645,.F.);
#6994=ADVANCED_FACE('',(#633),#6646,.F.);
#6995=ADVANCED_FACE('',(#634),#6647,.F.);
#6996=ADVANCED_FACE('',(#635),#6648,.F.);
#6997=ADVANCED_FACE('',(#636),#6649,.F.);
#6998=ADVANCED_FACE('',(#637),#6650,.F.);
#6999=ADVANCED_FACE('',(#638),#6651,.F.);
#7000=ADVANCED_FACE('',(#639),#6652,.F.);
#7001=ADVANCED_FACE('',(#640),#6653,.F.);
#7002=ADVANCED_FACE('',(#641),#6654,.F.);
#7003=ADVANCED_FACE('',(#642),#6655,.F.);
#7004=ADVANCED_FACE('',(#643),#6656,.F.);
#7005=ADVANCED_FACE('',(#644),#6657,.F.);
#7006=ADVANCED_FACE('',(#645),#6658,.F.);
#7007=ADVANCED_FACE('',(#646),#6659,.F.);
#7008=ADVANCED_FACE('',(#647),#6660,.F.);
#7009=ADVANCED_FACE('',(#648),#6661,.F.);
#7010=ADVANCED_FACE('',(#649),#6662,.F.);
#7011=ADVANCED_FACE('',(#650),#6663,.F.);
#7012=ADVANCED_FACE('',(#651),#6664,.F.);
#7013=ADVANCED_FACE('',(#652),#6665,.F.);
#7014=ADVANCED_FACE('',(#653),#6666,.F.);
#7015=ADVANCED_FACE('',(#654),#6667,.F.);
#7016=ADVANCED_FACE('',(#655),#6668,.F.);
#7017=ADVANCED_FACE('',(#656),#6669,.F.);
#7018=ADVANCED_FACE('',(#657),#6670,.F.);
#7019=ADVANCED_FACE('',(#658),#6671,.F.);
#7020=ADVANCED_FACE('',(#659),#6672,.F.);
#7021=ADVANCED_FACE('',(#660),#6673,.F.);
#7022=ADVANCED_FACE('',(#661),#6674,.F.);
#7023=ADVANCED_FACE('',(#662),#6675,.F.);
#7024=ADVANCED_FACE('',(#663),#6676,.F.);
#7025=ADVANCED_FACE('',(#664),#6677,.F.);
#7026=ADVANCED_FACE('',(#665),#6678,.F.);
#7027=ADVANCED_FACE('',(#666),#6679,.F.);
#7028=ADVANCED_FACE('',(#667),#6680,.F.);
#7029=ADVANCED_FACE('',(#668),#6681,.F.);
#7030=ADVANCED_FACE('',(#669),#6682,.F.);
#7031=ADVANCED_FACE('',(#670),#6683,.F.);
#7032=ADVANCED_FACE('',(#671),#6684,.F.);
#7033=ADVANCED_FACE('',(#672),#6685,.F.);
#7034=ADVANCED_FACE('',(#673),#6686,.F.);
#7035=ADVANCED_FACE('',(#674),#6687,.F.);
#7036=ADVANCED_FACE('',(#675),#6688,.F.);
#7037=ADVANCED_FACE('',(#676),#6689,.F.);
#7038=ADVANCED_FACE('',(#677),#6690,.F.);
#7039=ADVANCED_FACE('',(#678),#6691,.F.);
#7040=ADVANCED_FACE('',(#679),#6692,.F.);
#7041=ADVANCED_FACE('',(#680),#6693,.F.);
#7042=ADVANCED_FACE('',(#681),#6694,.F.);
#7043=ADVANCED_FACE('',(#682),#6695,.F.);
#7044=ADVANCED_FACE('',(#683),#6696,.F.);
#7045=ADVANCED_FACE('',(#684),#6697,.F.);
#7046=ADVANCED_FACE('',(#685),#6698,.F.);
#7047=ADVANCED_FACE('',(#686),#6699,.F.);
#7048=ADVANCED_FACE('',(#687),#6700,.F.);
#7049=ADVANCED_FACE('',(#688),#6701,.F.);
#7050=ADVANCED_FACE('',(#689),#6702,.F.);
#7051=ADVANCED_FACE('',(#690),#6703,.F.);
#7052=ADVANCED_FACE('',(#691),#6704,.F.);
#7053=ADVANCED_FACE('',(#692),#6705,.F.);
#7054=ADVANCED_FACE('',(#693),#6706,.F.);
#7055=ADVANCED_FACE('',(#694),#6707,.F.);
#7056=ADVANCED_FACE('',(#695),#6708,.F.);
#7057=ADVANCED_FACE('',(#696),#6709,.F.);
#7058=ADVANCED_FACE('',(#697),#6710,.F.);
#7059=ADVANCED_FACE('',(#698),#6711,.F.);
#7060=ADVANCED_FACE('',(#699),#6712,.F.);
#7061=ADVANCED_FACE('',(#700),#6713,.F.);
#7062=ADVANCED_FACE('',(#701),#6714,.F.);
#7063=ADVANCED_FACE('',(#702),#6715,.F.);
#7064=ADVANCED_FACE('',(#703),#6716,.F.);
#7065=ADVANCED_FACE('',(#704),#6717,.F.);
#7066=ADVANCED_FACE('',(#705),#6718,.F.);
#7067=ADVANCED_FACE('',(#706),#6719,.F.);
#7068=ADVANCED_FACE('',(#707),#6720,.F.);
#7069=ADVANCED_FACE('',(#708),#6721,.F.);
#7070=ADVANCED_FACE('',(#709),#6722,.F.);
#7071=ADVANCED_FACE('',(#710),#6723,.F.);
#7072=ADVANCED_FACE('',(#711),#6724,.F.);
#7073=ADVANCED_FACE('',(#712),#6725,.F.);
#7074=ADVANCED_FACE('',(#713),#6726,.F.);
#7075=ADVANCED_FACE('',(#714),#6727,.F.);
#7076=ADVANCED_FACE('',(#715),#6728,.F.);
#7077=ADVANCED_FACE('',(#716),#6729,.F.);
#7078=ADVANCED_FACE('',(#717),#6730,.F.);
#7079=ADVANCED_FACE('',(#718),#6731,.F.);
#7080=ADVANCED_FACE('',(#719),#6732,.F.);
#7081=ADVANCED_FACE('',(#720),#6733,.F.);
#7082=ADVANCED_FACE('',(#721),#6734,.F.);
#7083=ADVANCED_FACE('',(#722),#6735,.F.);
#7084=ADVANCED_FACE('',(#723),#6736,.F.);
#7085=ADVANCED_FACE('',(#724),#6737,.F.);
#7086=ADVANCED_FACE('',(#725),#6738,.F.);
#7087=ADVANCED_FACE('',(#726),#6739,.F.);
#7088=ADVANCED_FACE('',(#727),#6740,.F.);
#7089=ADVANCED_FACE('',(#728),#6741,.F.);
#7090=ADVANCED_FACE('',(#729),#6742,.F.);
#7091=ADVANCED_FACE('',(#730),#6743,.F.);
#7092=ADVANCED_FACE('',(#731),#6744,.F.);
#7093=ADVANCED_FACE('',(#732,#270,#271,#272,#273,#274,#275,#276,#277,#278,
#279,#280,#281,#282,#283,#284,#285,#286),#6745,.F.);
#7094=ADVANCED_FACE('',(#733,#287),#6746,.F.);
#7095=ADVANCED_FACE('',(#734,#288),#6747,.F.);
#7096=ADVANCED_FACE('',(#735),#43,.F.);
#7097=ADVANCED_FACE('',(#736),#84,.T.);
#7098=ADVANCED_FACE('',(#737,#289),#6748,.F.);
#7099=ADVANCED_FACE('',(#738),#6749,.F.);
#7100=CLOSED_SHELL('',(#6750,#6751,#6752,#6753,#6754,#6755,#6756,#6757,
#6758,#6759,#6760,#6761,#6762,#6763,#6764,#6765,#6766,#6767,#6768,#6769,
#6770,#6771,#6772,#6773,#6774,#6775,#6776,#6777,#6778,#6779,#6780,#6781,
#6782,#6783,#6784,#6785,#6786,#6787,#6788,#6789,#6790,#6791,#6792,#6793,
#6794,#6795,#6796,#6797,#6798,#6799,#6800,#6801,#6802,#6803,#6804,#6805,
#6806,#6807,#6808,#6809,#6810,#6811,#6812,#6813,#6814,#6815,#6816,#6817,
#6818,#6819,#6820,#6821,#6822,#6823,#6824,#6825,#6826,#6827,#6828,#6829,
#6830,#6831,#6832,#6833,#6834,#6835,#6836,#6837,#6838,#6839,#6840,#6841,
#6842,#6843,#6844,#6845,#6846,#6847,#6848,#6849,#6850,#6851,#6852,#6853,
#6854,#6855,#6856,#6857,#6858,#6859,#6860,#6861,#6862,#6863,#6864,#6865,
#6866,#6867,#6868,#6869,#6870,#6871,#6872,#6873,#6874,#6875,#6876,#6877,
#6878,#6879,#6880,#6881,#6882,#6883,#6884,#6885,#6886,#6887,#6888,#6889,
#6890,#6891,#6892,#6893,#6894,#6895,#6896,#6897,#6898,#6899,#6900,#6901,
#6902,#6903,#6904,#6905,#6906,#6907,#6908,#6909,#6910,#6911,#6912,#6913,
#6914,#6915,#6916,#6917,#6918,#6919,#6920,#6921,#6922,#6923,#6924,#6925,
#6926,#6927,#6928,#6929,#6930,#6931,#6932,#6933,#6934,#6935,#6936,#6937,
#6938,#6939,#6940,#6941,#6942,#6943,#6944,#6945,#6946,#6947,#6948,#6949,
#6950,#6951,#6952,#6953,#6954,#6955,#6956,#6957,#6958,#6959,#6960,#6961,
#6962,#6963,#6964,#6965,#6966,#6967,#6968,#6969,#6970,#6971,#6972,#6973,
#6974,#6975,#6976,#6977,#6978,#6979,#6980,#6981,#6982,#6983,#6984,#6985,
#6986,#6987,#6988,#6989,#6990,#6991,#6992,#6993,#6994,#6995,#6996,#6997,
#6998,#6999,#7000,#7001,#7002,#7003,#7004,#7005,#7006,#7007,#7008,#7009,
#7010,#7011,#7012,#7013,#7014,#7015,#7016,#7017,#7018,#7019,#7020,#7021,
#7022,#7023,#7024,#7025,#7026,#7027,#7028,#7029,#7030,#7031,#7032,#7033,
#7034,#7035,#7036,#7037,#7038,#7039,#7040,#7041,#7042,#7043,#7044,#7045,
#7046,#7047,#7048,#7049,#7050,#7051,#7052,#7053,#7054,#7055,#7056,#7057,
#7058,#7059,#7060,#7061,#7062,#7063,#7064,#7065,#7066,#7067,#7068,#7069,
#7070,#7071,#7072,#7073,#7074,#7075,#7076,#7077,#7078,#7079,#7080,#7081,
#7082,#7083,#7084,#7085,#7086,#7087,#7088,#7089,#7090,#7091,#7092,#7093,
#7094,#7095,#7096,#7097,#7098,#7099));
#7101=DERIVED_UNIT_ELEMENT(#7103,1.);
#7102=DERIVED_UNIT_ELEMENT(#11701,3.);
#7103=(
MASS_UNIT()
NAMED_UNIT(*)
SI_UNIT($,.GRAM.)
);
#7104=DERIVED_UNIT((#7101,#7102));
#7105=MEASURE_REPRESENTATION_ITEM('density measure',
POSITIVE_RATIO_MEASURE(1.),#7104);
#7106=PROPERTY_DEFINITION_REPRESENTATION(#7111,#7108);
#7107=PROPERTY_DEFINITION_REPRESENTATION(#7112,#7109);
#7108=REPRESENTATION('material name',(#7110),#11698);
#7109=REPRESENTATION('density',(#7105),#11698);
#7110=DESCRIPTIVE_REPRESENTATION_ITEM('Generic','Generic');
#7111=PROPERTY_DEFINITION('material property','material name',#11708);
#7112=PROPERTY_DEFINITION('material property','density of part',#11708);
#7113=DATE_TIME_ROLE('creation_date');
#7114=APPLIED_DATE_AND_TIME_ASSIGNMENT(#7115,#7113,(#11708));
#7115=DATE_AND_TIME(#7116,#7117);
#7116=CALENDAR_DATE(2021,23,6);
#7117=LOCAL_TIME(11,34,41.,#7118);
#7118=COORDINATED_UNIVERSAL_TIME_OFFSET(0,0,.BEHIND.);
#7119=AXIS2_PLACEMENT_3D('placement',#9287,#7569,#7570);
#7120=AXIS2_PLACEMENT_3D('',#9288,#7571,#7572);
#7121=AXIS2_PLACEMENT_3D('',#9297,#7577,#7578);
#7122=AXIS2_PLACEMENT_3D('',#9303,#7582,#7583);
#7123=AXIS2_PLACEMENT_3D('',#9309,#7587,#7588);
#7124=AXIS2_PLACEMENT_3D('',#9312,#7591,#7592);
#7125=AXIS2_PLACEMENT_3D('',#9313,#7593,#7594);
#7126=AXIS2_PLACEMENT_3D('',#9402,#7603,#7604);
#7127=AXIS2_PLACEMENT_3D('',#9495,#7613,#7614);
#7128=AXIS2_PLACEMENT_3D('',#9501,#7618,#7619);
#7129=AXIS2_PLACEMENT_3D('',#9504,#7622,#7623);
#7130=AXIS2_PLACEMENT_3D('',#9591,#7630,#7631);
#7131=AXIS2_PLACEMENT_3D('',#9597,#7635,#7636);
#7132=AXIS2_PLACEMENT_3D('',#9603,#7640,#7641);
#7133=AXIS2_PLACEMENT_3D('',#9609,#7645,#7646);
#7134=AXIS2_PLACEMENT_3D('',#9615,#7650,#7651);
#7135=AXIS2_PLACEMENT_3D('',#9621,#7655,#7656);
#7136=AXIS2_PLACEMENT_3D('',#9699,#7664,#7665);
#7137=AXIS2_PLACEMENT_3D('',#9702,#7668,#7669);
#7138=AXIS2_PLACEMENT_3D('',#9703,#7670,#7671);
#7139=AXIS2_PLACEMENT_3D('',#9712,#7676,#7677);
#7140=AXIS2_PLACEMENT_3D('',#9718,#7681,#7682);
#7141=AXIS2_PLACEMENT_3D('',#9724,#7686,#7687);
#7142=AXIS2_PLACEMENT_3D('',#9727,#7690,#7691);
#7143=AXIS2_PLACEMENT_3D('',#9951,#7705,#7706);
#7144=AXIS2_PLACEMENT_3D('',#9952,#7707,#7708);
#7145=AXIS2_PLACEMENT_3D('',#9961,#7713,#7714);
#7146=AXIS2_PLACEMENT_3D('',#9986,#7719,#7720);
#7147=AXIS2_PLACEMENT_3D('',#10007,#7725,#7726);
#7148=AXIS2_PLACEMENT_3D('',#10013,#7730,#7731);
#7149=AXIS2_PLACEMENT_3D('',#10016,#7734,#7735);
#7150=AXIS2_PLACEMENT_3D('',#10017,#7736,#7737);
#7151=AXIS2_PLACEMENT_3D('',#10026,#7742,#7743);
#7152=AXIS2_PLACEMENT_3D('',#10028,#7744,#7745);
#7153=AXIS2_PLACEMENT_3D('',#10031,#7747,#7748);
#7154=AXIS2_PLACEMENT_3D('',#10032,#7749,#7750);
#7155=AXIS2_PLACEMENT_3D('',#10035,#7751,#7752);
#7156=AXIS2_PLACEMENT_3D('',#10036,#7753,#7754);
#7157=AXIS2_PLACEMENT_3D('',#10037,#7755,#7756);
#7158=AXIS2_PLACEMENT_3D('',#10039,#7757,#7758);
#7159=AXIS2_PLACEMENT_3D('',#10041,#7760,#7761);
#7160=AXIS2_PLACEMENT_3D('',#10043,#7762,#7763);
#7161=AXIS2_PLACEMENT_3D('',#10045,#7764,#7765);
#7162=AXIS2_PLACEMENT_3D('',#10046,#7766,#7767);
#7163=AXIS2_PLACEMENT_3D('',#10047,#7768,#7769);
#7164=AXIS2_PLACEMENT_3D('',#10051,#7771,#7772);
#7165=AXIS2_PLACEMENT_3D('',#10052,#7773,#7774);
#7166=AXIS2_PLACEMENT_3D('',#10053,#7775,#7776);
#7167=AXIS2_PLACEMENT_3D('',#10055,#7777,#7778);
#7168=AXIS2_PLACEMENT_3D('',#10057,#7779,#7780);
#7169=AXIS2_PLACEMENT_3D('',#10058,#7781,#7782);
#7170=AXIS2_PLACEMENT_3D('',#10059,#7783,#7784);
#7171=AXIS2_PLACEMENT_3D('',#10068,#7789,#7790);
#7172=AXIS2_PLACEMENT_3D('',#10070,#7791,#7792);
#7173=AXIS2_PLACEMENT_3D('',#10072,#7793,#7794);
#7174=AXIS2_PLACEMENT_3D('',#10073,#7795,#7796);
#7175=AXIS2_PLACEMENT_3D('',#10074,#7797,#7798);
#7176=AXIS2_PLACEMENT_3D('',#10077,#7799,#7800);
#7177=AXIS2_PLACEMENT_3D('',#10079,#7801,#7802);
#7178=AXIS2_PLACEMENT_3D('',#10081,#7803,#7804);
#7179=AXIS2_PLACEMENT_3D('',#10082,#7805,#7806);
#7180=AXIS2_PLACEMENT_3D('',#10084,#7808,#7809);
#7181=AXIS2_PLACEMENT_3D('',#10087,#7811,#7812);
#7182=AXIS2_PLACEMENT_3D('',#10088,#7813,#7814);
#7183=AXIS2_PLACEMENT_3D('',#10091,#7815,#7816);
#7184=AXIS2_PLACEMENT_3D('',#10093,#7817,#7818);
#7185=AXIS2_PLACEMENT_3D('',#10095,#7819,#7820);
#7186=AXIS2_PLACEMENT_3D('',#10096,#7821,#7822);
#7187=AXIS2_PLACEMENT_3D('',#10097,#7823,#7824);
#7188=AXIS2_PLACEMENT_3D('',#10098,#7825,#7826);
#7189=AXIS2_PLACEMENT_3D('',#10102,#7828,#7829);
#7190=AXIS2_PLACEMENT_3D('',#10103,#7830,#7831);
#7191=AXIS2_PLACEMENT_3D('',#10104,#7832,#7833);
#7192=AXIS2_PLACEMENT_3D('',#10525,#8044,#8045);
#7193=AXIS2_PLACEMENT_3D('',#10528,#8046,#8047);
#7194=AXIS2_PLACEMENT_3D('',#10530,#8048,#8049);
#7195=AXIS2_PLACEMENT_3D('',#10532,#8050,#8051);
#7196=AXIS2_PLACEMENT_3D('',#10533,#8052,#8053);
#7197=AXIS2_PLACEMENT_3D('',#10534,#8054,#8055);
#7198=AXIS2_PLACEMENT_3D('',#10537,#8056,#8057);
#7199=AXIS2_PLACEMENT_3D('',#10541,#8061,#8062);
#7200=AXIS2_PLACEMENT_3D('',#10543,#8063,#8064);
#7201=AXIS2_PLACEMENT_3D('',#10544,#8065,#8066);
#7202=AXIS2_PLACEMENT_3D('',#10545,#8067,#8068);
#7203=AXIS2_PLACEMENT_3D('',#10546,#8069,#8070);
#7204=AXIS2_PLACEMENT_3D('',#10548,#8071,#8072);
#7205=AXIS2_PLACEMENT_3D('',#10551,#8075,#8076);
#7206=AXIS2_PLACEMENT_3D('',#10554,#8077,#8078);
#7207=AXIS2_PLACEMENT_3D('',#10555,#8079,#8080);
#7208=AXIS2_PLACEMENT_3D('',#10556,#8081,#8082);
#7209=AXIS2_PLACEMENT_3D('',#10557,#8083,#8084);
#7210=AXIS2_PLACEMENT_3D('',#10560,#8085,#8086);
#7211=AXIS2_PLACEMENT_3D('',#10564,#8090,#8091);
#7212=AXIS2_PLACEMENT_3D('',#10567,#8092,#8093);
#7213=AXIS2_PLACEMENT_3D('',#10568,#8094,#8095);
#7214=AXIS2_PLACEMENT_3D('',#10569,#8096,#8097);
#7215=AXIS2_PLACEMENT_3D('',#10570,#8098,#8099);
#7216=AXIS2_PLACEMENT_3D('',#10574,#8103,#8104);
#7217=AXIS2_PLACEMENT_3D('',#10580,#8108,#8109);
#7218=AXIS2_PLACEMENT_3D('',#10583,#8111,#8112);
#7219=AXIS2_PLACEMENT_3D('',#10584,#8113,#8114);
#7220=AXIS2_PLACEMENT_3D('',#10588,#8117,#8118);
#7221=AXIS2_PLACEMENT_3D('',#10591,#8120,#8121);
#7222=AXIS2_PLACEMENT_3D('',#10592,#8122,#8123);
#7223=AXIS2_PLACEMENT_3D('',#10593,#8124,#8125);
#7224=AXIS2_PLACEMENT_3D('',#10594,#8126,#8127);
#7225=AXIS2_PLACEMENT_3D('',#10595,#8128,#8129);
#7226=AXIS2_PLACEMENT_3D('',#10596,#8130,#8131);
#7227=AXIS2_PLACEMENT_3D('',#10598,#8132,#8133);
#7228=AXIS2_PLACEMENT_3D('',#10600,#8134,#8135);
#7229=AXIS2_PLACEMENT_3D('',#10601,#8136,#8137);
#7230=AXIS2_PLACEMENT_3D('',#10602,#8138,#8139);
#7231=AXIS2_PLACEMENT_3D('',#10604,#8140,#8141);
#7232=AXIS2_PLACEMENT_3D('',#10606,#8143,#8144);
#7233=AXIS2_PLACEMENT_3D('',#10608,#8145,#8146);
#7234=AXIS2_PLACEMENT_3D('',#10609,#8147,#8148);
#7235=AXIS2_PLACEMENT_3D('',#10610,#8149,#8150);
#7236=AXIS2_PLACEMENT_3D('',#10612,#8151,#8152);
#7237=AXIS2_PLACEMENT_3D('',#10614,#8154,#8155);
#7238=AXIS2_PLACEMENT_3D('',#10616,#8156,#8157);
#7239=AXIS2_PLACEMENT_3D('',#10617,#8158,#8159);
#7240=AXIS2_PLACEMENT_3D('',#10618,#8160,#8161);
#7241=AXIS2_PLACEMENT_3D('',#10619,#8162,#8163);
#7242=AXIS2_PLACEMENT_3D('',#10621,#8164,#8165);
#7243=AXIS2_PLACEMENT_3D('',#10623,#8167,#8168);
#7244=AXIS2_PLACEMENT_3D('',#10626,#8169,#8170);
#7245=AXIS2_PLACEMENT_3D('',#10627,#8171,#8172);
#7246=AXIS2_PLACEMENT_3D('',#10628,#8173,#8174);
#7247=AXIS2_PLACEMENT_3D('',#10629,#8175,#8176);
#7248=AXIS2_PLACEMENT_3D('',#10632,#8179,#8180);
#7249=AXIS2_PLACEMENT_3D('',#10633,#8181,#8182);
#7250=AXIS2_PLACEMENT_3D('',#10635,#8184,#8185);
#7251=AXIS2_PLACEMENT_3D('',#10636,#8186,#8187);
#7252=AXIS2_PLACEMENT_3D('',#10639,#8188,#8189);
#7253=AXIS2_PLACEMENT_3D('',#10643,#8191,#8192);
#7254=AXIS2_PLACEMENT_3D('',#10647,#8194,#8195);
#7255=AXIS2_PLACEMENT_3D('',#10651,#8197,#8198);
#7256=AXIS2_PLACEMENT_3D('',#10653,#8200,#8201);
#7257=AXIS2_PLACEMENT_3D('',#10656,#8202,#8203);
#7258=AXIS2_PLACEMENT_3D('',#10658,#8204,#8205);
#7259=AXIS2_PLACEMENT_3D('',#10660,#8206,#8207);
#7260=AXIS2_PLACEMENT_3D('',#10661,#8208,#8209);
#7261=AXIS2_PLACEMENT_3D('',#10662,#8210,#8211);
#7262=AXIS2_PLACEMENT_3D('',#10665,#8212,#8213);
#7263=AXIS2_PLACEMENT_3D('',#10668,#8216,#8217);
#7264=AXIS2_PLACEMENT_3D('',#10671,#8218,#8219);
#7265=AXIS2_PLACEMENT_3D('',#10672,#8220,#8221);
#7266=AXIS2_PLACEMENT_3D('',#10673,#8222,#8223);
#7267=AXIS2_PLACEMENT_3D('',#10674,#8224,#8225);
#7268=AXIS2_PLACEMENT_3D('',#10677,#8226,#8227);
#7269=AXIS2_PLACEMENT_3D('',#10680,#8230,#8231);
#7270=AXIS2_PLACEMENT_3D('',#10683,#8232,#8233);
#7271=AXIS2_PLACEMENT_3D('',#10684,#8234,#8235);
#7272=AXIS2_PLACEMENT_3D('',#10685,#8236,#8237);
#7273=AXIS2_PLACEMENT_3D('',#10686,#8238,#8239);
#7274=AXIS2_PLACEMENT_3D('',#10689,#8240,#8241);
#7275=AXIS2_PLACEMENT_3D('',#10692,#8244,#8245);
#7276=AXIS2_PLACEMENT_3D('',#10695,#8246,#8247);
#7277=AXIS2_PLACEMENT_3D('',#10696,#8248,#8249);
#7278=AXIS2_PLACEMENT_3D('',#10697,#8250,#8251);
#7279=AXIS2_PLACEMENT_3D('',#10698,#8252,#8253);
#7280=AXIS2_PLACEMENT_3D('',#10701,#8256,#8257);
#7281=AXIS2_PLACEMENT_3D('',#10707,#8261,#8262);
#7282=AXIS2_PLACEMENT_3D('',#10710,#8264,#8265);
#7283=AXIS2_PLACEMENT_3D('',#10711,#8266,#8267);
#7284=AXIS2_PLACEMENT_3D('',#10715,#8270,#8271);
#7285=AXIS2_PLACEMENT_3D('',#10718,#8273,#8274);
#7286=AXIS2_PLACEMENT_3D('',#10719,#8275,#8276);
#7287=AXIS2_PLACEMENT_3D('',#10722,#8277,#8278);
#7288=AXIS2_PLACEMENT_3D('',#10726,#8280,#8281);
#7289=AXIS2_PLACEMENT_3D('',#10730,#8283,#8284);
#7290=AXIS2_PLACEMENT_3D('',#10734,#8286,#8287);
#7291=AXIS2_PLACEMENT_3D('',#10736,#8289,#8290);
#7292=AXIS2_PLACEMENT_3D('',#10738,#8291,#8292);
#7293=AXIS2_PLACEMENT_3D('',#10740,#8293,#8294);
#7294=AXIS2_PLACEMENT_3D('',#10741,#8295,#8296);
#7295=AXIS2_PLACEMENT_3D('',#10742,#8297,#8298);
#7296=AXIS2_PLACEMENT_3D('',#10744,#8299,#8300);
#7297=AXIS2_PLACEMENT_3D('',#10746,#8302,#8303);
#7298=AXIS2_PLACEMENT_3D('',#10748,#8304,#8305);
#7299=AXIS2_PLACEMENT_3D('',#10749,#8306,#8307);
#7300=AXIS2_PLACEMENT_3D('',#10750,#8308,#8309);
#7301=AXIS2_PLACEMENT_3D('',#10752,#8310,#8311);
#7302=AXIS2_PLACEMENT_3D('',#10754,#8313,#8314);
#7303=AXIS2_PLACEMENT_3D('',#10757,#8315,#8316);
#7304=AXIS2_PLACEMENT_3D('',#10758,#8317,#8318);
#7305=AXIS2_PLACEMENT_3D('',#10759,#8319,#8320);
#7306=AXIS2_PLACEMENT_3D('',#10760,#8321,#8322);
#7307=AXIS2_PLACEMENT_3D('',#10763,#8323,#8324);
#7308=AXIS2_PLACEMENT_3D('',#10766,#8327,#8328);
#7309=AXIS2_PLACEMENT_3D('',#10769,#8329,#8330);
#7310=AXIS2_PLACEMENT_3D('',#10770,#8331,#8332);
#7311=AXIS2_PLACEMENT_3D('',#10771,#8333,#8334);
#7312=AXIS2_PLACEMENT_3D('',#10772,#8335,#8336);
#7313=AXIS2_PLACEMENT_3D('',#10775,#8339,#8340);
#7314=AXIS2_PLACEMENT_3D('',#10778,#8343,#8344);
#7315=AXIS2_PLACEMENT_3D('',#10780,#8346,#8347);
#7316=AXIS2_PLACEMENT_3D('',#10781,#8348,#8349);
#7317=AXIS2_PLACEMENT_3D('',#10783,#8350,#8351);
#7318=AXIS2_PLACEMENT_3D('',#10784,#8352,#8353);
#7319=AXIS2_PLACEMENT_3D('',#10785,#8354,#8355);
#7320=AXIS2_PLACEMENT_3D('',#10786,#8356,#8357);
#7321=AXIS2_PLACEMENT_3D('',#10788,#8358,#8359);
#7322=AXIS2_PLACEMENT_3D('',#10789,#8360,#8361);
#7323=AXIS2_PLACEMENT_3D('',#10790,#8362,#8363);
#7324=AXIS2_PLACEMENT_3D('',#10791,#8364,#8365);
#7325=AXIS2_PLACEMENT_3D('',#10793,#8366,#8367);
#7326=AXIS2_PLACEMENT_3D('',#10794,#8368,#8369);
#7327=AXIS2_PLACEMENT_3D('',#10795,#8370,#8371);
#7328=AXIS2_PLACEMENT_3D('',#10796,#8372,#8373);
#7329=AXIS2_PLACEMENT_3D('',#10798,#8374,#8375);
#7330=AXIS2_PLACEMENT_3D('',#10799,#8376,#8377);
#7331=AXIS2_PLACEMENT_3D('',#10800,#8378,#8379);
#7332=AXIS2_PLACEMENT_3D('',#10801,#8380,#8381);
#7333=AXIS2_PLACEMENT_3D('',#10804,#8382,#8383);
#7334=AXIS2_PLACEMENT_3D('',#10805,#8384,#8385);
#7335=AXIS2_PLACEMENT_3D('',#10806,#8386,#8387);
#7336=AXIS2_PLACEMENT_3D('',#10807,#8388,#8389);
#7337=AXIS2_PLACEMENT_3D('',#10809,#8390,#8391);
#7338=AXIS2_PLACEMENT_3D('',#10811,#8392,#8393);
#7339=AXIS2_PLACEMENT_3D('',#10812,#8394,#8395);
#7340=AXIS2_PLACEMENT_3D('',#10813,#8396,#8397);
#7341=AXIS2_PLACEMENT_3D('',#10815,#8398,#8399);
#7342=AXIS2_PLACEMENT_3D('',#10816,#8400,#8401);
#7343=AXIS2_PLACEMENT_3D('',#10817,#8402,#8403);
#7344=AXIS2_PLACEMENT_3D('',#10818,#8404,#8405);
#7345=AXIS2_PLACEMENT_3D('',#10821,#8406,#8407);
#7346=AXIS2_PLACEMENT_3D('',#10822,#8408,#8409);
#7347=AXIS2_PLACEMENT_3D('',#10823,#8410,#8411);
#7348=AXIS2_PLACEMENT_3D('',#10824,#8412,#8413);
#7349=AXIS2_PLACEMENT_3D('',#10826,#8415,#8416);
#7350=AXIS2_PLACEMENT_3D('',#10828,#8418,#8419);
#7351=AXIS2_PLACEMENT_3D('',#10830,#8420,#8421);
#7352=AXIS2_PLACEMENT_3D('',#10832,#8422,#8423);
#7353=AXIS2_PLACEMENT_3D('',#10833,#8424,#8425);
#7354=AXIS2_PLACEMENT_3D('',#10834,#8426,#8427);
#7355=AXIS2_PLACEMENT_3D('',#10836,#8429,#8430);
#7356=AXIS2_PLACEMENT_3D('',#10839,#8433,#8434);
#7357=AXIS2_PLACEMENT_3D('',#10841,#8436,#8437);
#7358=AXIS2_PLACEMENT_3D('',#10842,#8438,#8439);
#7359=AXIS2_PLACEMENT_3D('',#10844,#8441,#8442);
#7360=AXIS2_PLACEMENT_3D('',#10847,#8445,#8446);
#7361=AXIS2_PLACEMENT_3D('',#10849,#8448,#8449);
#7362=AXIS2_PLACEMENT_3D('',#10851,#8451,#8452);
#7363=AXIS2_PLACEMENT_3D('',#10852,#8453,#8454);
#7364=AXIS2_PLACEMENT_3D('',#10854,#8456,#8457);
#7365=AXIS2_PLACEMENT_3D('',#10855,#8458,#8459);
#7366=AXIS2_PLACEMENT_3D('',#10856,#8460,#8461);
#7367=AXIS2_PLACEMENT_3D('',#10857,#8462,#8463);
#7368=AXIS2_PLACEMENT_3D('',#10858,#8464,#8465);
#7369=AXIS2_PLACEMENT_3D('',#10864,#8469,#8470);
#7370=AXIS2_PLACEMENT_3D('',#10868,#8473,#8474);
#7371=AXIS2_PLACEMENT_3D('',#10872,#8477,#8478);
#7372=AXIS2_PLACEMENT_3D('',#10876,#8481,#8482);
#7373=AXIS2_PLACEMENT_3D('',#10880,#8485,#8486);
#7374=AXIS2_PLACEMENT_3D('',#10886,#8490,#8491);
#7375=AXIS2_PLACEMENT_3D('',#10890,#8494,#8495);
#7376=AXIS2_PLACEMENT_3D('',#10894,#8498,#8499);
#7377=AXIS2_PLACEMENT_3D('',#10898,#8502,#8503);
#7378=AXIS2_PLACEMENT_3D('',#10902,#8506,#8507);
#7379=AXIS2_PLACEMENT_3D('',#10904,#8509,#8510);
#7380=AXIS2_PLACEMENT_3D('',#10910,#8514,#8515);
#7381=AXIS2_PLACEMENT_3D('',#10914,#8518,#8519);
#7382=AXIS2_PLACEMENT_3D('',#10918,#8522,#8523);
#7383=AXIS2_PLACEMENT_3D('',#10922,#8526,#8527);
#7384=AXIS2_PLACEMENT_3D('',#10926,#8530,#8531);
#7385=AXIS2_PLACEMENT_3D('',#10928,#8533,#8534);
#7386=AXIS2_PLACEMENT_3D('',#10934,#8538,#8539);
#7387=AXIS2_PLACEMENT_3D('',#10938,#8542,#8543);
#7388=AXIS2_PLACEMENT_3D('',#10942,#8546,#8547);
#7389=AXIS2_PLACEMENT_3D('',#10946,#8550,#8551);
#7390=AXIS2_PLACEMENT_3D('',#10950,#8554,#8555);
#7391=AXIS2_PLACEMENT_3D('',#10956,#8559,#8560);
#7392=AXIS2_PLACEMENT_3D('',#10960,#8563,#8564);
#7393=AXIS2_PLACEMENT_3D('',#10964,#8567,#8568);
#7394=AXIS2_PLACEMENT_3D('',#10968,#8571,#8572);
#7395=AXIS2_PLACEMENT_3D('',#10972,#8575,#8576);
#7396=AXIS2_PLACEMENT_3D('',#10974,#8578,#8579);
#7397=AXIS2_PLACEMENT_3D('',#10980,#8583,#8584);
#7398=AXIS2_PLACEMENT_3D('',#10984,#8587,#8588);
#7399=AXIS2_PLACEMENT_3D('',#10988,#8591,#8592);
#7400=AXIS2_PLACEMENT_3D('',#10992,#8595,#8596);
#7401=AXIS2_PLACEMENT_3D('',#10996,#8599,#8600);
#7402=AXIS2_PLACEMENT_3D('',#10998,#8602,#8603);
#7403=AXIS2_PLACEMENT_3D('',#11004,#8607,#8608);
#7404=AXIS2_PLACEMENT_3D('',#11008,#8611,#8612);
#7405=AXIS2_PLACEMENT_3D('',#11012,#8615,#8616);
#7406=AXIS2_PLACEMENT_3D('',#11016,#8619,#8620);
#7407=AXIS2_PLACEMENT_3D('',#11020,#8623,#8624);
#7408=AXIS2_PLACEMENT_3D('',#11022,#8626,#8627);
#7409=AXIS2_PLACEMENT_3D('',#11028,#8631,#8632);
#7410=AXIS2_PLACEMENT_3D('',#11032,#8635,#8636);
#7411=AXIS2_PLACEMENT_3D('',#11036,#8639,#8640);
#7412=AXIS2_PLACEMENT_3D('',#11040,#8643,#8644);
#7413=AXIS2_PLACEMENT_3D('',#11044,#8647,#8648);
#7414=AXIS2_PLACEMENT_3D('',#11046,#8650,#8651);
#7415=AXIS2_PLACEMENT_3D('',#11052,#8655,#8656);
#7416=AXIS2_PLACEMENT_3D('',#11056,#8659,#8660);
#7417=AXIS2_PLACEMENT_3D('',#11060,#8663,#8664);
#7418=AXIS2_PLACEMENT_3D('',#11064,#8667,#8668);
#7419=AXIS2_PLACEMENT_3D('',#11068,#8671,#8672);
#7420=AXIS2_PLACEMENT_3D('',#11070,#8674,#8675);
#7421=AXIS2_PLACEMENT_3D('',#11076,#8679,#8680);
#7422=AXIS2_PLACEMENT_3D('',#11080,#8683,#8684);
#7423=AXIS2_PLACEMENT_3D('',#11084,#8687,#8688);
#7424=AXIS2_PLACEMENT_3D('',#11088,#8691,#8692);
#7425=AXIS2_PLACEMENT_3D('',#11092,#8695,#8696);
#7426=AXIS2_PLACEMENT_3D('',#11094,#8698,#8699);
#7427=AXIS2_PLACEMENT_3D('',#11100,#8703,#8704);
#7428=AXIS2_PLACEMENT_3D('',#11104,#8707,#8708);
#7429=AXIS2_PLACEMENT_3D('',#11108,#8711,#8712);
#7430=AXIS2_PLACEMENT_3D('',#11112,#8715,#8716);
#7431=AXIS2_PLACEMENT_3D('',#11116,#8719,#8720);
#7432=AXIS2_PLACEMENT_3D('',#11118,#8722,#8723);
#7433=AXIS2_PLACEMENT_3D('',#11124,#8727,#8728);
#7434=AXIS2_PLACEMENT_3D('',#11128,#8731,#8732);
#7435=AXIS2_PLACEMENT_3D('',#11132,#8735,#8736);
#7436=AXIS2_PLACEMENT_3D('',#11138,#8740,#8741);
#7437=AXIS2_PLACEMENT_3D('',#11142,#8744,#8745);
#7438=AXIS2_PLACEMENT_3D('',#11146,#8748,#8749);
#7439=AXIS2_PLACEMENT_3D('',#11152,#8753,#8754);
#7440=AXIS2_PLACEMENT_3D('',#11156,#8757,#8758);
#7441=AXIS2_PLACEMENT_3D('',#11160,#8761,#8762);
#7442=AXIS2_PLACEMENT_3D('',#11164,#8765,#8766);
#7443=AXIS2_PLACEMENT_3D('',#11170,#8770,#8771);
#7444=AXIS2_PLACEMENT_3D('',#11174,#8774,#8775);
#7445=AXIS2_PLACEMENT_3D('',#11178,#8778,#8779);
#7446=AXIS2_PLACEMENT_3D('',#11182,#8782,#8783);
#7447=AXIS2_PLACEMENT_3D('',#11188,#8787,#8788);
#7448=AXIS2_PLACEMENT_3D('',#11192,#8791,#8792);
#7449=AXIS2_PLACEMENT_3D('',#11196,#8795,#8796);
#7450=AXIS2_PLACEMENT_3D('',#11200,#8799,#8800);
#7451=AXIS2_PLACEMENT_3D('',#11206,#8804,#8805);
#7452=AXIS2_PLACEMENT_3D('',#11210,#8808,#8809);
#7453=AXIS2_PLACEMENT_3D('',#11214,#8812,#8813);
#7454=AXIS2_PLACEMENT_3D('',#11218,#8816,#8817);
#7455=AXIS2_PLACEMENT_3D('',#11224,#8821,#8822);
#7456=AXIS2_PLACEMENT_3D('',#11228,#8825,#8826);
#7457=AXIS2_PLACEMENT_3D('',#11234,#8830,#8831);
#7458=AXIS2_PLACEMENT_3D('',#11238,#8834,#8835);
#7459=AXIS2_PLACEMENT_3D('',#11244,#8839,#8840);
#7460=AXIS2_PLACEMENT_3D('',#11248,#8843,#8844);
#7461=AXIS2_PLACEMENT_3D('',#11254,#8848,#8849);
#7462=AXIS2_PLACEMENT_3D('',#11258,#8852,#8853);
#7463=AXIS2_PLACEMENT_3D('',#11264,#8857,#8858);
#7464=AXIS2_PLACEMENT_3D('',#11268,#8861,#8862);
#7465=AXIS2_PLACEMENT_3D('',#11272,#8865,#8866);
#7466=AXIS2_PLACEMENT_3D('',#11276,#8869,#8870);
#7467=AXIS2_PLACEMENT_3D('',#11282,#8874,#8875);
#7468=AXIS2_PLACEMENT_3D('',#11286,#8878,#8879);
#7469=AXIS2_PLACEMENT_3D('',#11290,#8882,#8883);
#7470=AXIS2_PLACEMENT_3D('',#11294,#8886,#8887);
#7471=AXIS2_PLACEMENT_3D('',#11300,#8891,#8892);
#7472=AXIS2_PLACEMENT_3D('',#11304,#8895,#8896);
#7473=AXIS2_PLACEMENT_3D('',#11308,#8899,#8900);
#7474=AXIS2_PLACEMENT_3D('',#11312,#8903,#8904);
#7475=AXIS2_PLACEMENT_3D('',#11318,#8908,#8909);
#7476=AXIS2_PLACEMENT_3D('',#11322,#8912,#8913);
#7477=AXIS2_PLACEMENT_3D('',#11326,#8916,#8917);
#7478=AXIS2_PLACEMENT_3D('',#11330,#8920,#8921);
#7479=AXIS2_PLACEMENT_3D('',#11336,#8925,#8926);
#7480=AXIS2_PLACEMENT_3D('',#11340,#8929,#8930);
#7481=AXIS2_PLACEMENT_3D('',#11344,#8933,#8934);
#7482=AXIS2_PLACEMENT_3D('',#11350,#8938,#8939);
#7483=AXIS2_PLACEMENT_3D('',#11354,#8942,#8943);
#7484=AXIS2_PLACEMENT_3D('',#11358,#8946,#8947);
#7485=AXIS2_PLACEMENT_3D('',#11364,#8951,#8952);
#7486=AXIS2_PLACEMENT_3D('',#11368,#8955,#8956);
#7487=AXIS2_PLACEMENT_3D('',#11372,#8959,#8960);
#7488=AXIS2_PLACEMENT_3D('',#11376,#8963,#8964);
#7489=AXIS2_PLACEMENT_3D('',#11380,#8967,#8968);
#7490=AXIS2_PLACEMENT_3D('',#11382,#8970,#8971);
#7491=AXIS2_PLACEMENT_3D('',#11388,#8975,#8976);
#7492=AXIS2_PLACEMENT_3D('',#11392,#8979,#8980);
#7493=AXIS2_PLACEMENT_3D('',#11396,#8983,#8984);
#7494=AXIS2_PLACEMENT_3D('',#11400,#8987,#8988);
#7495=AXIS2_PLACEMENT_3D('',#11404,#8991,#8992);
#7496=AXIS2_PLACEMENT_3D('',#11406,#8994,#8995);
#7497=AXIS2_PLACEMENT_3D('',#11412,#8999,#9000);
#7498=AXIS2_PLACEMENT_3D('',#11416,#9003,#9004);
#7499=AXIS2_PLACEMENT_3D('',#11420,#9007,#9008);
#7500=AXIS2_PLACEMENT_3D('',#11424,#9011,#9012);
#7501=AXIS2_PLACEMENT_3D('',#11428,#9015,#9016);
#7502=AXIS2_PLACEMENT_3D('',#11430,#9018,#9019);
#7503=AXIS2_PLACEMENT_3D('',#11436,#9023,#9024);
#7504=AXIS2_PLACEMENT_3D('',#11440,#9027,#9028);
#7505=AXIS2_PLACEMENT_3D('',#11444,#9031,#9032);
#7506=AXIS2_PLACEMENT_3D('',#11448,#9035,#9036);
#7507=AXIS2_PLACEMENT_3D('',#11452,#9039,#9040);
#7508=AXIS2_PLACEMENT_3D('',#11454,#9042,#9043);
#7509=AXIS2_PLACEMENT_3D('',#11460,#9047,#9048);
#7510=AXIS2_PLACEMENT_3D('',#11464,#9051,#9052);
#7511=AXIS2_PLACEMENT_3D('',#11468,#9055,#9056);
#7512=AXIS2_PLACEMENT_3D('',#11472,#9059,#9060);
#7513=AXIS2_PLACEMENT_3D('',#11476,#9063,#9064);
#7514=AXIS2_PLACEMENT_3D('',#11478,#9066,#9067);
#7515=AXIS2_PLACEMENT_3D('',#11484,#9071,#9072);
#7516=AXIS2_PLACEMENT_3D('',#11488,#9075,#9076);
#7517=AXIS2_PLACEMENT_3D('',#11492,#9079,#9080);
#7518=AXIS2_PLACEMENT_3D('',#11496,#9083,#9084);
#7519=AXIS2_PLACEMENT_3D('',#11500,#9087,#9088);
#7520=AXIS2_PLACEMENT_3D('',#11506,#9092,#9093);
#7521=AXIS2_PLACEMENT_3D('',#11510,#9096,#9097);
#7522=AXIS2_PLACEMENT_3D('',#11514,#9100,#9101);
#7523=AXIS2_PLACEMENT_3D('',#11518,#9104,#9105);
#7524=AXIS2_PLACEMENT_3D('',#11522,#9108,#9109);
#7525=AXIS2_PLACEMENT_3D('',#11528,#9113,#9114);
#7526=AXIS2_PLACEMENT_3D('',#11532,#9117,#9118);
#7527=AXIS2_PLACEMENT_3D('',#11536,#9121,#9122);
#7528=AXIS2_PLACEMENT_3D('',#11540,#9125,#9126);
#7529=AXIS2_PLACEMENT_3D('',#11544,#9129,#9130);
#7530=AXIS2_PLACEMENT_3D('',#11546,#9132,#9133);
#7531=AXIS2_PLACEMENT_3D('',#11552,#9137,#9138);
#7532=AXIS2_PLACEMENT_3D('',#11556,#9141,#9142);
#7533=AXIS2_PLACEMENT_3D('',#11560,#9145,#9146);
#7534=AXIS2_PLACEMENT_3D('',#11564,#9149,#9150);
#7535=AXIS2_PLACEMENT_3D('',#11568,#9153,#9154);
#7536=AXIS2_PLACEMENT_3D('',#11570,#9156,#9157);
#7537=AXIS2_PLACEMENT_3D('',#11576,#9161,#9162);
#7538=AXIS2_PLACEMENT_3D('',#11580,#9165,#9166);
#7539=AXIS2_PLACEMENT_3D('',#11584,#9169,#9170);
#7540=AXIS2_PLACEMENT_3D('',#11588,#9173,#9174);
#7541=AXIS2_PLACEMENT_3D('',#11592,#9177,#9178);
#7542=AXIS2_PLACEMENT_3D('',#11598,#9182,#9183);
#7543=AXIS2_PLACEMENT_3D('',#11602,#9186,#9187);
#7544=AXIS2_PLACEMENT_3D('',#11606,#9190,#9191);
#7545=AXIS2_PLACEMENT_3D('',#11610,#9194,#9195);
#7546=AXIS2_PLACEMENT_3D('',#11614,#9198,#9199);
#7547=AXIS2_PLACEMENT_3D('',#11616,#9201,#9202);
#7548=AXIS2_PLACEMENT_3D('',#11622,#9206,#9207);
#7549=AXIS2_PLACEMENT_3D('',#11626,#9210,#9211);
#7550=AXIS2_PLACEMENT_3D('',#11630,#9214,#9215);
#7551=AXIS2_PLACEMENT_3D('',#11634,#9218,#9219);
#7552=AXIS2_PLACEMENT_3D('',#11638,#9222,#9223);
#7553=AXIS2_PLACEMENT_3D('',#11649,#9232,#9233);
#7554=AXIS2_PLACEMENT_3D('',#11659,#9242,#9243);
#7555=AXIS2_PLACEMENT_3D('',#11669,#9252,#9253);
#7556=AXIS2_PLACEMENT_3D('',#11675,#9259,#9260);
#7557=AXIS2_PLACEMENT_3D('',#11678,#9261,#9262);
#7558=AXIS2_PLACEMENT_3D('',#11679,#9263,#9264);
#7559=AXIS2_PLACEMENT_3D('',#11680,#9265,#9266);
#7560=AXIS2_PLACEMENT_3D('',#11683,#9267,#9268);
#7561=AXIS2_PLACEMENT_3D('',#11684,#9269,#9270);
#7562=AXIS2_PLACEMENT_3D('',#11687,#9271,#9272);
#7563=AXIS2_PLACEMENT_3D('',#11688,#9273,#9274);
#7564=AXIS2_PLACEMENT_3D('',#11689,#9275,#9276);
#7565=AXIS2_PLACEMENT_3D('',#11690,#9277,#9278);
#7566=AXIS2_PLACEMENT_3D('',#11691,#9279,#9280);
#7567=AXIS2_PLACEMENT_3D('',#11693,#9282,#9283);
#7568=AXIS2_PLACEMENT_3D('',#11695,#9285,#9286);
#7569=DIRECTION('axis',(0.,0.,1.));
#7570=DIRECTION('refdir',(1.,0.,0.));
#7571=DIRECTION('center_axis',(0.,0.,-1.));
#7572=DIRECTION('ref_axis',(1.,0.,0.));
#7573=DIRECTION('',(1.,0.,0.));
#7574=DIRECTION('',(0.,-1.,0.));
#7575=DIRECTION('',(1.,0.,0.));
#7576=DIRECTION('',(0.,-1.,0.));
#7577=DIRECTION('center_axis',(-1.,0.,0.));
#7578=DIRECTION('ref_axis',(0.,0.,-1.));
#7579=DIRECTION('',(0.,0.,-1.));
#7580=DIRECTION('',(0.,-1.,0.));
#7581=DIRECTION('',(0.,0.,-1.));
#7582=DIRECTION('center_axis',(0.,0.,1.));
#7583=DIRECTION('ref_axis',(-1.,0.,0.));
#7584=DIRECTION('',(-1.,0.,0.));
#7585=DIRECTION('',(0.,-1.,0.));
#7586=DIRECTION('',(-1.,0.,0.));
#7587=DIRECTION('center_axis',(1.,0.,0.));
#7588=DIRECTION('ref_axis',(0.,0.,1.));
#7589=DIRECTION('',(0.,0.,1.));
#7590=DIRECTION('',(0.,0.,1.));
#7591=DIRECTION('center_axis',(0.,-1.,0.));
#7592=DIRECTION('ref_axis',(0.,0.,-1.));
#7593=DIRECTION('center_axis',(0.,0.,1.));
#7594=DIRECTION('ref_axis',(-1.,0.,0.));
#7595=DIRECTION('',(-1.,0.,0.));
#7596=DIRECTION('',(0.,-1.,0.));
#7597=DIRECTION('',(-1.,0.,0.));
#7598=DIRECTION('',(0.,-1.,0.));
#7599=DIRECTION('',(0.,-1.,0.));
#7600=DIRECTION('',(0.,-1.,0.));
#7601=DIRECTION('',(0.,-1.,0.));
#7602=DIRECTION('',(0.,-1.,0.));
#7603=DIRECTION('center_axis',(0.0991111917078763,0.,-0.99507636474707));
#7604=DIRECTION('ref_axis',(0.995076364747071,0.,0.0991111917078763));
#7605=DIRECTION('',(0.995076364747071,0.,0.0991111917078763));
#7606=DIRECTION('',(0.,-1.,0.));
#7607=DIRECTION('',(0.995076364747071,0.,0.0991111917078763));
#7608=DIRECTION('',(0.,-1.,0.));
#7609=DIRECTION('',(0.,-1.,0.));
#7610=DIRECTION('',(0.,-1.,0.));
#7611=DIRECTION('',(0.,-1.,0.));
#7612=DIRECTION('',(0.,-1.,0.));
#7613=DIRECTION('center_axis',(0.,0.,-1.));
#7614=DIRECTION('ref_axis',(1.,0.,0.));
#7615=DIRECTION('',(1.,0.,0.));
#7616=DIRECTION('',(0.,-1.,0.));
#7617=DIRECTION('',(1.,0.,0.));
#7618=DIRECTION('center_axis',(-1.,0.,0.));
#7619=DIRECTION('ref_axis',(0.,0.,-1.));
#7620=DIRECTION('',(0.,0.,-1.));
#7621=DIRECTION('',(0.,0.,-1.));
#7622=DIRECTION('center_axis',(-1.46369601697741E-16,1.,-3.09718222921189E-16));
#7623=DIRECTION('ref_axis',(0.,3.09718222921189E-16,1.));
#7624=DIRECTION('',(0.,-1.,0.));
#7625=DIRECTION('',(0.,-1.,0.));
#7626=DIRECTION('',(0.,-1.,0.));
#7627=DIRECTION('',(0.,-1.,0.));
#7628=DIRECTION('',(0.,-1.,0.));
#7629=DIRECTION('',(0.,-1.,0.));
#7630=DIRECTION('center_axis',(-0.984290880519545,0.,-0.176554418030413));
#7631=DIRECTION('ref_axis',(0.176554418030413,0.,-0.984290880519545));
#7632=DIRECTION('',(0.176554418030413,0.,-0.984290880519545));
#7633=DIRECTION('',(0.,-1.,0.));
#7634=DIRECTION('',(0.176554418030413,0.,-0.984290880519545));
#7635=DIRECTION('center_axis',(0.,0.,-1.));
#7636=DIRECTION('ref_axis',(1.,0.,0.));
#7637=DIRECTION('',(1.,0.,0.));
#7638=DIRECTION('',(0.,-1.,0.));
#7639=DIRECTION('',(1.,0.,0.));
#7640=DIRECTION('center_axis',(-1.,0.,0.));
#7641=DIRECTION('ref_axis',(0.,0.,-1.));
#7642=DIRECTION('',(0.,0.,-1.));
#7643=DIRECTION('',(0.,-1.,0.));
#7644=DIRECTION('',(0.,0.,-1.));
#7645=DIRECTION('center_axis',(0.,0.,1.));
#7646=DIRECTION('ref_axis',(-1.,0.,0.));
#7647=DIRECTION('',(-1.,0.,0.));
#7648=DIRECTION('',(0.,-1.,0.));
#7649=DIRECTION('',(-1.,0.,0.));
#7650=DIRECTION('center_axis',(0.982577357181608,0.,0.185854074892122));
#7651=DIRECTION('ref_axis',(-0.185854074892122,0.,0.982577357181608));
#7652=DIRECTION('',(-0.185854074892122,0.,0.982577357181608));
#7653=DIRECTION('',(0.,-1.,0.));
#7654=DIRECTION('',(-0.185854074892122,0.,0.982577357181608));
#7655=DIRECTION('center_axis',(0.145493990494831,0.,-0.989359135364853));
#7656=DIRECTION('ref_axis',(0.989359135364853,0.,0.145493990494831));
#7657=DIRECTION('',(0.989359135364853,0.,0.145493990494831));
#7658=DIRECTION('',(0.,-1.,0.));
#7659=DIRECTION('',(0.989359135364853,0.,0.145493990494831));
#7660=DIRECTION('',(0.,-1.,0.));
#7661=DIRECTION('',(0.,-1.,0.));
#7662=DIRECTION('',(0.,-1.,0.));
#7663=DIRECTION('',(0.,-1.,0.));
#7664=DIRECTION('center_axis',(0.103034353585347,0.,0.994677798073954));
#7665=DIRECTION('ref_axis',(-0.994677798073954,0.,0.103034353585347));
#7666=DIRECTION('',(-0.994677798073954,0.,0.103034353585347));
#7667=DIRECTION('',(-0.994677798073954,0.,0.103034353585347));
#7668=DIRECTION('center_axis',(6.84345372714068E-17,-1.,-4.5245107294086E-17));
#7669=DIRECTION('ref_axis',(0.,4.5245107294086E-17,-1.));
#7670=DIRECTION('center_axis',(0.,0.,-1.));
#7671=DIRECTION('ref_axis',(1.,0.,0.));
#7672=DIRECTION('',(1.,0.,0.));
#7673=DIRECTION('',(0.,-1.,0.));
#7674=DIRECTION('',(1.,0.,0.));
#7675=DIRECTION('',(0.,-1.,0.));
#7676=DIRECTION('center_axis',(-1.,0.,0.));
#7677=DIRECTION('ref_axis',(0.,0.,-1.));
#7678=DIRECTION('',(0.,0.,-1.));
#7679=DIRECTION('',(0.,-1.,0.));
#7680=DIRECTION('',(0.,0.,-1.));
#7681=DIRECTION('center_axis',(0.,0.,1.));
#7682=DIRECTION('ref_axis',(-1.,0.,0.));
#7683=DIRECTION('',(-1.,0.,0.));
#7684=DIRECTION('',(0.,-1.,0.));
#7685=DIRECTION('',(-1.,0.,0.));
#7686=DIRECTION('center_axis',(1.,0.,0.));
#7687=DIRECTION('ref_axis',(0.,0.,1.));
#7688=DIRECTION('',(0.,0.,1.));
#7689=DIRECTION('',(0.,0.,1.));
#7690=DIRECTION('center_axis',(0.,-1.,0.));
#7691=DIRECTION('ref_axis',(0.,0.,-1.));
#7692=DIRECTION('',(0.,-1.,0.));
#7693=DIRECTION('',(0.,-1.,0.));
#7694=DIRECTION('',(0.,-1.,0.));
#7695=DIRECTION('',(0.,-1.,0.));
#7696=DIRECTION('',(0.,-1.,0.));
#7697=DIRECTION('',(0.,-1.,0.));
#7698=DIRECTION('',(0.,-1.,0.));
#7699=DIRECTION('',(0.,-1.,0.));
#7700=DIRECTION('',(0.,-1.,0.));
#7701=DIRECTION('',(0.,-1.,0.));
#7702=DIRECTION('',(0.,-1.,0.));
#7703=DIRECTION('',(0.,-1.,0.));
#7704=DIRECTION('',(0.,-1.,0.));
#7705=DIRECTION('center_axis',(0.,1.,0.));
#7706=DIRECTION('ref_axis',(0.,0.,1.));
#7707=DIRECTION('center_axis',(-1.,0.,0.));
#7708=DIRECTION('ref_axis',(0.,0.,-1.));
#7709=DIRECTION('',(0.,0.,-1.));
#7710=DIRECTION('',(0.,-1.,0.));
#7711=DIRECTION('',(0.,0.,-1.));
#7712=DIRECTION('',(0.,-1.,0.));
#7713=DIRECTION('center_axis',(0.,0.,1.));
#7714=DIRECTION('ref_axis',(-1.,0.,0.));
#7715=DIRECTION('',(-1.,0.,0.));
#7716=DIRECTION('',(0.,-1.,0.));
#7717=DIRECTION('',(-1.,0.,0.));
#7718=DIRECTION('',(0.,-1.,0.));
#7719=DIRECTION('center_axis',(1.,0.,0.));
#7720=DIRECTION('ref_axis',(0.,0.,1.));
#7721=DIRECTION('',(0.,0.,1.));
#7722=DIRECTION('',(0.,-1.,0.));
#7723=DIRECTION('',(0.,0.,1.));
#7724=DIRECTION('',(0.,-1.,0.));
#7725=DIRECTION('center_axis',(1.,0.,0.));
#7726=DIRECTION('ref_axis',(0.,0.,1.));
#7727=DIRECTION('',(0.,0.,1.));
#7728=DIRECTION('',(0.,-1.,0.));
#7729=DIRECTION('',(0.,0.,1.));
#7730=DIRECTION('center_axis',(0.,0.,-1.));
#7731=DIRECTION('ref_axis',(1.,0.,0.));
#7732=DIRECTION('',(1.,0.,0.));
#7733=DIRECTION('',(1.,0.,0.));
#7734=DIRECTION('center_axis',(-6.52617933834432E-17,1.,-6.67148805232366E-17));
#7735=DIRECTION('ref_axis',(0.,6.67148805232366E-17,1.));
#7736=DIRECTION('center_axis',(0.,1.,0.));
#7737=DIRECTION('ref_axis',(-1.,0.,0.));
#7738=DIRECTION('',(1.,0.,0.));
#7739=DIRECTION('',(0.,0.,-1.));
#7740=DIRECTION('',(-1.,0.,0.));
#7741=DIRECTION('',(0.,0.,1.));
#7742=DIRECTION('center_axis',(0.,1.,0.));
#7743=DIRECTION('ref_axis',(-1.,0.,0.));
#7744=DIRECTION('center_axis',(0.,1.,0.));
#7745=DIRECTION('ref_axis',(-1.,0.,0.));
#7746=DIRECTION('',(-0.707106781186547,-0.707106781186548,8.65956056235493E-17));
#7747=DIRECTION('center_axis',(0.,-1.,0.));
#7748=DIRECTION('ref_axis',(-1.,0.,0.));
#7749=DIRECTION('center_axis',(0.,1.,0.));
#7750=DIRECTION('ref_axis',(0.,0.,1.));
#7751=DIRECTION('center_axis',(0.,-1.,0.));
#7752=DIRECTION('ref_axis',(-1.,0.,0.));
#7753=DIRECTION('center_axis',(0.,-1.,0.));
#7754=DIRECTION('ref_axis',(-1.,0.,0.));
#7755=DIRECTION('center_axis',(0.,1.,0.));
#7756=DIRECTION('ref_axis',(-1.,0.,0.));
#7757=DIRECTION('center_axis',(0.,-1.,0.));
#7758=DIRECTION('ref_axis',(-1.,0.,0.));
#7759=DIRECTION('',(0.,1.,0.));
#7760=DIRECTION('center_axis',(0.,1.,0.));
#7761=DIRECTION('ref_axis',(0.,0.,1.));
#7762=DIRECTION('center_axis',(-1.,0.,1.22464679914735E-16));
#7763=DIRECTION('ref_axis',(-1.22464679914735E-16,0.,-1.));
#7764=DIRECTION('center_axis',(0.,1.,0.));
#7765=DIRECTION('ref_axis',(-1.,0.,0.));
#7766=DIRECTION('center_axis',(0.,1.,0.));
#7767=DIRECTION('ref_axis',(-1.,0.,0.));
#7768=DIRECTION('center_axis',(0.,1.,0.));
#7769=DIRECTION('ref_axis',(-1.,0.,0.));
#7770=DIRECTION('',(0.,-1.,0.));
#7771=DIRECTION('center_axis',(0.,-1.,0.));
#7772=DIRECTION('ref_axis',(-1.,0.,0.));
#7773=DIRECTION('center_axis',(0.,-1.,0.));
#7774=DIRECTION('ref_axis',(-1.,0.,0.));
#7775=DIRECTION('center_axis',(0.,-1.,0.));
#7776=DIRECTION('ref_axis',(0.,0.,-1.));
#7777=DIRECTION('center_axis',(-1.,0.,-1.22464679914735E-16));
#7778=DIRECTION('ref_axis',(-1.22464679914735E-16,0.,1.));
#7779=DIRECTION('center_axis',(0.,1.,0.));
#7780=DIRECTION('ref_axis',(-1.,0.,0.));
#7781=DIRECTION('center_axis',(0.,1.,0.));
#7782=DIRECTION('ref_axis',(-1.,0.,0.));
#7783=DIRECTION('center_axis',(0.,1.,0.));
#7784=DIRECTION('ref_axis',(-1.,0.,0.));
#7785=DIRECTION('',(1.,0.,0.));
#7786=DIRECTION('',(0.,0.,-1.));
#7787=DIRECTION('',(-1.,0.,0.));
#7788=DIRECTION('',(0.,0.,1.));
#7789=DIRECTION('center_axis',(0.,0.,1.));
#7790=DIRECTION('ref_axis',(1.,0.,0.));
#7791=DIRECTION('center_axis',(0.,0.,-1.));
#7792=DIRECTION('ref_axis',(1.,-6.12323399573676E-17,0.));
#7793=DIRECTION('center_axis',(1.22464679914735E-16,-1.,0.));
#7794=DIRECTION('ref_axis',(-1.,-1.22464679914735E-16,0.));
#7795=DIRECTION('center_axis',(0.,0.,1.));
#7796=DIRECTION('ref_axis',(1.,0.,0.));
#7797=DIRECTION('center_axis',(0.,0.,-1.));
#7798=DIRECTION('ref_axis',(1.,0.,0.));
#7799=DIRECTION('center_axis',(0.,0.,-1.));
#7800=DIRECTION('ref_axis',(1.,0.,0.));
#7801=DIRECTION('center_axis',(0.,0.,-1.));
#7802=DIRECTION('ref_axis',(1.,0.,0.));
#7803=DIRECTION('center_axis',(0.,0.,-1.));
#7804=DIRECTION('ref_axis',(1.,0.,0.));
#7805=DIRECTION('center_axis',(0.,0.,-1.));
#7806=DIRECTION('ref_axis',(1.,0.,0.));
#7807=DIRECTION('',(0.707106781186548,-8.65956056235494E-17,0.707106781186547));
#7808=DIRECTION('center_axis',(0.,0.,1.));
#7809=DIRECTION('ref_axis',(1.,0.,0.));
#7810=DIRECTION('',(0.,0.,1.));
#7811=DIRECTION('center_axis',(0.,0.,1.));
#7812=DIRECTION('ref_axis',(1.,0.,0.));
#7813=DIRECTION('center_axis',(0.,0.,1.));
#7814=DIRECTION('ref_axis',(1.,0.,0.));
#7815=DIRECTION('center_axis',(0.,0.,-1.));
#7816=DIRECTION('ref_axis',(-1.,0.,0.));
#7817=DIRECTION('center_axis',(1.22464679914735E-16,-1.,0.));
#7818=DIRECTION('ref_axis',(-1.,-1.22464679914735E-16,0.));
#7819=DIRECTION('center_axis',(0.,0.,1.));
#7820=DIRECTION('ref_axis',(-1.,0.,0.));
#7821=DIRECTION('center_axis',(0.,0.,1.));
#7822=DIRECTION('ref_axis',(-1.,0.,0.));
#7823=DIRECTION('center_axis',(0.,0.,-1.));
#7824=DIRECTION('ref_axis',(-1.,0.,0.));
#7825=DIRECTION('center_axis',(0.,0.,1.));
#7826=DIRECTION('ref_axis',(-1.,0.,0.));
#7827=DIRECTION('',(0.,0.,-1.));
#7828=DIRECTION('center_axis',(0.,0.,1.));
#7829=DIRECTION('ref_axis',(-1.,0.,0.));
#7830=DIRECTION('center_axis',(0.,0.,1.));
#7831=DIRECTION('ref_axis',(-1.,0.,0.));
#7832=DIRECTION('center_axis',(0.,0.,1.));
#7833=DIRECTION('ref_axis',(1.,0.,0.));
#7834=DIRECTION('',(0.866025403784439,0.5,0.));
#7835=DIRECTION('',(0.866025403784439,-0.5,0.));
#7836=DIRECTION('',(0.,-1.,0.));
#7837=DIRECTION('',(-0.866025403784438,-0.500000000000001,0.));
#7838=DIRECTION('',(-0.866025403784439,0.5,0.));
#7839=DIRECTION('',(-6.96725611008538E-16,1.,0.));
#7840=DIRECTION('',(0.866025403784439,0.5,0.));
#7841=DIRECTION('',(0.866025403784438,-0.500000000000001,0.));
#7842=DIRECTION('',(-3.48362805504269E-16,-1.,0.));
#7843=DIRECTION('',(-0.866025403784438,-0.5,0.));
#7844=DIRECTION('',(-0.866025403784439,0.5,0.));
#7845=DIRECTION('',(0.,1.,0.));
#7846=DIRECTION('',(0.866025403784438,0.5,0.));
#7847=DIRECTION('',(0.866025403784438,-0.500000000000001,0.));
#7848=DIRECTION('',(-3.48362805504269E-16,-1.,0.));
#7849=DIRECTION('',(-0.866025403784439,-0.5,0.));
#7850=DIRECTION('',(-0.866025403784438,0.5,0.));
#7851=DIRECTION('',(6.96725611008539E-16,1.,0.));
#7852=DIRECTION('',(0.866025403784439,0.499999999999999,0.));
#7853=DIRECTION('',(0.866025403784439,-0.5,0.));
#7854=DIRECTION('',(0.,-1.,0.));
#7855=DIRECTION('',(-0.866025403784439,-0.5,0.));
#7856=DIRECTION('',(-0.866025403784439,0.499999999999999,0.));
#7857=DIRECTION('',(-6.96725611008537E-16,1.,0.));
#7858=DIRECTION('',(0.866025403784439,0.5,0.));
#7859=DIRECTION('',(0.866025403784439,-0.5,0.));
#7860=DIRECTION('',(0.,-1.,0.));
#7861=DIRECTION('',(-0.866025403784439,-0.5,0.));
#7862=DIRECTION('',(-0.866025403784439,0.5,0.));
#7863=DIRECTION('',(-3.48362805504269E-16,1.,0.));
#7864=DIRECTION('',(0.866025403784439,0.5,0.));
#7865=DIRECTION('',(0.866025403784438,-0.500000000000001,0.));
#7866=DIRECTION('',(0.,-1.,0.));
#7867=DIRECTION('',(-0.866025403784439,-0.499999999999999,0.));
#7868=DIRECTION('',(-0.866025403784438,0.5,0.));
#7869=DIRECTION('',(3.48362805504269E-16,1.,0.));
#7870=DIRECTION('',(0.866025403784439,0.5,0.));
#7871=DIRECTION('',(0.866025403784439,-0.5,0.));
#7872=DIRECTION('',(0.,-1.,0.));
#7873=DIRECTION('',(-0.866025403784439,-0.5,0.));
#7874=DIRECTION('',(-0.866025403784439,0.5,0.));
#7875=DIRECTION('',(0.,1.,0.));
#7876=DIRECTION('',(0.866025403784439,0.5,0.));
#7877=DIRECTION('',(0.866025403784438,-0.5,0.));
#7878=DIRECTION('',(-3.4836280550427E-16,-1.,0.));
#7879=DIRECTION('',(-0.866025403784438,-0.5,0.));
#7880=DIRECTION('',(-0.866025403784439,0.499999999999999,0.));
#7881=DIRECTION('',(-4.1368083153632E-16,1.,0.));
#7882=DIRECTION('',(0.866025403784439,0.5,0.));
#7883=DIRECTION('',(0.866025403784438,-0.500000000000001,0.));
#7884=DIRECTION('',(-4.35453506880337E-16,-1.,0.));
#7885=DIRECTION('',(-0.866025403784439,-0.5,0.));
#7886=DIRECTION('',(-0.866025403784439,0.5,0.));
#7887=DIRECTION('',(-3.48362805504269E-16,1.,0.));
#7888=DIRECTION('',(0.866025403784439,0.499999999999999,0.));
#7889=DIRECTION('',(0.866025403784438,-0.500000000000001,0.));
#7890=DIRECTION('',(-8.70907013760674E-16,-1.,0.));
#7891=DIRECTION('',(-0.866025403784438,-0.5,0.));
#7892=DIRECTION('',(-0.866025403784438,0.5,0.));
#7893=DIRECTION('',(-1.39345122201708E-15,1.,0.));
#7894=DIRECTION('',(0.866025403784439,0.5,0.));
#7895=DIRECTION('',(0.866025403784439,-0.5,0.));
#7896=DIRECTION('',(3.48362805504269E-16,-1.,0.));
#7897=DIRECTION('',(-0.866025403784438,-0.500000000000001,0.));
#7898=DIRECTION('',(-0.866025403784439,0.499999999999999,0.));
#7899=DIRECTION('',(-1.04508841651281E-15,1.,0.));
#7900=DIRECTION('',(0.866025403784439,-0.499999999999999,0.));
#7901=DIRECTION('',(-6.96725611008538E-16,-1.,0.));
#7902=DIRECTION('',(-0.866025403784439,-0.5,0.));
#7903=DIRECTION('',(-0.866025403784438,0.5,0.));
#7904=DIRECTION('',(0.,1.,0.));
#7905=DIRECTION('',(0.866025403784439,0.5,0.));
#7906=DIRECTION('',(-0.866025403784439,0.5,0.));
#7907=DIRECTION('',(-6.96725611008538E-16,1.,0.));
#7908=DIRECTION('',(0.866025403784438,0.5,0.));
#7909=DIRECTION('',(0.,-1.,0.));
#7910=DIRECTION('',(0.866025403784438,-0.5,0.));
#7911=DIRECTION('',(6.96725611008538E-16,-1.,0.));
#7912=DIRECTION('',(-0.866025403784438,-0.5,0.));
#7913=DIRECTION('',(0.,1.,0.));
#7914=DIRECTION('',(-0.866025403784438,-0.500000000000001,0.));
#7915=DIRECTION('',(-0.866025403784438,0.500000000000002,0.));
#7916=DIRECTION('',(1.28116146551316E-14,1.,0.));
#7917=DIRECTION('',(1.,0.,0.));
#7918=DIRECTION('',(9.60871099134867E-15,-1.,0.));
#7919=DIRECTION('',(-0.866025403784438,-0.500000000000001,0.));
#7920=DIRECTION('',(-0.866025403784439,0.5,0.));
#7921=DIRECTION('',(9.60871099134885E-15,1.,0.));
#7922=DIRECTION('',(1.,-8.04509438134173E-16,0.));
#7923=DIRECTION('',(-4.80435549567449E-15,-1.,0.));
#7924=DIRECTION('',(0.866025403784439,0.5,0.));
#7925=DIRECTION('',(0.866025403784439,-0.5,0.));
#7926=DIRECTION('',(9.60871099134848E-15,-1.,0.));
#7927=DIRECTION('',(-1.,0.,0.));
#7928=DIRECTION('',(0.,1.,0.));
#7929=DIRECTION('',(0.866025403784438,0.5,0.));
#7930=DIRECTION('',(0.866025403784438,-0.5,0.));
#7931=DIRECTION('',(6.40580732756566E-15,-1.,0.));
#7932=DIRECTION('',(-1.,0.,0.));
#7933=DIRECTION('',(0.,1.,0.));
#7934=DIRECTION('',(0.,-1.,0.));
#7935=DIRECTION('',(-0.866025403784439,-0.499999999999999,0.));
#7936=DIRECTION('',(1.05058052216761E-15,1.,0.));
#7937=DIRECTION('',(1.,-1.80524069044742E-15,0.));
#7938=DIRECTION('',(0.,-1.,0.));
#7939=DIRECTION('',(-1.,0.,0.));
#7940=DIRECTION('',(0.,1.,0.));
#7941=DIRECTION('',(0.866025403784438,-0.5,0.));
#7942=DIRECTION('',(0.,1.,0.));
#7943=DIRECTION('',(0.866025403784438,0.5,0.));
#7944=DIRECTION('',(0.,-1.,0.));
#7945=DIRECTION('',(-1.,0.,0.));
#7946=DIRECTION('',(-0.866025403784438,0.500000000000002,0.));
#7947=DIRECTION('',(0.,1.,0.));
#7948=DIRECTION('',(1.,-1.80524069044742E-15,0.));
#7949=DIRECTION('',(-1.05058052216761E-15,-1.,0.));
#7950=DIRECTION('',(0.866025403784438,0.5,0.));
#7951=DIRECTION('',(0.866025403784438,-0.5,0.));
#7952=DIRECTION('',(-1.68152442348599E-14,-1.,0.));
#7953=DIRECTION('',(-1.,0.,0.));
#7954=DIRECTION('',(0.,1.,0.));
#7955=DIRECTION('',(0.866025403784439,0.5,0.));
#7956=DIRECTION('',(0.866025403784439,-0.5,0.));
#7957=DIRECTION('',(1.92174219826968E-14,-1.,0.));
#7958=DIRECTION('',(-1.,0.,0.));
#7959=DIRECTION('',(1.28116146551311E-14,1.,0.));
#7960=DIRECTION('',(-0.866025403784439,-0.5,0.));
#7961=DIRECTION('',(-0.866025403784439,0.499999999999999,0.));
#7962=DIRECTION('',(-9.60871099134882E-15,1.,0.));
#7963=DIRECTION('',(1.,4.02254719067086E-16,0.));
#7964=DIRECTION('',(7.0063517645252E-15,-1.,0.));
#7965=DIRECTION('',(3.20290366378291E-15,-1.,0.));
#7966=DIRECTION('',(-0.866025403784438,-0.5,0.));
#7967=DIRECTION('',(-0.866025403784439,0.5,0.));
#7968=DIRECTION('',(-7.00635176452514E-16,1.,0.));
#7969=DIRECTION('',(1.,4.02254719067086E-16,0.));
#7970=DIRECTION('',(0.866025403784438,-0.500000000000001,0.));
#7971=DIRECTION('',(-6.96725611008539E-16,-1.,0.));
#7972=DIRECTION('',(-0.866025403784438,-0.5,0.));
#7973=DIRECTION('',(-3.6838365639532E-16,1.,0.));
#7974=DIRECTION('',(-0.866025403784439,0.499999999999999,0.));
#7975=DIRECTION('',(0.,1.,0.));
#7976=DIRECTION('',(0.866025403784438,0.500000000000001,0.));
#7977=DIRECTION('',(0.,-1.,0.));
#7978=DIRECTION('',(0.866025403784439,0.5,0.));
#7979=DIRECTION('',(0.866025403784438,-0.5,0.));
#7980=DIRECTION('',(1.74181402752135E-16,-1.,0.));
#7981=DIRECTION('',(-0.866025403784438,-0.500000000000001,0.));
#7982=DIRECTION('',(-0.866025403784439,0.499999999999999,0.));
#7983=DIRECTION('',(-3.48362805504269E-16,1.,0.));
#7984=DIRECTION('',(-0.866025403784438,-0.500000000000001,0.));
#7985=DIRECTION('',(-0.866025403784439,0.5,0.));
#7986=DIRECTION('',(-5.44316883600421E-17,1.,0.));
#7987=DIRECTION('',(0.866025403784439,0.5,0.));
#7988=DIRECTION('',(0.866025403784439,-0.499999999999999,0.));
#7989=DIRECTION('',(1.04508841651281E-15,-1.,0.));
#7990=DIRECTION('',(0.866025403784438,0.5,0.));
#7991=DIRECTION('',(0.866025403784439,-0.5,0.));
#7992=DIRECTION('',(3.48362805504269E-16,-1.,0.));
#7993=DIRECTION('',(-0.866025403784438,-0.500000000000001,0.));
#7994=DIRECTION('',(-0.866025403784439,0.499999999999999,0.));
#7995=DIRECTION('',(0.,1.,0.));
#7996=DIRECTION('',(0.866025403784439,0.499999999999999,0.));
#7997=DIRECTION('',(0.866025403784438,-0.5,0.));
#7998=DIRECTION('',(-6.9672561100854E-16,-1.,0.));
#7999=DIRECTION('',(-0.866025403784438,-0.500000000000001,0.));
#8000=DIRECTION('',(-0.866025403784439,0.5,0.));
#8001=DIRECTION('',(3.48362805504269E-16,1.,0.));
#8002=DIRECTION('',(0.866025403784439,0.5,0.));
#8003=DIRECTION('',(0.866025403784438,-0.500000000000001,0.));
#8004=DIRECTION('',(-3.48362805504269E-16,-1.,0.));
#8005=DIRECTION('',(-0.866025403784439,-0.5,0.));
#8006=DIRECTION('',(-0.866025403784439,0.5,0.));
#8007=DIRECTION('',(0.,1.,0.));
#8008=DIRECTION('',(-0.866025403784438,-0.500000000000001,0.));
#8009=DIRECTION('',(-0.866025403784439,0.499999999999999,0.));
#8010=DIRECTION('',(-6.96725611008538E-16,1.,0.));
#8011=DIRECTION('',(0.866025403784438,0.5,0.));
#8012=DIRECTION('',(0.866025403784439,-0.499999999999999,0.));
#8013=DIRECTION('',(6.96725611008538E-16,-1.,0.));
#8014=DIRECTION('',(0.866025403784439,0.5,0.));
#8015=DIRECTION('',(0.866025403784438,-0.500000000000001,0.));
#8016=DIRECTION('',(0.,-1.,0.));
#8017=DIRECTION('',(-0.866025403784438,-0.5,0.));
#8018=DIRECTION('',(-0.866025403784439,0.5,0.));
#8019=DIRECTION('',(0.,1.,0.));
#8020=DIRECTION('',(0.866025403784438,0.500000000000001,0.));
#8021=DIRECTION('',(0.86602540378444,-0.499999999999998,0.));
#8022=DIRECTION('',(6.96725611008537E-16,-1.,0.));
#8023=DIRECTION('',(-0.866025403784438,-0.5,0.));
#8024=DIRECTION('',(-0.866025403784439,0.499999999999999,0.));
#8025=DIRECTION('',(-1.39345122201708E-15,1.,0.));
#8026=DIRECTION('',(-0.866025403784438,-0.500000000000001,0.));
#8027=DIRECTION('',(-0.866025403784439,0.5,0.));
#8028=DIRECTION('',(-6.96725611008538E-16,1.,0.));
#8029=DIRECTION('',(0.866025403784438,0.500000000000001,0.));
#8030=DIRECTION('',(0.866025403784439,-0.499999999999999,0.));
#8031=DIRECTION('',(6.96725611008538E-16,-1.,0.));
#8032=DIRECTION('',(0.866025403784439,0.5,0.));
#8033=DIRECTION('',(0.866025403784438,-0.500000000000001,0.));
#8034=DIRECTION('',(-3.4836280550427E-16,-1.,0.));
#8035=DIRECTION('',(-0.866025403784439,-0.5,0.));
#8036=DIRECTION('',(-0.866025403784439,0.5,0.));
#8037=DIRECTION('',(6.96725611008539E-16,1.,0.));
#8038=DIRECTION('',(0.866025403784439,0.5,0.));
#8039=DIRECTION('',(0.866025403784439,-0.5,0.));
#8040=DIRECTION('',(0.,-1.,0.));
#8041=DIRECTION('',(-0.866025403784438,-0.5,0.));
#8042=DIRECTION('',(-0.866025403784439,0.5,0.));
#8043=DIRECTION('',(-6.96725611008539E-16,1.,0.));
#8044=DIRECTION('center_axis',(0.,0.,1.));
#8045=DIRECTION('ref_axis',(1.,0.,0.));
#8046=DIRECTION('center_axis',(1.,0.,0.));
#8047=DIRECTION('ref_axis',(0.,-1.,0.));
#8048=DIRECTION('center_axis',(0.,0.,1.));
#8049=DIRECTION('ref_axis',(0.707106781186547,-0.707106781186547,0.));
#8050=DIRECTION('center_axis',(0.,-1.,0.));
#8051=DIRECTION('ref_axis',(0.,0.,-1.));
#8052=DIRECTION('center_axis',(0.,0.,-1.));
#8053=DIRECTION('ref_axis',(0.707106781186548,-0.707106781186548,0.));
#8054=DIRECTION('center_axis',(0.,-1.,0.));
#8055=DIRECTION('ref_axis',(0.707106781186549,0.,-0.707106781186546));
#8056=DIRECTION('center_axis',(0.,-1.,0.));
#8057=DIRECTION('ref_axis',(0.,0.,-1.));
#8058=DIRECTION('',(0.,-1.,0.));
#8059=DIRECTION('',(0.,1.,0.));
#8060=DIRECTION('',(0.,1.,0.));
#8061=DIRECTION('center_axis',(0.,0.,1.));
#8062=DIRECTION('ref_axis',(1.,0.,0.));
#8063=DIRECTION('center_axis',(1.,0.,0.));
#8064=DIRECTION('ref_axis',(0.,0.,-1.));
#8065=DIRECTION('center_axis',(0.,0.,-1.));
#8066=DIRECTION('ref_axis',(0.707106781186548,0.707106781186548,0.));
#8067=DIRECTION('center_axis',(0.,0.,1.));
#8068=DIRECTION('ref_axis',(0.707106781186547,0.707106781186547,0.));
#8069=DIRECTION('center_axis',(1.,0.,0.));
#8070=DIRECTION('ref_axis',(0.,0.707106781186549,-0.707106781186546));
#8071=DIRECTION('center_axis',(1.,0.,0.));
#8072=DIRECTION('ref_axis',(0.,0.,-1.));
#8073=DIRECTION('',(-1.,0.,0.));
#8074=DIRECTION('',(-1.,0.,0.));
#8075=DIRECTION('center_axis',(0.,0.,1.));
#8076=DIRECTION('ref_axis',(1.,0.,0.));
#8077=DIRECTION('center_axis',(0.,1.,0.));
#8078=DIRECTION('ref_axis',(0.,0.,-1.));
#8079=DIRECTION('center_axis',(0.,0.,-1.));
#8080=DIRECTION('ref_axis',(-0.707106781186548,0.707106781186548,0.));
#8081=DIRECTION('center_axis',(0.,0.,1.));
#8082=DIRECTION('ref_axis',(-0.707106781186547,0.707106781186547,0.));
#8083=DIRECTION('center_axis',(0.,1.,0.));
#8084=DIRECTION('ref_axis',(-0.707106781186549,0.,-0.707106781186546));
#8085=DIRECTION('center_axis',(0.,1.,0.));
#8086=DIRECTION('ref_axis',(0.,0.,-1.));
#8087=DIRECTION('',(0.,1.,0.));
#8088=DIRECTION('',(0.,-1.,0.));
#8089=DIRECTION('',(0.,-1.,0.));
#8090=DIRECTION('center_axis',(0.,0.,1.));
#8091=DIRECTION('ref_axis',(1.,0.,0.));
#8092=DIRECTION('center_axis',(-1.,0.,0.));
#8093=DIRECTION('ref_axis',(0.,0.,-1.));
#8094=DIRECTION('center_axis',(0.,0.,-1.));
#8095=DIRECTION('ref_axis',(-0.707106781186548,-0.707106781186548,0.));
#8096=DIRECTION('center_axis',(0.,0.,1.));
#8097=DIRECTION('ref_axis',(-0.707106781186547,-0.707106781186547,0.));
#8098=DIRECTION('center_axis',(-1.,0.,0.));
#8099=DIRECTION('ref_axis',(0.,-0.707106781186549,-0.707106781186546));
#8100=DIRECTION('',(1.,0.,0.));
#8101=DIRECTION('',(1.,0.,0.));
#8102=DIRECTION('',(-1.,0.,0.));
#8103=DIRECTION('center_axis',(-1.,0.,0.));
#8104=DIRECTION('ref_axis',(0.,-1.,0.));
#8105=DIRECTION('',(0.,0.,-1.));
#8106=DIRECTION('',(0.,-1.,0.));
#8107=DIRECTION('',(0.,0.,1.));
#8108=DIRECTION('center_axis',(0.,0.,1.));
#8109=DIRECTION('ref_axis',(-0.707106781186548,-0.707106781186548,0.));
#8110=DIRECTION('',(0.,0.,1.));
#8111=DIRECTION('center_axis',(0.,0.,1.));
#8112=DIRECTION('ref_axis',(-0.707106781186548,-0.707106781186548,0.));
#8113=DIRECTION('center_axis',(0.,-1.,0.));
#8114=DIRECTION('ref_axis',(1.,0.,0.));
#8115=DIRECTION('',(0.,0.,-1.));
#8116=DIRECTION('',(1.,0.,0.));
#8117=DIRECTION('center_axis',(0.,0.,1.));
#8118=DIRECTION('ref_axis',(0.707106781186548,-0.707106781186548,0.));
#8119=DIRECTION('',(0.,0.,1.));
#8120=DIRECTION('center_axis',(0.,0.,1.));
#8121=DIRECTION('ref_axis',(0.707106781186548,-0.707106781186548,0.));
#8122=DIRECTION('center_axis',(0.,0.,1.));
#8123=DIRECTION('ref_axis',(1.,0.,0.));
#8124=DIRECTION('center_axis',(0.,0.,1.));
#8125=DIRECTION('ref_axis',(1.,0.,0.));
#8126=DIRECTION('center_axis',(0.,0.,1.));
#8127=DIRECTION('ref_axis',(1.,0.,0.));
#8128=DIRECTION('center_axis',(0.,0.,1.));
#8129=DIRECTION('ref_axis',(1.,0.,0.));
#8130=DIRECTION('center_axis',(0.,0.,-1.));
#8131=DIRECTION('ref_axis',(-1.,0.,0.));
#8132=DIRECTION('center_axis',(0.,-1.,0.));
#8133=DIRECTION('ref_axis',(1.,0.,0.));
#8134=DIRECTION('center_axis',(0.,0.,-1.));
#8135=DIRECTION('ref_axis',(0.707106781186547,-0.707106781186547,0.));
#8136=DIRECTION('center_axis',(1.,0.,0.));
#8137=DIRECTION('ref_axis',(0.,0.,1.));
#8138=DIRECTION('center_axis',(-1.,0.,0.));
#8139=DIRECTION('ref_axis',(0.,-0.707106781186549,0.707106781186546));
#8140=DIRECTION('center_axis',(1.,0.,0.));
#8141=DIRECTION('ref_axis',(0.,0.,1.));
#8142=DIRECTION('',(-1.,0.,0.));
#8143=DIRECTION('center_axis',(0.,0.,-1.));
#8144=DIRECTION('ref_axis',(-1.,0.,0.));
#8145=DIRECTION('center_axis',(0.,-1.,0.));
#8146=DIRECTION('ref_axis',(0.,0.,1.));
#8147=DIRECTION('center_axis',(0.,0.,-1.));
#8148=DIRECTION('ref_axis',(-0.707106781186547,-0.707106781186547,0.));
#8149=DIRECTION('center_axis',(0.,1.,0.));
#8150=DIRECTION('ref_axis',(-0.707106781186549,0.,0.707106781186546));
#8151=DIRECTION('center_axis',(0.,-1.,0.));
#8152=DIRECTION('ref_axis',(0.,0.,1.));
#8153=DIRECTION('',(0.,1.,0.));
#8154=DIRECTION('center_axis',(0.,0.,-1.));
#8155=DIRECTION('ref_axis',(-1.,0.,0.));
#8156=DIRECTION('center_axis',(-1.,0.,0.));
#8157=DIRECTION('ref_axis',(0.,0.,1.));
#8158=DIRECTION('center_axis',(0.,0.,1.));
#8159=DIRECTION('ref_axis',(-0.707106781186548,0.707106781186548,0.));
#8160=DIRECTION('center_axis',(0.,0.,-1.));
#8161=DIRECTION('ref_axis',(-0.707106781186547,0.707106781186547,0.));
#8162=DIRECTION('center_axis',(1.,0.,0.));
#8163=DIRECTION('ref_axis',(0.,0.707106781186549,0.707106781186546));
#8164=DIRECTION('center_axis',(-1.,0.,0.));
#8165=DIRECTION('ref_axis',(0.,0.,1.));
#8166=DIRECTION('',(1.,0.,0.));
#8167=DIRECTION('center_axis',(0.,0.,-1.));
#8168=DIRECTION('ref_axis',(-1.,0.,0.));
#8169=DIRECTION('center_axis',(0.,1.,0.));
#8170=DIRECTION('ref_axis',(0.,0.,1.));
#8171=DIRECTION('center_axis',(0.,0.,1.));
#8172=DIRECTION('ref_axis',(0.707106781186548,0.707106781186548,0.));
#8173=DIRECTION('center_axis',(0.,0.,-1.));
#8174=DIRECTION('ref_axis',(0.707106781186547,0.707106781186547,0.));
#8175=DIRECTION('center_axis',(0.,-1.,0.));
#8176=DIRECTION('ref_axis',(0.707106781186549,0.,0.707106781186546));
#8177=DIRECTION('',(0.,1.,0.));
#8178=DIRECTION('',(0.,-1.,0.));
#8179=DIRECTION('center_axis',(0.,1.,0.));
#8180=DIRECTION('ref_axis',(-1.,0.,0.));
#8181=DIRECTION('center_axis',(0.,0.,1.));
#8182=DIRECTION('ref_axis',(0.707106781186548,0.707106781186548,0.));
#8183=DIRECTION('',(0.,0.,-1.));
#8184=DIRECTION('center_axis',(1.,0.,0.));
#8185=DIRECTION('ref_axis',(0.,1.,0.));
#8186=DIRECTION('center_axis',(0.,0.,1.));
#8187=DIRECTION('ref_axis',(1.,0.,0.));
#8188=DIRECTION('center_axis',(0.,0.,1.));
#8189=DIRECTION('ref_axis',(0.707106781186547,-0.707106781186548,0.));
#8190=DIRECTION('',(1.,0.,0.));
#8191=DIRECTION('center_axis',(0.,0.,1.));
#8192=DIRECTION('ref_axis',(-0.707106781186548,-0.707106781186548,0.));
#8193=DIRECTION('',(0.,-1.,0.));
#8194=DIRECTION('center_axis',(0.,0.,1.));
#8195=DIRECTION('ref_axis',(-0.707106781186547,0.707106781186548,0.));
#8196=DIRECTION('',(-1.,0.,0.));
#8197=DIRECTION('center_axis',(0.,0.,1.));
#8198=DIRECTION('ref_axis',(0.707106781186547,0.707106781186548,0.));
#8199=DIRECTION('',(0.,1.,0.));
#8200=DIRECTION('center_axis',(0.,0.,1.));
#8201=DIRECTION('ref_axis',(1.,0.,0.));
#8202=DIRECTION('center_axis',(0.,1.,0.));
#8203=DIRECTION('ref_axis',(1.,0.,0.));
#8204=DIRECTION('center_axis',(0.,0.,1.));
#8205=DIRECTION('ref_axis',(0.707106781186547,0.707106781186547,0.));
#8206=DIRECTION('center_axis',(1.,0.,0.));
#8207=DIRECTION('ref_axis',(0.,0.,-1.));
#8208=DIRECTION('center_axis',(0.,0.,-1.));
#8209=DIRECTION('ref_axis',(0.707106781186548,0.707106781186548,0.));
#8210=DIRECTION('center_axis',(-1.,0.,0.));
#8211=DIRECTION('ref_axis',(0.,0.707106781186551,-0.707106781186544));
#8212=DIRECTION('center_axis',(1.,0.,0.));
#8213=DIRECTION('ref_axis',(0.,0.,-1.));
#8214=DIRECTION('',(1.,0.,0.));
#8215=DIRECTION('',(-1.,0.,0.));
#8216=DIRECTION('center_axis',(0.,0.,1.));
#8217=DIRECTION('ref_axis',(1.,0.,0.));
#8218=DIRECTION('center_axis',(0.,1.,0.));
#8219=DIRECTION('ref_axis',(0.,0.,-1.));
#8220=DIRECTION('center_axis',(0.,0.,-1.));
#8221=DIRECTION('ref_axis',(-0.707106781186548,0.707106781186548,0.));
#8222=DIRECTION('center_axis',(0.,0.,1.));
#8223=DIRECTION('ref_axis',(-0.707106781186547,0.707106781186547,0.));
#8224=DIRECTION('center_axis',(0.,-1.,0.));
#8225=DIRECTION('ref_axis',(-0.707106781186551,0.,-0.707106781186544));
#8226=DIRECTION('center_axis',(0.,1.,0.));
#8227=DIRECTION('ref_axis',(0.,0.,-1.));
#8228=DIRECTION('',(0.,1.,0.));
#8229=DIRECTION('',(0.,-1.,0.));
#8230=DIRECTION('center_axis',(0.,0.,1.));
#8231=DIRECTION('ref_axis',(1.,0.,0.));
#8232=DIRECTION('center_axis',(-1.,0.,0.));
#8233=DIRECTION('ref_axis',(0.,0.,-1.));
#8234=DIRECTION('center_axis',(0.,0.,-1.));
#8235=DIRECTION('ref_axis',(-0.707106781186548,-0.707106781186548,0.));
#8236=DIRECTION('center_axis',(0.,0.,1.));
#8237=DIRECTION('ref_axis',(-0.707106781186547,-0.707106781186547,0.));
#8238=DIRECTION('center_axis',(1.,0.,0.));
#8239=DIRECTION('ref_axis',(0.,-0.707106781186551,-0.707106781186544));
#8240=DIRECTION('center_axis',(-1.,0.,0.));
#8241=DIRECTION('ref_axis',(0.,0.,-1.));
#8242=DIRECTION('',(-1.,0.,0.));
#8243=DIRECTION('',(1.,0.,0.));
#8244=DIRECTION('center_axis',(0.,0.,1.));
#8245=DIRECTION('ref_axis',(1.,0.,0.));
#8246=DIRECTION('center_axis',(0.,-1.,0.));
#8247=DIRECTION('ref_axis',(0.,0.,-1.));
#8248=DIRECTION('center_axis',(0.,0.,-1.));
#8249=DIRECTION('ref_axis',(0.707106781186548,-0.707106781186548,0.));
#8250=DIRECTION('center_axis',(0.,0.,1.));
#8251=DIRECTION('ref_axis',(0.707106781186547,-0.707106781186547,0.));
#8252=DIRECTION('center_axis',(0.,1.,0.));
#8253=DIRECTION('ref_axis',(0.707106781186551,0.,-0.707106781186544));
#8254=DIRECTION('',(0.,-1.,0.));
#8255=DIRECTION('',(0.,1.,0.));
#8256=DIRECTION('center_axis',(0.,-1.,0.));
#8257=DIRECTION('ref_axis',(1.,0.,0.));
#8258=DIRECTION('',(0.,0.,-1.));
#8259=DIRECTION('',(1.,0.,0.));
#8260=DIRECTION('',(0.,0.,1.));
#8261=DIRECTION('center_axis',(0.,0.,1.));
#8262=DIRECTION('ref_axis',(0.707106781186548,-0.707106781186548,0.));
#8263=DIRECTION('',(0.,0.,1.));
#8264=DIRECTION('center_axis',(0.,0.,1.));
#8265=DIRECTION('ref_axis',(0.707106781186548,-0.707106781186548,0.));
#8266=DIRECTION('center_axis',(1.,0.,0.));
#8267=DIRECTION('ref_axis',(0.,1.,0.));
#8268=DIRECTION('',(0.,0.,-1.));
#8269=DIRECTION('',(0.,1.,0.));
#8270=DIRECTION('center_axis',(0.,0.,1.));
#8271=DIRECTION('ref_axis',(0.707106781186548,0.707106781186548,0.));
#8272=DIRECTION('',(0.,0.,1.));
#8273=DIRECTION('center_axis',(0.,0.,1.));
#8274=DIRECTION('ref_axis',(0.707106781186548,0.707106781186548,0.));
#8275=DIRECTION('center_axis',(0.,0.,1.));
#8276=DIRECTION('ref_axis',(1.,0.,0.));
#8277=DIRECTION('center_axis',(0.,0.,-1.));
#8278=DIRECTION('ref_axis',(0.707106781186547,-0.707106781186548,0.));
#8279=DIRECTION('',(0.,-1.,0.));
#8280=DIRECTION('center_axis',(0.,0.,-1.));
#8281=DIRECTION('ref_axis',(0.707106781186547,0.707106781186548,0.));
#8282=DIRECTION('',(1.,0.,0.));
#8283=DIRECTION('center_axis',(0.,0.,-1.));
#8284=DIRECTION('ref_axis',(-0.707106781186547,0.707106781186548,0.));
#8285=DIRECTION('',(0.,1.,0.));
#8286=DIRECTION('center_axis',(0.,0.,-1.));
#8287=DIRECTION('ref_axis',(-0.707106781186548,-0.707106781186548,0.));
#8288=DIRECTION('',(-1.,0.,0.));
#8289=DIRECTION('center_axis',(0.,0.,-1.));
#8290=DIRECTION('ref_axis',(-1.,0.,0.));
#8291=DIRECTION('center_axis',(1.,0.,0.));
#8292=DIRECTION('ref_axis',(0.,1.,0.));
#8293=DIRECTION('center_axis',(0.,0.,-1.));
#8294=DIRECTION('ref_axis',(0.707106781186547,0.707106781186547,0.));
#8295=DIRECTION('center_axis',(0.,1.,0.));
#8296=DIRECTION('ref_axis',(0.,0.,1.));
#8297=DIRECTION('center_axis',(0.,1.,0.));
#8298=DIRECTION('ref_axis',(0.707106781186551,0.,0.707106781186544));
#8299=DIRECTION('center_axis',(0.,1.,0.));
#8300=DIRECTION('ref_axis',(0.,0.,1.));
#8301=DIRECTION('',(0.,-1.,0.));
#8302=DIRECTION('center_axis',(0.,0.,-1.));
#8303=DIRECTION('ref_axis',(-1.,0.,0.));
#8304=DIRECTION('center_axis',(1.,0.,0.));
#8305=DIRECTION('ref_axis',(0.,0.,1.));
#8306=DIRECTION('center_axis',(0.,0.,-1.));
#8307=DIRECTION('ref_axis',(0.707106781186547,-0.707106781186547,0.));
#8308=DIRECTION('center_axis',(1.,0.,0.));
#8309=DIRECTION('ref_axis',(0.,-0.707106781186551,0.707106781186544));
#8310=DIRECTION('center_axis',(1.,0.,0.));
#8311=DIRECTION('ref_axis',(0.,0.,1.));
#8312=DIRECTION('',(-1.,0.,0.));
#8313=DIRECTION('center_axis',(0.,0.,-1.));
#8314=DIRECTION('ref_axis',(-1.,0.,0.));
#8315=DIRECTION('center_axis',(0.,-1.,0.));
#8316=DIRECTION('ref_axis',(0.,0.,1.));
#8317=DIRECTION('center_axis',(0.,0.,1.));
#8318=DIRECTION('ref_axis',(-0.707106781186548,-0.707106781186548,0.));
#8319=DIRECTION('center_axis',(0.,0.,-1.));
#8320=DIRECTION('ref_axis',(-0.707106781186547,-0.707106781186547,0.));
#8321=DIRECTION('center_axis',(0.,-1.,0.));
#8322=DIRECTION('ref_axis',(-0.707106781186551,0.,0.707106781186544));
#8323=DIRECTION('center_axis',(0.,-1.,0.));
#8324=DIRECTION('ref_axis',(0.,0.,1.));
#8325=DIRECTION('',(0.,-1.,0.));
#8326=DIRECTION('',(0.,1.,0.));
#8327=DIRECTION('center_axis',(0.,0.,-1.));
#8328=DIRECTION('ref_axis',(-1.,0.,0.));
#8329=DIRECTION('center_axis',(-1.,0.,0.));
#8330=DIRECTION('ref_axis',(0.,0.,1.));
#8331=DIRECTION('center_axis',(0.,0.,1.));
#8332=DIRECTION('ref_axis',(-0.707106781186548,0.707106781186548,0.));
#8333=DIRECTION('center_axis',(0.,0.,-1.));
#8334=DIRECTION('ref_axis',(-0.707106781186547,0.707106781186547,0.));
#8335=DIRECTION('center_axis',(-1.,0.,0.));
#8336=DIRECTION('ref_axis',(0.,0.707106781186551,0.707106781186544));
#8337=DIRECTION('',(1.,0.,0.));
#8338=DIRECTION('',(-1.,0.,0.));
#8339=DIRECTION('center_axis',(-1.,0.,0.));
#8340=DIRECTION('ref_axis',(0.,-1.,0.));
#8341=DIRECTION('',(0.,0.,-1.));
#8342=DIRECTION('',(0.,0.,1.));
#8343=DIRECTION('center_axis',(0.,0.,1.));
#8344=DIRECTION('ref_axis',(-0.707106781186548,0.707106781186548,0.));
#8345=DIRECTION('',(0.,0.,-1.));
#8346=DIRECTION('center_axis',(0.,1.,0.));
#8347=DIRECTION('ref_axis',(-1.,0.,0.));
#8348=DIRECTION('center_axis',(0.,0.,1.));
#8349=DIRECTION('ref_axis',(1.,0.,0.));
#8350=DIRECTION('center_axis',(0.,0.,-1.));
#8351=DIRECTION('ref_axis',(-1.,0.,0.));
#8352=DIRECTION('center_axis',(0.,0.,1.));
#8353=DIRECTION('ref_axis',(-0.707106781186548,-0.707106781186548,0.));
#8354=DIRECTION('center_axis',(0.,0.,1.));
#8355=DIRECTION('ref_axis',(-0.707106781186548,0.707106781186548,0.));
#8356=DIRECTION('center_axis',(0.,0.,1.));
#8357=DIRECTION('ref_axis',(1.,0.,0.));
#8358=DIRECTION('center_axis',(0.,0.,1.));
#8359=DIRECTION('ref_axis',(-1.,0.,0.));
#8360=DIRECTION('center_axis',(0.,1.,0.));
#8361=DIRECTION('ref_axis',(0.,0.,1.));
#8362=DIRECTION('center_axis',(-1.,0.,0.));
#8363=DIRECTION('ref_axis',(0.,-1.,0.));
#8364=DIRECTION('center_axis',(0.,0.,1.));
#8365=DIRECTION('ref_axis',(1.,0.,0.));
#8366=DIRECTION('center_axis',(0.,1.,0.));
#8367=DIRECTION('ref_axis',(1.,0.,0.));
#8368=DIRECTION('center_axis',(0.,0.,-1.));
#8369=DIRECTION('ref_axis',(0.,1.,0.));
#8370=DIRECTION('center_axis',(-1.,0.,0.));
#8371=DIRECTION('ref_axis',(0.,0.,-1.));
#8372=DIRECTION('center_axis',(0.,0.,-1.));
#8373=DIRECTION('ref_axis',(-1.,0.,0.));
#8374=DIRECTION('center_axis',(0.,1.,0.));
#8375=DIRECTION('ref_axis',(-1.,0.,0.));
#8376=DIRECTION('center_axis',(0.,0.,1.));
#8377=DIRECTION('ref_axis',(0.,1.,0.));
#8378=DIRECTION('center_axis',(1.,0.,0.));
#8379=DIRECTION('ref_axis',(0.,0.,1.));
#8380=DIRECTION('center_axis',(0.,0.,1.));
#8381=DIRECTION('ref_axis',(1.,0.,0.));
#8382=DIRECTION('center_axis',(0.,0.,1.));
#8383=DIRECTION('ref_axis',(0.,-1.,0.));
#8384=DIRECTION('center_axis',(-1.,0.,0.));
#8385=DIRECTION('ref_axis',(0.,0.,1.));
#8386=DIRECTION('center_axis',(0.,-1.,0.));
#8387=DIRECTION('ref_axis',(1.,0.,0.));
#8388=DIRECTION('center_axis',(0.,0.,1.));
#8389=DIRECTION('ref_axis',(1.,0.,0.));
#8390=DIRECTION('center_axis',(-1.,0.,0.));
#8391=DIRECTION('ref_axis',(0.,1.,0.));
#8392=DIRECTION('center_axis',(0.,0.,-1.));
#8393=DIRECTION('ref_axis',(-1.,0.,0.));
#8394=DIRECTION('center_axis',(0.,-1.,0.));
#8395=DIRECTION('ref_axis',(0.,0.,-1.));
#8396=DIRECTION('center_axis',(0.,0.,-1.));
#8397=DIRECTION('ref_axis',(-1.,0.,0.));
#8398=DIRECTION('center_axis',(0.,0.,-1.));
#8399=DIRECTION('ref_axis',(1.,0.,0.));
#8400=DIRECTION('center_axis',(0.,1.,0.));
#8401=DIRECTION('ref_axis',(0.,0.,-1.));
#8402=DIRECTION('center_axis',(1.,0.,0.));
#8403=DIRECTION('ref_axis',(0.,-1.,0.));
#8404=DIRECTION('center_axis',(0.,0.,1.));
#8405=DIRECTION('ref_axis',(1.,0.,0.));
#8406=DIRECTION('center_axis',(0.,0.,1.));
#8407=DIRECTION('ref_axis',(1.,0.,0.));
#8408=DIRECTION('center_axis',(0.,-1.,0.));
#8409=DIRECTION('ref_axis',(0.,0.,1.));
#8410=DIRECTION('center_axis',(1.,0.,0.));
#8411=DIRECTION('ref_axis',(0.,1.,0.));
#8412=DIRECTION('center_axis',(0.,-1.,0.));
#8413=DIRECTION('ref_axis',(-0.707106781186548,0.,0.707106781186547));
#8414=DIRECTION('',(0.,1.,0.));
#8415=DIRECTION('center_axis',(-1.,0.,0.));
#8416=DIRECTION('ref_axis',(0.,0.707106781186548,0.707106781186547));
#8417=DIRECTION('',(1.,0.,0.));
#8418=DIRECTION('center_axis',(0.,0.,1.));
#8419=DIRECTION('ref_axis',(1.,0.,0.));
#8420=DIRECTION('center_axis',(0.,-1.,0.));
#8421=DIRECTION('ref_axis',(-1.,0.,0.));
#8422=DIRECTION('center_axis',(0.,0.,-1.));
#8423=DIRECTION('ref_axis',(0.,-1.,0.));
#8424=DIRECTION('center_axis',(1.,0.,0.));
#8425=DIRECTION('ref_axis',(0.,0.,-1.));
#8426=DIRECTION('center_axis',(0.,1.,0.));
#8427=DIRECTION('ref_axis',(-0.707106781186548,0.,-0.707106781186548));
#8428=DIRECTION('',(0.,-1.,0.));
#8429=DIRECTION('center_axis',(0.,0.,1.));
#8430=DIRECTION('ref_axis',(0.707106781186548,-0.707106781186548,0.));
#8431=DIRECTION('',(0.,0.,-1.));
#8432=DIRECTION('',(0.,0.,1.));
#8433=DIRECTION('center_axis',(1.,0.,0.));
#8434=DIRECTION('ref_axis',(0.,0.707106781186548,-0.707106781186548));
#8435=DIRECTION('',(-1.,0.,0.));
#8436=DIRECTION('center_axis',(-1.,0.,0.));
#8437=DIRECTION('ref_axis',(0.,-0.707106781186548,-0.707106781186548));
#8438=DIRECTION('center_axis',(0.,0.,1.));
#8439=DIRECTION('ref_axis',(0.707106781186547,0.707106781186548,0.));
#8440=DIRECTION('',(0.,0.,-1.));
#8441=DIRECTION('center_axis',(0.,0.,1.));
#8442=DIRECTION('ref_axis',(-0.707106781186548,-0.707106781186548,0.));
#8443=DIRECTION('',(0.,0.,-1.));
#8444=DIRECTION('',(0.,0.,1.));
#8445=DIRECTION('center_axis',(0.,-1.,0.));
#8446=DIRECTION('ref_axis',(0.707106781186548,0.,-0.707106781186548));
#8447=DIRECTION('',(0.,1.,0.));
#8448=DIRECTION('center_axis',(0.,1.,0.));
#8449=DIRECTION('ref_axis',(0.707106781186548,0.,0.707106781186547));
#8450=DIRECTION('',(0.,-1.,0.));
#8451=DIRECTION('center_axis',(1.,0.,0.));
#8452=DIRECTION('ref_axis',(0.,-0.707106781186548,0.707106781186547));
#8453=DIRECTION('center_axis',(0.,0.,1.));
#8454=DIRECTION('ref_axis',(-0.707106781186547,0.707106781186548,0.));
#8455=DIRECTION('',(0.,0.,1.));
#8456=DIRECTION('center_axis',(0.,-1.,0.));
#8457=DIRECTION('ref_axis',(1.,0.,0.));
#8458=DIRECTION('center_axis',(1.,0.,0.));
#8459=DIRECTION('ref_axis',(0.,1.,0.));
#8460=DIRECTION('center_axis',(-1.,0.,0.));
#8461=DIRECTION('ref_axis',(0.,-1.,0.));
#8462=DIRECTION('center_axis',(0.,1.,0.));
#8463=DIRECTION('ref_axis',(0.,0.,1.));
#8464=DIRECTION('center_axis',(-1.,-6.96725611008539E-16,0.));
#8465=DIRECTION('ref_axis',(-6.96725611008539E-16,1.,0.));
#8466=DIRECTION('',(6.96725611008539E-16,-1.,0.));
#8467=DIRECTION('',(0.,0.,-1.));
#8468=DIRECTION('',(0.,0.,-1.));
#8469=DIRECTION('center_axis',(-0.5,-0.866025403784439,0.));
#8470=DIRECTION('ref_axis',(-0.866025403784439,0.5,0.));
#8471=DIRECTION('',(0.866025403784439,-0.5,0.));
#8472=DIRECTION('',(0.,0.,-1.));
#8473=DIRECTION('center_axis',(0.5,-0.866025403784438,0.));
#8474=DIRECTION('ref_axis',(-0.866025403784438,-0.5,0.));
#8475=DIRECTION('',(0.866025403784438,0.5,0.));
#8476=DIRECTION('',(0.,0.,-1.));
#8477=DIRECTION('center_axis',(-0.5,0.866025403784439,0.));
#8478=DIRECTION('ref_axis',(0.866025403784439,0.5,0.));
#8479=DIRECTION('',(-0.866025403784439,-0.5,0.));
#8480=DIRECTION('',(0.,0.,-1.));
#8481=DIRECTION('center_axis',(0.5,0.866025403784439,0.));
#8482=DIRECTION('ref_axis',(0.866025403784439,-0.5,0.));
#8483=DIRECTION('',(-0.866025403784439,0.5,0.));
#8484=DIRECTION('',(0.,0.,-1.));
#8485=DIRECTION('center_axis',(0.5,-0.866025403784439,0.));
#8486=DIRECTION('ref_axis',(-0.866025403784439,-0.5,0.));
#8487=DIRECTION('',(0.866025403784439,0.5,0.));
#8488=DIRECTION('',(0.,0.,-1.));
#8489=DIRECTION('',(0.,0.,-1.));
#8490=DIRECTION('center_axis',(1.,-3.4836280550427E-16,0.));
#8491=DIRECTION('ref_axis',(-3.4836280550427E-16,-1.,0.));
#8492=DIRECTION('',(3.4836280550427E-16,1.,0.));
#8493=DIRECTION('',(0.,0.,-1.));
#8494=DIRECTION('center_axis',(0.500000000000001,0.866025403784438,0.));
#8495=DIRECTION('ref_axis',(0.866025403784438,-0.500000000000001,0.));
#8496=DIRECTION('',(-0.866025403784438,0.500000000000001,0.));
#8497=DIRECTION('',(0.,0.,-1.));
#8498=DIRECTION('center_axis',(-0.5,0.866025403784439,0.));
#8499=DIRECTION('ref_axis',(0.866025403784439,0.5,0.));
#8500=DIRECTION('',(-0.866025403784439,-0.5,0.));
#8501=DIRECTION('',(0.,0.,-1.));
#8502=DIRECTION('center_axis',(-1.,6.96725611008539E-16,0.));
#8503=DIRECTION('ref_axis',(6.96725611008539E-16,1.,0.));
#8504=DIRECTION('',(-6.96725611008539E-16,-1.,0.));
#8505=DIRECTION('',(0.,0.,-1.));
#8506=DIRECTION('center_axis',(-0.5,-0.866025403784439,0.));
#8507=DIRECTION('ref_axis',(-0.866025403784439,0.5,0.));
#8508=DIRECTION('',(0.866025403784439,-0.5,0.));
#8509=DIRECTION('center_axis',(-0.500000000000001,0.866025403784438,0.));
#8510=DIRECTION('ref_axis',(0.866025403784438,0.500000000000001,0.));
#8511=DIRECTION('',(-0.866025403784438,-0.500000000000001,0.));
#8512=DIRECTION('',(0.,0.,-1.));
#8513=DIRECTION('',(0.,0.,-1.));
#8514=DIRECTION('center_axis',(-1.,-6.96725611008538E-16,0.));
#8515=DIRECTION('ref_axis',(-6.96725611008538E-16,1.,0.));
#8516=DIRECTION('',(6.96725611008538E-16,-1.,0.));
#8517=DIRECTION('',(0.,0.,-1.));
#8518=DIRECTION('center_axis',(-0.5,-0.866025403784439,0.));
#8519=DIRECTION('ref_axis',(-0.866025403784439,0.5,0.));
#8520=DIRECTION('',(0.866025403784439,-0.5,0.));
#8521=DIRECTION('',(0.,0.,-1.));
#8522=DIRECTION('center_axis',(0.500000000000001,-0.866025403784438,0.));
#8523=DIRECTION('ref_axis',(-0.866025403784438,-0.500000000000001,0.));
#8524=DIRECTION('',(0.866025403784438,0.500000000000001,0.));
#8525=DIRECTION('',(0.,0.,-1.));
#8526=DIRECTION('center_axis',(1.,6.96725611008538E-16,0.));
#8527=DIRECTION('ref_axis',(6.96725611008538E-16,-1.,0.));
#8528=DIRECTION('',(-6.96725611008538E-16,1.,0.));
#8529=DIRECTION('',(0.,0.,-1.));
#8530=DIRECTION('center_axis',(0.499999999999999,0.866025403784439,0.));
#8531=DIRECTION('ref_axis',(0.866025403784439,-0.499999999999999,0.));
#8532=DIRECTION('',(-0.866025403784439,0.499999999999999,0.));
#8533=DIRECTION('center_axis',(0.5,-0.866025403784439,0.));
#8534=DIRECTION('ref_axis',(-0.866025403784438,-0.5,0.));
#8535=DIRECTION('',(0.866025403784438,0.5,0.));
#8536=DIRECTION('',(0.,0.,-1.));
#8537=DIRECTION('',(0.,0.,-1.));
#8538=DIRECTION('center_axis',(1.,6.96725611008537E-16,0.));
#8539=DIRECTION('ref_axis',(6.96725611008537E-16,-1.,0.));
#8540=DIRECTION('',(-6.96725611008537E-16,1.,0.));
#8541=DIRECTION('',(0.,0.,-1.));
#8542=DIRECTION('center_axis',(0.499999999999998,0.86602540378444,0.));
#8543=DIRECTION('ref_axis',(0.86602540378444,-0.499999999999998,0.));
#8544=DIRECTION('',(-0.86602540378444,0.499999999999998,0.));
#8545=DIRECTION('',(0.,0.,-1.));
#8546=DIRECTION('center_axis',(-0.500000000000001,0.866025403784438,0.));
#8547=DIRECTION('ref_axis',(0.866025403784438,0.500000000000001,0.));
#8548=DIRECTION('',(-0.866025403784438,-0.500000000000001,0.));
#8549=DIRECTION('',(0.,0.,-1.));
#8550=DIRECTION('center_axis',(-0.499999999999999,-0.866025403784439,0.));
#8551=DIRECTION('ref_axis',(-0.866025403784439,0.499999999999999,0.));
#8552=DIRECTION('',(0.866025403784439,-0.499999999999999,0.));
#8553=DIRECTION('',(0.,0.,-1.));
#8554=DIRECTION('center_axis',(0.5,-0.866025403784438,0.));
#8555=DIRECTION('ref_axis',(-0.866025403784438,-0.5,0.));
#8556=DIRECTION('',(0.866025403784438,0.5,0.));
#8557=DIRECTION('',(0.,0.,-1.));
#8558=DIRECTION('',(0.,0.,-1.));
#8559=DIRECTION('center_axis',(1.,0.,0.));
#8560=DIRECTION('ref_axis',(0.,-1.,0.));
#8561=DIRECTION('',(0.,1.,0.));
#8562=DIRECTION('',(0.,0.,-1.));
#8563=DIRECTION('center_axis',(0.500000000000001,0.866025403784438,0.));
#8564=DIRECTION('ref_axis',(0.866025403784438,-0.500000000000001,0.));
#8565=DIRECTION('',(-0.866025403784438,0.500000000000001,0.));
#8566=DIRECTION('',(0.,0.,-1.));
#8567=DIRECTION('center_axis',(-0.5,0.866025403784439,0.));
#8568=DIRECTION('ref_axis',(0.866025403784439,0.5,0.));
#8569=DIRECTION('',(-0.866025403784439,-0.5,0.));
#8570=DIRECTION('',(0.,0.,-1.));
#8571=DIRECTION('center_axis',(-1.,0.,0.));
#8572=DIRECTION('ref_axis',(0.,1.,0.));
#8573=DIRECTION('',(0.,-1.,0.));
#8574=DIRECTION('',(0.,0.,-1.));
#8575=DIRECTION('center_axis',(-0.5,-0.866025403784439,0.));
#8576=DIRECTION('ref_axis',(-0.866025403784439,0.5,0.));
#8577=DIRECTION('',(0.866025403784439,-0.5,0.));
#8578=DIRECTION('center_axis',(-0.5,0.866025403784438,0.));
#8579=DIRECTION('ref_axis',(0.866025403784438,0.5,0.));
#8580=DIRECTION('',(-0.866025403784438,-0.5,0.));
#8581=DIRECTION('',(0.,0.,-1.));
#8582=DIRECTION('',(0.,0.,-1.));
#8583=DIRECTION('center_axis',(-1.,-6.96725611008538E-16,0.));
#8584=DIRECTION('ref_axis',(-6.96725611008538E-16,1.,0.));
#8585=DIRECTION('',(6.96725611008538E-16,-1.,0.));
#8586=DIRECTION('',(0.,0.,-1.));
#8587=DIRECTION('center_axis',(-0.5,-0.866025403784439,0.));
#8588=DIRECTION('ref_axis',(-0.866025403784439,0.499999999999999,0.));
#8589=DIRECTION('',(0.866025403784439,-0.499999999999999,0.));
#8590=DIRECTION('',(0.,0.,-1.));
#8591=DIRECTION('center_axis',(0.500000000000001,-0.866025403784438,0.));
#8592=DIRECTION('ref_axis',(-0.866025403784438,-0.500000000000001,0.));
#8593=DIRECTION('',(0.866025403784438,0.500000000000001,0.));
#8594=DIRECTION('',(0.,0.,-1.));
#8595=DIRECTION('center_axis',(1.,6.96725611008538E-16,0.));
#8596=DIRECTION('ref_axis',(6.96725611008538E-16,-1.,0.));
#8597=DIRECTION('',(-6.96725611008538E-16,1.,0.));
#8598=DIRECTION('',(0.,0.,-1.));
#8599=DIRECTION('center_axis',(0.499999999999999,0.866025403784439,0.));
#8600=DIRECTION('ref_axis',(0.866025403784439,-0.499999999999999,0.));
#8601=DIRECTION('',(-0.866025403784439,0.499999999999999,0.));
#8602=DIRECTION('center_axis',(0.5,-0.866025403784439,0.));
#8603=DIRECTION('ref_axis',(-0.866025403784439,-0.5,0.));
#8604=DIRECTION('',(0.866025403784439,0.5,0.));
#8605=DIRECTION('',(0.,0.,-1.));
#8606=DIRECTION('',(0.,0.,-1.));
#8607=DIRECTION('center_axis',(1.,-3.48362805504269E-16,0.));
#8608=DIRECTION('ref_axis',(-3.48362805504269E-16,-1.,0.));
#8609=DIRECTION('',(3.48362805504269E-16,1.,0.));
#8610=DIRECTION('',(0.,0.,-1.));
#8611=DIRECTION('center_axis',(0.500000000000001,0.866025403784438,0.));
#8612=DIRECTION('ref_axis',(0.866025403784438,-0.500000000000001,0.));
#8613=DIRECTION('',(-0.866025403784438,0.500000000000001,0.));
#8614=DIRECTION('',(0.,0.,-1.));
#8615=DIRECTION('center_axis',(-0.5,0.866025403784439,0.));
#8616=DIRECTION('ref_axis',(0.866025403784439,0.5,0.));
#8617=DIRECTION('',(-0.866025403784439,-0.5,0.));
#8618=DIRECTION('',(0.,0.,-1.));
#8619=DIRECTION('center_axis',(-1.,0.,0.));
#8620=DIRECTION('ref_axis',(0.,1.,0.));
#8621=DIRECTION('',(0.,-1.,0.));
#8622=DIRECTION('',(0.,0.,-1.));
#8623=DIRECTION('center_axis',(-0.5,-0.866025403784439,0.));
#8624=DIRECTION('ref_axis',(-0.866025403784439,0.5,0.));
#8625=DIRECTION('',(0.866025403784439,-0.5,0.));
#8626=DIRECTION('center_axis',(0.500000000000001,-0.866025403784438,0.));
#8627=DIRECTION('ref_axis',(-0.866025403784438,-0.500000000000001,0.));
#8628=DIRECTION('',(0.866025403784438,0.500000000000001,0.));
#8629=DIRECTION('',(0.,0.,-1.));
#8630=DIRECTION('',(0.,0.,-1.));
#8631=DIRECTION('center_axis',(1.,-6.9672561100854E-16,0.));
#8632=DIRECTION('ref_axis',(-6.9672561100854E-16,-1.,0.));
#8633=DIRECTION('',(6.9672561100854E-16,1.,0.));
#8634=DIRECTION('',(0.,0.,-1.));
#8635=DIRECTION('center_axis',(0.5,0.866025403784438,0.));
#8636=DIRECTION('ref_axis',(0.866025403784438,-0.5,0.));
#8637=DIRECTION('',(-0.866025403784438,0.5,0.));
#8638=DIRECTION('',(0.,0.,-1.));
#8639=DIRECTION('center_axis',(-0.499999999999999,0.866025403784439,0.));
#8640=DIRECTION('ref_axis',(0.866025403784439,0.499999999999999,0.));
#8641=DIRECTION('',(-0.866025403784439,-0.499999999999999,0.));
#8642=DIRECTION('',(0.,0.,-1.));
#8643=DIRECTION('center_axis',(-1.,3.48362805504269E-16,0.));
#8644=DIRECTION('ref_axis',(3.48362805504269E-16,1.,0.));
#8645=DIRECTION('',(-3.48362805504269E-16,-1.,0.));
#8646=DIRECTION('',(0.,0.,-1.));
#8647=DIRECTION('center_axis',(-0.5,-0.866025403784439,0.));
#8648=DIRECTION('ref_axis',(-0.866025403784439,0.5,0.));
#8649=DIRECTION('',(0.866025403784439,-0.5,0.));
#8650=DIRECTION('center_axis',(0.500000000000001,-0.866025403784438,0.));
#8651=DIRECTION('ref_axis',(-0.866025403784438,-0.500000000000001,0.));
#8652=DIRECTION('',(0.866025403784438,0.500000000000001,0.));
#8653=DIRECTION('',(0.,0.,-1.));
#8654=DIRECTION('',(0.,0.,-1.));
#8655=DIRECTION('center_axis',(1.,3.48362805504269E-16,0.));
#8656=DIRECTION('ref_axis',(3.48362805504269E-16,-1.,0.));
#8657=DIRECTION('',(-3.48362805504269E-16,1.,0.));
#8658=DIRECTION('',(0.,0.,-1.));
#8659=DIRECTION('center_axis',(0.5,0.866025403784439,0.));
#8660=DIRECTION('ref_axis',(0.866025403784439,-0.5,0.));
#8661=DIRECTION('',(-0.866025403784439,0.5,0.));
#8662=DIRECTION('',(0.,0.,-1.));
#8663=DIRECTION('center_axis',(-0.5,0.866025403784439,0.));
#8664=DIRECTION('ref_axis',(0.866025403784438,0.5,0.));
#8665=DIRECTION('',(-0.866025403784438,-0.5,0.));
#8666=DIRECTION('',(0.,0.,-1.));
#8667=DIRECTION('center_axis',(-1.,0.,0.));
#8668=DIRECTION('ref_axis',(0.,1.,0.));
#8669=DIRECTION('',(0.,-1.,0.));
#8670=DIRECTION('',(0.,0.,-1.));
#8671=DIRECTION('center_axis',(-0.5,-0.866025403784439,0.));
#8672=DIRECTION('ref_axis',(-0.866025403784439,0.499999999999999,0.));
#8673=DIRECTION('',(0.866025403784439,-0.499999999999999,0.));
#8674=DIRECTION('center_axis',(-0.5,0.866025403784439,0.));
#8675=DIRECTION('ref_axis',(0.866025403784439,0.5,0.));
#8676=DIRECTION('',(-0.866025403784439,-0.5,0.));
#8677=DIRECTION('',(0.,0.,-1.));
#8678=DIRECTION('',(0.,0.,-1.));
#8679=DIRECTION('center_axis',(-1.,-5.44316883600421E-17,0.));
#8680=DIRECTION('ref_axis',(-5.44316883600421E-17,1.,0.));
#8681=DIRECTION('',(5.44316883600421E-17,-1.,0.));
#8682=DIRECTION('',(0.,0.,-1.));
#8683=DIRECTION('center_axis',(-0.5,-0.866025403784439,0.));
#8684=DIRECTION('ref_axis',(-0.866025403784439,0.5,0.));
#8685=DIRECTION('',(0.866025403784439,-0.5,0.));
#8686=DIRECTION('',(0.,0.,-1.));
#8687=DIRECTION('center_axis',(0.500000000000001,-0.866025403784438,0.));
#8688=DIRECTION('ref_axis',(-0.866025403784438,-0.500000000000001,0.));
#8689=DIRECTION('',(0.866025403784438,0.500000000000001,0.));
#8690=DIRECTION('',(0.,0.,-1.));
#8691=DIRECTION('center_axis',(1.,1.04508841651281E-15,0.));
#8692=DIRECTION('ref_axis',(1.04508841651281E-15,-1.,0.));
#8693=DIRECTION('',(-1.04508841651281E-15,1.,0.));
#8694=DIRECTION('',(0.,0.,-1.));
#8695=DIRECTION('center_axis',(0.5,0.866025403784439,0.));
#8696=DIRECTION('ref_axis',(0.866025403784439,-0.499999999999999,0.));
#8697=DIRECTION('',(-0.866025403784439,0.499999999999999,0.));
#8698=DIRECTION('center_axis',(0.500000000000001,-0.866025403784438,0.));
#8699=DIRECTION('ref_axis',(-0.866025403784438,-0.500000000000001,0.));
#8700=DIRECTION('',(0.866025403784438,0.500000000000001,0.));
#8701=DIRECTION('',(0.,0.,-1.));
#8702=DIRECTION('',(0.,0.,-1.));
#8703=DIRECTION('center_axis',(1.,1.74181402752135E-16,0.));
#8704=DIRECTION('ref_axis',(1.74181402752135E-16,-1.,0.));
#8705=DIRECTION('',(-1.74181402752135E-16,1.,0.));
#8706=DIRECTION('',(0.,0.,-1.));
#8707=DIRECTION('center_axis',(0.5,0.866025403784438,0.));
#8708=DIRECTION('ref_axis',(0.866025403784438,-0.5,0.));
#8709=DIRECTION('',(-0.866025403784438,0.5,0.));
#8710=DIRECTION('',(0.,0.,-1.));
#8711=DIRECTION('center_axis',(-0.5,0.866025403784439,0.));
#8712=DIRECTION('ref_axis',(0.866025403784439,0.5,0.));
#8713=DIRECTION('',(-0.866025403784439,-0.5,0.));
#8714=DIRECTION('',(0.,0.,-1.));
#8715=DIRECTION('center_axis',(-1.,-3.48362805504269E-16,0.));
#8716=DIRECTION('ref_axis',(-3.48362805504269E-16,1.,0.));
#8717=DIRECTION('',(3.48362805504269E-16,-1.,0.));
#8718=DIRECTION('',(0.,0.,-1.));
#8719=DIRECTION('center_axis',(-0.5,-0.866025403784439,0.));
#8720=DIRECTION('ref_axis',(-0.866025403784439,0.499999999999999,0.));
#8721=DIRECTION('',(0.866025403784439,-0.499999999999999,0.));
#8722=DIRECTION('center_axis',(-1.,0.,0.));
#8723=DIRECTION('ref_axis',(0.,1.,0.));
#8724=DIRECTION('',(0.,-1.,0.));
#8725=DIRECTION('',(0.,0.,-1.));
#8726=DIRECTION('',(0.,0.,-1.));
#8727=DIRECTION('center_axis',(-0.499999999999999,-0.866025403784439,0.));
#8728=DIRECTION('ref_axis',(-0.866025403784439,0.499999999999999,0.));
#8729=DIRECTION('',(0.866025403784439,-0.499999999999999,0.));
#8730=DIRECTION('',(0.,0.,-1.));
#8731=DIRECTION('center_axis',(-0.500000000000001,0.866025403784438,0.));
#8732=DIRECTION('ref_axis',(0.866025403784438,0.500000000000001,0.));
#8733=DIRECTION('',(-0.866025403784438,-0.500000000000001,0.));
#8734=DIRECTION('',(0.,0.,-1.));
#8735=DIRECTION('center_axis',(0.5,-0.866025403784438,0.));
#8736=DIRECTION('ref_axis',(-0.866025403784438,-0.5,0.));
#8737=DIRECTION('',(0.866025403784438,0.5,0.));
#8738=DIRECTION('',(0.,0.,-1.));
#8739=DIRECTION('',(0.,0.,-1.));
#8740=DIRECTION('center_axis',(1.,-6.96725611008539E-16,0.));
#8741=DIRECTION('ref_axis',(-6.96725611008539E-16,-1.,0.));
#8742=DIRECTION('',(6.96725611008539E-16,1.,0.));
#8743=DIRECTION('',(0.,0.,-1.));
#8744=DIRECTION('center_axis',(0.500000000000001,0.866025403784438,0.));
#8745=DIRECTION('ref_axis',(0.866025403784438,-0.500000000000001,0.));
#8746=DIRECTION('',(-0.866025403784438,0.500000000000001,0.));
#8747=DIRECTION('',(0.,0.,-1.));
#8748=DIRECTION('center_axis',(-0.5,-0.866025403784439,0.));
#8749=DIRECTION('ref_axis',(-0.866025403784439,0.5,0.));
#8750=DIRECTION('',(0.866025403784439,-0.5,0.));
#8751=DIRECTION('',(0.,0.,-1.));
#8752=DIRECTION('',(0.,0.,-1.));
#8753=DIRECTION('center_axis',(0.5,-0.866025403784438,0.));
#8754=DIRECTION('ref_axis',(-0.866025403784438,-0.5,0.));
#8755=DIRECTION('',(0.866025403784438,0.5,0.));
#8756=DIRECTION('',(0.,0.,-1.));
#8757=DIRECTION('center_axis',(1.,3.20290366378291E-15,0.));
#8758=DIRECTION('ref_axis',(3.20290366378291E-15,-1.,0.));
#8759=DIRECTION('',(-3.20290366378291E-15,1.,0.));
#8760=DIRECTION('',(0.,0.,-1.));
#8761=DIRECTION('center_axis',(-1.,-7.00635176452514E-16,0.));
#8762=DIRECTION('ref_axis',(-7.00635176452514E-16,1.,0.));
#8763=DIRECTION('',(7.00635176452514E-16,-1.,0.));
#8764=DIRECTION('',(0.,0.,-1.));
#8765=DIRECTION('center_axis',(-1.,-9.60871099134882E-15,0.));
#8766=DIRECTION('ref_axis',(-9.60871099134882E-15,1.,0.));
#8767=DIRECTION('',(9.60871099134882E-15,-1.,0.));
#8768=DIRECTION('',(0.,0.,-1.));
#8769=DIRECTION('',(0.,0.,-1.));
#8770=DIRECTION('center_axis',(-0.499999999999999,-0.866025403784439,0.));
#8771=DIRECTION('ref_axis',(-0.866025403784439,0.499999999999999,0.));
#8772=DIRECTION('',(0.866025403784439,-0.499999999999999,0.));
#8773=DIRECTION('',(0.,0.,-1.));
#8774=DIRECTION('center_axis',(0.5,-0.866025403784439,0.));
#8775=DIRECTION('ref_axis',(-0.866025403784439,-0.5,0.));
#8776=DIRECTION('',(0.866025403784439,0.5,0.));
#8777=DIRECTION('',(0.,0.,-1.));
#8778=DIRECTION('center_axis',(1.,7.0063517645252E-15,0.));
#8779=DIRECTION('ref_axis',(7.0063517645252E-15,-1.,0.));
#8780=DIRECTION('',(-7.0063517645252E-15,1.,0.));
#8781=DIRECTION('',(0.,0.,-1.));
#8782=DIRECTION('center_axis',(0.5,0.866025403784439,0.));
#8783=DIRECTION('ref_axis',(0.866025403784439,-0.5,0.));
#8784=DIRECTION('',(-0.866025403784439,0.5,0.));
#8785=DIRECTION('',(0.,0.,-1.));
#8786=DIRECTION('',(0.,0.,-1.));
#8787=DIRECTION('center_axis',(-0.5,0.866025403784439,0.));
#8788=DIRECTION('ref_axis',(0.866025403784439,0.5,0.));
#8789=DIRECTION('',(-0.866025403784439,-0.5,0.));
#8790=DIRECTION('',(0.,0.,-1.));
#8791=DIRECTION('center_axis',(-1.,1.28116146551311E-14,0.));
#8792=DIRECTION('ref_axis',(1.28116146551311E-14,1.,0.));
#8793=DIRECTION('',(-1.28116146551311E-14,-1.,0.));
#8794=DIRECTION('',(0.,0.,-1.));
#8795=DIRECTION('center_axis',(1.,1.92174219826968E-14,0.));
#8796=DIRECTION('ref_axis',(1.92174219826968E-14,-1.,0.));
#8797=DIRECTION('',(-1.92174219826968E-14,1.,0.));
#8798=DIRECTION('',(0.,0.,-1.));
#8799=DIRECTION('center_axis',(0.5,0.866025403784438,0.));
#8800=DIRECTION('ref_axis',(0.866025403784438,-0.5,0.));
#8801=DIRECTION('',(-0.866025403784438,0.5,0.));
#8802=DIRECTION('',(0.,0.,-1.));
#8803=DIRECTION('',(0.,0.,-1.));
#8804=DIRECTION('center_axis',(-0.5,0.866025403784438,0.));
#8805=DIRECTION('ref_axis',(0.866025403784438,0.5,0.));
#8806=DIRECTION('',(-0.866025403784438,-0.5,0.));
#8807=DIRECTION('',(0.,0.,-1.));
#8808=DIRECTION('center_axis',(-1.,0.,0.));
#8809=DIRECTION('ref_axis',(0.,1.,0.));
#8810=DIRECTION('',(0.,-1.,0.));
#8811=DIRECTION('',(0.,0.,-1.));
#8812=DIRECTION('center_axis',(1.,-1.68152442348599E-14,0.));
#8813=DIRECTION('ref_axis',(-1.68152442348599E-14,-1.,0.));
#8814=DIRECTION('',(1.68152442348599E-14,1.,0.));
#8815=DIRECTION('',(0.,0.,-1.));
#8816=DIRECTION('center_axis',(-1.,0.,0.));
#8817=DIRECTION('ref_axis',(0.,1.,0.));
#8818=DIRECTION('',(0.,-1.,0.));
#8819=DIRECTION('',(0.,0.,-1.));
#8820=DIRECTION('',(0.,0.,-1.));
#8821=DIRECTION('center_axis',(-0.500000000000002,-0.866025403784438,0.));
#8822=DIRECTION('ref_axis',(-0.866025403784438,0.500000000000002,0.));
#8823=DIRECTION('',(0.866025403784438,-0.500000000000002,0.));
#8824=DIRECTION('',(0.,0.,-1.));
#8825=DIRECTION('center_axis',(-0.5,0.866025403784439,0.));
#8826=DIRECTION('ref_axis',(0.866025403784438,0.5,0.));
#8827=DIRECTION('',(-0.866025403784438,-0.5,0.));
#8828=DIRECTION('',(0.,0.,-1.));
#8829=DIRECTION('',(0.,0.,-1.));
#8830=DIRECTION('center_axis',(-1.,0.,0.));
#8831=DIRECTION('ref_axis',(0.,1.,0.));
#8832=DIRECTION('',(0.,-1.,0.));
#8833=DIRECTION('',(0.,0.,-1.));
#8834=DIRECTION('center_axis',(1.,0.,0.));
#8835=DIRECTION('ref_axis',(0.,-1.,0.));
#8836=DIRECTION('',(0.,1.,0.));
#8837=DIRECTION('',(0.,0.,-1.));
#8838=DIRECTION('',(0.,0.,-1.));
#8839=DIRECTION('center_axis',(0.5,0.866025403784439,0.));
#8840=DIRECTION('ref_axis',(0.866025403784438,-0.5,0.));
#8841=DIRECTION('',(-0.866025403784438,0.5,0.));
#8842=DIRECTION('',(0.,0.,-1.));
#8843=DIRECTION('center_axis',(0.499999999999999,-0.866025403784439,0.));
#8844=DIRECTION('ref_axis',(-0.866025403784439,-0.499999999999999,0.));
#8845=DIRECTION('',(0.866025403784439,0.499999999999999,0.));
#8846=DIRECTION('',(0.,0.,-1.));
#8847=DIRECTION('',(0.,0.,-1.));
#8848=DIRECTION('center_axis',(1.,0.,0.));
#8849=DIRECTION('ref_axis',(0.,-1.,0.));
#8850=DIRECTION('',(0.,1.,0.));
#8851=DIRECTION('',(0.,0.,-1.));
#8852=DIRECTION('center_axis',(0.5,0.866025403784438,0.));
#8853=DIRECTION('ref_axis',(0.866025403784438,-0.5,0.));
#8854=DIRECTION('',(-0.866025403784438,0.5,0.));
#8855=DIRECTION('',(0.,0.,-1.));
#8856=DIRECTION('',(0.,0.,-1.));
#8857=DIRECTION('center_axis',(-0.5,0.866025403784438,0.));
#8858=DIRECTION('ref_axis',(0.866025403784438,0.5,0.));
#8859=DIRECTION('',(-0.866025403784438,-0.5,0.));
#8860=DIRECTION('',(0.,0.,-1.));
#8861=DIRECTION('center_axis',(-1.,0.,0.));
#8862=DIRECTION('ref_axis',(0.,1.,0.));
#8863=DIRECTION('',(0.,-1.,0.));
#8864=DIRECTION('',(0.,0.,-1.));
#8865=DIRECTION('center_axis',(1.,6.40580732756566E-15,0.));
#8866=DIRECTION('ref_axis',(6.40580732756566E-15,-1.,0.));
#8867=DIRECTION('',(-6.40580732756566E-15,1.,0.));
#8868=DIRECTION('',(0.,0.,-1.));
#8869=DIRECTION('center_axis',(0.5,0.866025403784439,0.));
#8870=DIRECTION('ref_axis',(0.866025403784439,-0.5,0.));
#8871=DIRECTION('',(-0.866025403784439,0.5,0.));
#8872=DIRECTION('',(0.,0.,-1.));
#8873=DIRECTION('',(0.,0.,-1.));
#8874=DIRECTION('center_axis',(-0.5,0.866025403784439,0.));
#8875=DIRECTION('ref_axis',(0.866025403784439,0.5,0.));
#8876=DIRECTION('',(-0.866025403784439,-0.5,0.));
#8877=DIRECTION('',(0.,0.,-1.));
#8878=DIRECTION('center_axis',(-1.,0.,0.));
#8879=DIRECTION('ref_axis',(0.,1.,0.));
#8880=DIRECTION('',(0.,-1.,0.));
#8881=DIRECTION('',(0.,0.,-1.));
#8882=DIRECTION('center_axis',(1.,9.60871099134848E-15,0.));
#8883=DIRECTION('ref_axis',(9.60871099134848E-15,-1.,0.));
#8884=DIRECTION('',(-9.60871099134848E-15,1.,0.));
#8885=DIRECTION('',(0.,0.,-1.));
#8886=DIRECTION('center_axis',(-1.,9.60871099134885E-15,0.));
#8887=DIRECTION('ref_axis',(9.60871099134885E-15,1.,0.));
#8888=DIRECTION('',(-9.60871099134885E-15,-1.,0.));
#8889=DIRECTION('',(0.,0.,-1.));
#8890=DIRECTION('',(0.,0.,-1.));
#8891=DIRECTION('center_axis',(-0.5,-0.866025403784439,0.));
#8892=DIRECTION('ref_axis',(-0.866025403784439,0.5,0.));
#8893=DIRECTION('',(0.866025403784439,-0.5,0.));
#8894=DIRECTION('',(0.,0.,-1.));
#8895=DIRECTION('center_axis',(0.500000000000001,-0.866025403784438,0.));
#8896=DIRECTION('ref_axis',(-0.866025403784438,-0.500000000000001,0.));
#8897=DIRECTION('',(0.866025403784438,0.500000000000001,0.));
#8898=DIRECTION('',(0.,0.,-1.));
#8899=DIRECTION('center_axis',(1.,-4.80435549567449E-15,0.));
#8900=DIRECTION('ref_axis',(-4.80435549567449E-15,-1.,0.));
#8901=DIRECTION('',(4.80435549567449E-15,1.,0.));
#8902=DIRECTION('',(0.,0.,-1.));
#8903=DIRECTION('center_axis',(-1.,1.28116146551316E-14,0.));
#8904=DIRECTION('ref_axis',(1.28116146551316E-14,1.,0.));
#8905=DIRECTION('',(-1.28116146551316E-14,-1.,0.));
#8906=DIRECTION('',(0.,0.,-1.));
#8907=DIRECTION('',(0.,0.,-1.));
#8908=DIRECTION('center_axis',(-0.500000000000002,-0.866025403784438,0.));
#8909=DIRECTION('ref_axis',(-0.866025403784438,0.500000000000002,0.));
#8910=DIRECTION('',(0.866025403784438,-0.500000000000002,0.));
#8911=DIRECTION('',(0.,0.,-1.));
#8912=DIRECTION('center_axis',(0.500000000000001,-0.866025403784438,0.));
#8913=DIRECTION('ref_axis',(-0.866025403784438,-0.500000000000001,0.));
#8914=DIRECTION('',(0.866025403784438,0.500000000000001,0.));
#8915=DIRECTION('',(0.,0.,-1.));
#8916=DIRECTION('center_axis',(1.,9.60871099134867E-15,0.));
#8917=DIRECTION('ref_axis',(9.60871099134867E-15,-1.,0.));
#8918=DIRECTION('',(-9.60871099134867E-15,1.,0.));
#8919=DIRECTION('',(0.,0.,-1.));
#8920=DIRECTION('center_axis',(0.5,-0.866025403784438,0.));
#8921=DIRECTION('ref_axis',(-0.866025403784438,-0.5,0.));
#8922=DIRECTION('',(0.866025403784438,0.5,0.));
#8923=DIRECTION('',(0.,0.,-1.));
#8924=DIRECTION('',(0.,0.,-1.));
#8925=DIRECTION('center_axis',(1.,6.96725611008538E-16,0.));
#8926=DIRECTION('ref_axis',(6.96725611008538E-16,-1.,0.));
#8927=DIRECTION('',(-6.96725611008538E-16,1.,0.));
#8928=DIRECTION('',(0.,0.,-1.));
#8929=DIRECTION('center_axis',(0.5,0.866025403784439,0.));
#8930=DIRECTION('ref_axis',(0.866025403784438,-0.5,0.));
#8931=DIRECTION('',(-0.866025403784438,0.5,0.));
#8932=DIRECTION('',(0.,0.,-1.));
#8933=DIRECTION('center_axis',(-1.,-6.96725611008538E-16,0.));
#8934=DIRECTION('ref_axis',(-6.96725611008538E-16,1.,0.));
#8935=DIRECTION('',(6.96725611008538E-16,-1.,0.));
#8936=DIRECTION('',(0.,0.,-1.));
#8937=DIRECTION('',(0.,0.,-1.));
#8938=DIRECTION('center_axis',(-0.5,-0.866025403784439,0.));
#8939=DIRECTION('ref_axis',(-0.866025403784439,0.5,0.));
#8940=DIRECTION('',(0.866025403784439,-0.5,0.));
#8941=DIRECTION('',(0.,0.,-1.));
#8942=DIRECTION('center_axis',(-0.5,0.866025403784439,0.));
#8943=DIRECTION('ref_axis',(0.866025403784438,0.5,0.));
#8944=DIRECTION('',(-0.866025403784438,-0.5,0.));
#8945=DIRECTION('',(0.,0.,-1.));
#8946=DIRECTION('center_axis',(-0.5,-0.866025403784439,0.));
#8947=DIRECTION('ref_axis',(-0.866025403784438,0.5,0.));
#8948=DIRECTION('',(0.866025403784438,-0.5,0.));
#8949=DIRECTION('',(0.,0.,-1.));
#8950=DIRECTION('',(0.,0.,-1.));
#8951=DIRECTION('center_axis',(0.5,-0.866025403784439,0.));
#8952=DIRECTION('ref_axis',(-0.866025403784439,-0.5,0.));
#8953=DIRECTION('',(0.866025403784439,0.5,0.));
#8954=DIRECTION('',(0.,0.,-1.));
#8955=DIRECTION('center_axis',(1.,-6.96725611008538E-16,0.));
#8956=DIRECTION('ref_axis',(-6.96725611008538E-16,-1.,0.));
#8957=DIRECTION('',(6.96725611008538E-16,1.,0.));
#8958=DIRECTION('',(0.,0.,-1.));
#8959=DIRECTION('center_axis',(0.499999999999999,0.866025403784439,0.));
#8960=DIRECTION('ref_axis',(0.866025403784439,-0.499999999999999,0.));
#8961=DIRECTION('',(-0.866025403784439,0.499999999999999,0.));
#8962=DIRECTION('',(0.,0.,-1.));
#8963=DIRECTION('center_axis',(-0.5,0.866025403784439,0.));
#8964=DIRECTION('ref_axis',(0.866025403784439,0.5,0.));
#8965=DIRECTION('',(-0.866025403784439,-0.5,0.));
#8966=DIRECTION('',(0.,0.,-1.));
#8967=DIRECTION('center_axis',(-1.,0.,0.));
#8968=DIRECTION('ref_axis',(0.,1.,0.));
#8969=DIRECTION('',(0.,-1.,0.));
#8970=DIRECTION('center_axis',(0.500000000000001,-0.866025403784438,0.));
#8971=DIRECTION('ref_axis',(-0.866025403784438,-0.500000000000001,0.));
#8972=DIRECTION('',(0.866025403784438,0.500000000000001,0.));
#8973=DIRECTION('',(0.,0.,-1.));
#8974=DIRECTION('',(0.,0.,-1.));
#8975=DIRECTION('center_axis',(1.,3.48362805504269E-16,0.));
#8976=DIRECTION('ref_axis',(3.48362805504269E-16,-1.,0.));
#8977=DIRECTION('',(-3.48362805504269E-16,1.,0.));
#8978=DIRECTION('',(0.,0.,-1.));
#8979=DIRECTION('center_axis',(0.5,0.866025403784439,0.));
#8980=DIRECTION('ref_axis',(0.866025403784439,-0.5,0.));
#8981=DIRECTION('',(-0.866025403784439,0.5,0.));
#8982=DIRECTION('',(0.,0.,-1.));
#8983=DIRECTION('center_axis',(-0.5,0.866025403784439,0.));
#8984=DIRECTION('ref_axis',(0.866025403784439,0.5,0.));
#8985=DIRECTION('',(-0.866025403784439,-0.5,0.));
#8986=DIRECTION('',(0.,0.,-1.));
#8987=DIRECTION('center_axis',(-1.,-1.04508841651281E-15,0.));
#8988=DIRECTION('ref_axis',(-1.04508841651281E-15,1.,0.));
#8989=DIRECTION('',(1.04508841651281E-15,-1.,0.));
#8990=DIRECTION('',(0.,0.,-1.));
#8991=DIRECTION('center_axis',(-0.499999999999999,-0.866025403784439,0.));
#8992=DIRECTION('ref_axis',(-0.866025403784439,0.499999999999999,0.));
#8993=DIRECTION('',(0.866025403784439,-0.499999999999999,0.));
#8994=DIRECTION('center_axis',(0.5,-0.866025403784438,0.));
#8995=DIRECTION('ref_axis',(-0.866025403784438,-0.5,0.));
#8996=DIRECTION('',(0.866025403784438,0.5,0.));
#8997=DIRECTION('',(0.,0.,-1.));
#8998=DIRECTION('',(0.,0.,-1.));
#8999=DIRECTION('center_axis',(1.,-8.70907013760674E-16,0.));
#9000=DIRECTION('ref_axis',(-8.70907013760674E-16,-1.,0.));
#9001=DIRECTION('',(8.70907013760674E-16,1.,0.));
#9002=DIRECTION('',(0.,0.,-1.));
#9003=DIRECTION('center_axis',(0.500000000000001,0.866025403784438,0.));
#9004=DIRECTION('ref_axis',(0.866025403784438,-0.500000000000001,0.));
#9005=DIRECTION('',(-0.866025403784438,0.500000000000001,0.));
#9006=DIRECTION('',(0.,0.,-1.));
#9007=DIRECTION('center_axis',(-0.499999999999999,0.866025403784439,0.));
#9008=DIRECTION('ref_axis',(0.866025403784439,0.499999999999999,0.));
#9009=DIRECTION('',(-0.866025403784439,-0.499999999999999,0.));
#9010=DIRECTION('',(0.,0.,-1.));
#9011=DIRECTION('center_axis',(-1.,-1.39345122201708E-15,0.));
#9012=DIRECTION('ref_axis',(-1.39345122201708E-15,1.,0.));
#9013=DIRECTION('',(1.39345122201708E-15,-1.,0.));
#9014=DIRECTION('',(0.,0.,-1.));
#9015=DIRECTION('center_axis',(-0.5,-0.866025403784438,0.));
#9016=DIRECTION('ref_axis',(-0.866025403784438,0.5,0.));
#9017=DIRECTION('',(0.866025403784438,-0.5,0.));
#9018=DIRECTION('center_axis',(0.5,-0.866025403784439,0.));
#9019=DIRECTION('ref_axis',(-0.866025403784439,-0.5,0.));
#9020=DIRECTION('',(0.866025403784439,0.5,0.));
#9021=DIRECTION('',(0.,0.,-1.));
#9022=DIRECTION('',(0.,0.,-1.));
#9023=DIRECTION('center_axis',(1.,-4.35453506880337E-16,0.));
#9024=DIRECTION('ref_axis',(-4.35453506880337E-16,-1.,0.));
#9025=DIRECTION('',(4.35453506880337E-16,1.,0.));
#9026=DIRECTION('',(0.,0.,-1.));
#9027=DIRECTION('center_axis',(0.500000000000001,0.866025403784438,0.));
#9028=DIRECTION('ref_axis',(0.866025403784438,-0.500000000000001,0.));
#9029=DIRECTION('',(-0.866025403784438,0.500000000000001,0.));
#9030=DIRECTION('',(0.,0.,-1.));
#9031=DIRECTION('center_axis',(-0.5,0.866025403784439,0.));
#9032=DIRECTION('ref_axis',(0.866025403784439,0.5,0.));
#9033=DIRECTION('',(-0.866025403784439,-0.5,0.));
#9034=DIRECTION('',(0.,0.,-1.));
#9035=DIRECTION('center_axis',(-1.,-3.48362805504269E-16,0.));
#9036=DIRECTION('ref_axis',(-3.48362805504269E-16,1.,0.));
#9037=DIRECTION('',(3.48362805504269E-16,-1.,0.));
#9038=DIRECTION('',(0.,0.,-1.));
#9039=DIRECTION('center_axis',(-0.5,-0.866025403784439,0.));
#9040=DIRECTION('ref_axis',(-0.866025403784439,0.5,0.));
#9041=DIRECTION('',(0.866025403784439,-0.5,0.));
#9042=DIRECTION('center_axis',(0.5,-0.866025403784439,0.));
#9043=DIRECTION('ref_axis',(-0.866025403784438,-0.5,0.));
#9044=DIRECTION('',(0.866025403784438,0.5,0.));
#9045=DIRECTION('',(0.,0.,-1.));
#9046=DIRECTION('',(0.,0.,-1.));
#9047=DIRECTION('center_axis',(1.,-3.4836280550427E-16,0.));
#9048=DIRECTION('ref_axis',(-3.4836280550427E-16,-1.,0.));
#9049=DIRECTION('',(3.4836280550427E-16,1.,0.));
#9050=DIRECTION('',(0.,0.,-1.));
#9051=DIRECTION('center_axis',(0.5,0.866025403784438,0.));
#9052=DIRECTION('ref_axis',(0.866025403784438,-0.5,0.));
#9053=DIRECTION('',(-0.866025403784438,0.5,0.));
#9054=DIRECTION('',(0.,0.,-1.));
#9055=DIRECTION('center_axis',(-0.5,0.866025403784439,0.));
#9056=DIRECTION('ref_axis',(0.866025403784439,0.5,0.));
#9057=DIRECTION('',(-0.866025403784439,-0.5,0.));
#9058=DIRECTION('',(0.,0.,-1.));
#9059=DIRECTION('center_axis',(-1.,-4.1368083153632E-16,0.));
#9060=DIRECTION('ref_axis',(-4.1368083153632E-16,1.,0.));
#9061=DIRECTION('',(4.1368083153632E-16,-1.,0.));
#9062=DIRECTION('',(0.,0.,-1.));
#9063=DIRECTION('center_axis',(-0.5,-0.866025403784439,0.));
#9064=DIRECTION('ref_axis',(-0.866025403784439,0.499999999999999,0.));
#9065=DIRECTION('',(0.866025403784439,-0.499999999999999,0.));
#9066=DIRECTION('center_axis',(-1.,0.,0.));
#9067=DIRECTION('ref_axis',(0.,1.,0.));
#9068=DIRECTION('',(0.,-1.,0.));
#9069=DIRECTION('',(0.,0.,-1.));
#9070=DIRECTION('',(0.,0.,-1.));
#9071=DIRECTION('center_axis',(-0.5,-0.866025403784439,0.));
#9072=DIRECTION('ref_axis',(-0.866025403784439,0.5,0.));
#9073=DIRECTION('',(0.866025403784439,-0.5,0.));
#9074=DIRECTION('',(0.,0.,-1.));
#9075=DIRECTION('center_axis',(0.5,-0.866025403784439,0.));
#9076=DIRECTION('ref_axis',(-0.866025403784439,-0.5,0.));
#9077=DIRECTION('',(0.866025403784439,0.5,0.));
#9078=DIRECTION('',(0.,0.,-1.));
#9079=DIRECTION('center_axis',(-0.5,0.866025403784439,0.));
#9080=DIRECTION('ref_axis',(0.866025403784439,0.5,0.));
#9081=DIRECTION('',(-0.866025403784439,-0.5,0.));
#9082=DIRECTION('',(0.,0.,-1.));
#9083=DIRECTION('center_axis',(0.5,0.866025403784439,0.));
#9084=DIRECTION('ref_axis',(0.866025403784439,-0.5,0.));
#9085=DIRECTION('',(-0.866025403784439,0.5,0.));
#9086=DIRECTION('',(0.,0.,-1.));
#9087=DIRECTION('center_axis',(-1.,3.48362805504269E-16,0.));
#9088=DIRECTION('ref_axis',(3.48362805504269E-16,1.,0.));
#9089=DIRECTION('',(-3.48362805504269E-16,-1.,0.));
#9090=DIRECTION('',(0.,0.,-1.));
#9091=DIRECTION('',(0.,0.,-1.));
#9092=DIRECTION('center_axis',(-0.5,-0.866025403784438,0.));
#9093=DIRECTION('ref_axis',(-0.866025403784438,0.5,0.));
#9094=DIRECTION('',(0.866025403784438,-0.5,0.));
#9095=DIRECTION('',(0.,0.,-1.));
#9096=DIRECTION('center_axis',(0.499999999999999,-0.866025403784439,0.));
#9097=DIRECTION('ref_axis',(-0.866025403784439,-0.499999999999999,0.));
#9098=DIRECTION('',(0.866025403784439,0.499999999999999,0.));
#9099=DIRECTION('',(0.,0.,-1.));
#9100=DIRECTION('center_axis',(-0.5,0.866025403784439,0.));
#9101=DIRECTION('ref_axis',(0.866025403784439,0.5,0.));
#9102=DIRECTION('',(-0.866025403784439,-0.5,0.));
#9103=DIRECTION('',(0.,0.,-1.));
#9104=DIRECTION('center_axis',(0.500000000000001,0.866025403784438,0.));
#9105=DIRECTION('ref_axis',(0.866025403784438,-0.500000000000001,0.));
#9106=DIRECTION('',(-0.866025403784438,0.500000000000001,0.));
#9107=DIRECTION('',(0.,0.,-1.));
#9108=DIRECTION('center_axis',(0.5,-0.866025403784439,0.));
#9109=DIRECTION('ref_axis',(-0.866025403784439,-0.5,0.));
#9110=DIRECTION('',(0.866025403784439,0.5,0.));
#9111=DIRECTION('',(0.,0.,-1.));
#9112=DIRECTION('',(0.,0.,-1.));
#9113=DIRECTION('center_axis',(1.,0.,0.));
#9114=DIRECTION('ref_axis',(0.,-1.,0.));
#9115=DIRECTION('',(0.,1.,0.));
#9116=DIRECTION('',(0.,0.,-1.));
#9117=DIRECTION('center_axis',(0.5,0.866025403784439,0.));
#9118=DIRECTION('ref_axis',(0.866025403784439,-0.5,0.));
#9119=DIRECTION('',(-0.866025403784439,0.5,0.));
#9120=DIRECTION('',(0.,0.,-1.));
#9121=DIRECTION('center_axis',(-0.5,0.866025403784439,0.));
#9122=DIRECTION('ref_axis',(0.866025403784439,0.5,0.));
#9123=DIRECTION('',(-0.866025403784439,-0.5,0.));
#9124=DIRECTION('',(0.,0.,-1.));
#9125=DIRECTION('center_axis',(-1.,-3.48362805504269E-16,0.));
#9126=DIRECTION('ref_axis',(-3.48362805504269E-16,1.,0.));
#9127=DIRECTION('',(3.48362805504269E-16,-1.,0.));
#9128=DIRECTION('',(0.,0.,-1.));
#9129=DIRECTION('center_axis',(-0.5,-0.866025403784439,0.));
#9130=DIRECTION('ref_axis',(-0.866025403784439,0.5,0.));
#9131=DIRECTION('',(0.866025403784439,-0.5,0.));
#9132=DIRECTION('center_axis',(0.5,-0.866025403784439,0.));
#9133=DIRECTION('ref_axis',(-0.866025403784439,-0.5,0.));
#9134=DIRECTION('',(0.866025403784439,0.5,0.));
#9135=DIRECTION('',(0.,0.,-1.));
#9136=DIRECTION('',(0.,0.,-1.));
#9137=DIRECTION('center_axis',(1.,0.,0.));
#9138=DIRECTION('ref_axis',(0.,-1.,0.));
#9139=DIRECTION('',(0.,1.,0.));
#9140=DIRECTION('',(0.,0.,-1.));
#9141=DIRECTION('center_axis',(0.5,0.866025403784439,0.));
#9142=DIRECTION('ref_axis',(0.866025403784439,-0.5,0.));
#9143=DIRECTION('',(-0.866025403784439,0.5,0.));
#9144=DIRECTION('',(0.,0.,-1.));
#9145=DIRECTION('center_axis',(-0.499999999999999,0.866025403784439,0.));
#9146=DIRECTION('ref_axis',(0.866025403784439,0.499999999999999,0.));
#9147=DIRECTION('',(-0.866025403784439,-0.499999999999999,0.));
#9148=DIRECTION('',(0.,0.,-1.));
#9149=DIRECTION('center_axis',(-1.,-6.96725611008537E-16,0.));
#9150=DIRECTION('ref_axis',(-6.96725611008537E-16,1.,0.));
#9151=DIRECTION('',(6.96725611008537E-16,-1.,0.));
#9152=DIRECTION('',(0.,0.,-1.));
#9153=DIRECTION('center_axis',(-0.499999999999999,-0.866025403784439,0.));
#9154=DIRECTION('ref_axis',(-0.866025403784439,0.499999999999999,0.));
#9155=DIRECTION('',(0.866025403784439,-0.499999999999999,0.));
#9156=DIRECTION('center_axis',(0.5,-0.866025403784439,0.));
#9157=DIRECTION('ref_axis',(-0.866025403784439,-0.5,0.));
#9158=DIRECTION('',(0.866025403784439,0.5,0.));
#9159=DIRECTION('',(0.,0.,-1.));
#9160=DIRECTION('',(0.,0.,-1.));
#9161=DIRECTION('center_axis',(1.,-3.48362805504269E-16,0.));
#9162=DIRECTION('ref_axis',(-3.48362805504269E-16,-1.,0.));
#9163=DIRECTION('',(3.48362805504269E-16,1.,0.));
#9164=DIRECTION('',(0.,0.,-1.));
#9165=DIRECTION('center_axis',(0.500000000000001,0.866025403784438,0.));
#9166=DIRECTION('ref_axis',(0.866025403784438,-0.500000000000001,0.));
#9167=DIRECTION('',(-0.866025403784438,0.500000000000001,0.));
#9168=DIRECTION('',(0.,0.,-1.));
#9169=DIRECTION('center_axis',(-0.5,0.866025403784438,0.));
#9170=DIRECTION('ref_axis',(0.866025403784438,0.5,0.));
#9171=DIRECTION('',(-0.866025403784438,-0.5,0.));
#9172=DIRECTION('',(0.,0.,-1.));
#9173=DIRECTION('center_axis',(-0.5,-0.866025403784438,0.));
#9174=DIRECTION('ref_axis',(-0.866025403784438,0.5,0.));
#9175=DIRECTION('',(0.866025403784438,-0.5,0.));
#9176=DIRECTION('',(0.,0.,-1.));
#9177=DIRECTION('center_axis',(0.5,-0.866025403784439,0.));
#9178=DIRECTION('ref_axis',(-0.866025403784438,-0.5,0.));
#9179=DIRECTION('',(0.866025403784438,0.5,0.));
#9180=DIRECTION('',(0.,0.,-1.));
#9181=DIRECTION('',(0.,0.,-1.));
#9182=DIRECTION('center_axis',(1.,-3.48362805504269E-16,0.));
#9183=DIRECTION('ref_axis',(-3.48362805504269E-16,-1.,0.));
#9184=DIRECTION('',(3.48362805504269E-16,1.,0.));
#9185=DIRECTION('',(0.,0.,-1.));
#9186=DIRECTION('center_axis',(0.500000000000001,0.866025403784438,0.));
#9187=DIRECTION('ref_axis',(0.866025403784438,-0.500000000000001,0.));
#9188=DIRECTION('',(-0.866025403784438,0.500000000000001,0.));
#9189=DIRECTION('',(0.,0.,-1.));
#9190=DIRECTION('center_axis',(-0.5,0.866025403784439,0.));
#9191=DIRECTION('ref_axis',(0.866025403784439,0.5,0.));
#9192=DIRECTION('',(-0.866025403784439,-0.5,0.));
#9193=DIRECTION('',(0.,0.,-1.));
#9194=DIRECTION('center_axis',(-1.,0.,0.));
#9195=DIRECTION('ref_axis',(0.,1.,0.));
#9196=DIRECTION('',(0.,-1.,0.));
#9197=DIRECTION('',(0.,0.,-1.));
#9198=DIRECTION('center_axis',(-0.5,-0.866025403784439,0.));
#9199=DIRECTION('ref_axis',(-0.866025403784439,0.5,0.));
#9200=DIRECTION('',(0.866025403784439,-0.5,0.));
#9201=DIRECTION('center_axis',(0.500000000000001,-0.866025403784438,0.));
#9202=DIRECTION('ref_axis',(-0.866025403784438,-0.500000000000001,0.));
#9203=DIRECTION('',(0.866025403784438,0.500000000000001,0.));
#9204=DIRECTION('',(0.,0.,-1.));
#9205=DIRECTION('',(0.,0.,-1.));
#9206=DIRECTION('center_axis',(1.,0.,0.));
#9207=DIRECTION('ref_axis',(0.,-1.,0.));
#9208=DIRECTION('',(0.,1.,0.));
#9209=DIRECTION('',(0.,0.,-1.));
#9210=DIRECTION('center_axis',(0.5,0.866025403784439,0.));
#9211=DIRECTION('ref_axis',(0.866025403784439,-0.5,0.));
#9212=DIRECTION('',(-0.866025403784439,0.5,0.));
#9213=DIRECTION('',(0.,0.,-1.));
#9214=DIRECTION('center_axis',(-0.5,0.866025403784439,0.));
#9215=DIRECTION('ref_axis',(0.866025403784439,0.5,0.));
#9216=DIRECTION('',(-0.866025403784439,-0.5,0.));
#9217=DIRECTION('',(0.,0.,-1.));
#9218=DIRECTION('center_axis',(-0.5,-0.866025403784439,0.));
#9219=DIRECTION('ref_axis',(-0.866025403784439,0.5,0.));
#9220=DIRECTION('',(0.866025403784439,-0.5,0.));
#9221=DIRECTION('',(0.,0.,-1.));
#9222=DIRECTION('center_axis',(0.,1.,0.));
#9223=DIRECTION('ref_axis',(-1.,0.,0.));
#9224=DIRECTION('',(1.,0.,0.));
#9225=DIRECTION('',(0.,0.,-1.));
#9226=DIRECTION('',(1.,0.,0.));
#9227=DIRECTION('',(1.,0.,0.));
#9228=DIRECTION('',(1.,0.,0.));
#9229=DIRECTION('',(1.,0.,0.));
#9230=DIRECTION('',(1.,0.,0.));
#9231=DIRECTION('',(0.,0.,-1.));
#9232=DIRECTION('center_axis',(1.,0.,0.));
#9233=DIRECTION('ref_axis',(0.,1.,0.));
#9234=DIRECTION('',(0.,-1.,0.));
#9235=DIRECTION('',(0.,0.,-1.));
#9236=DIRECTION('',(0.,-1.,0.));
#9237=DIRECTION('',(0.,-1.,0.));
#9238=DIRECTION('',(0.,-1.,0.));
#9239=DIRECTION('',(0.,-1.,0.));
#9240=DIRECTION('',(0.,-1.,0.));
#9241=DIRECTION('',(0.,-1.,0.));
#9242=DIRECTION('center_axis',(-1.,0.,0.));
#9243=DIRECTION('ref_axis',(0.,-1.,0.));
#9244=DIRECTION('',(0.,1.,0.));
#9245=DIRECTION('',(0.,1.,0.));
#9246=DIRECTION('',(0.,1.,0.));
#9247=DIRECTION('',(0.,1.,0.));
#9248=DIRECTION('',(0.,1.,0.));
#9249=DIRECTION('',(0.,1.,0.));
#9250=DIRECTION('',(0.,1.,0.));
#9251=DIRECTION('',(0.,0.,1.));
#9252=DIRECTION('center_axis',(0.,0.,1.));
#9253=DIRECTION('ref_axis',(1.,0.,0.));
#9254=DIRECTION('',(-1.,0.,0.));
#9255=DIRECTION('',(-1.,0.,0.));
#9256=DIRECTION('',(-1.,0.,0.));
#9257=DIRECTION('',(-1.,0.,0.));
#9258=DIRECTION('',(-1.,0.,0.));
#9259=DIRECTION('center_axis',(0.,0.,1.));
#9260=DIRECTION('ref_axis',(1.,0.,0.));
#9261=DIRECTION('center_axis',(0.,0.,-1.));
#9262=DIRECTION('ref_axis',(1.,0.,0.));
#9263=DIRECTION('center_axis',(0.,0.,-1.));
#9264=DIRECTION('ref_axis',(1.,0.,0.));
#9265=DIRECTION('center_axis',(0.,0.,-1.));
#9266=DIRECTION('ref_axis',(-1.,0.,0.));
#9267=DIRECTION('center_axis',(0.,0.,-1.));
#9268=DIRECTION('ref_axis',(-1.,0.,0.));
#9269=DIRECTION('center_axis',(0.,0.,-1.));
#9270=DIRECTION('ref_axis',(-1.,0.,0.));
#9271=DIRECTION('center_axis',(0.,0.,-1.));
#9272=DIRECTION('ref_axis',(1.,0.,0.));
#9273=DIRECTION('center_axis',(0.,0.,-1.));
#9274=DIRECTION('ref_axis',(1.,0.,0.));
#9275=DIRECTION('center_axis',(0.,0.,-1.));
#9276=DIRECTION('ref_axis',(-1.,0.,0.));
#9277=DIRECTION('center_axis',(1.22464679914735E-16,1.,0.));
#9278=DIRECTION('ref_axis',(1.,-1.22464679914735E-16,0.));
#9279=DIRECTION('center_axis',(0.,0.,1.));
#9280=DIRECTION('ref_axis',(-1.,0.,0.));
#9281=DIRECTION('',(0.,0.,-1.));
#9282=DIRECTION('center_axis',(0.,0.,1.));
#9283=DIRECTION('ref_axis',(1.,0.,0.));
#9284=DIRECTION('',(-1.,0.,0.));
#9285=DIRECTION('center_axis',(0.,-1.,0.));
#9286=DIRECTION('ref_axis',(1.,0.,0.));
#9287=CARTESIAN_POINT('',(0.,0.,0.));
#9288=CARTESIAN_POINT('Origin',(-5.24566738420362,9.5,12.4460751434509));
#9289=CARTESIAN_POINT('',(-5.24566738420362,9.5,12.4460751434509));
#9290=CARTESIAN_POINT('',(-4.86152103701598,9.5,12.4460751434509));
#9291=CARTESIAN_POINT('',(2.12716630789819,9.5,12.4460751434509));
#9292=CARTESIAN_POINT('',(-5.24566738420362,9.4,12.4460751434509));
#9293=CARTESIAN_POINT('',(-5.24566738420362,9.5,12.4460751434509));
#9294=CARTESIAN_POINT('',(-4.86152103701598,9.4,12.4460751434509));
#9295=CARTESIAN_POINT('',(-5.24566738420362,9.4,12.4460751434509));
#9296=CARTESIAN_POINT('',(-4.86152103701598,9.5,12.4460751434509));
#9297=CARTESIAN_POINT('Origin',(-5.24566738420362,9.5,12.8302214906385));
#9298=CARTESIAN_POINT('',(-5.24566738420362,9.5,12.8302214906385));
#9299=CARTESIAN_POINT('',(-5.24566738420362,9.5,9.91511074531927));
#9300=CARTESIAN_POINT('',(-5.24566738420362,9.4,12.8302214906385));
#9301=CARTESIAN_POINT('',(-5.24566738420362,9.5,12.8302214906385));
#9302=CARTESIAN_POINT('',(-5.24566738420362,9.4,12.8302214906385));
#9303=CARTESIAN_POINT('Origin',(-4.86152103701598,9.5,12.8302214906385));
#9304=CARTESIAN_POINT('',(-4.86152103701598,9.5,12.8302214906385));
#9305=CARTESIAN_POINT('',(2.31923948149201,9.5,12.8302214906385));
#9306=CARTESIAN_POINT('',(-4.86152103701598,9.4,12.8302214906385));
#9307=CARTESIAN_POINT('',(-4.86152103701598,9.5,12.8302214906385));
#9308=CARTESIAN_POINT('',(-4.86152103701598,9.4,12.8302214906385));
#9309=CARTESIAN_POINT('Origin',(-4.86152103701598,9.5,12.4460751434509));
#9310=CARTESIAN_POINT('',(-4.86152103701598,9.5,9.72303757172545));
#9311=CARTESIAN_POINT('',(-4.86152103701598,9.4,12.4460751434509));
#9312=CARTESIAN_POINT('Origin',(-5.0535942106098,9.4,12.6381483170447));
#9313=CARTESIAN_POINT('Origin',(-3.76091126451806,9.5,12.8027824658394));
#9314=CARTESIAN_POINT('',(-3.76091126451806,9.5,12.8027824658394));
#9315=CARTESIAN_POINT('',(-4.52158200756025,9.5,12.8027824658394));
#9316=CARTESIAN_POINT('',(2.86954436774097,9.5,12.8027824658394));
#9317=CARTESIAN_POINT('',(-3.76091126451806,9.4,12.8027824658394));
#9318=CARTESIAN_POINT('',(-3.76091126451806,9.5,12.8027824658394));
#9319=CARTESIAN_POINT('',(-4.52158200756025,9.4,12.8027824658394));
#9320=CARTESIAN_POINT('',(-3.76091126451806,9.4,12.8027824658394));
#9321=CARTESIAN_POINT('',(-4.52158200756025,9.5,12.8027824658394));
#9322=CARTESIAN_POINT('Ctrl Pts',(-4.32036249236672,9.5,13.3850995476874));
#9323=CARTESIAN_POINT('Ctrl Pts',(-4.32036249236672,9.4,13.3850995476874));
#9324=CARTESIAN_POINT('Ctrl Pts',(-4.25024054010231,9.5,13.2966849122235));
#9325=CARTESIAN_POINT('Ctrl Pts',(-4.25024054010231,9.4,13.2966849122235));
#9326=CARTESIAN_POINT('Ctrl Pts',(-3.88743565664732,9.5,12.9643678341009));
#9327=CARTESIAN_POINT('Ctrl Pts',(-3.88743565664732,9.4,12.9643678341009));
#9328=CARTESIAN_POINT('Ctrl Pts',(-3.78987467958379,9.5,12.8546117349044));
#9329=CARTESIAN_POINT('Ctrl Pts',(-3.78987467958379,9.4,12.8546117349044));
#9330=CARTESIAN_POINT('Ctrl Pts',(-3.76091126451806,9.5,12.8027824658394));
#9331=CARTESIAN_POINT('Ctrl Pts',(-3.76091126451806,9.4,12.8027824658394));
#9332=CARTESIAN_POINT('',(-4.32036249236672,9.5,13.3850995476874));
#9333=CARTESIAN_POINT('Ctrl Pts',(-4.32036249236672,9.5,13.3850995476874));
#9334=CARTESIAN_POINT('Ctrl Pts',(-4.25024054010231,9.5,13.2966849122235));
#9335=CARTESIAN_POINT('Ctrl Pts',(-3.88743565664732,9.5,12.9643678341009));
#9336=CARTESIAN_POINT('Ctrl Pts',(-3.78987467958379,9.5,12.8546117349044));
#9337=CARTESIAN_POINT('Ctrl Pts',(-3.76091126451806,9.5,12.8027824658394));
#9338=CARTESIAN_POINT('',(-4.32036249236672,9.4,13.3850995476874));
#9339=CARTESIAN_POINT('',(-4.32036249236672,9.5,13.3850995476874));
#9340=CARTESIAN_POINT('Ctrl Pts',(-4.32036249236672,9.4,13.3850995476874));
#9341=CARTESIAN_POINT('Ctrl Pts',(-4.25024054010231,9.4,13.2966849122235));
#9342=CARTESIAN_POINT('Ctrl Pts',(-3.88743565664732,9.4,12.9643678341009));
#9343=CARTESIAN_POINT('Ctrl Pts',(-3.78987467958379,9.4,12.8546117349044));
#9344=CARTESIAN_POINT('Ctrl Pts',(-3.76091126451806,9.4,12.8027824658394));
#9345=CARTESIAN_POINT('Ctrl Pts',(-4.52158200756025,9.5,13.8972946772709));
#9346=CARTESIAN_POINT('Ctrl Pts',(-4.52158200756025,9.4,13.8972946772709));
#9347=CARTESIAN_POINT('Ctrl Pts',(-4.52158200756025,9.5,13.7631483338085));
#9348=CARTESIAN_POINT('Ctrl Pts',(-4.52158200756025,9.4,13.7631483338085));
#9349=CARTESIAN_POINT('Ctrl Pts',(-4.42554542076334,9.5,13.5192458911497));
#9350=CARTESIAN_POINT('Ctrl Pts',(-4.42554542076334,9.4,13.5192458911497));
#9351=CARTESIAN_POINT('Ctrl Pts',(-4.32036249236672,9.5,13.3850995476874));
#9352=CARTESIAN_POINT('Ctrl Pts',(-4.32036249236672,9.4,13.3850995476874));
#9353=CARTESIAN_POINT('',(-4.52158200756025,9.5,13.8972946772709));
#9354=CARTESIAN_POINT('Ctrl Pts',(-4.52158200756025,9.5,13.8972946772709));
#9355=CARTESIAN_POINT('Ctrl Pts',(-4.52158200756025,9.5,13.7631483338085));
#9356=CARTESIAN_POINT('Ctrl Pts',(-4.42554542076334,9.5,13.5192458911497));
#9357=CARTESIAN_POINT('Ctrl Pts',(-4.32036249236672,9.5,13.3850995476874));
#9358=CARTESIAN_POINT('',(-4.52158200756025,9.4,13.8972946772709));
#9359=CARTESIAN_POINT('',(-4.52158200756025,9.5,13.8972946772709));
#9360=CARTESIAN_POINT('Ctrl Pts',(-4.52158200756025,9.4,13.8972946772709));
#9361=CARTESIAN_POINT('Ctrl Pts',(-4.52158200756025,9.4,13.7631483338085));
#9362=CARTESIAN_POINT('Ctrl Pts',(-4.42554542076334,9.4,13.5192458911497));
#9363=CARTESIAN_POINT('Ctrl Pts',(-4.32036249236672,9.4,13.3850995476874));
#9364=CARTESIAN_POINT('Ctrl Pts',(-3.88743565664732,9.5,14.4536971245863));
#9365=CARTESIAN_POINT('Ctrl Pts',(-3.88743565664732,9.4,14.4536971245863));
#9366=CARTESIAN_POINT('Ctrl Pts',(-4.18316736837114,9.5,14.4536971245863));
#9367=CARTESIAN_POINT('Ctrl Pts',(-4.18316736837114,9.4,14.4536971245863));
#9368=CARTESIAN_POINT('Ctrl Pts',(-4.52158200756025,9.5,14.1350995588632));
#9369=CARTESIAN_POINT('Ctrl Pts',(-4.52158200756025,9.4,14.1350995588632));
#9370=CARTESIAN_POINT('Ctrl Pts',(-4.52158200756025,9.5,13.8972946772709));
#9371=CARTESIAN_POINT('Ctrl Pts',(-4.52158200756025,9.4,13.8972946772709));
#9372=CARTESIAN_POINT('',(-3.88743565664732,9.5,14.4536971245863));
#9373=CARTESIAN_POINT('Ctrl Pts',(-3.88743565664732,9.5,14.4536971245863));
#9374=CARTESIAN_POINT('Ctrl Pts',(-4.18316736837114,9.5,14.4536971245863));
#9375=CARTESIAN_POINT('Ctrl Pts',(-4.52158200756025,9.5,14.1350995588632));
#9376=CARTESIAN_POINT('Ctrl Pts',(-4.52158200756025,9.5,13.8972946772709));
#9377=CARTESIAN_POINT('',(-3.88743565664732,9.4,14.4536971245863));
#9378=CARTESIAN_POINT('',(-3.88743565664732,9.5,14.4536971245863));
#9379=CARTESIAN_POINT('Ctrl Pts',(-3.88743565664732,9.4,14.4536971245863));
#9380=CARTESIAN_POINT('Ctrl Pts',(-4.18316736837114,9.4,14.4536971245863));
#9381=CARTESIAN_POINT('Ctrl Pts',(-4.52158200756025,9.4,14.1350995588632));
#9382=CARTESIAN_POINT('Ctrl Pts',(-4.52158200756025,9.4,13.8972946772709));
#9383=CARTESIAN_POINT('Ctrl Pts',(-3.22432589066865,9.5,13.8607093108721));
#9384=CARTESIAN_POINT('Ctrl Pts',(-3.22432589066865,9.4,13.8607093108721));
#9385=CARTESIAN_POINT('Ctrl Pts',(-3.25786247653424,9.5,14.1777824863285));
#9386=CARTESIAN_POINT('Ctrl Pts',(-3.25786247653424,9.4,14.1777824863285));
#9387=CARTESIAN_POINT('Ctrl Pts',(-3.617618579456,9.5,14.4536971245863));
#9388=CARTESIAN_POINT('Ctrl Pts',(-3.617618579456,9.4,14.4536971245863));
#9389=CARTESIAN_POINT('Ctrl Pts',(-3.88743565664732,9.5,14.4536971245863));
#9390=CARTESIAN_POINT('Ctrl Pts',(-3.88743565664732,9.4,14.4536971245863));
#9391=CARTESIAN_POINT('',(-3.22432589066865,9.5,13.8607093108721));
#9392=CARTESIAN_POINT('Ctrl Pts',(-3.22432589066865,9.5,13.8607093108721));
#9393=CARTESIAN_POINT('Ctrl Pts',(-3.25786247653424,9.5,14.1777824863285));
#9394=CARTESIAN_POINT('Ctrl Pts',(-3.617618579456,9.5,14.4536971245863));
#9395=CARTESIAN_POINT('Ctrl Pts',(-3.88743565664732,9.5,14.4536971245863));
#9396=CARTESIAN_POINT('',(-3.22432589066865,9.4,13.8607093108721));
#9397=CARTESIAN_POINT('',(-3.22432589066865,9.5,13.8607093108721));
#9398=CARTESIAN_POINT('Ctrl Pts',(-3.22432589066865,9.4,13.8607093108721));
#9399=CARTESIAN_POINT('Ctrl Pts',(-3.25786247653424,9.4,14.1777824863285));
#9400=CARTESIAN_POINT('Ctrl Pts',(-3.617618579456,9.4,14.4536971245863));
#9401=CARTESIAN_POINT('Ctrl Pts',(-3.88743565664732,9.4,14.4536971245863));
#9402=CARTESIAN_POINT('Origin',(-3.60694784758967,9.5,13.8225995542066));
#9403=CARTESIAN_POINT('',(-3.60694784758967,9.5,13.8225995542066));
#9404=CARTESIAN_POINT('',(2.54571780122803,9.5,14.4354148578737));
#9405=CARTESIAN_POINT('',(-3.60694784758967,9.4,13.8225995542066));
#9406=CARTESIAN_POINT('',(-3.60694784758967,9.5,13.8225995542066));
#9407=CARTESIAN_POINT('',(-3.60694784758968,9.4,13.8225995542066));
#9408=CARTESIAN_POINT('Ctrl Pts',(-3.87828931504761,9.5,14.1350995588632));
#9409=CARTESIAN_POINT('Ctrl Pts',(-3.87828931504761,9.4,14.1350995588632));
#9410=CARTESIAN_POINT('Ctrl Pts',(-3.75938687425144,9.5,14.1350995588632));
#9411=CARTESIAN_POINT('Ctrl Pts',(-3.75938687425144,9.4,14.1350995588632));
#9412=CARTESIAN_POINT('Ctrl Pts',(-3.617618579456,9.5,13.9902824835346));
#9413=CARTESIAN_POINT('Ctrl Pts',(-3.617618579456,9.4,13.9902824835346));
#9414=CARTESIAN_POINT('Ctrl Pts',(-3.60694784758968,9.5,13.8225995542066));
#9415=CARTESIAN_POINT('Ctrl Pts',(-3.60694784758968,9.4,13.8225995542066));
#9416=CARTESIAN_POINT('',(-3.87828931504761,9.5,14.1350995588632));
#9417=CARTESIAN_POINT('Ctrl Pts',(-3.87828931504761,9.5,14.1350995588632));
#9418=CARTESIAN_POINT('Ctrl Pts',(-3.75938687425144,9.5,14.1350995588632));
#9419=CARTESIAN_POINT('Ctrl Pts',(-3.617618579456,9.5,13.9902824835346));
#9420=CARTESIAN_POINT('Ctrl Pts',(-3.60694784758968,9.5,13.8225995542066));
#9421=CARTESIAN_POINT('',(-3.87828931504761,9.4,14.1350995588632));
#9422=CARTESIAN_POINT('',(-3.87828931504761,9.5,14.1350995588632));
#9423=CARTESIAN_POINT('Ctrl Pts',(-3.87828931504761,9.4,14.1350995588632));
#9424=CARTESIAN_POINT('Ctrl Pts',(-3.75938687425144,9.4,14.1350995588632));
#9425=CARTESIAN_POINT('Ctrl Pts',(-3.617618579456,9.4,13.9902824835346));
#9426=CARTESIAN_POINT('Ctrl Pts',(-3.60694784758968,9.4,13.8225995542066));
#9427=CARTESIAN_POINT('Ctrl Pts',(-4.13743566037261,9.5,13.8698556524718));
#9428=CARTESIAN_POINT('Ctrl Pts',(-4.13743566037261,9.4,13.8698556524718));
#9429=CARTESIAN_POINT('Ctrl Pts',(-4.13743566037261,9.5,13.9979044348676));
#9430=CARTESIAN_POINT('Ctrl Pts',(-4.13743566037261,9.4,13.9979044348676));
#9431=CARTESIAN_POINT('Ctrl Pts',(-4.00024053637702,9.5,14.1350995588632));
#9432=CARTESIAN_POINT('Ctrl Pts',(-4.00024053637702,9.4,14.1350995588632));
#9433=CARTESIAN_POINT('Ctrl Pts',(-3.87828931504761,9.5,14.1350995588632));
#9434=CARTESIAN_POINT('Ctrl Pts',(-3.87828931504761,9.4,14.1350995588632));
#9435=CARTESIAN_POINT('',(-4.13743566037261,9.5,13.8698556524718));
#9436=CARTESIAN_POINT('Ctrl Pts',(-4.13743566037261,9.5,13.8698556524718));
#9437=CARTESIAN_POINT('Ctrl Pts',(-4.13743566037261,9.5,13.9979044348676));
#9438=CARTESIAN_POINT('Ctrl Pts',(-4.00024053637702,9.5,14.1350995588632));
#9439=CARTESIAN_POINT('Ctrl Pts',(-3.87828931504761,9.5,14.1350995588632));
#9440=CARTESIAN_POINT('',(-4.13743566037261,9.4,13.8698556524718));
#9441=CARTESIAN_POINT('',(-4.13743566037261,9.5,13.8698556524718));
#9442=CARTESIAN_POINT('Ctrl Pts',(-4.13743566037261,9.4,13.8698556524718));
#9443=CARTESIAN_POINT('Ctrl Pts',(-4.13743566037261,9.4,13.9979044348676));
#9444=CARTESIAN_POINT('Ctrl Pts',(-4.00024053637702,9.4,14.1350995588632));
#9445=CARTESIAN_POINT('Ctrl Pts',(-3.87828931504761,9.4,14.1350995588632));
#9446=CARTESIAN_POINT('Ctrl Pts',(-4.05816736650849,9.5,13.6350995514127));
#9447=CARTESIAN_POINT('Ctrl Pts',(-4.05816736650849,9.4,13.6350995514127));
#9448=CARTESIAN_POINT('Ctrl Pts',(-4.13743566037261,9.5,13.7540019922088));
#9449=CARTESIAN_POINT('Ctrl Pts',(-4.13743566037261,9.4,13.7540019922088));
#9450=CARTESIAN_POINT('Ctrl Pts',(-4.13743566037261,9.5,13.8698556524718));
#9451=CARTESIAN_POINT('Ctrl Pts',(-4.13743566037261,9.4,13.8698556524718));
#9452=CARTESIAN_POINT('',(-4.05816736650849,9.5,13.6350995514127));
#9453=CARTESIAN_POINT('Ctrl Pts',(-4.05816736650849,9.5,13.6350995514127));
#9454=CARTESIAN_POINT('Ctrl Pts',(-4.13743566037261,9.5,13.7540019922088));
#9455=CARTESIAN_POINT('Ctrl Pts',(-4.13743566037261,9.5,13.8698556524718));
#9456=CARTESIAN_POINT('',(-4.05816736650849,9.4,13.6350995514127));
#9457=CARTESIAN_POINT('',(-4.05816736650849,9.5,13.6350995514127));
#9458=CARTESIAN_POINT('Ctrl Pts',(-4.05816736650849,9.4,13.6350995514127));
#9459=CARTESIAN_POINT('Ctrl Pts',(-4.13743566037261,9.4,13.7540019922088));
#9460=CARTESIAN_POINT('Ctrl Pts',(-4.13743566037261,9.4,13.8698556524718));
#9461=CARTESIAN_POINT('Ctrl Pts',(-3.74109419105203,9.5,13.3073556440899));
#9462=CARTESIAN_POINT('Ctrl Pts',(-3.74109419105203,9.4,13.3073556440899));
#9463=CARTESIAN_POINT('Ctrl Pts',(-4.00024053637702,9.5,13.5482093062154));
#9464=CARTESIAN_POINT('Ctrl Pts',(-4.00024053637702,9.4,13.5482093062154));
#9465=CARTESIAN_POINT('Ctrl Pts',(-4.05816736650849,9.5,13.6350995514127));
#9466=CARTESIAN_POINT('Ctrl Pts',(-4.05816736650849,9.4,13.6350995514127));
#9467=CARTESIAN_POINT('',(-3.74109419105203,9.5,13.3073556440899));
#9468=CARTESIAN_POINT('Ctrl Pts',(-3.74109419105203,9.5,13.3073556440899));
#9469=CARTESIAN_POINT('Ctrl Pts',(-4.00024053637702,9.5,13.5482093062154));
#9470=CARTESIAN_POINT('Ctrl Pts',(-4.05816736650849,9.5,13.6350995514127));
#9471=CARTESIAN_POINT('',(-3.74109419105203,9.4,13.3073556440899));
#9472=CARTESIAN_POINT('',(-3.74109419105203,9.5,13.3073556440899));
#9473=CARTESIAN_POINT('Ctrl Pts',(-3.74109419105203,9.4,13.3073556440899));
#9474=CARTESIAN_POINT('Ctrl Pts',(-4.00024053637702,9.4,13.5482093062154));
#9475=CARTESIAN_POINT('Ctrl Pts',(-4.05816736650849,9.4,13.6350995514127));
#9476=CARTESIAN_POINT('Ctrl Pts',(-3.17859418267012,9.5,12.4460751434509));
#9477=CARTESIAN_POINT('Ctrl Pts',(-3.17859418267012,9.4,12.4460751434509));
#9478=CARTESIAN_POINT('Ctrl Pts',(-3.19993564640277,9.5,12.6472946586444));
#9479=CARTESIAN_POINT('Ctrl Pts',(-3.19993564640277,9.4,12.6472946586444));
#9480=CARTESIAN_POINT('Ctrl Pts',(-3.41792345452909,9.5,13.0085751518328));
#9481=CARTESIAN_POINT('Ctrl Pts',(-3.41792345452909,9.4,13.0085751518328));
#9482=CARTESIAN_POINT('Ctrl Pts',(-3.74109419105203,9.5,13.3073556440899));
#9483=CARTESIAN_POINT('Ctrl Pts',(-3.74109419105203,9.4,13.3073556440899));
#9484=CARTESIAN_POINT('',(-3.17859418267012,9.5,12.4460751434509));
#9485=CARTESIAN_POINT('Ctrl Pts',(-3.17859418267012,9.5,12.4460751434509));
#9486=CARTESIAN_POINT('Ctrl Pts',(-3.19993564640277,9.5,12.6472946586444));
#9487=CARTESIAN_POINT('Ctrl Pts',(-3.41792345452909,9.5,13.0085751518328));
#9488=CARTESIAN_POINT('Ctrl Pts',(-3.74109419105203,9.5,13.3073556440899));
#9489=CARTESIAN_POINT('',(-3.17859418267012,9.4,12.4460751434509));
#9490=CARTESIAN_POINT('',(-3.17859418267012,9.5,12.4460751434509));
#9491=CARTESIAN_POINT('Ctrl Pts',(-3.17859418267012,9.4,12.4460751434509));
#9492=CARTESIAN_POINT('Ctrl Pts',(-3.19993564640277,9.4,12.6472946586444));
#9493=CARTESIAN_POINT('Ctrl Pts',(-3.41792345452909,9.4,13.0085751518328));
#9494=CARTESIAN_POINT('Ctrl Pts',(-3.74109419105203,9.4,13.3073556440899));
#9495=CARTESIAN_POINT('Origin',(-4.52158200756025,9.5,12.4460751434509));
#9496=CARTESIAN_POINT('',(-4.52158200756025,9.5,12.4460751434509));
#9497=CARTESIAN_POINT('',(2.48920899621988,9.5,12.4460751434509));
#9498=CARTESIAN_POINT('',(-4.52158200756025,9.4,12.4460751434509));
#9499=CARTESIAN_POINT('',(-4.52158200756025,9.5,12.4460751434509));
#9500=CARTESIAN_POINT('',(-4.52158200756025,9.4,12.4460751434509));
#9501=CARTESIAN_POINT('Origin',(-4.52158200756025,9.5,12.8027824658394));
#9502=CARTESIAN_POINT('',(-4.52158200756025,9.5,9.90139123291972));
#9503=CARTESIAN_POINT('',(-4.52158200756025,9.4,12.8027824658394));
#9504=CARTESIAN_POINT('Origin',(-3.90644314832314,9.4,13.3240165505721));
#9505=CARTESIAN_POINT('Ctrl Pts',(-6.2212771548389,9.5,12.4125385575853));
#9506=CARTESIAN_POINT('Ctrl Pts',(-6.2212771548389,9.4,12.4125385575853));
#9507=CARTESIAN_POINT('Ctrl Pts',(-5.94536251658111,9.5,12.4125385575853));
#9508=CARTESIAN_POINT('Ctrl Pts',(-5.94536251658111,9.4,12.4125385575853));
#9509=CARTESIAN_POINT('Ctrl Pts',(-5.59475275525906,9.5,12.7097946595758));
#9510=CARTESIAN_POINT('Ctrl Pts',(-5.59475275525906,9.4,12.7097946595758));
#9511=CARTESIAN_POINT('Ctrl Pts',(-5.56121616939347,9.5,12.959794663301));
#9512=CARTESIAN_POINT('Ctrl Pts',(-5.56121616939347,9.4,12.959794663301));
#9513=CARTESIAN_POINT('',(-6.2212771548389,9.5,12.4125385575853));
#9514=CARTESIAN_POINT('',(-5.56121616939347,9.5,12.959794663301));
#9515=CARTESIAN_POINT('Ctrl Pts',(-6.2212771548389,9.5,12.4125385575853));
#9516=CARTESIAN_POINT('Ctrl Pts',(-5.94536251658111,9.5,12.4125385575853));
#9517=CARTESIAN_POINT('Ctrl Pts',(-5.59475275525906,9.5,12.7097946595758));
#9518=CARTESIAN_POINT('Ctrl Pts',(-5.56121616939347,9.5,12.959794663301));
#9519=CARTESIAN_POINT('',(-6.2212771548389,9.4,12.4125385575853));
#9520=CARTESIAN_POINT('',(-6.2212771548389,9.5,12.4125385575853));
#9521=CARTESIAN_POINT('',(-5.56121616939347,9.4,12.959794663301));
#9522=CARTESIAN_POINT('Ctrl Pts',(-6.2212771548389,9.4,12.4125385575853));
#9523=CARTESIAN_POINT('Ctrl Pts',(-5.94536251658111,9.4,12.4125385575853));
#9524=CARTESIAN_POINT('Ctrl Pts',(-5.59475275525906,9.4,12.7097946595758));
#9525=CARTESIAN_POINT('Ctrl Pts',(-5.56121616939347,9.4,12.959794663301));
#9526=CARTESIAN_POINT('',(-5.56121616939347,9.5,12.959794663301));
#9527=CARTESIAN_POINT('Ctrl Pts',(-6.76396008975478,9.5,12.6777824639768));
#9528=CARTESIAN_POINT('Ctrl Pts',(-6.76396008975478,9.4,12.6777824639768));
#9529=CARTESIAN_POINT('Ctrl Pts',(-6.56883813562772,9.5,12.4125385575853));
#9530=CARTESIAN_POINT('Ctrl Pts',(-6.56883813562772,9.4,12.4125385575853));
#9531=CARTESIAN_POINT('Ctrl Pts',(-6.2212771548389,9.5,12.4125385575853));
#9532=CARTESIAN_POINT('Ctrl Pts',(-6.2212771548389,9.4,12.4125385575853));
#9533=CARTESIAN_POINT('',(-6.76396008975478,9.5,12.6777824639768));
#9534=CARTESIAN_POINT('Ctrl Pts',(-6.76396008975478,9.5,12.6777824639768));
#9535=CARTESIAN_POINT('Ctrl Pts',(-6.56883813562772,9.5,12.4125385575853));
#9536=CARTESIAN_POINT('Ctrl Pts',(-6.2212771548389,9.5,12.4125385575853));
#9537=CARTESIAN_POINT('',(-6.76396008975478,9.4,12.6777824639768));
#9538=CARTESIAN_POINT('',(-6.76396008975478,9.5,12.6777824639768));
#9539=CARTESIAN_POINT('Ctrl Pts',(-6.76396008975478,9.4,12.6777824639768));
#9540=CARTESIAN_POINT('Ctrl Pts',(-6.56883813562772,9.4,12.4125385575853));
#9541=CARTESIAN_POINT('Ctrl Pts',(-6.2212771548389,9.4,12.4125385575853));
#9542=CARTESIAN_POINT('Ctrl Pts',(-6.90725277481683,9.5,13.1183312510293));
#9543=CARTESIAN_POINT('Ctrl Pts',(-6.90725277481683,9.4,13.1183312510293));
#9544=CARTESIAN_POINT('Ctrl Pts',(-6.90725277481683,9.5,12.8713800278372));
#9545=CARTESIAN_POINT('Ctrl Pts',(-6.90725277481683,9.4,12.8713800278372));
#9546=CARTESIAN_POINT('Ctrl Pts',(-6.76396008975478,9.5,12.6777824639768));
#9547=CARTESIAN_POINT('Ctrl Pts',(-6.76396008975478,9.4,12.6777824639768));
#9548=CARTESIAN_POINT('',(-6.90725277481683,9.5,13.1183312510293));
#9549=CARTESIAN_POINT('Ctrl Pts',(-6.90725277481683,9.5,13.1183312510293));
#9550=CARTESIAN_POINT('Ctrl Pts',(-6.90725277481683,9.5,12.8713800278372));
#9551=CARTESIAN_POINT('Ctrl Pts',(-6.76396008975478,9.5,12.6777824639768));
#9552=CARTESIAN_POINT('',(-6.90725277481683,9.4,13.1183312510293));
#9553=CARTESIAN_POINT('',(-6.90725277481683,9.5,13.1183312510293));
#9554=CARTESIAN_POINT('Ctrl Pts',(-6.90725277481683,9.4,13.1183312510293));
#9555=CARTESIAN_POINT('Ctrl Pts',(-6.90725277481683,9.4,12.8713800278372));
#9556=CARTESIAN_POINT('Ctrl Pts',(-6.76396008975478,9.4,12.6777824639768));
#9557=CARTESIAN_POINT('Ctrl Pts',(-6.29597227790316,9.5,13.7860141878078));
#9558=CARTESIAN_POINT('Ctrl Pts',(-6.29597227790316,9.4,13.7860141878078));
#9559=CARTESIAN_POINT('Ctrl Pts',(-6.55206984269492,9.5,13.7860141878078));
#9560=CARTESIAN_POINT('Ctrl Pts',(-6.55206984269492,9.4,13.7860141878078));
#9561=CARTESIAN_POINT('Ctrl Pts',(-6.90725277481683,9.5,13.4140629627531));
#9562=CARTESIAN_POINT('Ctrl Pts',(-6.90725277481683,9.4,13.4140629627531));
#9563=CARTESIAN_POINT('Ctrl Pts',(-6.90725277481683,9.5,13.1183312510293));
#9564=CARTESIAN_POINT('Ctrl Pts',(-6.90725277481683,9.4,13.1183312510293));
#9565=CARTESIAN_POINT('',(-6.29597227790316,9.5,13.7860141878078));
#9566=CARTESIAN_POINT('Ctrl Pts',(-6.29597227790316,9.5,13.7860141878078));
#9567=CARTESIAN_POINT('Ctrl Pts',(-6.55206984269492,9.5,13.7860141878078));
#9568=CARTESIAN_POINT('Ctrl Pts',(-6.90725277481683,9.5,13.4140629627531));
#9569=CARTESIAN_POINT('Ctrl Pts',(-6.90725277481683,9.5,13.1183312510293));
#9570=CARTESIAN_POINT('',(-6.29597227790316,9.4,13.7860141878078));
#9571=CARTESIAN_POINT('',(-6.29597227790316,9.5,13.7860141878078));
#9572=CARTESIAN_POINT('Ctrl Pts',(-6.29597227790316,9.4,13.7860141878078));
#9573=CARTESIAN_POINT('Ctrl Pts',(-6.55206984269492,9.4,13.7860141878078));
#9574=CARTESIAN_POINT('Ctrl Pts',(-6.90725277481683,9.4,13.4140629627531));
#9575=CARTESIAN_POINT('Ctrl Pts',(-6.90725277481683,9.4,13.1183312510293));
#9576=CARTESIAN_POINT('Ctrl Pts',(-6.03377715204493,9.5,13.7219897966099));
#9577=CARTESIAN_POINT('Ctrl Pts',(-6.03377715204493,9.4,13.7219897966099));
#9578=CARTESIAN_POINT('Ctrl Pts',(-6.16182593444081,9.5,13.7860141878078));
#9579=CARTESIAN_POINT('Ctrl Pts',(-6.16182593444081,9.4,13.7860141878078));
#9580=CARTESIAN_POINT('Ctrl Pts',(-6.29597227790316,9.5,13.7860141878078));
#9581=CARTESIAN_POINT('Ctrl Pts',(-6.29597227790316,9.4,13.7860141878078));
#9582=CARTESIAN_POINT('',(-6.03377715204493,9.5,13.7219897966099));
#9583=CARTESIAN_POINT('Ctrl Pts',(-6.03377715204493,9.5,13.7219897966099));
#9584=CARTESIAN_POINT('Ctrl Pts',(-6.16182593444081,9.5,13.7860141878078));
#9585=CARTESIAN_POINT('Ctrl Pts',(-6.29597227790316,9.5,13.7860141878078));
#9586=CARTESIAN_POINT('',(-6.03377715204493,9.4,13.7219897966099));
#9587=CARTESIAN_POINT('',(-6.03377715204493,9.5,13.7219897966099));
#9588=CARTESIAN_POINT('Ctrl Pts',(-6.03377715204493,9.4,13.7219897966099));
#9589=CARTESIAN_POINT('Ctrl Pts',(-6.16182593444081,9.4,13.7860141878078));
#9590=CARTESIAN_POINT('Ctrl Pts',(-6.29597227790316,9.4,13.7860141878078));
#9591=CARTESIAN_POINT('Origin',(-6.09475276270964,9.5,14.0619288260656));
#9592=CARTESIAN_POINT('',(-6.09475276270964,9.5,14.0619288260656));
#9593=CARTESIAN_POINT('',(-5.23808295082122,9.5,9.28599462478769));
#9594=CARTESIAN_POINT('',(-6.09475276270964,9.4,14.0619288260656));
#9595=CARTESIAN_POINT('',(-6.09475276270964,9.5,14.0619288260656));
#9596=CARTESIAN_POINT('',(-6.09475276270964,9.4,14.0619288260656));
#9597=CARTESIAN_POINT('Origin',(-6.81883813935301,9.5,14.0619288260656));
#9598=CARTESIAN_POINT('',(-6.81883813935301,9.5,14.0619288260656));
#9599=CARTESIAN_POINT('',(1.3405809303235,9.5,14.0619288260656));
#9600=CARTESIAN_POINT('',(-6.81883813935301,9.4,14.0619288260656));
#9601=CARTESIAN_POINT('',(-6.81883813935301,9.5,14.0619288260656));
#9602=CARTESIAN_POINT('',(-6.81883813935301,9.4,14.0619288260656));
#9603=CARTESIAN_POINT('Origin',(-6.81883813935301,9.5,14.4201605387207));
#9604=CARTESIAN_POINT('',(-6.81883813935301,9.5,14.4201605387207));
#9605=CARTESIAN_POINT('',(-6.81883813935301,9.5,10.7100802693604));
#9606=CARTESIAN_POINT('',(-6.81883813935301,9.4,14.4201605387207));
#9607=CARTESIAN_POINT('',(-6.81883813935301,9.5,14.4201605387207));
#9608=CARTESIAN_POINT('',(-6.81883813935301,9.4,14.4201605387207));
#9609=CARTESIAN_POINT('Origin',(-5.80359422178567,9.5,14.4201605387207));
#9610=CARTESIAN_POINT('',(-5.80359422178567,9.5,14.4201605387207));
#9611=CARTESIAN_POINT('',(1.84820288910716,9.5,14.4201605387207));
#9612=CARTESIAN_POINT('',(-5.80359422178567,9.4,14.4201605387207));
#9613=CARTESIAN_POINT('',(-5.80359422178567,9.5,14.4201605387207));
#9614=CARTESIAN_POINT('',(-5.80359422178567,9.4,14.4201605387207));
#9615=CARTESIAN_POINT('Origin',(-5.606947877392,9.5,13.3805263768875));
#9616=CARTESIAN_POINT('',(-5.606947877392,9.5,13.3805263768875));
#9617=CARTESIAN_POINT('',(-4.76344464530427,9.5,8.92107518088882));
#9618=CARTESIAN_POINT('',(-5.606947877392,9.4,13.3805263768875));
#9619=CARTESIAN_POINT('',(-5.606947877392,9.5,13.3805263768875));
#9620=CARTESIAN_POINT('',(-5.606947877392,9.4,13.3805263768875));
#9621=CARTESIAN_POINT('Origin',(-5.91792349178199,9.5,13.334794668889));
#9622=CARTESIAN_POINT('',(-5.91792349178199,9.5,13.334794668889));
[truncated: 126,984 more chars]
