# Supplementary material for: Assessing metabolic rates in zebrafish using a 3D-printed intermittent-flow respirometer and swim tunnel system
Source: Biol Open. 2024 Jun 18;13(6):bio060375. doi: 10.1242/bio.060375 (PMC11212631; doi:10.1242/bio.060375)
Supplement: Dataset 1. — Drawings of all five parts of the swim tunnel and respirometry setup and propeller. [file biolopen-13-060375-Daraset1.zip › 3D drawings/Sensor_module_fibre_clip.stp]

ISO-10303-21;
HEADER;
/* Generated by software containing ST-Developer
 * from STEP Tools, Inc. (www.steptools.com) 
 */

FILE_DESCRIPTION(
/* description */ (''),
/* implementation_level */ '2;1');

FILE_NAME(
/* name */ 
'O:\\Nat_Bio-Metal\\Ricki\\Zebrafisk bane\\x1.5\\Sensor_modul_clip_x1.
5.stp',
/* time_stamp */ '2024-01-22T13:47:51+01:00',
/* author */ ('au585398'),
/* organization */ (''),
/* preprocessor_version */ 'ST-DEVELOPER v17',
/* originating_system */ 'Autodesk Inventor 2018',
/* authorisation */ '');

FILE_SCHEMA (('AUTOMOTIVE_DESIGN { 1 0 10303 214 3 1 1 }'));
ENDSEC;

DATA;
#10=MECHANICAL_DESIGN_GEOMETRIC_PRESENTATION_REPRESENTATION('',(#13),#2024);
#11=SHAPE_REPRESENTATION_RELATIONSHIP('SRR','None',#2031,#12);
#12=ADVANCED_BREP_SHAPE_REPRESENTATION('',(#14),#2023);
#13=STYLED_ITEM('',(#2040),#14);
#14=MANIFOLD_SOLID_BREP('Solid1',#1033);
#15=B_SPLINE_SURFACE_WITH_KNOTS('',3,3,((#1722,#1723,#1724,#1725,#1726,
#1727,#1728,#1729,#1730),(#1731,#1732,#1733,#1734,#1735,#1736,#1737,#1738,
#1739),(#1740,#1741,#1742,#1743,#1744,#1745,#1746,#1747,#1748),(#1749,#1750,
#1751,#1752,#1753,#1754,#1755,#1756,#1757),(#1758,#1759,#1760,#1761,#1762,
#1763,#1764,#1765,#1766)),.UNSPECIFIED.,.F.,.F.,.F.,(4,1,4),(4,1,1,1,1,
1,4),(0.,0.571428571428571,1.),(0.,0.151621517414447,0.454864552243342,
0.606486069657789,0.758107587072236,0.909729104486684,1.06135062190113),
 .UNSPECIFIED.);
#16=B_SPLINE_SURFACE_WITH_KNOTS('',3,3,((#1794,#1795,#1796,#1797,#1798,
#1799,#1800,#1801,#1802),(#1803,#1804,#1805,#1806,#1807,#1808,#1809,#1810,
#1811),(#1812,#1813,#1814,#1815,#1816,#1817,#1818,#1819,#1820),(#1821,#1822,
#1823,#1824,#1825,#1826,#1827,#1828,#1829),(#1830,#1831,#1832,#1833,#1834,
#1835,#1836,#1837,#1838)),.UNSPECIFIED.,.F.,.F.,.F.,(4,1,4),(4,1,1,1,1,
1,4),(0.,0.571428571428571,1.),(0.,0.151621517414447,0.454864552243342,
0.606486069657789,0.758107587072236,0.909729104486684,1.06135062190113),
 .UNSPECIFIED.);
#17=B_SPLINE_CURVE_WITH_KNOTS('',3,(#1634,#1635,#1636,#1637,#1638,#1639,
#1640,#1641,#1642,#1643,#1644,#1645,#1646,#1647),.UNSPECIFIED.,.F.,.F.,
(4,2,2,2,2,2,4),(-0.000635988709368936,0.,0.0424112861613883,0.0839971976407373,
0.145716871440921,0.201278069549052,0.254258201473884),.UNSPECIFIED.);
#18=B_SPLINE_CURVE_WITH_KNOTS('',3,(#1651,#1652,#1653,#1654,#1655,#1656,
#1657,#1658,#1659,#1660,#1661,#1662,#1663,#1664),.UNSPECIFIED.,.F.,.F.,
(4,2,2,2,2,2,4),(-0.509152398176169,-0.508516409458571,-0.466105122747199,
-0.424519210728651,-0.362799536128216,-0.307238337299684,-0.254258204687915),
 .UNSPECIFIED.);
#19=B_SPLINE_CURVE_WITH_KNOTS('',3,(#1684,#1685,#1686,#1687,#1688,#1689,
#1690,#1691,#1692,#1693,#1694,#1695),.UNSPECIFIED.,.F.,.F.,(4,2,2,2,2,4),
(-0.000605678760836117,0.,0.0690185300655271,0.135303567368121,0.194618666509806,
0.247984348070231),.UNSPECIFIED.);
#20=B_SPLINE_CURVE_WITH_KNOTS('',3,(#1701,#1702,#1703,#1704,#1705,#1706,
#1707,#1708,#1709,#1710,#1711,#1712,#1713,#1714),.UNSPECIFIED.,.F.,.F.,
(4,2,2,2,2,2,4),(0.,0.0527344521616969,0.108490446478419,0.170550719909839,
0.208679560577154,0.246959414287781,0.24756326263897),.UNSPECIFIED.);
#21=B_SPLINE_CURVE_WITH_KNOTS('',3,(#1768,#1769,#1770,#1771,#1772,#1773,
#1774,#1775,#1776),.UNSPECIFIED.,.F.,.F.,(4,1,1,1,1,1,4),(-1.06135062190113,
-0.909729104486684,-0.758107587072236,-0.606486069657789,-0.454864552243342,
-0.151621517414447,0.),.UNSPECIFIED.);
#22=B_SPLINE_CURVE_WITH_KNOTS('',3,(#1779,#1780,#1781,#1782,#1783,#1784,
#1785,#1786,#1787),.UNSPECIFIED.,.F.,.F.,(4,1,1,1,1,1,4),(0.,0.151621517414447,
0.454864552243342,0.606486069657789,0.758107587072236,0.909729104486684,
1.06135062190113),.UNSPECIFIED.);
#23=B_SPLINE_CURVE_WITH_KNOTS('',3,(#1840,#1841,#1842,#1843,#1844,#1845,
#1846,#1847,#1848),.UNSPECIFIED.,.F.,.F.,(4,1,1,1,1,1,4),(-1.06135062190113,
-0.909729104486684,-0.758107587072236,-0.606486069657789,-0.454864552243342,
-0.151621517414447,0.),.UNSPECIFIED.);
#24=B_SPLINE_CURVE_WITH_KNOTS('',3,(#1850,#1851,#1852,#1853,#1854,#1855,
#1856,#1857,#1858),.UNSPECIFIED.,.F.,.F.,(4,1,1,1,1,1,4),(0.,0.151621517414447,
0.454864552243342,0.606486069657789,0.758107587072236,0.909729104486684,
1.06135062190113),.UNSPECIFIED.);
#25=B_SPLINE_CURVE_WITH_KNOTS('',3,(#1893,#1894,#1895,#1896,#1897,#1898),
 .UNSPECIFIED.,.F.,.F.,(4,2,4),(0.363578794851907,0.409401146354175,0.462133715218548),
 .UNSPECIFIED.);
#26=B_SPLINE_CURVE_WITH_KNOTS('',3,(#1902,#1903,#1904,#1905,#1906,#1907,
#1908,#1909),.UNSPECIFIED.,.F.,.F.,(4,2,2,4),(0.222471264144898,0.278353374778649,
0.334249148316452,0.349496919468385),.UNSPECIFIED.);
#27=B_SPLINE_CURVE_WITH_KNOTS('',3,(#1931,#1932,#1933,#1934,#1935,#1936,
#1937,#1938),.UNSPECIFIED.,.F.,.F.,(4,2,2,4),(0.541157975800298,0.556405746952232,
0.612301520490034,0.668183631123785),.UNSPECIFIED.);
#28=B_SPLINE_CURVE_WITH_KNOTS('',3,(#1941,#1942,#1943,#1944,#1945,#1946),
 .UNSPECIFIED.,.F.,.F.,(4,2,4),(0.462133715218548,0.51486628408292,0.560688635585188),
 .UNSPECIFIED.);
#29=B_SPLINE_CURVE_WITH_KNOTS('',3,(#1958,#1959,#1960,#1961,#1962,#1963),
 .UNSPECIFIED.,.F.,.F.,(4,2,4),(0.363578794851907,0.409401146354175,0.462133715218548),
 .UNSPECIFIED.);
#30=B_SPLINE_CURVE_WITH_KNOTS('',3,(#1967,#1968,#1969,#1970,#1971,#1972,
#1973,#1974),.UNSPECIFIED.,.F.,.F.,(4,2,2,4),(0.222471264144898,0.278353374778649,
0.334249148316452,0.349496919468385),.UNSPECIFIED.);
#31=B_SPLINE_CURVE_WITH_KNOTS('',3,(#1983,#1984,#1985,#1986,#1987,#1988,
#1989,#1990),.UNSPECIFIED.,.F.,.F.,(4,2,2,4),(0.541157975800298,0.556405746952232,
0.612301520490034,0.668183631123785),.UNSPECIFIED.);
#32=B_SPLINE_CURVE_WITH_KNOTS('',3,(#1993,#1994,#1995,#1996,#1997,#1998),
 .UNSPECIFIED.,.F.,.F.,(4,2,4),(0.462133715218548,0.51486628408292,0.560688635585188),
 .UNSPECIFIED.);
#33=ELLIPSE('',#1063,1.62634559672906,1.15);
#34=ELLIPSE('',#1064,1.62634559672906,1.15);
#35=ELLIPSE('',#1093,2.12132034355964,1.5);
#36=ELLIPSE('',#1094,2.12132034355964,1.5);
#37=ELLIPSE('',#1103,2.12132034355964,1.5);
#38=ELLIPSE('',#1105,2.12132034355964,1.5);
#39=ELLIPSE('',#1122,2.12132034355964,1.5);
#40=ELLIPSE('',#1123,2.12132034355964,1.5);
#41=ELLIPSE('',#1125,2.12132034355965,1.5);
#42=ELLIPSE('',#1127,2.12132034355964,1.5);
#43=CYLINDRICAL_SURFACE('',#1061,1.15);
#44=CYLINDRICAL_SURFACE('',#1072,2.6);
#45=CYLINDRICAL_SURFACE('',#1074,1.5);
#46=CYLINDRICAL_SURFACE('',#1084,1.5);
#47=CYLINDRICAL_SURFACE('',#1092,1.5);
#48=CYLINDRICAL_SURFACE('',#1095,1.5);
#49=CYLINDRICAL_SURFACE('',#1098,1.5);
#50=CYLINDRICAL_SURFACE('',#1102,1.5);
#51=CYLINDRICAL_SURFACE('',#1104,1.5);
#52=CYLINDRICAL_SURFACE('',#1117,1.5);
#53=CYLINDRICAL_SURFACE('',#1119,5.);
#54=CYLINDRICAL_SURFACE('',#1121,1.5);
#55=CYLINDRICAL_SURFACE('',#1124,1.5);
#56=CYLINDRICAL_SURFACE('',#1126,1.5);
#57=CYLINDRICAL_SURFACE('',#1128,1.5);
#58=CYLINDRICAL_SURFACE('',#1136,1.5);
#59=CYLINDRICAL_SURFACE('',#1141,1.5);
#60=CYLINDRICAL_SURFACE('',#1146,1.5);
#61=CYLINDRICAL_SURFACE('',#1147,1.5);
#62=CYLINDRICAL_SURFACE('',#1155,1.5);
#63=CYLINDRICAL_SURFACE('',#1156,1.5);
#64=CYLINDRICAL_SURFACE('',#1160,1.5);
#65=CYLINDRICAL_SURFACE('',#1161,1.5);
#66=CYLINDRICAL_SURFACE('',#1170,2.);
#67=CYLINDRICAL_SURFACE('',#1171,1.15);
#68=CYLINDRICAL_SURFACE('',#1176,2.);
#69=FACE_BOUND('',#296,.T.);
#70=FACE_BOUND('',#298,.T.);
#71=FACE_BOUND('',#301,.T.);
#72=FACE_BOUND('',#315,.T.);
#73=FACE_BOUND('',#356,.T.);
#74=LINE('',#1513,#143);
#75=LINE('',#1515,#144);
#76=LINE('',#1518,#145);
#77=LINE('',#1522,#146);
#78=LINE('',#1540,#147);
#79=LINE('',#1542,#148);
#80=LINE('',#1544,#149);
#81=LINE('',#1545,#150);
#82=LINE('',#1548,#151);
#83=LINE('',#1555,#152);
#84=LINE('',#1558,#153);
#85=LINE('',#1561,#154);
#86=LINE('',#1563,#155);
#87=LINE('',#1564,#156);
#88=LINE('',#1567,#157);
#89=LINE('',#1569,#158);
#90=LINE('',#1573,#159);
#91=LINE('',#1577,#160);
#92=LINE('',#1581,#161);
#93=LINE('',#1585,#162);
#94=LINE('',#1587,#163);
#95=LINE('',#1591,#164);
#96=LINE('',#1592,#165);
#97=LINE('',#1597,#166);
#98=LINE('',#1598,#167);
#99=LINE('',#1601,#168);
#100=LINE('',#1602,#169);
#101=LINE('',#1604,#170);
#102=LINE('',#1606,#171);
#103=LINE('',#1608,#172);
#104=LINE('',#1612,#173);
#105=LINE('',#1616,#174);
#106=LINE('',#1620,#175);
#107=LINE('',#1624,#176);
#108=LINE('',#1625,#177);
#109=LINE('',#1630,#178);
#110=LINE('',#1648,#179);
#111=LINE('',#1667,#180);
#112=LINE('',#1670,#181);
#113=LINE('',#1672,#182);
#114=LINE('',#1673,#183);
#115=LINE('',#1676,#184);
#116=LINE('',#1677,#185);
#117=LINE('',#1683,#186);
#118=LINE('',#1699,#187);
#119=LINE('',#1716,#188);
#120=LINE('',#1862,#189);
#121=LINE('',#1865,#190);
#122=LINE('',#1867,#191);
#123=LINE('',#1868,#192);
#124=LINE('',#1870,#193);
#125=LINE('',#1877,#194);
#126=LINE('',#1882,#195);
#127=LINE('',#1884,#196);
#128=LINE('',#1911,#197);
#129=LINE('',#1924,#198);
#130=LINE('',#1928,#199);
#131=LINE('',#1953,#200);
#132=LINE('',#1976,#201);
#133=LINE('',#1980,#202);
#134=LINE('',#2000,#203);
#135=LINE('',#2001,#204);
#136=LINE('',#2003,#205);
#137=LINE('',#2005,#206);
#138=LINE('',#2007,#207);
#139=LINE('',#2008,#208);
#140=LINE('',#2010,#209);
#141=LINE('',#2013,#210);
#142=LINE('',#2019,#211);
#143=VECTOR('',#1194,10.);
#144=VECTOR('',#1195,10.);
#145=VECTOR('',#1198,10.);
#146=VECTOR('',#1203,1.15);
#147=VECTOR('',#1222,10.);
#148=VECTOR('',#1223,10.);
#149=VECTOR('',#1224,10.);
#150=VECTOR('',#1225,10.);
#151=VECTOR('',#1228,2.6);
#152=VECTOR('',#1235,10.);
#153=VECTOR('',#1238,10.);
#154=VECTOR('',#1241,10.);
#155=VECTOR('',#1242,10.);
#156=VECTOR('',#1243,10.);
#157=VECTOR('',#1246,10.);
#158=VECTOR('',#1247,10.);
#159=VECTOR('',#1250,10.);
#160=VECTOR('',#1253,10.);
#161=VECTOR('',#1256,10.);
#162=VECTOR('',#1259,10.);
#163=VECTOR('',#1260,10.);
#164=VECTOR('',#1263,10.);
#165=VECTOR('',#1264,10.);
#166=VECTOR('',#1269,10.);
#167=VECTOR('',#1270,10.);
#168=VECTOR('',#1273,10.);
#169=VECTOR('',#1274,10.);
#170=VECTOR('',#1277,10.);
#171=VECTOR('',#1278,10.);
#172=VECTOR('',#1279,10.);
#173=VECTOR('',#1282,10.);
#174=VECTOR('',#1285,10.);
#175=VECTOR('',#1288,10.);
#176=VECTOR('',#1291,10.);
#177=VECTOR('',#1292,10.);
#178=VECTOR('',#1297,10.);
#179=VECTOR('',#1302,10.);
#180=VECTOR('',#1309,10.);
#181=VECTOR('',#1312,10.);
#182=VECTOR('',#1313,10.);
#183=VECTOR('',#1314,10.);
#184=VECTOR('',#1317,10.);
#185=VECTOR('',#1318,10.);
#186=VECTOR('',#1323,10.);
#187=VECTOR('',#1328,10.);
#188=VECTOR('',#1329,10.);
#189=VECTOR('',#1356,10.);
#190=VECTOR('',#1359,10.);
#191=VECTOR('',#1360,10.);
#192=VECTOR('',#1361,10.);
#193=VECTOR('',#1364,10.);
#194=VECTOR('',#1375,10.);
#195=VECTOR('',#1382,10.);
#196=VECTOR('',#1385,10.);
#197=VECTOR('',#1402,10.);
#198=VECTOR('',#1423,10.);
#199=VECTOR('',#1428,10.);
#200=VECTOR('',#1443,10.);
#201=VECTOR('',#1454,10.);
#202=VECTOR('',#1459,10.);
#203=VECTOR('',#1466,10.);
#204=VECTOR('',#1467,10.);
#205=VECTOR('',#1470,10.);
#206=VECTOR('',#1473,10.);
#207=VECTOR('',#1476,10.);
#208=VECTOR('',#1477,10.);
#209=VECTOR('',#1480,10.);
#210=VECTOR('',#1485,1.15);
#211=VECTOR('',#1496,10.);
#212=PLANE('',#1059);
#213=PLANE('',#1071);
#214=PLANE('',#1077);
#215=PLANE('',#1078);
#216=PLANE('',#1086);
#217=PLANE('',#1087);
#218=PLANE('',#1099);
#219=PLANE('',#1100);
#220=PLANE('',#1118);
#221=PLANE('',#1120);
#222=PLANE('',#1165);
#223=PLANE('',#1166);
#224=PLANE('',#1167);
#225=PLANE('',#1168);
#226=PLANE('',#1169);
#227=PLANE('',#1172);
#228=PLANE('',#1173);
#229=PLANE('',#1174);
#230=PLANE('',#1175);
#231=PLANE('',#1177);
#232=FACE_OUTER_BOUND('',#294,.T.);
#233=FACE_OUTER_BOUND('',#295,.T.);
#234=FACE_OUTER_BOUND('',#297,.T.);
#235=FACE_OUTER_BOUND('',#299,.T.);
#236=FACE_OUTER_BOUND('',#300,.T.);
#237=FACE_OUTER_BOUND('',#302,.T.);
#238=FACE_OUTER_BOUND('',#303,.T.);
#239=FACE_OUTER_BOUND('',#304,.T.);
#240=FACE_OUTER_BOUND('',#305,.T.);
#241=FACE_OUTER_BOUND('',#306,.T.);
#242=FACE_OUTER_BOUND('',#307,.T.);
#243=FACE_OUTER_BOUND('',#308,.T.);
#244=FACE_OUTER_BOUND('',#309,.T.);
#245=FACE_OUTER_BOUND('',#310,.T.);
#246=FACE_OUTER_BOUND('',#311,.T.);
#247=FACE_OUTER_BOUND('',#312,.T.);
#248=FACE_OUTER_BOUND('',#313,.T.);
#249=FACE_OUTER_BOUND('',#314,.T.);
#250=FACE_OUTER_BOUND('',#316,.T.);
#251=FACE_OUTER_BOUND('',#317,.T.);
#252=FACE_OUTER_BOUND('',#318,.T.);
#253=FACE_OUTER_BOUND('',#319,.T.);
#254=FACE_OUTER_BOUND('',#320,.T.);
#255=FACE_OUTER_BOUND('',#321,.T.);
#256=FACE_OUTER_BOUND('',#322,.T.);
#257=FACE_OUTER_BOUND('',#323,.T.);
#258=FACE_OUTER_BOUND('',#324,.T.);
#259=FACE_OUTER_BOUND('',#325,.T.);
#260=FACE_OUTER_BOUND('',#326,.T.);
#261=FACE_OUTER_BOUND('',#327,.T.);
#262=FACE_OUTER_BOUND('',#328,.T.);
#263=FACE_OUTER_BOUND('',#329,.T.);
#264=FACE_OUTER_BOUND('',#330,.T.);
#265=FACE_OUTER_BOUND('',#331,.T.);
#266=FACE_OUTER_BOUND('',#332,.T.);
#267=FACE_OUTER_BOUND('',#333,.T.);
#268=FACE_OUTER_BOUND('',#334,.T.);
#269=FACE_OUTER_BOUND('',#335,.T.);
#270=FACE_OUTER_BOUND('',#336,.T.);
#271=FACE_OUTER_BOUND('',#337,.T.);
#272=FACE_OUTER_BOUND('',#338,.T.);
#273=FACE_OUTER_BOUND('',#339,.T.);
#274=FACE_OUTER_BOUND('',#340,.T.);
#275=FACE_OUTER_BOUND('',#341,.T.);
#276=FACE_OUTER_BOUND('',#342,.T.);
#277=FACE_OUTER_BOUND('',#343,.T.);
#278=FACE_OUTER_BOUND('',#344,.T.);
#279=FACE_OUTER_BOUND('',#345,.T.);
#280=FACE_OUTER_BOUND('',#346,.T.);
#281=FACE_OUTER_BOUND('',#347,.T.);
#282=FACE_OUTER_BOUND('',#348,.T.);
#283=FACE_OUTER_BOUND('',#349,.T.);
#284=FACE_OUTER_BOUND('',#350,.T.);
#285=FACE_OUTER_BOUND('',#351,.T.);
#286=FACE_OUTER_BOUND('',#352,.T.);
#287=FACE_OUTER_BOUND('',#353,.T.);
#288=FACE_OUTER_BOUND('',#354,.T.);
#289=FACE_OUTER_BOUND('',#355,.T.);
#290=FACE_OUTER_BOUND('',#357,.T.);
#291=FACE_OUTER_BOUND('',#358,.T.);
#292=FACE_OUTER_BOUND('',#359,.T.);
#293=FACE_OUTER_BOUND('',#360,.T.);
#294=EDGE_LOOP('',(#657,#658,#659,#660,#661,#662));
#295=EDGE_LOOP('',(#663,#664,#665,#666));
#296=EDGE_LOOP('',(#667,#668));
#297=EDGE_LOOP('',(#669,#670,#671,#672,#673));
#298=EDGE_LOOP('',(#674,#675));
#299=EDGE_LOOP('',(#676,#677,#678,#679,#680,#681));
#300=EDGE_LOOP('',(#682,#683,#684,#685));
#301=EDGE_LOOP('',(#686,#687));
#302=EDGE_LOOP('',(#688,#689,#690,#691,#692));
#303=EDGE_LOOP('',(#693,#694,#695,#696));
#304=EDGE_LOOP('',(#697,#698,#699,#700));
#305=EDGE_LOOP('',(#701,#702,#703,#704,#705,#706,#707,#708,#709,#710,#711,
#712,#713,#714,#715,#716));
#306=EDGE_LOOP('',(#717,#718,#719,#720));
#307=EDGE_LOOP('',(#721,#722,#723,#724));
#308=EDGE_LOOP('',(#725,#726,#727,#728,#729,#730,#731,#732,#733,#734,#735,
#736,#737,#738,#739,#740));
#309=EDGE_LOOP('',(#741,#742,#743,#744));
#310=EDGE_LOOP('',(#745,#746,#747,#748));
#311=EDGE_LOOP('',(#749,#750,#751,#752));
#312=EDGE_LOOP('',(#753,#754,#755,#756));
#313=EDGE_LOOP('',(#757,#758,#759,#760));
#314=EDGE_LOOP('',(#761,#762,#763,#764));
#315=EDGE_LOOP('',(#765));
#316=EDGE_LOOP('',(#766,#767,#768,#769));
#317=EDGE_LOOP('',(#770,#771,#772,#773));
#318=EDGE_LOOP('',(#774,#775,#776));
#319=EDGE_LOOP('',(#777,#778,#779,#780));
#320=EDGE_LOOP('',(#781,#782,#783,#784));
#321=EDGE_LOOP('',(#785,#786,#787,#788));
#322=EDGE_LOOP('',(#789,#790,#791));
#323=EDGE_LOOP('',(#792,#793,#794,#795));
#324=EDGE_LOOP('',(#796,#797,#798,#799));
#325=EDGE_LOOP('',(#800,#801,#802,#803,#804,#805,#806,#807));
#326=EDGE_LOOP('',(#808,#809,#810,#811));
#327=EDGE_LOOP('',(#812,#813,#814,#815));
#328=EDGE_LOOP('',(#816,#817,#818,#819,#820,#821,#822));
#329=EDGE_LOOP('',(#823,#824,#825,#826,#827,#828,#829));
#330=EDGE_LOOP('',(#830,#831,#832,#833));
#331=EDGE_LOOP('',(#834,#835,#836,#837));
#332=EDGE_LOOP('',(#838,#839,#840,#841,#842));
#333=EDGE_LOOP('',(#843,#844,#845,#846));
#334=EDGE_LOOP('',(#847,#848,#849,#850));
#335=EDGE_LOOP('',(#851,#852,#853,#854));
#336=EDGE_LOOP('',(#855,#856,#857,#858));
#337=EDGE_LOOP('',(#859,#860,#861,#862));
#338=EDGE_LOOP('',(#863,#864,#865,#866));
#339=EDGE_LOOP('',(#867,#868,#869,#870,#871));
#340=EDGE_LOOP('',(#872,#873,#874,#875));
#341=EDGE_LOOP('',(#876,#877,#878,#879));
#342=EDGE_LOOP('',(#880,#881,#882,#883));
#343=EDGE_LOOP('',(#884,#885,#886,#887,#888));
#344=EDGE_LOOP('',(#889,#890,#891,#892));
#345=EDGE_LOOP('',(#893,#894,#895,#896));
#346=EDGE_LOOP('',(#897,#898,#899,#900,#901));
#347=EDGE_LOOP('',(#902,#903,#904,#905));
#348=EDGE_LOOP('',(#906,#907,#908,#909,#910,#911));
#349=EDGE_LOOP('',(#912,#913,#914,#915));
#350=EDGE_LOOP('',(#916,#917,#918,#919,#920,#921));
#351=EDGE_LOOP('',(#922,#923,#924,#925));
#352=EDGE_LOOP('',(#926,#927,#928,#929));
#353=EDGE_LOOP('',(#930,#931,#932,#933,#934));
#354=EDGE_LOOP('',(#935,#936,#937,#938));
#355=EDGE_LOOP('',(#939));
#356=EDGE_LOOP('',(#940));
#357=EDGE_LOOP('',(#941,#942,#943,#944));
#358=EDGE_LOOP('',(#945,#946,#947,#948));
#359=EDGE_LOOP('',(#949,#950,#951,#952));
#360=EDGE_LOOP('',(#953,#954,#955,#956));
#361=CIRCLE('',#1054,2.65);
#362=CIRCLE('',#1055,1.5);
#363=CIRCLE('',#1056,1.15);
#364=CIRCLE('',#1057,1.15);
#365=CIRCLE('',#1058,2.65);
#366=CIRCLE('',#1060,3.5);
#367=CIRCLE('',#1062,1.15);
#368=CIRCLE('',#1066,4.1);
#369=CIRCLE('',#1067,1.5);
#370=CIRCLE('',#1068,2.6);
#371=CIRCLE('',#1069,2.6);
#372=CIRCLE('',#1070,4.1);
#373=CIRCLE('',#1073,2.6);
#374=CIRCLE('',#1075,1.5);
#375=CIRCLE('',#1076,1.5);
#376=CIRCLE('',#1079,3.5);
#377=CIRCLE('',#1080,3.);
#378=CIRCLE('',#1081,3.);
#379=CIRCLE('',#1082,3.5);
#380=CIRCLE('',#1083,1.5);
#381=CIRCLE('',#1085,1.5);
#382=CIRCLE('',#1088,3.5);
#383=CIRCLE('',#1089,3.);
#384=CIRCLE('',#1090,3.);
#385=CIRCLE('',#1091,3.5);
#386=CIRCLE('',#1097,5.);
#387=CIRCLE('',#1101,1.15);
#388=CIRCLE('',#1107,5.);
#389=CIRCLE('',#1108,1.5);
#390=CIRCLE('',#1109,1.5);
#391=CIRCLE('',#1111,1.5);
#392=CIRCLE('',#1112,6.5);
#393=CIRCLE('',#1113,5.);
#394=CIRCLE('',#1114,1.5);
#395=CIRCLE('',#1116,5.);
#396=CIRCLE('',#1130,1.5);
#397=CIRCLE('',#1131,1.5);
#398=CIRCLE('',#1132,1.5);
#399=CIRCLE('',#1134,2.);
#400=CIRCLE('',#1135,1.5);
#401=CIRCLE('',#1138,1.5);
#402=CIRCLE('',#1139,1.5);
#403=CIRCLE('',#1140,1.5);
#404=CIRCLE('',#1143,1.5);
#405=CIRCLE('',#1144,1.5);
#406=CIRCLE('',#1145,1.5);
#407=CIRCLE('',#1148,1.5);
#408=CIRCLE('',#1150,2.);
#409=CIRCLE('',#1152,1.5);
#410=CIRCLE('',#1153,1.5);
#411=CIRCLE('',#1154,1.5);
#412=CIRCLE('',#1158,2.);
#413=CIRCLE('',#1159,1.5);
#414=CIRCLE('',#1162,1.5);
#415=CIRCLE('',#1164,2.);
#416=VERTEX_POINT('',#1501);
#417=VERTEX_POINT('',#1502);
#418=VERTEX_POINT('',#1504);
#419=VERTEX_POINT('',#1506);
#420=VERTEX_POINT('',#1511);
#421=VERTEX_POINT('',#1512);
#422=VERTEX_POINT('',#1514);
#423=VERTEX_POINT('',#1516);
#424=VERTEX_POINT('',#1520);
#425=VERTEX_POINT('',#1523);
#426=VERTEX_POINT('',#1524);
#427=VERTEX_POINT('',#1528);
#428=VERTEX_POINT('',#1529);
#429=VERTEX_POINT('',#1531);
#430=VERTEX_POINT('',#1533);
#431=VERTEX_POINT('',#1538);
#432=VERTEX_POINT('',#1539);
#433=VERTEX_POINT('',#1541);
#434=VERTEX_POINT('',#1543);
#435=VERTEX_POINT('',#1547);
#436=VERTEX_POINT('',#1551);
#437=VERTEX_POINT('',#1552);
#438=VERTEX_POINT('',#1554);
#439=VERTEX_POINT('',#1556);
#440=VERTEX_POINT('',#1560);
#441=VERTEX_POINT('',#1562);
#442=VERTEX_POINT('',#1566);
#443=VERTEX_POINT('',#1568);
#444=VERTEX_POINT('',#1570);
#445=VERTEX_POINT('',#1572);
#446=VERTEX_POINT('',#1574);
#447=VERTEX_POINT('',#1576);
#448=VERTEX_POINT('',#1578);
#449=VERTEX_POINT('',#1580);
#450=VERTEX_POINT('',#1582);
#451=VERTEX_POINT('',#1584);
#452=VERTEX_POINT('',#1586);
#453=VERTEX_POINT('',#1588);
#454=VERTEX_POINT('',#1590);
#455=VERTEX_POINT('',#1594);
#456=VERTEX_POINT('',#1595);
#457=VERTEX_POINT('',#1600);
#458=VERTEX_POINT('',#1605);
#459=VERTEX_POINT('',#1607);
#460=VERTEX_POINT('',#1609);
#461=VERTEX_POINT('',#1611);
#462=VERTEX_POINT('',#1613);
#463=VERTEX_POINT('',#1615);
#464=VERTEX_POINT('',#1617);
#465=VERTEX_POINT('',#1619);
#466=VERTEX_POINT('',#1621);
#467=VERTEX_POINT('',#1623);
#468=VERTEX_POINT('',#1627);
#469=VERTEX_POINT('',#1629);
#470=VERTEX_POINT('',#1633);
#471=VERTEX_POINT('',#1650);
#472=VERTEX_POINT('',#1669);
#473=VERTEX_POINT('',#1671);
#474=VERTEX_POINT('',#1675);
#475=VERTEX_POINT('',#1678);
#476=VERTEX_POINT('',#1681);
#477=VERTEX_POINT('',#1682);
#478=VERTEX_POINT('',#1698);
#479=VERTEX_POINT('',#1700);
#480=VERTEX_POINT('',#1715);
#481=VERTEX_POINT('',#1719);
#482=VERTEX_POINT('',#1767);
#483=VERTEX_POINT('',#1777);
#484=VERTEX_POINT('',#1789);
#485=VERTEX_POINT('',#1790);
#486=VERTEX_POINT('',#1839);
#487=VERTEX_POINT('',#1864);
#488=VERTEX_POINT('',#1866);
#489=VERTEX_POINT('',#1876);
#490=VERTEX_POINT('',#1880);
#491=VERTEX_POINT('',#1886);
#492=VERTEX_POINT('',#1891);
#493=VERTEX_POINT('',#1892);
#494=VERTEX_POINT('',#1899);
#495=VERTEX_POINT('',#1914);
#496=VERTEX_POINT('',#1920);
#497=VERTEX_POINT('',#1926);
#498=VERTEX_POINT('',#1930);
#499=VERTEX_POINT('',#1939);
#500=VERTEX_POINT('',#1948);
#501=VERTEX_POINT('',#1956);
#502=VERTEX_POINT('',#1957);
#503=VERTEX_POINT('',#1964);
#504=VERTEX_POINT('',#1978);
#505=VERTEX_POINT('',#1982);
#506=VERTEX_POINT('',#1991);
#507=EDGE_CURVE('',#416,#417,#361,.T.);
#508=EDGE_CURVE('',#417,#418,#362,.T.);
#509=EDGE_CURVE('',#418,#419,#363,.T.);
#510=EDGE_CURVE('',#419,#418,#364,.T.);
#511=EDGE_CURVE('',#417,#416,#365,.T.);
#512=EDGE_CURVE('',#420,#421,#74,.T.);
#513=EDGE_CURVE('',#422,#420,#75,.T.);
#514=EDGE_CURVE('',#423,#422,#366,.T.);
#515=EDGE_CURVE('',#421,#423,#76,.T.);
#516=EDGE_CURVE('',#424,#424,#367,.T.);
#517=EDGE_CURVE('',#424,#419,#77,.T.);
#518=EDGE_CURVE('',#425,#426,#33,.T.);
#519=EDGE_CURVE('',#426,#425,#34,.T.);
#520=EDGE_CURVE('',#427,#428,#368,.T.);
#521=EDGE_CURVE('',#428,#429,#369,.T.);
#522=EDGE_CURVE('',#429,#430,#370,.T.);
#523=EDGE_CURVE('',#430,#429,#371,.T.);
#524=EDGE_CURVE('',#428,#427,#372,.T.);
#525=EDGE_CURVE('',#431,#432,#78,.T.);
#526=EDGE_CURVE('',#433,#431,#79,.T.);
#527=EDGE_CURVE('',#434,#433,#80,.T.);
#528=EDGE_CURVE('',#432,#434,#81,.T.);
#529=EDGE_CURVE('',#430,#435,#82,.T.);
#530=EDGE_CURVE('',#435,#435,#373,.T.);
#531=EDGE_CURVE('',#436,#437,#374,.T.);
#532=EDGE_CURVE('',#437,#438,#83,.T.);
#533=EDGE_CURVE('',#438,#439,#375,.T.);
#534=EDGE_CURVE('',#439,#436,#84,.T.);
#535=EDGE_CURVE('',#440,#439,#85,.T.);
#536=EDGE_CURVE('',#441,#440,#86,.T.);
#537=EDGE_CURVE('',#436,#441,#87,.T.);
#538=EDGE_CURVE('',#438,#442,#88,.T.);
#539=EDGE_CURVE('',#442,#443,#89,.T.);
#540=EDGE_CURVE('',#444,#443,#376,.T.);
#541=EDGE_CURVE('',#445,#444,#90,.T.);
#542=EDGE_CURVE('',#446,#445,#377,.T.);
#543=EDGE_CURVE('',#447,#446,#91,.T.);
#544=EDGE_CURVE('',#448,#447,#378,.T.);
#545=EDGE_CURVE('',#449,#448,#92,.T.);
#546=EDGE_CURVE('',#450,#449,#379,.T.);
#547=EDGE_CURVE('',#450,#451,#93,.T.);
#548=EDGE_CURVE('',#451,#452,#94,.T.);
#549=EDGE_CURVE('',#453,#452,#380,.T.);
#550=EDGE_CURVE('',#453,#454,#95,.T.);
#551=EDGE_CURVE('',#440,#454,#96,.T.);
#552=EDGE_CURVE('',#455,#456,#381,.T.);
#553=EDGE_CURVE('',#456,#453,#97,.T.);
#554=EDGE_CURVE('',#452,#455,#98,.T.);
#555=EDGE_CURVE('',#457,#456,#99,.T.);
#556=EDGE_CURVE('',#454,#457,#100,.T.);
#557=EDGE_CURVE('',#457,#441,#101,.T.);
#558=EDGE_CURVE('',#455,#458,#102,.T.);
#559=EDGE_CURVE('',#458,#459,#103,.T.);
#560=EDGE_CURVE('',#460,#459,#382,.T.);
#561=EDGE_CURVE('',#461,#460,#104,.T.);
#562=EDGE_CURVE('',#462,#461,#383,.T.);
#563=EDGE_CURVE('',#463,#462,#105,.T.);
#564=EDGE_CURVE('',#464,#463,#384,.T.);
#565=EDGE_CURVE('',#465,#464,#106,.T.);
#566=EDGE_CURVE('',#466,#465,#385,.T.);
#567=EDGE_CURVE('',#466,#467,#107,.T.);
#568=EDGE_CURVE('',#467,#437,#108,.T.);
#569=EDGE_CURVE('',#421,#468,#35,.T.);
#570=EDGE_CURVE('',#468,#469,#109,.T.);
#571=EDGE_CURVE('',#420,#469,#36,.T.);
#572=EDGE_CURVE('',#423,#470,#17,.T.);
#573=EDGE_CURVE('',#470,#468,#110,.T.);
#574=EDGE_CURVE('',#422,#471,#18,.T.);
#575=EDGE_CURVE('',#471,#470,#386,.T.);
#576=EDGE_CURVE('',#469,#471,#111,.T.);
#577=EDGE_CURVE('',#472,#469,#112,.T.);
#578=EDGE_CURVE('',#473,#472,#113,.T.);
#579=EDGE_CURVE('',#473,#471,#114,.T.);
#580=EDGE_CURVE('',#474,#468,#115,.T.);
#581=EDGE_CURVE('',#472,#474,#116,.T.);
#582=EDGE_CURVE('',#475,#475,#387,.T.);
#583=EDGE_CURVE('',#476,#477,#117,.T.);
#584=EDGE_CURVE('',#476,#473,#19,.T.);
#585=EDGE_CURVE('',#472,#477,#37,.T.);
#586=EDGE_CURVE('',#474,#478,#118,.T.);
#587=EDGE_CURVE('',#478,#479,#20,.T.);
#588=EDGE_CURVE('',#480,#479,#119,.T.);
#589=EDGE_CURVE('',#474,#480,#38,.T.);
#590=EDGE_CURVE('',#478,#481,#388,.T.);
#591=EDGE_CURVE('',#481,#479,#389,.T.);
#592=EDGE_CURVE('',#481,#482,#21,.T.);
#593=EDGE_CURVE('',#482,#483,#390,.T.);
#594=EDGE_CURVE('',#483,#479,#22,.T.);
#595=EDGE_CURVE('',#484,#485,#391,.T.);
#596=EDGE_CURVE('',#485,#483,#392,.T.);
#597=EDGE_CURVE('',#482,#484,#393,.T.);
#598=EDGE_CURVE('',#484,#486,#23,.T.);
#599=EDGE_CURVE('',#486,#476,#394,.T.);
#600=EDGE_CURVE('',#476,#485,#24,.T.);
#601=EDGE_CURVE('',#486,#473,#395,.T.);
#602=EDGE_CURVE('',#480,#477,#120,.T.);
#603=EDGE_CURVE('',#487,#480,#121,.T.);
#604=EDGE_CURVE('',#488,#487,#122,.T.);
#605=EDGE_CURVE('',#477,#488,#123,.T.);
#606=EDGE_CURVE('',#478,#470,#124,.T.);
#607=EDGE_CURVE('',#487,#454,#39,.T.);
#608=EDGE_CURVE('',#457,#488,#40,.T.);
#609=EDGE_CURVE('',#483,#489,#125,.T.);
#610=EDGE_CURVE('',#489,#440,#41,.T.);
#611=EDGE_CURVE('',#490,#441,#42,.T.);
#612=EDGE_CURVE('',#490,#485,#126,.T.);
#613=EDGE_CURVE('',#489,#490,#127,.T.);
#614=EDGE_CURVE('',#491,#445,#396,.T.);
#615=EDGE_CURVE('',#431,#491,#397,.F.);
#616=EDGE_CURVE('',#446,#431,#398,.T.);
#617=EDGE_CURVE('',#492,#493,#25,.T.);
#618=EDGE_CURVE('',#493,#494,#399,.T.);
#619=EDGE_CURVE('',#494,#444,#400,.T.);
#620=EDGE_CURVE('',#443,#492,#26,.T.);
#621=EDGE_CURVE('',#494,#491,#128,.T.);
#622=EDGE_CURVE('',#432,#447,#401,.T.);
#623=EDGE_CURVE('',#495,#432,#402,.F.);
#624=EDGE_CURVE('',#448,#495,#403,.T.);
#625=EDGE_CURVE('',#433,#463,#404,.T.);
#626=EDGE_CURVE('',#496,#433,#405,.F.);
#627=EDGE_CURVE('',#464,#496,#406,.T.);
#628=EDGE_CURVE('',#491,#496,#129,.T.);
#629=EDGE_CURVE('',#497,#465,#407,.T.);
#630=EDGE_CURVE('',#496,#497,#130,.T.);
#631=EDGE_CURVE('',#498,#466,#27,.T.);
#632=EDGE_CURVE('',#497,#499,#408,.T.);
#633=EDGE_CURVE('',#499,#498,#28,.T.);
#634=EDGE_CURVE('',#500,#461,#409,.T.);
#635=EDGE_CURVE('',#434,#500,#410,.F.);
#636=EDGE_CURVE('',#462,#434,#411,.T.);
#637=EDGE_CURVE('',#500,#495,#131,.T.);
#638=EDGE_CURVE('',#501,#502,#29,.T.);
#639=EDGE_CURVE('',#502,#503,#412,.T.);
#640=EDGE_CURVE('',#503,#460,#413,.T.);
#641=EDGE_CURVE('',#459,#501,#30,.T.);
#642=EDGE_CURVE('',#503,#500,#132,.T.);
#643=EDGE_CURVE('',#504,#449,#414,.T.);
#644=EDGE_CURVE('',#495,#504,#133,.T.);
#645=EDGE_CURVE('',#505,#450,#31,.T.);
#646=EDGE_CURVE('',#504,#506,#415,.T.);
#647=EDGE_CURVE('',#506,#505,#32,.T.);
#648=EDGE_CURVE('',#492,#498,#134,.T.);
#649=EDGE_CURVE('',#493,#499,#135,.T.);
#650=EDGE_CURVE('',#442,#467,#136,.T.);
#651=EDGE_CURVE('',#504,#503,#137,.T.);
#652=EDGE_CURVE('',#505,#501,#138,.T.);
#653=EDGE_CURVE('',#451,#458,#139,.T.);
#654=EDGE_CURVE('',#506,#502,#140,.T.);
#655=EDGE_CURVE('',#475,#426,#141,.T.);
#656=EDGE_CURVE('',#494,#497,#142,.T.);
#657=ORIENTED_EDGE('',*,*,#507,.T.);
#658=ORIENTED_EDGE('',*,*,#508,.T.);
#659=ORIENTED_EDGE('',*,*,#509,.T.);
#660=ORIENTED_EDGE('',*,*,#510,.T.);
#661=ORIENTED_EDGE('',*,*,#508,.F.);
#662=ORIENTED_EDGE('',*,*,#511,.T.);
#663=ORIENTED_EDGE('',*,*,#512,.F.);
#664=ORIENTED_EDGE('',*,*,#513,.F.);
#665=ORIENTED_EDGE('',*,*,#514,.F.);
#666=ORIENTED_EDGE('',*,*,#515,.F.);
#667=ORIENTED_EDGE('',*,*,#507,.F.);
#668=ORIENTED_EDGE('',*,*,#511,.F.);
#669=ORIENTED_EDGE('',*,*,#516,.F.);
#670=ORIENTED_EDGE('',*,*,#517,.T.);
#671=ORIENTED_EDGE('',*,*,#509,.F.);
#672=ORIENTED_EDGE('',*,*,#510,.F.);
#673=ORIENTED_EDGE('',*,*,#517,.F.);
#674=ORIENTED_EDGE('',*,*,#518,.T.);
#675=ORIENTED_EDGE('',*,*,#519,.T.);
#676=ORIENTED_EDGE('',*,*,#520,.T.);
#677=ORIENTED_EDGE('',*,*,#521,.T.);
#678=ORIENTED_EDGE('',*,*,#522,.T.);
#679=ORIENTED_EDGE('',*,*,#523,.T.);
#680=ORIENTED_EDGE('',*,*,#521,.F.);
#681=ORIENTED_EDGE('',*,*,#524,.T.);
#682=ORIENTED_EDGE('',*,*,#525,.F.);
#683=ORIENTED_EDGE('',*,*,#526,.F.);
#684=ORIENTED_EDGE('',*,*,#527,.F.);
#685=ORIENTED_EDGE('',*,*,#528,.F.);
#686=ORIENTED_EDGE('',*,*,#520,.F.);
#687=ORIENTED_EDGE('',*,*,#524,.F.);
#688=ORIENTED_EDGE('',*,*,#523,.F.);
#689=ORIENTED_EDGE('',*,*,#529,.T.);
#690=ORIENTED_EDGE('',*,*,#530,.T.);
#691=ORIENTED_EDGE('',*,*,#529,.F.);
#692=ORIENTED_EDGE('',*,*,#522,.F.);
#693=ORIENTED_EDGE('',*,*,#531,.T.);
#694=ORIENTED_EDGE('',*,*,#532,.T.);
#695=ORIENTED_EDGE('',*,*,#533,.T.);
#696=ORIENTED_EDGE('',*,*,#534,.T.);
#697=ORIENTED_EDGE('',*,*,#534,.F.);
#698=ORIENTED_EDGE('',*,*,#535,.F.);
#699=ORIENTED_EDGE('',*,*,#536,.F.);
#700=ORIENTED_EDGE('',*,*,#537,.F.);
#701=ORIENTED_EDGE('',*,*,#533,.F.);
#702=ORIENTED_EDGE('',*,*,#538,.T.);
#703=ORIENTED_EDGE('',*,*,#539,.T.);
#704=ORIENTED_EDGE('',*,*,#540,.F.);
#705=ORIENTED_EDGE('',*,*,#541,.F.);
#706=ORIENTED_EDGE('',*,*,#542,.F.);
#707=ORIENTED_EDGE('',*,*,#543,.F.);
#708=ORIENTED_EDGE('',*,*,#544,.F.);
#709=ORIENTED_EDGE('',*,*,#545,.F.);
#710=ORIENTED_EDGE('',*,*,#546,.F.);
#711=ORIENTED_EDGE('',*,*,#547,.T.);
#712=ORIENTED_EDGE('',*,*,#548,.T.);
#713=ORIENTED_EDGE('',*,*,#549,.F.);
#714=ORIENTED_EDGE('',*,*,#550,.T.);
#715=ORIENTED_EDGE('',*,*,#551,.F.);
#716=ORIENTED_EDGE('',*,*,#535,.T.);
#717=ORIENTED_EDGE('',*,*,#552,.T.);
#718=ORIENTED_EDGE('',*,*,#553,.T.);
#719=ORIENTED_EDGE('',*,*,#549,.T.);
#720=ORIENTED_EDGE('',*,*,#554,.T.);
#721=ORIENTED_EDGE('',*,*,#553,.F.);
#722=ORIENTED_EDGE('',*,*,#555,.F.);
#723=ORIENTED_EDGE('',*,*,#556,.F.);
#724=ORIENTED_EDGE('',*,*,#550,.F.);
#725=ORIENTED_EDGE('',*,*,#531,.F.);
#726=ORIENTED_EDGE('',*,*,#537,.T.);
#727=ORIENTED_EDGE('',*,*,#557,.F.);
#728=ORIENTED_EDGE('',*,*,#555,.T.);
#729=ORIENTED_EDGE('',*,*,#552,.F.);
#730=ORIENTED_EDGE('',*,*,#558,.T.);
#731=ORIENTED_EDGE('',*,*,#559,.T.);
#732=ORIENTED_EDGE('',*,*,#560,.F.);
#733=ORIENTED_EDGE('',*,*,#561,.F.);
#734=ORIENTED_EDGE('',*,*,#562,.F.);
#735=ORIENTED_EDGE('',*,*,#563,.F.);
#736=ORIENTED_EDGE('',*,*,#564,.F.);
#737=ORIENTED_EDGE('',*,*,#565,.F.);
#738=ORIENTED_EDGE('',*,*,#566,.F.);
#739=ORIENTED_EDGE('',*,*,#567,.T.);
#740=ORIENTED_EDGE('',*,*,#568,.T.);
#741=ORIENTED_EDGE('',*,*,#512,.T.);
#742=ORIENTED_EDGE('',*,*,#569,.T.);
#743=ORIENTED_EDGE('',*,*,#570,.T.);
#744=ORIENTED_EDGE('',*,*,#571,.F.);
#745=ORIENTED_EDGE('',*,*,#515,.T.);
#746=ORIENTED_EDGE('',*,*,#572,.T.);
#747=ORIENTED_EDGE('',*,*,#573,.T.);
#748=ORIENTED_EDGE('',*,*,#569,.F.);
#749=ORIENTED_EDGE('',*,*,#514,.T.);
#750=ORIENTED_EDGE('',*,*,#574,.T.);
#751=ORIENTED_EDGE('',*,*,#575,.T.);
#752=ORIENTED_EDGE('',*,*,#572,.F.);
#753=ORIENTED_EDGE('',*,*,#576,.T.);
#754=ORIENTED_EDGE('',*,*,#574,.F.);
#755=ORIENTED_EDGE('',*,*,#513,.T.);
#756=ORIENTED_EDGE('',*,*,#571,.T.);
#757=ORIENTED_EDGE('',*,*,#576,.F.);
#758=ORIENTED_EDGE('',*,*,#577,.F.);
#759=ORIENTED_EDGE('',*,*,#578,.F.);
#760=ORIENTED_EDGE('',*,*,#579,.T.);
#761=ORIENTED_EDGE('',*,*,#570,.F.);
#762=ORIENTED_EDGE('',*,*,#580,.F.);
#763=ORIENTED_EDGE('',*,*,#581,.F.);
#764=ORIENTED_EDGE('',*,*,#577,.T.);
#765=ORIENTED_EDGE('',*,*,#582,.T.);
#766=ORIENTED_EDGE('',*,*,#583,.F.);
#767=ORIENTED_EDGE('',*,*,#584,.T.);
#768=ORIENTED_EDGE('',*,*,#578,.T.);
#769=ORIENTED_EDGE('',*,*,#585,.T.);
#770=ORIENTED_EDGE('',*,*,#586,.T.);
#771=ORIENTED_EDGE('',*,*,#587,.T.);
#772=ORIENTED_EDGE('',*,*,#588,.F.);
#773=ORIENTED_EDGE('',*,*,#589,.F.);
#774=ORIENTED_EDGE('',*,*,#587,.F.);
#775=ORIENTED_EDGE('',*,*,#590,.T.);
#776=ORIENTED_EDGE('',*,*,#591,.T.);
#777=ORIENTED_EDGE('',*,*,#591,.F.);
#778=ORIENTED_EDGE('',*,*,#592,.T.);
#779=ORIENTED_EDGE('',*,*,#593,.T.);
#780=ORIENTED_EDGE('',*,*,#594,.T.);
#781=ORIENTED_EDGE('',*,*,#595,.T.);
#782=ORIENTED_EDGE('',*,*,#596,.T.);
#783=ORIENTED_EDGE('',*,*,#593,.F.);
#784=ORIENTED_EDGE('',*,*,#597,.T.);
#785=ORIENTED_EDGE('',*,*,#595,.F.);
#786=ORIENTED_EDGE('',*,*,#598,.T.);
#787=ORIENTED_EDGE('',*,*,#599,.T.);
#788=ORIENTED_EDGE('',*,*,#600,.T.);
#789=ORIENTED_EDGE('',*,*,#599,.F.);
#790=ORIENTED_EDGE('',*,*,#601,.T.);
#791=ORIENTED_EDGE('',*,*,#584,.F.);
#792=ORIENTED_EDGE('',*,*,#581,.T.);
#793=ORIENTED_EDGE('',*,*,#589,.T.);
#794=ORIENTED_EDGE('',*,*,#602,.T.);
#795=ORIENTED_EDGE('',*,*,#585,.F.);
#796=ORIENTED_EDGE('',*,*,#602,.F.);
#797=ORIENTED_EDGE('',*,*,#603,.F.);
#798=ORIENTED_EDGE('',*,*,#604,.F.);
#799=ORIENTED_EDGE('',*,*,#605,.F.);
#800=ORIENTED_EDGE('',*,*,#575,.F.);
#801=ORIENTED_EDGE('',*,*,#579,.F.);
#802=ORIENTED_EDGE('',*,*,#601,.F.);
#803=ORIENTED_EDGE('',*,*,#598,.F.);
#804=ORIENTED_EDGE('',*,*,#597,.F.);
#805=ORIENTED_EDGE('',*,*,#592,.F.);
#806=ORIENTED_EDGE('',*,*,#590,.F.);
#807=ORIENTED_EDGE('',*,*,#606,.T.);
#808=ORIENTED_EDGE('',*,*,#573,.F.);
#809=ORIENTED_EDGE('',*,*,#606,.F.);
#810=ORIENTED_EDGE('',*,*,#586,.F.);
#811=ORIENTED_EDGE('',*,*,#580,.T.);
#812=ORIENTED_EDGE('',*,*,#604,.T.);
#813=ORIENTED_EDGE('',*,*,#607,.T.);
#814=ORIENTED_EDGE('',*,*,#556,.T.);
#815=ORIENTED_EDGE('',*,*,#608,.T.);
#816=ORIENTED_EDGE('',*,*,#594,.F.);
#817=ORIENTED_EDGE('',*,*,#609,.T.);
#818=ORIENTED_EDGE('',*,*,#610,.T.);
#819=ORIENTED_EDGE('',*,*,#551,.T.);
#820=ORIENTED_EDGE('',*,*,#607,.F.);
#821=ORIENTED_EDGE('',*,*,#603,.T.);
#822=ORIENTED_EDGE('',*,*,#588,.T.);
#823=ORIENTED_EDGE('',*,*,#600,.F.);
#824=ORIENTED_EDGE('',*,*,#583,.T.);
#825=ORIENTED_EDGE('',*,*,#605,.T.);
#826=ORIENTED_EDGE('',*,*,#608,.F.);
#827=ORIENTED_EDGE('',*,*,#557,.T.);
#828=ORIENTED_EDGE('',*,*,#611,.F.);
#829=ORIENTED_EDGE('',*,*,#612,.T.);
#830=ORIENTED_EDGE('',*,*,#536,.T.);
#831=ORIENTED_EDGE('',*,*,#610,.F.);
#832=ORIENTED_EDGE('',*,*,#613,.T.);
#833=ORIENTED_EDGE('',*,*,#611,.T.);
#834=ORIENTED_EDGE('',*,*,#542,.T.);
#835=ORIENTED_EDGE('',*,*,#614,.F.);
#836=ORIENTED_EDGE('',*,*,#615,.F.);
#837=ORIENTED_EDGE('',*,*,#616,.F.);
#838=ORIENTED_EDGE('',*,*,#617,.T.);
#839=ORIENTED_EDGE('',*,*,#618,.T.);
#840=ORIENTED_EDGE('',*,*,#619,.T.);
#841=ORIENTED_EDGE('',*,*,#540,.T.);
#842=ORIENTED_EDGE('',*,*,#620,.T.);
#843=ORIENTED_EDGE('',*,*,#614,.T.);
#844=ORIENTED_EDGE('',*,*,#541,.T.);
#845=ORIENTED_EDGE('',*,*,#619,.F.);
#846=ORIENTED_EDGE('',*,*,#621,.T.);
#847=ORIENTED_EDGE('',*,*,#544,.T.);
#848=ORIENTED_EDGE('',*,*,#622,.F.);
#849=ORIENTED_EDGE('',*,*,#623,.F.);
#850=ORIENTED_EDGE('',*,*,#624,.F.);
#851=ORIENTED_EDGE('',*,*,#622,.T.);
#852=ORIENTED_EDGE('',*,*,#543,.T.);
#853=ORIENTED_EDGE('',*,*,#616,.T.);
#854=ORIENTED_EDGE('',*,*,#525,.T.);
#855=ORIENTED_EDGE('',*,*,#625,.F.);
#856=ORIENTED_EDGE('',*,*,#626,.F.);
#857=ORIENTED_EDGE('',*,*,#627,.F.);
#858=ORIENTED_EDGE('',*,*,#564,.T.);
#859=ORIENTED_EDGE('',*,*,#626,.T.);
#860=ORIENTED_EDGE('',*,*,#526,.T.);
#861=ORIENTED_EDGE('',*,*,#615,.T.);
#862=ORIENTED_EDGE('',*,*,#628,.T.);
#863=ORIENTED_EDGE('',*,*,#629,.T.);
#864=ORIENTED_EDGE('',*,*,#565,.T.);
#865=ORIENTED_EDGE('',*,*,#627,.T.);
#866=ORIENTED_EDGE('',*,*,#630,.T.);
#867=ORIENTED_EDGE('',*,*,#631,.T.);
#868=ORIENTED_EDGE('',*,*,#566,.T.);
#869=ORIENTED_EDGE('',*,*,#629,.F.);
#870=ORIENTED_EDGE('',*,*,#632,.T.);
#871=ORIENTED_EDGE('',*,*,#633,.T.);
#872=ORIENTED_EDGE('',*,*,#634,.F.);
#873=ORIENTED_EDGE('',*,*,#635,.F.);
#874=ORIENTED_EDGE('',*,*,#636,.F.);
#875=ORIENTED_EDGE('',*,*,#562,.T.);
#876=ORIENTED_EDGE('',*,*,#635,.T.);
#877=ORIENTED_EDGE('',*,*,#637,.T.);
#878=ORIENTED_EDGE('',*,*,#623,.T.);
#879=ORIENTED_EDGE('',*,*,#528,.T.);
#880=ORIENTED_EDGE('',*,*,#625,.T.);
#881=ORIENTED_EDGE('',*,*,#563,.T.);
#882=ORIENTED_EDGE('',*,*,#636,.T.);
#883=ORIENTED_EDGE('',*,*,#527,.T.);
#884=ORIENTED_EDGE('',*,*,#638,.T.);
#885=ORIENTED_EDGE('',*,*,#639,.T.);
#886=ORIENTED_EDGE('',*,*,#640,.T.);
#887=ORIENTED_EDGE('',*,*,#560,.T.);
#888=ORIENTED_EDGE('',*,*,#641,.T.);
#889=ORIENTED_EDGE('',*,*,#634,.T.);
#890=ORIENTED_EDGE('',*,*,#561,.T.);
#891=ORIENTED_EDGE('',*,*,#640,.F.);
#892=ORIENTED_EDGE('',*,*,#642,.T.);
#893=ORIENTED_EDGE('',*,*,#643,.T.);
#894=ORIENTED_EDGE('',*,*,#545,.T.);
#895=ORIENTED_EDGE('',*,*,#624,.T.);
#896=ORIENTED_EDGE('',*,*,#644,.T.);
#897=ORIENTED_EDGE('',*,*,#645,.T.);
#898=ORIENTED_EDGE('',*,*,#546,.T.);
#899=ORIENTED_EDGE('',*,*,#643,.F.);
#900=ORIENTED_EDGE('',*,*,#646,.T.);
#901=ORIENTED_EDGE('',*,*,#647,.T.);
#902=ORIENTED_EDGE('',*,*,#617,.F.);
#903=ORIENTED_EDGE('',*,*,#648,.T.);
#904=ORIENTED_EDGE('',*,*,#633,.F.);
#905=ORIENTED_EDGE('',*,*,#649,.F.);
#906=ORIENTED_EDGE('',*,*,#620,.F.);
#907=ORIENTED_EDGE('',*,*,#539,.F.);
#908=ORIENTED_EDGE('',*,*,#650,.T.);
#909=ORIENTED_EDGE('',*,*,#567,.F.);
#910=ORIENTED_EDGE('',*,*,#631,.F.);
#911=ORIENTED_EDGE('',*,*,#648,.F.);
#912=ORIENTED_EDGE('',*,*,#644,.F.);
#913=ORIENTED_EDGE('',*,*,#637,.F.);
#914=ORIENTED_EDGE('',*,*,#642,.F.);
#915=ORIENTED_EDGE('',*,*,#651,.F.);
#916=ORIENTED_EDGE('',*,*,#645,.F.);
#917=ORIENTED_EDGE('',*,*,#652,.T.);
#918=ORIENTED_EDGE('',*,*,#641,.F.);
#919=ORIENTED_EDGE('',*,*,#559,.F.);
#920=ORIENTED_EDGE('',*,*,#653,.F.);
#921=ORIENTED_EDGE('',*,*,#547,.F.);
#922=ORIENTED_EDGE('',*,*,#647,.F.);
#923=ORIENTED_EDGE('',*,*,#654,.T.);
#924=ORIENTED_EDGE('',*,*,#638,.F.);
#925=ORIENTED_EDGE('',*,*,#652,.F.);
#926=ORIENTED_EDGE('',*,*,#646,.F.);
#927=ORIENTED_EDGE('',*,*,#651,.T.);
#928=ORIENTED_EDGE('',*,*,#639,.F.);
#929=ORIENTED_EDGE('',*,*,#654,.F.);
#930=ORIENTED_EDGE('',*,*,#582,.F.);
#931=ORIENTED_EDGE('',*,*,#655,.T.);
#932=ORIENTED_EDGE('',*,*,#518,.F.);
#933=ORIENTED_EDGE('',*,*,#519,.F.);
#934=ORIENTED_EDGE('',*,*,#655,.F.);
#935=ORIENTED_EDGE('',*,*,#596,.F.);
#936=ORIENTED_EDGE('',*,*,#612,.F.);
#937=ORIENTED_EDGE('',*,*,#613,.F.);
#938=ORIENTED_EDGE('',*,*,#609,.F.);
#939=ORIENTED_EDGE('',*,*,#530,.F.);
#940=ORIENTED_EDGE('',*,*,#516,.T.);
#941=ORIENTED_EDGE('',*,*,#554,.F.);
#942=ORIENTED_EDGE('',*,*,#548,.F.);
#943=ORIENTED_EDGE('',*,*,#653,.T.);
#944=ORIENTED_EDGE('',*,*,#558,.F.);
#945=ORIENTED_EDGE('',*,*,#532,.F.);
#946=ORIENTED_EDGE('',*,*,#568,.F.);
#947=ORIENTED_EDGE('',*,*,#650,.F.);
#948=ORIENTED_EDGE('',*,*,#538,.F.);
#949=ORIENTED_EDGE('',*,*,#618,.F.);
#950=ORIENTED_EDGE('',*,*,#649,.T.);
#951=ORIENTED_EDGE('',*,*,#632,.F.);
#952=ORIENTED_EDGE('',*,*,#656,.F.);
#953=ORIENTED_EDGE('',*,*,#621,.F.);
#954=ORIENTED_EDGE('',*,*,#656,.T.);
#955=ORIENTED_EDGE('',*,*,#630,.F.);
#956=ORIENTED_EDGE('',*,*,#628,.F.);
#957=TOROIDAL_SURFACE('',#1053,2.65,1.5);
#958=TOROIDAL_SURFACE('',#1065,4.1,1.5);
#959=TOROIDAL_SURFACE('',#1096,3.5,1.5);
#960=TOROIDAL_SURFACE('',#1106,6.5,1.5);
#961=TOROIDAL_SURFACE('',#1110,6.5,1.5);
#962=TOROIDAL_SURFACE('',#1115,6.5,1.5);
#963=TOROIDAL_SURFACE('',#1129,3.,1.5);
#964=TOROIDAL_SURFACE('',#1133,3.5,1.5);
#965=TOROIDAL_SURFACE('',#1137,3.,1.5);
#966=TOROIDAL_SURFACE('',#1142,3.,1.5);
#967=TOROIDAL_SURFACE('',#1149,3.5,1.5);
#968=TOROIDAL_SURFACE('',#1151,3.,1.5);
#969=TOROIDAL_SURFACE('',#1157,3.5,1.5);
#970=TOROIDAL_SURFACE('',#1163,3.5,1.5);
#971=ADVANCED_FACE('',(#232),#957,.T.);
#972=ADVANCED_FACE('',(#233,#69),#212,.F.);
#973=ADVANCED_FACE('',(#234,#70),#43,.F.);
#974=ADVANCED_FACE('',(#235),#958,.T.);
#975=ADVANCED_FACE('',(#236,#71),#213,.T.);
#976=ADVANCED_FACE('',(#237),#44,.F.);
#977=ADVANCED_FACE('',(#238),#45,.T.);
#978=ADVANCED_FACE('',(#239),#214,.T.);
#979=ADVANCED_FACE('',(#240),#215,.F.);
#980=ADVANCED_FACE('',(#241),#46,.T.);
#981=ADVANCED_FACE('',(#242),#216,.T.);
#982=ADVANCED_FACE('',(#243),#217,.T.);
#983=ADVANCED_FACE('',(#244),#47,.T.);
#984=ADVANCED_FACE('',(#245),#48,.T.);
#985=ADVANCED_FACE('',(#246),#959,.T.);
#986=ADVANCED_FACE('',(#247),#49,.T.);
#987=ADVANCED_FACE('',(#248),#218,.T.);
#988=ADVANCED_FACE('',(#249,#72),#219,.T.);
#989=ADVANCED_FACE('',(#250),#50,.F.);
#990=ADVANCED_FACE('',(#251),#51,.F.);
#991=ADVANCED_FACE('',(#252),#960,.F.);
#992=ADVANCED_FACE('',(#253),#15,.T.);
#993=ADVANCED_FACE('',(#254),#961,.F.);
#994=ADVANCED_FACE('',(#255),#16,.T.);
#995=ADVANCED_FACE('',(#256),#962,.F.);
#996=ADVANCED_FACE('',(#257),#52,.F.);
#997=ADVANCED_FACE('',(#258),#220,.T.);
#998=ADVANCED_FACE('',(#259),#53,.T.);
#999=ADVANCED_FACE('',(#260),#221,.T.);
#1000=ADVANCED_FACE('',(#261),#54,.T.);
#1001=ADVANCED_FACE('',(#262),#55,.T.);
#1002=ADVANCED_FACE('',(#263),#56,.T.);
#1003=ADVANCED_FACE('',(#264),#57,.T.);
#1004=ADVANCED_FACE('',(#265),#963,.T.);
#1005=ADVANCED_FACE('',(#266),#964,.T.);
#1006=ADVANCED_FACE('',(#267),#58,.T.);
#1007=ADVANCED_FACE('',(#268),#965,.T.);
#1008=ADVANCED_FACE('',(#269),#59,.T.);
#1009=ADVANCED_FACE('',(#270),#966,.T.);
#1010=ADVANCED_FACE('',(#271),#60,.F.);
#1011=ADVANCED_FACE('',(#272),#61,.T.);
#1012=ADVANCED_FACE('',(#273),#967,.T.);
#1013=ADVANCED_FACE('',(#274),#968,.T.);
#1014=ADVANCED_FACE('',(#275),#62,.F.);
#1015=ADVANCED_FACE('',(#276),#63,.T.);
#1016=ADVANCED_FACE('',(#277),#969,.T.);
#1017=ADVANCED_FACE('',(#278),#64,.T.);
#1018=ADVANCED_FACE('',(#279),#65,.T.);
#1019=ADVANCED_FACE('',(#280),#970,.T.);
#1020=ADVANCED_FACE('',(#281),#222,.T.);
#1021=ADVANCED_FACE('',(#282),#223,.T.);
#1022=ADVANCED_FACE('',(#283),#224,.T.);
#1023=ADVANCED_FACE('',(#284),#225,.T.);
#1024=ADVANCED_FACE('',(#285),#226,.T.);
#1025=ADVANCED_FACE('',(#286),#66,.F.);
#1026=ADVANCED_FACE('',(#287),#67,.F.);
#1027=ADVANCED_FACE('',(#288),#227,.T.);
#1028=ADVANCED_FACE('',(#289,#73),#228,.T.);
#1029=ADVANCED_FACE('',(#290),#229,.T.);
#1030=ADVANCED_FACE('',(#291),#230,.T.);
#1031=ADVANCED_FACE('',(#292),#68,.F.);
#1032=ADVANCED_FACE('',(#293),#231,.T.);
#1033=CLOSED_SHELL('',(#971,#972,#973,#974,#975,#976,#977,#978,#979,#980,
#981,#982,#983,#984,#985,#986,#987,#988,#989,#990,#991,#992,#993,#994,#995,
#996,#997,#998,#999,#1000,#1001,#1002,#1003,#1004,#1005,#1006,#1007,#1008,
#1009,#1010,#1011,#1012,#1013,#1014,#1015,#1016,#1017,#1018,#1019,#1020,
#1021,#1022,#1023,#1024,#1025,#1026,#1027,#1028,#1029,#1030,#1031,#1032));
#1034=DERIVED_UNIT_ELEMENT(#1036,1.);
#1035=DERIVED_UNIT_ELEMENT(#2026,3.);
#1036=(
MASS_UNIT()
NAMED_UNIT(*)
SI_UNIT($,.GRAM.)
);
#1037=DERIVED_UNIT((#1034,#1035));
#1038=MEASURE_REPRESENTATION_ITEM('density measure',
POSITIVE_RATIO_MEASURE(1.),#1037);
#1039=PROPERTY_DEFINITION_REPRESENTATION(#1044,#1041);
#1040=PROPERTY_DEFINITION_REPRESENTATION(#1045,#1042);
#1041=REPRESENTATION('material name',(#1043),#2023);
#1042=REPRESENTATION('density',(#1038),#2023);
#1043=DESCRIPTIVE_REPRESENTATION_ITEM('Generic','Generic');
#1044=PROPERTY_DEFINITION('material property','material name',#2033);
#1045=PROPERTY_DEFINITION('material property','density of part',#2033);
#1046=DATE_TIME_ROLE('creation_date');
#1047=APPLIED_DATE_AND_TIME_ASSIGNMENT(#1048,#1046,(#2033));
#1048=DATE_AND_TIME(#1049,#1050);
#1049=CALENDAR_DATE(2021,29,9);
#1050=LOCAL_TIME(7,8,6.,#1051);
#1051=COORDINATED_UNIVERSAL_TIME_OFFSET(0,0,.BEHIND.);
#1052=AXIS2_PLACEMENT_3D('placement',#1499,#1178,#1179);
#1053=AXIS2_PLACEMENT_3D('',#1500,#1180,#1181);
#1054=AXIS2_PLACEMENT_3D('',#1503,#1182,#1183);
#1055=AXIS2_PLACEMENT_3D('',#1505,#1184,#1185);
#1056=AXIS2_PLACEMENT_3D('',#1507,#1186,#1187);
#1057=AXIS2_PLACEMENT_3D('',#1508,#1188,#1189);
#1058=AXIS2_PLACEMENT_3D('',#1509,#1190,#1191);
#1059=AXIS2_PLACEMENT_3D('',#1510,#1192,#1193);
#1060=AXIS2_PLACEMENT_3D('',#1517,#1196,#1197);
#1061=AXIS2_PLACEMENT_3D('',#1519,#1199,#1200);
#1062=AXIS2_PLACEMENT_3D('',#1521,#1201,#1202);
#1063=AXIS2_PLACEMENT_3D('',#1525,#1204,#1205);
#1064=AXIS2_PLACEMENT_3D('',#1526,#1206,#1207);
#1065=AXIS2_PLACEMENT_3D('',#1527,#1208,#1209);
#1066=AXIS2_PLACEMENT_3D('',#1530,#1210,#1211);
#1067=AXIS2_PLACEMENT_3D('',#1532,#1212,#1213);
#1068=AXIS2_PLACEMENT_3D('',#1534,#1214,#1215);
#1069=AXIS2_PLACEMENT_3D('',#1535,#1216,#1217);
#1070=AXIS2_PLACEMENT_3D('',#1536,#1218,#1219);
#1071=AXIS2_PLACEMENT_3D('',#1537,#1220,#1221);
#1072=AXIS2_PLACEMENT_3D('',#1546,#1226,#1227);
#1073=AXIS2_PLACEMENT_3D('',#1549,#1229,#1230);
#1074=AXIS2_PLACEMENT_3D('',#1550,#1231,#1232);
#1075=AXIS2_PLACEMENT_3D('',#1553,#1233,#1234);
#1076=AXIS2_PLACEMENT_3D('',#1557,#1236,#1237);
#1077=AXIS2_PLACEMENT_3D('',#1559,#1239,#1240);
#1078=AXIS2_PLACEMENT_3D('',#1565,#1244,#1245);
#1079=AXIS2_PLACEMENT_3D('',#1571,#1248,#1249);
#1080=AXIS2_PLACEMENT_3D('',#1575,#1251,#1252);
#1081=AXIS2_PLACEMENT_3D('',#1579,#1254,#1255);
#1082=AXIS2_PLACEMENT_3D('',#1583,#1257,#1258);
#1083=AXIS2_PLACEMENT_3D('',#1589,#1261,#1262);
#1084=AXIS2_PLACEMENT_3D('',#1593,#1265,#1266);
#1085=AXIS2_PLACEMENT_3D('',#1596,#1267,#1268);
#1086=AXIS2_PLACEMENT_3D('',#1599,#1271,#1272);
#1087=AXIS2_PLACEMENT_3D('',#1603,#1275,#1276);
#1088=AXIS2_PLACEMENT_3D('',#1610,#1280,#1281);
#1089=AXIS2_PLACEMENT_3D('',#1614,#1283,#1284);
#1090=AXIS2_PLACEMENT_3D('',#1618,#1286,#1287);
#1091=AXIS2_PLACEMENT_3D('',#1622,#1289,#1290);
#1092=AXIS2_PLACEMENT_3D('',#1626,#1293,#1294);
#1093=AXIS2_PLACEMENT_3D('',#1628,#1295,#1296);
#1094=AXIS2_PLACEMENT_3D('',#1631,#1298,#1299);
#1095=AXIS2_PLACEMENT_3D('',#1632,#1300,#1301);
#1096=AXIS2_PLACEMENT_3D('',#1649,#1303,#1304);
#1097=AXIS2_PLACEMENT_3D('',#1665,#1305,#1306);
#1098=AXIS2_PLACEMENT_3D('',#1666,#1307,#1308);
#1099=AXIS2_PLACEMENT_3D('',#1668,#1310,#1311);
#1100=AXIS2_PLACEMENT_3D('',#1674,#1315,#1316);
#1101=AXIS2_PLACEMENT_3D('',#1679,#1319,#1320);
#1102=AXIS2_PLACEMENT_3D('',#1680,#1321,#1322);
#1103=AXIS2_PLACEMENT_3D('',#1696,#1324,#1325);
#1104=AXIS2_PLACEMENT_3D('',#1697,#1326,#1327);
#1105=AXIS2_PLACEMENT_3D('',#1717,#1330,#1331);
#1106=AXIS2_PLACEMENT_3D('',#1718,#1332,#1333);
#1107=AXIS2_PLACEMENT_3D('',#1720,#1334,#1335);
#1108=AXIS2_PLACEMENT_3D('',#1721,#1336,#1337);
#1109=AXIS2_PLACEMENT_3D('',#1778,#1338,#1339);
#1110=AXIS2_PLACEMENT_3D('',#1788,#1340,#1341);
#1111=AXIS2_PLACEMENT_3D('',#1791,#1342,#1343);
#1112=AXIS2_PLACEMENT_3D('',#1792,#1344,#1345);
#1113=AXIS2_PLACEMENT_3D('',#1793,#1346,#1347);
#1114=AXIS2_PLACEMENT_3D('',#1849,#1348,#1349);
#1115=AXIS2_PLACEMENT_3D('',#1859,#1350,#1351);
#1116=AXIS2_PLACEMENT_3D('',#1860,#1352,#1353);
#1117=AXIS2_PLACEMENT_3D('',#1861,#1354,#1355);
#1118=AXIS2_PLACEMENT_3D('',#1863,#1357,#1358);
#1119=AXIS2_PLACEMENT_3D('',#1869,#1362,#1363);
#1120=AXIS2_PLACEMENT_3D('',#1871,#1365,#1366);
#1121=AXIS2_PLACEMENT_3D('',#1872,#1367,#1368);
#1122=AXIS2_PLACEMENT_3D('',#1873,#1369,#1370);
#1123=AXIS2_PLACEMENT_3D('',#1874,#1371,#1372);
#1124=AXIS2_PLACEMENT_3D('',#1875,#1373,#1374);
#1125=AXIS2_PLACEMENT_3D('',#1878,#1376,#1377);
#1126=AXIS2_PLACEMENT_3D('',#1879,#1378,#1379);
#1127=AXIS2_PLACEMENT_3D('',#1881,#1380,#1381);
#1128=AXIS2_PLACEMENT_3D('',#1883,#1383,#1384);
#1129=AXIS2_PLACEMENT_3D('',#1885,#1386,#1387);
#1130=AXIS2_PLACEMENT_3D('',#1887,#1388,#1389);
#1131=AXIS2_PLACEMENT_3D('',#1888,#1390,#1391);
#1132=AXIS2_PLACEMENT_3D('',#1889,#1392,#1393);
#1133=AXIS2_PLACEMENT_3D('',#1890,#1394,#1395);
#1134=AXIS2_PLACEMENT_3D('',#1900,#1396,#1397);
#1135=AXIS2_PLACEMENT_3D('',#1901,#1398,#1399);
#1136=AXIS2_PLACEMENT_3D('',#1910,#1400,#1401);
#1137=AXIS2_PLACEMENT_3D('',#1912,#1403,#1404);
#1138=AXIS2_PLACEMENT_3D('',#1913,#1405,#1406);
#1139=AXIS2_PLACEMENT_3D('',#1915,#1407,#1408);
#1140=AXIS2_PLACEMENT_3D('',#1916,#1409,#1410);
#1141=AXIS2_PLACEMENT_3D('',#1917,#1411,#1412);
#1142=AXIS2_PLACEMENT_3D('',#1918,#1413,#1414);
#1143=AXIS2_PLACEMENT_3D('',#1919,#1415,#1416);
#1144=AXIS2_PLACEMENT_3D('',#1921,#1417,#1418);
#1145=AXIS2_PLACEMENT_3D('',#1922,#1419,#1420);
#1146=AXIS2_PLACEMENT_3D('',#1923,#1421,#1422);
#1147=AXIS2_PLACEMENT_3D('',#1925,#1424,#1425);
#1148=AXIS2_PLACEMENT_3D('',#1927,#1426,#1427);
#1149=AXIS2_PLACEMENT_3D('',#1929,#1429,#1430);
#1150=AXIS2_PLACEMENT_3D('',#1940,#1431,#1432);
#1151=AXIS2_PLACEMENT_3D('',#1947,#1433,#1434);
#1152=AXIS2_PLACEMENT_3D('',#1949,#1435,#1436);
#1153=AXIS2_PLACEMENT_3D('',#1950,#1437,#1438);
#1154=AXIS2_PLACEMENT_3D('',#1951,#1439,#1440);
#1155=AXIS2_PLACEMENT_3D('',#1952,#1441,#1442);
#1156=AXIS2_PLACEMENT_3D('',#1954,#1444,#1445);
#1157=AXIS2_PLACEMENT_3D('',#1955,#1446,#1447);
#1158=AXIS2_PLACEMENT_3D('',#1965,#1448,#1449);
#1159=AXIS2_PLACEMENT_3D('',#1966,#1450,#1451);
#1160=AXIS2_PLACEMENT_3D('',#1975,#1452,#1453);
#1161=AXIS2_PLACEMENT_3D('',#1977,#1455,#1456);
#1162=AXIS2_PLACEMENT_3D('',#1979,#1457,#1458);
#1163=AXIS2_PLACEMENT_3D('',#1981,#1460,#1461);
#1164=AXIS2_PLACEMENT_3D('',#1992,#1462,#1463);
#1165=AXIS2_PLACEMENT_3D('',#1999,#1464,#1465);
#1166=AXIS2_PLACEMENT_3D('',#2002,#1468,#1469);
#1167=AXIS2_PLACEMENT_3D('',#2004,#1471,#1472);
#1168=AXIS2_PLACEMENT_3D('',#2006,#1474,#1475);
#1169=AXIS2_PLACEMENT_3D('',#2009,#1478,#1479);
#1170=AXIS2_PLACEMENT_3D('',#2011,#1481,#1482);
#1171=AXIS2_PLACEMENT_3D('',#2012,#1483,#1484);
#1172=AXIS2_PLACEMENT_3D('',#2014,#1486,#1487);
#1173=AXIS2_PLACEMENT_3D('',#2015,#1488,#1489);
#1174=AXIS2_PLACEMENT_3D('',#2016,#1490,#1491);
#1175=AXIS2_PLACEMENT_3D('',#2017,#1492,#1493);
#1176=AXIS2_PLACEMENT_3D('',#2018,#1494,#1495);
#1177=AXIS2_PLACEMENT_3D('',#2020,#1497,#1498);
#1178=DIRECTION('axis',(0.,0.,1.));
#1179=DIRECTION('refdir',(1.,0.,0.));
#1180=DIRECTION('center_axis',(-7.26173380435106E-16,-1.,0.));
#1181=DIRECTION('ref_axis',(0.,0.,-1.));
#1182=DIRECTION('center_axis',(7.26173380435106E-16,1.,0.));
#1183=DIRECTION('ref_axis',(-1.,7.26173380435106E-16,0.));
#1184=DIRECTION('center_axis',(-1.,7.26173380435106E-16,-1.22464679914735E-16));
#1185=DIRECTION('ref_axis',(-1.22464679914735E-16,0.,1.));
#1186=DIRECTION('center_axis',(-7.26173380435106E-16,-1.,0.));
#1187=DIRECTION('ref_axis',(-1.,7.24058494320754E-16,0.));
#1188=DIRECTION('center_axis',(-7.26173380435106E-16,-1.,0.));
#1189=DIRECTION('ref_axis',(-1.,7.24058494320754E-16,0.));
#1190=DIRECTION('center_axis',(7.26173380435106E-16,1.,0.));
#1191=DIRECTION('ref_axis',(-1.,7.26173380435106E-16,0.));
#1192=DIRECTION('center_axis',(-7.26173380435106E-16,-1.,0.));
#1193=DIRECTION('ref_axis',(0.,0.,-1.));
#1194=DIRECTION('',(0.,0.,-1.));
#1195=DIRECTION('',(-1.,7.26173380435106E-16,3.70074341541719E-16));
#1196=DIRECTION('center_axis',(-7.26173380435106E-16,-1.,0.));
#1197=DIRECTION('ref_axis',(1.,-7.26173380435106E-16,-2.22044604925031E-16));
#1198=DIRECTION('',(1.,-7.26173380435106E-16,3.70074341541719E-16));
#1199=DIRECTION('center_axis',(4.85722573273506E-16,1.,0.));
#1200=DIRECTION('ref_axis',(-1.,4.85722573273506E-16,0.));
#1201=DIRECTION('center_axis',(-1.22464679914735E-16,1.,0.));
#1202=DIRECTION('ref_axis',(-1.,4.79868181459697E-16,0.));
#1203=DIRECTION('',(4.85722573273506E-16,1.,0.));
#1204=DIRECTION('center_axis',(-0.707106781186547,0.707106781186548,0.));
#1205=DIRECTION('ref_axis',(0.707106781186548,0.707106781186548,0.));
#1206=DIRECTION('center_axis',(-0.707106781186548,-0.707106781186547,0.));
#1207=DIRECTION('ref_axis',(-0.707106781186547,0.707106781186548,0.));
#1208=DIRECTION('center_axis',(-1.22464679914735E-16,1.,0.));
#1209=DIRECTION('ref_axis',(0.,0.,1.));
#1210=DIRECTION('center_axis',(1.22464679914735E-16,-1.,0.));
#1211=DIRECTION('ref_axis',(-1.,-1.22464679914735E-16,0.));
#1212=DIRECTION('center_axis',(-1.,-1.22464679914735E-16,1.22464679914735E-16));
#1213=DIRECTION('ref_axis',(-1.22464679914735E-16,0.,-1.));
#1214=DIRECTION('center_axis',(-1.22464679914735E-16,1.,0.));
#1215=DIRECTION('ref_axis',(-1.,-1.06752213906265E-16,0.));
#1216=DIRECTION('center_axis',(-1.22464679914735E-16,1.,0.));
#1217=DIRECTION('ref_axis',(-1.,-1.06752213906265E-16,0.));
#1218=DIRECTION('center_axis',(1.22464679914735E-16,-1.,0.));
#1219=DIRECTION('ref_axis',(-1.,-1.22464679914735E-16,0.));
#1220=DIRECTION('center_axis',(1.22464679914735E-16,-1.,0.));
#1221=DIRECTION('ref_axis',(1.,1.22464679914735E-16,0.));
#1222=DIRECTION('',(-1.,-1.22464679914735E-16,0.));
#1223=DIRECTION('',(0.,0.,-1.));
#1224=DIRECTION('',(1.,1.22464679914735E-16,0.));
#1225=DIRECTION('',(0.,0.,1.));
#1226=DIRECTION('center_axis',(-1.85037170770859E-16,1.,0.));
#1227=DIRECTION('ref_axis',(-1.,-1.85037170770859E-16,0.));
#1228=DIRECTION('',(-1.85037170770859E-16,1.,0.));
#1229=DIRECTION('center_axis',(-1.22464679914735E-16,1.,0.));
#1230=DIRECTION('ref_axis',(-1.,-1.22464679914735E-16,0.));
#1231=DIRECTION('center_axis',(0.,0.,1.));
#1232=DIRECTION('ref_axis',(0.707106781186549,-0.707106781186546,0.));
#1233=DIRECTION('center_axis',(0.,0.,-1.));
#1234=DIRECTION('ref_axis',(0.707106781186549,-0.707106781186546,0.));
#1235=DIRECTION('',(0.,0.,-1.));
#1236=DIRECTION('center_axis',(0.,0.,1.));
#1237=DIRECTION('ref_axis',(0.707106781186549,-0.707106781186546,0.));
#1238=DIRECTION('',(0.,0.,1.));
#1239=DIRECTION('center_axis',(1.,-4.6067345420131E-16,0.));
#1240=DIRECTION('ref_axis',(4.6067345420131E-16,1.,0.));
#1241=DIRECTION('',(-4.6067345420131E-16,-1.,0.));
#1242=DIRECTION('',(0.,0.,-1.));
#1243=DIRECTION('',(4.6067345420131E-16,1.,0.));
#1244=DIRECTION('center_axis',(0.,0.,1.));
#1245=DIRECTION('ref_axis',(1.,0.,0.));
#1246=DIRECTION('',(-1.,0.,0.));
#1247=DIRECTION('',(-0.624695047554424,0.780868809443031,0.));
#1248=DIRECTION('center_axis',(0.,0.,-1.));
#1249=DIRECTION('ref_axis',(0.894427190999916,-0.447213595499958,0.));
#1250=DIRECTION('',(-3.89551938464967E-16,-1.,0.));
#1251=DIRECTION('center_axis',(0.,0.,-1.));
#1252=DIRECTION('ref_axis',(0.707106781186548,0.707106781186547,0.));
#1253=DIRECTION('',(1.,1.22464679914735E-16,0.));
#1254=DIRECTION('center_axis',(0.,0.,-1.));
#1255=DIRECTION('ref_axis',(-0.707106781186548,0.707106781186547,0.));
#1256=DIRECTION('',(-3.89551938464967E-16,1.,0.));
#1257=DIRECTION('center_axis',(0.,0.,-1.));
#1258=DIRECTION('ref_axis',(-0.894427190999916,-0.447213595499958,0.));
#1259=DIRECTION('',(-0.624695047554424,-0.780868809443031,0.));
#1260=DIRECTION('',(-1.,0.,0.));
#1261=DIRECTION('center_axis',(0.,0.,1.));
#1262=DIRECTION('ref_axis',(-0.707106781186547,-0.707106781186547,0.));
#1263=DIRECTION('',(-4.6067345420131E-16,1.,0.));
#1264=DIRECTION('',(-1.,4.80616027976258E-16,0.));
#1265=DIRECTION('center_axis',(0.,0.,1.));
#1266=DIRECTION('ref_axis',(-0.707106781186547,-0.707106781186547,0.));
#1267=DIRECTION('center_axis',(0.,0.,-1.));
#1268=DIRECTION('ref_axis',(-0.707106781186547,-0.707106781186547,0.));
#1269=DIRECTION('',(0.,0.,-1.));
#1270=DIRECTION('',(0.,0.,1.));
#1271=DIRECTION('center_axis',(-1.,-4.6067345420131E-16,0.));
#1272=DIRECTION('ref_axis',(4.6067345420131E-16,-1.,0.));
#1273=DIRECTION('',(4.6067345420131E-16,-1.,0.));
#1274=DIRECTION('',(0.,0.,1.));
#1275=DIRECTION('center_axis',(0.,0.,1.));
#1276=DIRECTION('ref_axis',(1.,0.,0.));
#1277=DIRECTION('',(1.,-4.80616027976258E-16,0.));
#1278=DIRECTION('',(1.,0.,0.));
#1279=DIRECTION('',(0.624695047554424,0.780868809443031,0.));
#1280=DIRECTION('center_axis',(0.,0.,1.));
#1281=DIRECTION('ref_axis',(-0.894427190999916,-0.447213595499958,0.));
#1282=DIRECTION('',(3.89551938464967E-16,-1.,0.));
#1283=DIRECTION('center_axis',(0.,0.,1.));
#1284=DIRECTION('ref_axis',(-0.707106781186548,0.707106781186547,0.));
#1285=DIRECTION('',(-1.,-1.22464679914735E-16,0.));
#1286=DIRECTION('center_axis',(0.,0.,1.));
#1287=DIRECTION('ref_axis',(0.707106781186548,0.707106781186547,0.));
#1288=DIRECTION('',(3.89551938464967E-16,1.,0.));
#1289=DIRECTION('center_axis',(0.,0.,1.));
#1290=DIRECTION('ref_axis',(0.894427190999916,-0.447213595499958,0.));
#1291=DIRECTION('',(0.624695047554424,-0.780868809443031,0.));
#1292=DIRECTION('',(1.,0.,0.));
#1293=DIRECTION('center_axis',(0.,0.,1.));
#1294=DIRECTION('ref_axis',(-0.707106781186547,0.707106781186547,0.));
#1295=DIRECTION('center_axis',(-0.707106781186548,5.23364152894591E-16,
0.707106781186547));
#1296=DIRECTION('ref_axis',(-0.707106781186547,5.23364152894591E-16,-0.707106781186548));
#1297=DIRECTION('',(0.,0.,1.));
#1298=DIRECTION('center_axis',(0.707106781186548,-5.23364152894591E-16,
0.707106781186547));
#1299=DIRECTION('ref_axis',(-0.707106781186547,5.03600090351053E-16,0.707106781186548));
#1300=DIRECTION('center_axis',(-1.,7.26173380435106E-16,-3.70074341541719E-16));
#1301=DIRECTION('ref_axis',(5.23364152894591E-16,0.707106781186548,-0.707106781186547));
#1302=DIRECTION('',(-1.,7.26173380435106E-16,-3.70074341541719E-16));
#1303=DIRECTION('center_axis',(7.26173380435106E-16,1.,0.));
#1304=DIRECTION('ref_axis',(1.,-7.105427357601E-16,-1.77635683940025E-16));
#1305=DIRECTION('center_axis',(7.26173380435106E-16,1.,0.));
#1306=DIRECTION('ref_axis',(1.,-7.21644966006352E-16,-2.22044604925031E-16));
#1307=DIRECTION('center_axis',(1.,-7.26173380435106E-16,-3.70074341541719E-16));
#1308=DIRECTION('ref_axis',(5.23364152894592E-16,0.707106781186547,0.707106781186547));
#1309=DIRECTION('',(1.,-7.26173380435106E-16,-3.70074341541719E-16));
#1310=DIRECTION('center_axis',(3.70074341541719E-16,-1.84889274661175E-31,
1.));
#1311=DIRECTION('ref_axis',(1.,-4.80616027976258E-16,-3.70074341541719E-16));
#1312=DIRECTION('',(4.9960036108132E-16,1.,0.));
#1313=DIRECTION('',(-1.,4.80616027976258E-16,3.70074341541719E-16));
#1314=DIRECTION('',(4.9960036108132E-16,1.,0.));
#1315=DIRECTION('center_axis',(-1.,4.9960036108132E-16,0.));
#1316=DIRECTION('ref_axis',(0.,0.,1.));
#1317=DIRECTION('',(4.9960036108132E-16,1.,0.));
#1318=DIRECTION('',(0.,0.,-1.));
#1319=DIRECTION('center_axis',(1.,-4.9960036108132E-16,0.));
#1320=DIRECTION('ref_axis',(0.,0.,-1.));
#1321=DIRECTION('center_axis',(-1.,4.80616027976258E-16,3.70074341541719E-16));
#1322=DIRECTION('ref_axis',(-5.23364152894592E-16,-0.707106781186548,-0.707106781186547));
#1323=DIRECTION('',(-1.,4.80616027976258E-16,0.));
#1324=DIRECTION('center_axis',(-0.707106781186548,5.23364152894591E-16,
-0.707106781186547));
#1325=DIRECTION('ref_axis',(0.707106781186547,-1.5632955216332E-16,-0.707106781186548));
#1326=DIRECTION('center_axis',(1.,-4.80616027976258E-16,3.70074341541719E-16));
#1327=DIRECTION('ref_axis',(-5.23364152894592E-16,-0.707106781186548,0.707106781186548));
#1328=DIRECTION('',(1.,-4.80616027976258E-16,3.70074341541719E-16));
#1329=DIRECTION('',(1.,-4.80616027976258E-16,0.));
#1330=DIRECTION('center_axis',(0.707106781186548,-1.04672830578918E-15,
-0.707106781186547));
#1331=DIRECTION('ref_axis',(0.707106781186547,-1.04672830578918E-15,0.707106781186548));
#1332=DIRECTION('center_axis',(-4.80616027976258E-16,-1.,0.));
#1333=DIRECTION('ref_axis',(0.,0.,-1.));
#1334=DIRECTION('center_axis',(-4.80616027976258E-16,-1.,0.));
#1335=DIRECTION('ref_axis',(-0.635889894354067,3.33066907387547E-16,-0.771779788708135));
#1336=DIRECTION('center_axis',(0.692307692307693,-3.89728584442233E-16,
-0.72160242458822));
#1337=DIRECTION('ref_axis',(0.72160242458822,-7.40148683083438E-16,0.692307692307693));
#1338=DIRECTION('center_axis',(0.692307692307702,2.23200687257403E-14,0.72160242458821));
#1339=DIRECTION('ref_axis',(-0.721602424588211,7.40148683083438E-16,0.692307692307702));
#1340=DIRECTION('center_axis',(-4.80616027976258E-16,-1.,0.));
#1341=DIRECTION('ref_axis',(0.,0.,-1.));
#1342=DIRECTION('center_axis',(-0.692307692307693,0.,0.721602424588219));
#1343=DIRECTION('ref_axis',(-0.72160242458822,0.,-0.692307692307693));
#1344=DIRECTION('center_axis',(4.80616027976258E-16,1.,0.));
#1345=DIRECTION('ref_axis',(1.,-4.80616027976258E-16,2.22044604925031E-16));
#1346=DIRECTION('center_axis',(-4.80616027976258E-16,-1.,0.));
#1347=DIRECTION('ref_axis',(1.,-4.9960036108132E-16,2.22044604925031E-16));
#1348=DIRECTION('center_axis',(-0.692307692307703,2.42687116479514E-14,
-0.72160242458821));
#1349=DIRECTION('ref_axis',(0.72160242458821,0.,-0.692307692307703));
#1350=DIRECTION('center_axis',(-4.80616027976258E-16,-1.,0.));
#1351=DIRECTION('ref_axis',(0.,0.,-1.));
#1352=DIRECTION('center_axis',(-4.80616027976258E-16,-1.,0.));
#1353=DIRECTION('ref_axis',(-0.635889894354067,3.33066907387547E-16,0.771779788708135));
#1354=DIRECTION('center_axis',(0.,0.,-1.));
#1355=DIRECTION('ref_axis',(0.707106781186547,-0.707106781186548,0.));
#1356=DIRECTION('',(0.,0.,1.));
#1357=DIRECTION('center_axis',(4.80616027976258E-16,1.,0.));
#1358=DIRECTION('ref_axis',(-1.,4.80616027976258E-16,0.));
#1359=DIRECTION('',(1.,-4.80616027976258E-16,0.));
#1360=DIRECTION('',(0.,0.,-1.));
#1361=DIRECTION('',(-1.,4.80616027976258E-16,0.));
#1362=DIRECTION('center_axis',(4.9960036108132E-16,1.,0.));
#1363=DIRECTION('ref_axis',(0.8,-3.99680288865056E-16,-0.6));
#1364=DIRECTION('',(4.9960036108132E-16,1.,0.));
#1365=DIRECTION('center_axis',(3.70074341541719E-16,-1.84889274661175E-31,
-1.));
#1366=DIRECTION('ref_axis',(-1.,4.80616027976258E-16,-3.70074341541719E-16));
#1367=DIRECTION('center_axis',(0.,0.,1.));
#1368=DIRECTION('ref_axis',(-0.707106781186547,0.707106781186548,0.));
#1369=DIRECTION('center_axis',(-0.707106781186548,0.,0.707106781186547));
#1370=DIRECTION('ref_axis',(-0.707106781186547,0.,-0.707106781186548));
#1371=DIRECTION('center_axis',(-0.707106781186548,0.,-0.707106781186548));
#1372=DIRECTION('ref_axis',(0.707106781186547,0.,-0.707106781186547));
#1373=DIRECTION('center_axis',(1.,-4.80616027976258E-16,0.));
#1374=DIRECTION('ref_axis',(0.,0.707106781186547,-0.707106781186548));
#1375=DIRECTION('',(1.,-4.80616027976258E-16,0.));
#1376=DIRECTION('center_axis',(-0.707106781186547,0.,-0.707106781186548));
#1377=DIRECTION('ref_axis',(-0.707106781186548,6.7969370505791E-16,0.707106781186547));
#1378=DIRECTION('center_axis',(-1.,4.80616027976258E-16,0.));
#1379=DIRECTION('ref_axis',(0.,0.707106781186548,0.707106781186547));
#1380=DIRECTION('center_axis',(0.707106781186546,0.,-0.707106781186549));
#1381=DIRECTION('ref_axis',(-0.707106781186549,0.,-0.707106781186546));
#1382=DIRECTION('',(-1.,4.80616027976258E-16,0.));
#1383=DIRECTION('center_axis',(0.,0.,1.));
#1384=DIRECTION('ref_axis',(0.707106781186549,0.707106781186546,0.));
#1385=DIRECTION('',(0.,0.,1.));
#1386=DIRECTION('center_axis',(0.,0.,-1.));
#1387=DIRECTION('ref_axis',(-1.,0.,0.));
#1388=DIRECTION('center_axis',(-3.70074341541719E-16,-1.,0.));
#1389=DIRECTION('ref_axis',(-1.,3.70074341541719E-16,0.));
#1390=DIRECTION('center_axis',(0.,0.,1.));
#1391=DIRECTION('ref_axis',(0.,1.,0.));
#1392=DIRECTION('center_axis',(-1.,0.,0.));
#1393=DIRECTION('ref_axis',(0.,0.,-1.));
#1394=DIRECTION('center_axis',(0.,0.,1.));
#1395=DIRECTION('ref_axis',(1.,0.,0.));
#1396=DIRECTION('center_axis',(0.,0.,1.));
#1397=DIRECTION('ref_axis',(0.894427190999916,-0.447213595499958,0.));
#1398=DIRECTION('center_axis',(0.,-1.,0.));
#1399=DIRECTION('ref_axis',(-1.,0.,0.));
#1400=DIRECTION('center_axis',(3.89551938464967E-16,1.,0.));
#1401=DIRECTION('ref_axis',(-0.707106781186548,5.23364152894591E-16,-0.707106781186547));
#1402=DIRECTION('',(3.89551938464967E-16,1.,0.));
#1403=DIRECTION('center_axis',(0.,0.,-1.));
#1404=DIRECTION('ref_axis',(-1.,0.,0.));
#1405=DIRECTION('center_axis',(1.,0.,0.));
#1406=DIRECTION('ref_axis',(0.,-1.,0.));
#1407=DIRECTION('center_axis',(0.,0.,1.));
#1408=DIRECTION('ref_axis',(-1.,-3.70074341541719E-16,0.));
#1409=DIRECTION('center_axis',(7.40148683083437E-16,-1.,0.));
#1410=DIRECTION('ref_axis',(0.,0.,-1.));
#1411=DIRECTION('center_axis',(-1.,-1.22464679914735E-16,0.));
#1412=DIRECTION('ref_axis',(0.,-0.707106781186548,-0.707106781186548));
#1413=DIRECTION('center_axis',(0.,0.,-1.));
#1414=DIRECTION('ref_axis',(-1.,0.,0.));
#1415=DIRECTION('center_axis',(-1.,0.,0.));
#1416=DIRECTION('ref_axis',(0.,-1.,0.));
#1417=DIRECTION('center_axis',(0.,0.,-1.));
#1418=DIRECTION('ref_axis',(1.,-3.70074341541719E-16,0.));
#1419=DIRECTION('center_axis',(-3.70074341541719E-16,-1.,0.));
#1420=DIRECTION('ref_axis',(0.,0.,1.));
#1421=DIRECTION('center_axis',(0.,0.,1.));
#1422=DIRECTION('ref_axis',(0.707106781186548,0.707106781186547,0.));
#1423=DIRECTION('',(0.,0.,1.));
#1424=DIRECTION('center_axis',(-3.89551938464967E-16,-1.,0.));
#1425=DIRECTION('ref_axis',(-0.707106781186549,5.23364152894591E-16,0.707106781186546));
#1426=DIRECTION('center_axis',(0.,1.,0.));
#1427=DIRECTION('ref_axis',(-1.,0.,0.));
#1428=DIRECTION('',(-3.89551938464967E-16,-1.,0.));
#1429=DIRECTION('center_axis',(0.,0.,-1.));
#1430=DIRECTION('ref_axis',(-1.,0.,0.));
#1431=DIRECTION('center_axis',(0.,0.,-1.));
#1432=DIRECTION('ref_axis',(0.894427190999916,-0.447213595499958,0.));
#1433=DIRECTION('center_axis',(0.,7.40148683083438E-16,-1.));
#1434=DIRECTION('ref_axis',(-1.,0.,0.));
#1435=DIRECTION('center_axis',(0.,-1.,-7.40148683083438E-16));
#1436=DIRECTION('ref_axis',(1.,0.,0.));
#1437=DIRECTION('center_axis',(0.,0.,-1.));
#1438=DIRECTION('ref_axis',(0.,1.,0.));
#1439=DIRECTION('center_axis',(1.,0.,0.));
#1440=DIRECTION('ref_axis',(0.,0.,1.));
#1441=DIRECTION('center_axis',(0.,0.,1.));
#1442=DIRECTION('ref_axis',(-0.707106781186547,0.707106781186548,0.));
#1443=DIRECTION('',(0.,0.,-1.));
#1444=DIRECTION('center_axis',(1.,1.22464679914735E-16,0.));
#1445=DIRECTION('ref_axis',(0.,-0.707106781186548,0.707106781186547));
#1446=DIRECTION('center_axis',(0.,0.,-1.));
#1447=DIRECTION('ref_axis',(-1.,0.,0.));
#1448=DIRECTION('center_axis',(0.,0.,-1.));
#1449=DIRECTION('ref_axis',(-0.894427190999916,-0.447213595499958,0.));
#1450=DIRECTION('center_axis',(0.,-1.,0.));
#1451=DIRECTION('ref_axis',(1.,0.,0.));
#1452=DIRECTION('center_axis',(-3.89551938464967E-16,1.,0.));
#1453=DIRECTION('ref_axis',(0.707106781186547,0.,0.707106781186547));
#1454=DIRECTION('',(-3.89551938464967E-16,1.,0.));
#1455=DIRECTION('center_axis',(3.89551938464967E-16,-1.,0.));
#1456=DIRECTION('ref_axis',(0.707106781186547,0.,-0.707106781186548));
#1457=DIRECTION('center_axis',(0.,1.,0.));
#1458=DIRECTION('ref_axis',(1.,0.,0.));
#1459=DIRECTION('',(3.89551938464967E-16,-1.,0.));
#1460=DIRECTION('center_axis',(0.,0.,1.));
#1461=DIRECTION('ref_axis',(1.,0.,0.));
#1462=DIRECTION('center_axis',(0.,0.,1.));
#1463=DIRECTION('ref_axis',(-0.894427190999916,-0.447213595499958,0.));
#1464=DIRECTION('center_axis',(-1.,0.,0.));
#1465=DIRECTION('ref_axis',(0.,-1.,0.));
#1466=DIRECTION('',(0.,0.,1.));
#1467=DIRECTION('',(0.,0.,1.));
#1468=DIRECTION('center_axis',(-0.780868809443031,-0.624695047554424,0.));
#1469=DIRECTION('ref_axis',(0.624695047554424,-0.780868809443031,0.));
#1470=DIRECTION('',(0.,0.,1.));
#1471=DIRECTION('center_axis',(1.,3.89551938464967E-16,0.));
#1472=DIRECTION('ref_axis',(-3.89551938464967E-16,1.,0.));
#1473=DIRECTION('',(0.,0.,1.));
#1474=DIRECTION('center_axis',(0.780868809443031,-0.624695047554424,0.));
#1475=DIRECTION('ref_axis',(0.624695047554424,0.780868809443031,0.));
#1476=DIRECTION('',(0.,0.,1.));
#1477=DIRECTION('',(0.,0.,1.));
#1478=DIRECTION('center_axis',(1.,0.,0.));
#1479=DIRECTION('ref_axis',(0.,1.,0.));
#1480=DIRECTION('',(0.,0.,1.));
#1481=DIRECTION('center_axis',(0.,0.,1.));
#1482=DIRECTION('ref_axis',(-1.,0.,0.));
#1483=DIRECTION('center_axis',(1.,-5.18702581136641E-16,0.));
#1484=DIRECTION('ref_axis',(0.,0.,-1.));
#1485=DIRECTION('',(1.,-5.18702581136641E-16,0.));
#1486=DIRECTION('center_axis',(4.80616027976258E-16,1.,0.));
#1487=DIRECTION('ref_axis',(-1.,4.80616027976258E-16,0.));
#1488=DIRECTION('center_axis',(1.22464679914735E-16,-1.,0.));
#1489=DIRECTION('ref_axis',(0.,0.,-1.));
#1490=DIRECTION('center_axis',(0.,-1.,0.));
#1491=DIRECTION('ref_axis',(1.,0.,0.));
#1492=DIRECTION('center_axis',(0.,-1.,0.));
#1493=DIRECTION('ref_axis',(1.,0.,0.));
#1494=DIRECTION('center_axis',(0.,0.,1.));
#1495=DIRECTION('ref_axis',(0.599999999999999,-0.800000000000001,0.));
#1496=DIRECTION('',(0.,0.,1.));
#1497=DIRECTION('center_axis',(-1.,3.89551938464967E-16,0.));
#1498=DIRECTION('ref_axis',(-3.89551938464967E-16,-1.,0.));
#1499=CARTESIAN_POINT('',(0.,0.,0.));
#1500=CARTESIAN_POINT('Origin',(1.52308721190764E-14,12.5,6.));
#1501=CARTESIAN_POINT('',(2.65000000000002,14.,6.));
#1502=CARTESIAN_POINT('',(1.5995600787955E-14,14.,8.65));
#1503=CARTESIAN_POINT('Origin',(1.6320132189729E-14,14.,6.));
#1504=CARTESIAN_POINT('',(1.50900377371744E-14,12.5,7.15));
#1505=CARTESIAN_POINT('Origin',(1.49063407173023E-14,12.5,8.65));
#1506=CARTESIAN_POINT('',(1.15000000000002,12.5,6.));
#1507=CARTESIAN_POINT('Origin',(1.52308721190764E-14,12.5,6.));
#1508=CARTESIAN_POINT('Origin',(1.52308721190764E-14,12.5,6.));
#1509=CARTESIAN_POINT('Origin',(1.6320132189729E-14,14.,6.));
#1510=CARTESIAN_POINT('Origin',(-1.70811200873507,14.,6.));
#1511=CARTESIAN_POINT('',(-5.49999999999998,14.,7.5));
#1512=CARTESIAN_POINT('',(-5.49999999999998,14.,4.5));
#1513=CARTESIAN_POINT('',(-5.49999999999998,14.,4.5));
#1514=CARTESIAN_POINT('',(-3.16227766016836,14.,7.5));
#1515=CARTESIAN_POINT('',(-4.35405600436752,14.,7.5));
#1516=CARTESIAN_POINT('',(-3.16227766016836,14.,4.5));
#1517=CARTESIAN_POINT('Origin',(1.64380933860954E-14,14.,6.));
#1518=CARTESIAN_POINT('',(-2.85405600436752,14.,4.5));
#1519=CARTESIAN_POINT('Origin',(1.11022302462516E-14,4.,6.));
#1520=CARTESIAN_POINT('',(1.15000000000001,3.,6.));
#1521=CARTESIAN_POINT('Origin',(1.06223620647919E-14,3.,6.));
#1522=CARTESIAN_POINT('',(1.15000000000001,4.,6.));
#1523=CARTESIAN_POINT('',(1.4432899320127E-14,10.,4.85));
#1524=CARTESIAN_POINT('',(1.4432899320127E-14,10.,7.15));
#1525=CARTESIAN_POINT('Origin',(1.55431223447522E-14,10.,6.));
#1526=CARTESIAN_POINT('Origin',(1.33226762955019E-14,10.,6.));
#1527=CARTESIAN_POINT('Origin',(-1.38777878078145E-15,1.5,6.));
#1528=CARTESIAN_POINT('',(4.1,5.02105187650415E-16,6.));
#1529=CARTESIAN_POINT('',(-1.70618694855976E-15,-3.07450755445681E-32,1.9));
#1530=CARTESIAN_POINT('Origin',(-1.20408176090934E-15,0.,6.));
#1531=CARTESIAN_POINT('',(-1.70618694855976E-15,1.5,3.4));
#1532=CARTESIAN_POINT('Origin',(-1.88988396843186E-15,1.5,1.9));
#1533=CARTESIAN_POINT('',(2.6,1.5,6.));
#1534=CARTESIAN_POINT('Origin',(-1.38777878078145E-15,1.5,6.));
#1535=CARTESIAN_POINT('Origin',(-1.38777878078145E-15,1.5,6.));
#1536=CARTESIAN_POINT('Origin',(-1.20408176090934E-15,0.,6.));
#1537=CARTESIAN_POINT('Origin',(-9.55,-1.16953769318572E-15,0.));
#1538=CARTESIAN_POINT('',(8.05,1.0154980075939E-15,1.5));
#1539=CARTESIAN_POINT('',(-8.05,-8.32667268468867E-16,1.5));
#1540=CARTESIAN_POINT('',(-4.775,-5.55111512312578E-16,1.5));
#1541=CARTESIAN_POINT('',(8.05,1.11022302462516E-15,10.5));
#1542=CARTESIAN_POINT('',(8.05,1.11022302462516E-15,0.));
#1543=CARTESIAN_POINT('',(-8.05,-9.56183339033336E-16,10.5));
#1544=CARTESIAN_POINT('',(-4.775,-5.55111512312578E-16,10.5));
#1545=CARTESIAN_POINT('',(-8.05,-8.32667268468867E-16,0.));
#1546=CARTESIAN_POINT('Origin',(-1.11022302462516E-15,-2.46519032881566E-31,
6.));
#1547=CARTESIAN_POINT('',(2.6,3.,6.));
#1548=CARTESIAN_POINT('',(2.6,4.81096644004234E-16,6.));
#1549=CARTESIAN_POINT('Origin',(-1.66533453693773E-15,3.,6.));
#1550=CARTESIAN_POINT('Origin',(10.05,-18.6,0.));
#1551=CARTESIAN_POINT('',(11.55,-18.6,12.));
#1552=CARTESIAN_POINT('',(10.05,-20.1,12.));
#1553=CARTESIAN_POINT('Origin',(10.05,-18.6,12.));
#1554=CARTESIAN_POINT('',(10.05,-20.1,0.));
#1555=CARTESIAN_POINT('',(10.05,-20.1,0.));
#1556=CARTESIAN_POINT('',(11.55,-18.6,0.));
#1557=CARTESIAN_POINT('Origin',(10.05,-18.6,0.));
#1558=CARTESIAN_POINT('',(11.55,-18.6,0.));
#1559=CARTESIAN_POINT('Origin',(11.55,-20.1,0.));
#1560=CARTESIAN_POINT('',(11.55,2.5,0.));
#1561=CARTESIAN_POINT('',(11.55,3.99999999999999,0.));
#1562=CARTESIAN_POINT('',(11.55,2.5,12.));
#1563=CARTESIAN_POINT('',(11.55,2.5,0.));
#1564=CARTESIAN_POINT('',(11.55,3.99999999999999,12.));
#1565=CARTESIAN_POINT('Origin',(-3.70779824729015E-16,-5.81633147266221,
0.));
#1566=CARTESIAN_POINT('',(9.54999999999999,-20.1,0.));
#1567=CARTESIAN_POINT('',(11.55,-20.1,0.));
#1568=CARTESIAN_POINT('',(9.48380627176094,-20.0172578397012,0.));
#1569=CARTESIAN_POINT('',(9.54999999999999,-20.1,0.));
#1570=CARTESIAN_POINT('',(11.05,-17.1,0.));
#1571=CARTESIAN_POINT('Origin',(7.54999999999999,-17.1,0.));
#1572=CARTESIAN_POINT('',(11.05,-1.5,0.));
#1573=CARTESIAN_POINT('',(11.05,-2.90816573633111,0.));
#1574=CARTESIAN_POINT('',(8.05,1.5,0.));
#1575=CARTESIAN_POINT('Origin',(8.05,-1.5,0.));
#1576=CARTESIAN_POINT('',(-8.05,1.5,0.));
#1577=CARTESIAN_POINT('',(-4.775,1.5,0.));
#1578=CARTESIAN_POINT('',(-11.05,-1.5,0.));
#1579=CARTESIAN_POINT('Origin',(-8.05,-1.5,0.));
#1580=CARTESIAN_POINT('',(-11.05,-17.1,0.));
#1581=CARTESIAN_POINT('',(-11.05,-11.4581657363311,0.));
#1582=CARTESIAN_POINT('',(-9.48380627176094,-20.0172578397012,0.));
#1583=CARTESIAN_POINT('Origin',(-7.54999999999999,-17.1,0.));
#1584=CARTESIAN_POINT('',(-9.54999999999999,-20.1,0.));
#1585=CARTESIAN_POINT('',(-8.74999999999999,-19.1,0.));
#1586=CARTESIAN_POINT('',(-10.05,-20.1,0.));
#1587=CARTESIAN_POINT('',(-9.54999999999999,-20.1,0.));
#1588=CARTESIAN_POINT('',(-11.55,-18.6,0.));
#1589=CARTESIAN_POINT('Origin',(-10.05,-18.6,0.));
#1590=CARTESIAN_POINT('',(-11.55,2.5,0.));
#1591=CARTESIAN_POINT('',(-11.55,-20.1,0.));
#1592=CARTESIAN_POINT('',(5.775,2.5,0.));
#1593=CARTESIAN_POINT('Origin',(-10.05,-18.6,0.));
#1594=CARTESIAN_POINT('',(-10.05,-20.1,12.));
#1595=CARTESIAN_POINT('',(-11.55,-18.6,12.));
#1596=CARTESIAN_POINT('Origin',(-10.05,-18.6,12.));
#1597=CARTESIAN_POINT('',(-11.55,-18.6,0.));
#1598=CARTESIAN_POINT('',(-10.05,-20.1,0.));
#1599=CARTESIAN_POINT('Origin',(-11.55,3.99999999999999,0.));
#1600=CARTESIAN_POINT('',(-11.55,2.50000000000001,12.));
#1601=CARTESIAN_POINT('',(-11.55,-20.1,12.));
#1602=CARTESIAN_POINT('',(-11.55,2.5,0.));
#1603=CARTESIAN_POINT('Origin',(-3.70779824729015E-16,-5.81633147266221,
12.));
#1604=CARTESIAN_POINT('',(5.775,2.5,12.));
#1605=CARTESIAN_POINT('',(-9.54999999999999,-20.1,12.));
#1606=CARTESIAN_POINT('',(-9.54999999999999,-20.1,12.));
#1607=CARTESIAN_POINT('',(-9.48380627176094,-20.0172578397012,12.));
#1608=CARTESIAN_POINT('',(-8.74999999999999,-19.1,12.));
#1609=CARTESIAN_POINT('',(-11.05,-17.1,12.));
#1610=CARTESIAN_POINT('Origin',(-7.54999999999999,-17.1,12.));
#1611=CARTESIAN_POINT('',(-11.05,-1.5,12.));
#1612=CARTESIAN_POINT('',(-11.05,-11.4581657363311,12.));
#1613=CARTESIAN_POINT('',(-8.05,1.5,12.));
#1614=CARTESIAN_POINT('Origin',(-8.05,-1.5,12.));
#1615=CARTESIAN_POINT('',(8.05,1.5,12.));
#1616=CARTESIAN_POINT('',(-4.775,1.5,12.));
#1617=CARTESIAN_POINT('',(11.05,-1.5,12.));
#1618=CARTESIAN_POINT('Origin',(8.05,-1.5,12.));
#1619=CARTESIAN_POINT('',(11.05,-17.1,12.));
#1620=CARTESIAN_POINT('',(11.05,-2.90816573633111,12.));
#1621=CARTESIAN_POINT('',(9.48380627176094,-20.0172578397012,12.));
#1622=CARTESIAN_POINT('Origin',(7.54999999999999,-17.1,12.));
#1623=CARTESIAN_POINT('',(9.54999999999999,-20.1,12.));
#1624=CARTESIAN_POINT('',(9.54999999999999,-20.1,12.));
#1625=CARTESIAN_POINT('',(11.55,-20.1,12.));
#1626=CARTESIAN_POINT('Origin',(-5.49999999999998,12.5,4.5));
#1627=CARTESIAN_POINT('',(-6.99999999999998,12.5,3.));
#1628=CARTESIAN_POINT('Origin',(-5.49999999999998,12.5,4.5));
#1629=CARTESIAN_POINT('',(-6.99999999999998,12.5,9.));
#1630=CARTESIAN_POINT('',(-6.99999999999998,12.5,4.5));
#1631=CARTESIAN_POINT('Origin',(-5.49999999999998,12.5,7.5));
#1632=CARTESIAN_POINT('Origin',(-2.85405600436753,12.5,4.5));
#1633=CARTESIAN_POINT('',(-3.99999999999998,12.5,3.));
#1634=CARTESIAN_POINT('Ctrl Pts',(-3.16227766016836,14.,4.5));
#1635=CARTESIAN_POINT('Ctrl Pts',(-3.16341082771708,14.,4.49820830478773));
#1636=CARTESIAN_POINT('Ctrl Pts',(-3.16454356007255,13.9999967898283,4.49641633462163));
#1637=CARTESIAN_POINT('Ctrl Pts',(-3.24118349315982,13.9995620249786,4.37510774185876));
#1638=CARTESIAN_POINT('Ctrl Pts',(-3.31464002955223,13.9848486136446,4.25452501075081));
#1639=CARTESIAN_POINT('Ctrl Pts',(-3.45382229408258,13.9258538529319,4.01896494472136));
#1640=CARTESIAN_POINT('Ctrl Pts',(-3.51943909717884,13.8822457435727,3.90432464556981));
#1641=CARTESIAN_POINT('Ctrl Pts',(-3.67156437275705,13.7371398117189,3.63196887043753));
#1642=CARTESIAN_POINT('Ctrl Pts',(-3.75175596689595,13.6188177334209,3.48216622912084));
#1643=CARTESIAN_POINT('Ctrl Pts',(-3.87690742899512,13.3373935969556,3.24327601819817));
#1644=CARTESIAN_POINT('Ctrl Pts',(-3.92338580529917,13.1825914778468,3.15200671050656));
#1645=CARTESIAN_POINT('Ctrl Pts',(-3.98463558743444,12.8489213343826,3.03089326117274));
#1646=CARTESIAN_POINT('Ctrl Pts',(-3.99999999999998,12.6757317126785,3.));
#1647=CARTESIAN_POINT('Ctrl Pts',(-3.99999999999998,12.5,3.));
#1648=CARTESIAN_POINT('',(-2.85405600436753,12.5,3.));
#1649=CARTESIAN_POINT('Origin',(1.53488333154428E-14,12.5,6.));
#1650=CARTESIAN_POINT('',(-3.99999999999998,12.5,9.));
#1651=CARTESIAN_POINT('Ctrl Pts',(-3.16227766016836,14.,7.5));
#1652=CARTESIAN_POINT('Ctrl Pts',(-3.16341082771704,14.,7.5017916952122));
#1653=CARTESIAN_POINT('Ctrl Pts',(-3.16454356007259,13.9999967898283,7.50358366537844));
#1654=CARTESIAN_POINT('Ctrl Pts',(-3.24118349315898,13.9995620249786,7.62489225813982));
#1655=CARTESIAN_POINT('Ctrl Pts',(-3.31464002955208,13.9848486136447,7.74547498924897));
#1656=CARTESIAN_POINT('Ctrl Pts',(-3.45382229408258,13.9258538529319,7.98103505527865));
#1657=CARTESIAN_POINT('Ctrl Pts',(-3.51943909717884,13.8822457435727,8.0956753544302));
#1658=CARTESIAN_POINT('Ctrl Pts',(-3.67156437275705,13.7371398117189,8.36803112956248));
#1659=CARTESIAN_POINT('Ctrl Pts',(-3.75175596689595,13.6188177334209,8.51783377087917));
#1660=CARTESIAN_POINT('Ctrl Pts',(-3.87690742899511,13.3373935969556,8.75672398180183));
#1661=CARTESIAN_POINT('Ctrl Pts',(-3.92338580529917,13.1825914778468,8.84799328949344));
#1662=CARTESIAN_POINT('Ctrl Pts',(-3.98463558743444,12.8489213343826,8.96910673882726));
#1663=CARTESIAN_POINT('Ctrl Pts',(-3.99999999999998,12.6757317126785,9.));
#1664=CARTESIAN_POINT('Ctrl Pts',(-3.99999999999998,12.5,9.));
#1665=CARTESIAN_POINT('Origin',(1.53488333154428E-14,12.5,6.));
#1666=CARTESIAN_POINT('Origin',(-4.35405600436753,12.5,7.5));
#1667=CARTESIAN_POINT('',(-4.35405600436753,12.5,9.));
#1668=CARTESIAN_POINT('Origin',(-6.99999999999999,4.,9.));
#1669=CARTESIAN_POINT('',(-6.99999999999999,5.5,9.));
#1670=CARTESIAN_POINT('',(-6.99999999999999,4.,9.));
#1671=CARTESIAN_POINT('',(-3.99999999999999,5.5,9.));
#1672=CARTESIAN_POINT('',(2.27500000000001,5.5,9.));
#1673=CARTESIAN_POINT('',(-3.99999999999999,4.,9.));
#1674=CARTESIAN_POINT('Origin',(-6.99999999999999,4.,3.));
#1675=CARTESIAN_POINT('',(-6.99999999999999,5.50000000000001,3.));
#1676=CARTESIAN_POINT('',(-6.99999999999999,4.,3.));
#1677=CARTESIAN_POINT('',(-6.99999999999999,5.5,1.5));
#1678=CARTESIAN_POINT('',(-6.99999999999998,10.,7.15));
#1679=CARTESIAN_POINT('Origin',(-6.99999999999998,10.,6.));
#1680=CARTESIAN_POINT('Origin',(2.27500000000001,5.5,10.5));
#1681=CARTESIAN_POINT('',(-4.69041575982342,4.,10.5));
#1682=CARTESIAN_POINT('',(-8.49999999999999,4.,10.5));
#1683=CARTESIAN_POINT('',(5.775,4.,10.5));
#1684=CARTESIAN_POINT('Ctrl Pts',(-4.69041575982342,4.,10.5));
#1685=CARTESIAN_POINT('Ctrl Pts',(-4.68962387063868,4.,10.4981428552439));
#1686=CARTESIAN_POINT('Ctrl Pts',(-4.68883181205692,4.00000344898661,10.4962857835343));
#1687=CARTESIAN_POINT('Ctrl Pts',(-4.59776376896864,4.00079629381472,10.2828204879433));
#1688=CARTESIAN_POINT('Ctrl Pts',(-4.50564320506421,4.04634770337606,10.0732858647722));
#1689=CARTESIAN_POINT('Ctrl Pts',(-4.33387377241599,4.21867423066218,9.69384517933652));
#1690=CARTESIAN_POINT('Ctrl Pts',(-4.25465068394782,4.34142532150602,9.52438996214018));
#1691=CARTESIAN_POINT('Ctrl Pts',(-4.12764499162704,4.63749802442107,9.25846392778359));
#1692=CARTESIAN_POINT('Ctrl Pts',(-4.07842824888353,4.80207665994221,9.15812192364379));
#1693=CARTESIAN_POINT('Ctrl Pts',(-4.01572995348205,5.14861976881484,9.03130133223157));
#1694=CARTESIAN_POINT('Ctrl Pts',(-3.99999999999999,5.322953586059,8.99999999999999));
#1695=CARTESIAN_POINT('Ctrl Pts',(-3.99999999999999,5.50000000000006,9.));
#1696=CARTESIAN_POINT('Origin',(-8.49999999999999,5.50000000000001,10.5));
#1697=CARTESIAN_POINT('Origin',(3.77500000000001,5.5,1.5));
#1698=CARTESIAN_POINT('',(-3.99999999999999,5.5,3.));
#1699=CARTESIAN_POINT('',(3.77500000000001,5.5,3.));
#1700=CARTESIAN_POINT('',(-4.69041575982342,4.,1.5));
#1701=CARTESIAN_POINT('Ctrl Pts',(-3.99999999999999,5.5,3.));
#1702=CARTESIAN_POINT('Ctrl Pts',(-3.99999999999999,5.32421849279435,3.));
#1703=CARTESIAN_POINT('Ctrl Pts',(-4.01550419788718,5.15117862405378,2.96914545469532));
#1704=CARTESIAN_POINT('Ctrl Pts',(-4.07568787049241,4.81586720983443,2.84743126047054));
#1705=CARTESIAN_POINT('Ctrl Pts',(-4.12110816123728,4.65926072609552,2.7548827475272));
#1706=CARTESIAN_POINT('Ctrl Pts',(-4.23806356144538,4.37407949281766,2.51065316196682));
#1707=CARTESIAN_POINT('Ctrl Pts',(-4.31092260705507,4.25297656464983,2.35550574898625));
#1708=CARTESIAN_POINT('Ctrl Pts',(-4.43676920026156,4.11136335746848,2.07934320732799));
#1709=CARTESIAN_POINT('Ctrl Pts',(-4.486405481618,4.07028744085471,1.96867130076553));
#1710=CARTESIAN_POINT('Ctrl Pts',(-4.58699047845711,4.01474157754723,1.74051442401546));
#1711=CARTESIAN_POINT('Ctrl Pts',(-4.63781799756564,4.00044757886584,1.62329160738592));
#1712=CARTESIAN_POINT('Ctrl Pts',(-4.68883181205837,4.0000034489866,1.50371421646293));
#1713=CARTESIAN_POINT('Ctrl Pts',(-4.68962387063751,4.,1.50185714475882));
#1714=CARTESIAN_POINT('Ctrl Pts',(-4.69041575982342,4.,1.5));
#1715=CARTESIAN_POINT('',(-8.49999999999999,4.,1.5));
#1716=CARTESIAN_POINT('',(5.775,4.,1.5));
#1717=CARTESIAN_POINT('Origin',(-8.49999999999999,5.50000000000001,1.5));
#1718=CARTESIAN_POINT('Origin',(1.18516307878735E-14,5.5,6.));
#1719=CARTESIAN_POINT('',(-3.60801212294109,5.5,2.53846153846154));
#1720=CARTESIAN_POINT('Origin',(1.18516307878735E-14,5.5,6.));
#1721=CARTESIAN_POINT('Origin',(-4.69041575982342,5.5,1.5));
#1722=CARTESIAN_POINT('Ctrl Pts',(3.60801212294106,5.5,2.53846153846149));
#1723=CARTESIAN_POINT('Ctrl Pts',(3.33886150031186,5.49999999999999,2.25792191131788));
#1724=CARTESIAN_POINT('Ctrl Pts',(2.4378409362064,5.30719326145152,1.51911320947488));
#1725=CARTESIAN_POINT('Ctrl Pts',(0.986206602449926,4.72629115249286,0.990930866801215));
#1726=CARTESIAN_POINT('Ctrl Pts',(-0.591150855577861,4.72492064425201,0.988661300474958));
#1727=CARTESIAN_POINT('Ctrl Pts',(-1.71347509188015,5.02068038294768,1.25780880460593));
#1728=CARTESIAN_POINT('Ctrl Pts',(-2.73673515462209,5.3683994765578,1.7630650533338));
#1729=CARTESIAN_POINT('Ctrl Pts',(-3.33886150031189,5.5,2.25792191131792));
#1730=CARTESIAN_POINT('Ctrl Pts',(-3.60801212294108,5.5,2.53846153846154));
#1731=CARTESIAN_POINT('Ctrl Pts',(3.60801212294107,5.05120104948718,2.53846153846149));
#1732=CARTESIAN_POINT('Ctrl Pts',(3.36720887159572,5.0757684813925,2.28603750545072));
#1733=CARTESIAN_POINT('Ctrl Pts',(2.52421231736128,4.97584336017658,1.56737576199704));
#1734=CARTESIAN_POINT('Ctrl Pts',(1.03174455074248,4.48829477073436,0.987163746576844));
#1735=CARTESIAN_POINT('Ctrl Pts',(-0.618461066224854,4.48680736691727,0.987656859120576));
#1736=CARTESIAN_POINT('Ctrl Pts',(-1.77993564653049,4.73582354029202,1.27764636882775));
#1737=CARTESIAN_POINT('Ctrl Pts',(-2.80303003966842,5.00607802169536,1.80689454493926));
#1738=CARTESIAN_POINT('Ctrl Pts',(-3.36720887159577,5.07576848139251,2.28603750545079));
#1739=CARTESIAN_POINT('Ctrl Pts',(-3.60801212294109,5.05120104948718,2.53846153846154));
#1740=CARTESIAN_POINT('Ctrl Pts',(3.87957877403977,4.27377362727633,2.27791961797509));
#1741=CARTESIAN_POINT('Ctrl Pts',(3.63338861514616,4.33744824619032,2.08353016051428));
#1742=CARTESIAN_POINT('Ctrl Pts',(2.75102301095866,4.39480857707906,1.46013123322805));
#1743=CARTESIAN_POINT('Ctrl Pts',(1.12641348416956,4.0703311721339,0.883556057719272));
#1744=CARTESIAN_POINT('Ctrl Pts',(-0.675229545351174,4.06920255586131,0.886374460749035));
#1745=CARTESIAN_POINT('Ctrl Pts',(-1.93999597431563,4.23585454040618,1.16969374998297));
#1746=CARTESIAN_POINT('Ctrl Pts',(-3.04399914003389,4.37325020155388,1.66981237099602));
#1747=CARTESIAN_POINT('Ctrl Pts',(-3.63338861514626,4.33744824619032,2.0835301605144));
#1748=CARTESIAN_POINT('Ctrl Pts',(-3.87957877403979,4.27377362727632,2.27791961797512));
#1749=CARTESIAN_POINT('Ctrl Pts',(4.44752495169136,4.,1.73303022430471));
#1750=CARTESIAN_POINT('Ctrl Pts',(4.12861237472084,4.02859640151677,1.55729754730238));
#1751=CARTESIAN_POINT('Ctrl Pts',(3.04373921400703,4.01172922846353,1.04942161775332));
#1752=CARTESIAN_POINT('Ctrl Pts',(1.23537351357631,3.73442404834458,0.625630215696791));
#1753=CARTESIAN_POINT('Ctrl Pts',(-0.740512640190808,3.73304957592786,0.62597293487604));
#1754=CARTESIAN_POINT('Ctrl Pts',(-2.14125363671545,3.87591539781458,0.837670959617198));
#1755=CARTESIAN_POINT('Ctrl Pts',(-3.40371818069755,4.01502333367519,1.21861264734902));
#1756=CARTESIAN_POINT('Ctrl Pts',(-4.12861237472098,4.02859640151677,1.55729754730251));
#1757=CARTESIAN_POINT('Ctrl Pts',(-4.44752495169139,4.,1.73303022430474));
#1758=CARTESIAN_POINT('Ctrl Pts',(4.69041575982338,4.,1.49999999999997));
#1759=CARTESIAN_POINT('Ctrl Pts',(4.34051995040544,3.99999999999999,1.31764924235665));
#1760=CARTESIAN_POINT('Ctrl Pts',(3.16919321706832,3.90359663072576,0.837423586158675));
#1761=CARTESIAN_POINT('Ctrl Pts',(1.28206858318491,3.61314557624643,0.49410506342081));
#1762=CARTESIAN_POINT('Ctrl Pts',(-0.768496112251225,3.612460322126,0.492629845308726));
#1763=CARTESIAN_POINT('Ctrl Pts',(-2.22751761944422,3.76034019147384,0.667575722993887));
#1764=CARTESIAN_POINT('Ctrl Pts',(-3.55775570100872,3.9341997382789,0.995992284666967));
#1765=CARTESIAN_POINT('Ctrl Pts',(-4.34051995040558,4.,1.31764924235677));
#1766=CARTESIAN_POINT('Ctrl Pts',(-4.69041575982342,4.,1.5));
#1767=CARTESIAN_POINT('',(3.60801212294106,5.5,2.53846153846149));
#1768=CARTESIAN_POINT('Ctrl Pts',(-3.60801212294108,5.5,2.53846153846154));
#1769=CARTESIAN_POINT('Ctrl Pts',(-3.33886150031189,5.5,2.25792191131792));
#1770=CARTESIAN_POINT('Ctrl Pts',(-2.73673515462209,5.3683994765578,1.7630650533338));
#1771=CARTESIAN_POINT('Ctrl Pts',(-1.71347509188015,5.02068038294768,1.25780880460593));
#1772=CARTESIAN_POINT('Ctrl Pts',(-0.591150855577861,4.72492064425201,0.988661300474958));
#1773=CARTESIAN_POINT('Ctrl Pts',(0.986206602449926,4.72629115249286,0.990930866801215));
#1774=CARTESIAN_POINT('Ctrl Pts',(2.4378409362064,5.30719326145152,1.51911320947488));
#1775=CARTESIAN_POINT('Ctrl Pts',(3.33886150031186,5.49999999999999,2.25792191131788));
#1776=CARTESIAN_POINT('Ctrl Pts',(3.60801212294106,5.5,2.53846153846149));
#1777=CARTESIAN_POINT('',(4.69041575982338,4.,1.49999999999998));
#1778=CARTESIAN_POINT('Origin',(4.69041575982338,5.5,1.49999999999994));
#1779=CARTESIAN_POINT('Ctrl Pts',(4.69041575982338,4.,1.49999999999997));
#1780=CARTESIAN_POINT('Ctrl Pts',(4.34051995040544,3.99999999999999,1.31764924235665));
#1781=CARTESIAN_POINT('Ctrl Pts',(3.16919321706832,3.90359663072576,0.837423586158675));
#1782=CARTESIAN_POINT('Ctrl Pts',(1.28206858318491,3.61314557624643,0.49410506342081));
#1783=CARTESIAN_POINT('Ctrl Pts',(-0.768496112251225,3.612460322126,0.492629845308726));
#1784=CARTESIAN_POINT('Ctrl Pts',(-2.22751761944422,3.76034019147384,0.667575722993887));
#1785=CARTESIAN_POINT('Ctrl Pts',(-3.55775570100872,3.9341997382789,0.995992284666967));
#1786=CARTESIAN_POINT('Ctrl Pts',(-4.34051995040558,4.,1.31764924235677));
#1787=CARTESIAN_POINT('Ctrl Pts',(-4.69041575982342,4.,1.5));
#1788=CARTESIAN_POINT('Origin',(1.18516307878735E-14,5.5,6.));
#1789=CARTESIAN_POINT('',(3.60801212294111,5.5,9.46153846153846));
#1790=CARTESIAN_POINT('',(4.69041575982344,4.,10.5));
#1791=CARTESIAN_POINT('Origin',(4.69041575982344,5.5,10.5));
#1792=CARTESIAN_POINT('Origin',(1.11307067459092E-14,4.,6.));
#1793=CARTESIAN_POINT('Origin',(1.18516307878735E-14,5.5,6.));
#1794=CARTESIAN_POINT('Ctrl Pts',(-3.60801212294104,5.5,9.46153846153851));
#1795=CARTESIAN_POINT('Ctrl Pts',(-3.33886150031184,5.49999999999999,9.74207808868213));
#1796=CARTESIAN_POINT('Ctrl Pts',(-2.43788063478413,5.30718144193958,10.4808376224139));
#1797=CARTESIAN_POINT('Ctrl Pts',(-0.986223741526566,4.72619301389293,11.0090734853014));
#1798=CARTESIAN_POINT('Ctrl Pts',(0.591095245132997,4.7249821514301,11.0112776628001));
#1799=CARTESIAN_POINT('Ctrl Pts',(1.71345625297951,5.02069628347173,10.7421591398455));
#1800=CARTESIAN_POINT('Ctrl Pts',(2.73673236165138,5.36845914203681,10.2368789182385));
#1801=CARTESIAN_POINT('Ctrl Pts',(3.33886150031191,5.5,9.74207808868208));
#1802=CARTESIAN_POINT('Ctrl Pts',(3.60801212294111,5.5,9.46153846153847));
#1803=CARTESIAN_POINT('Ctrl Pts',(-3.60801212294104,5.05120104948718,9.46153846153851));
#1804=CARTESIAN_POINT('Ctrl Pts',(-3.36722797459228,5.07578308325772,9.71396461478693));
#1805=CARTESIAN_POINT('Ctrl Pts',(-2.5244787444756,4.97603550077241,10.4328603447982));
#1806=CARTESIAN_POINT('Ctrl Pts',(-1.03177977154315,4.4884117157147,11.0131808615999));
#1807=CARTESIAN_POINT('Ctrl Pts',(0.6185060691736,4.48709374333751,11.012688919498));
#1808=CARTESIAN_POINT('Ctrl Pts',(1.78005958986054,4.73602234179265,10.7226062662461));
#1809=CARTESIAN_POINT('Ctrl Pts',(2.80323164164231,5.00629804479405,10.1932675741456));
#1810=CARTESIAN_POINT('Ctrl Pts',(3.36722797459239,5.07578308325772,9.71396461478685));
#1811=CARTESIAN_POINT('Ctrl Pts',(3.60801212294111,5.05120104948717,9.46153846153847));
#1812=CARTESIAN_POINT('Ctrl Pts',(-3.87931270256373,4.27368454370587,9.72182511219312));
#1813=CARTESIAN_POINT('Ctrl Pts',(-3.63317290884972,4.33738468559544,9.91622822936391));
#1814=CARTESIAN_POINT('Ctrl Pts',(-2.75089751604166,4.39459645142151,10.5396759987775));
#1815=CARTESIAN_POINT('Ctrl Pts',(-1.12641503972503,4.07007838995072,11.1162749658707));
#1816=CARTESIAN_POINT('Ctrl Pts',(0.675105911185585,4.06905276376193,11.1134567082669));
#1817=CARTESIAN_POINT('Ctrl Pts',(1.93986540053675,4.23571355818259,10.8301292339471));
#1818=CARTESIAN_POINT('Ctrl Pts',(3.04380432491218,4.37311565055053,10.3299625331513));
#1819=CARTESIAN_POINT('Ctrl Pts',(3.63317290884989,4.33738468559543,9.91622822936377));
#1820=CARTESIAN_POINT('Ctrl Pts',(3.8793127025638,4.27368454370585,9.72182511219309));
#1821=CARTESIAN_POINT('Ctrl Pts',(-4.44752495169133,4.00000000000001,10.2669697756953));
#1822=CARTESIAN_POINT('Ctrl Pts',(-4.12857796401791,4.02857814499737,10.4426936291836));
#1823=CARTESIAN_POINT('Ctrl Pts',(-3.0437049367906,4.01178756010765,10.9504779020773));
#1824=CARTESIAN_POINT('Ctrl Pts',(-1.23538654370369,3.73444518309285,11.3742835993368));
#1825=CARTESIAN_POINT('Ctrl Pts',(0.74041544670608,3.73319268528476,11.3739202631557));
#1826=CARTESIAN_POINT('Ctrl Pts',(2.14117393521426,3.87598726739875,11.1622344394035));
#1827=CARTESIAN_POINT('Ctrl Pts',(3.40365196325401,4.01511888128942,10.7813002615712));
#1828=CARTESIAN_POINT('Ctrl Pts',(4.12857796401811,4.02857814499737,10.4426936291835));
#1829=CARTESIAN_POINT('Ctrl Pts',(4.44752495169141,4.,10.2669697756953));
#1830=CARTESIAN_POINT('Ctrl Pts',(-4.69041575982336,4.,10.5));
#1831=CARTESIAN_POINT('Ctrl Pts',(-4.3405199504054,4.,10.6823507576434));
#1832=CARTESIAN_POINT('Ctrl Pts',(-3.16924482521941,3.9035907209698,11.162544454569));
#1833=CARTESIAN_POINT('Ctrl Pts',(-1.28209086398456,3.61309650694647,11.5058977654459));
#1834=CARTESIAN_POINT('Ctrl Pts',(0.768423818672896,3.61249107571505,11.50733048082));
#1835=CARTESIAN_POINT('Ctrl Pts',(2.22749312887338,3.76034814173586,11.3324034408996));
#1836=CARTESIAN_POINT('Ctrl Pts',(3.5577520701468,3.93422957101841,11.003971296855));
#1837=CARTESIAN_POINT('Ctrl Pts',(4.34051995040561,4.,10.6823507576432));
#1838=CARTESIAN_POINT('Ctrl Pts',(4.69041575982344,4.,10.5));
#1839=CARTESIAN_POINT('',(-3.60801212294104,5.5,9.46153846153851));
#1840=CARTESIAN_POINT('Ctrl Pts',(3.60801212294111,5.5,9.46153846153847));
#1841=CARTESIAN_POINT('Ctrl Pts',(3.33886150031191,5.5,9.74207808868208));
#1842=CARTESIAN_POINT('Ctrl Pts',(2.73673236165138,5.36845914203681,10.2368789182385));
#1843=CARTESIAN_POINT('Ctrl Pts',(1.71345625297951,5.02069628347173,10.7421591398455));
#1844=CARTESIAN_POINT('Ctrl Pts',(0.591095245132997,4.7249821514301,11.0112776628001));
#1845=CARTESIAN_POINT('Ctrl Pts',(-0.986223741526566,4.72619301389293,11.0090734853014));
#1846=CARTESIAN_POINT('Ctrl Pts',(-2.43788063478413,5.30718144193958,10.4808376224139));
#1847=CARTESIAN_POINT('Ctrl Pts',(-3.33886150031184,5.49999999999999,9.74207808868213));
#1848=CARTESIAN_POINT('Ctrl Pts',(-3.60801212294104,5.5,9.46153846153851));
#1849=CARTESIAN_POINT('Origin',(-4.69041575982335,5.5,10.5000000000001));
#1850=CARTESIAN_POINT('Ctrl Pts',(-4.69041575982336,4.,10.5));
#1851=CARTESIAN_POINT('Ctrl Pts',(-4.3405199504054,4.,10.6823507576434));
#1852=CARTESIAN_POINT('Ctrl Pts',(-3.16924482521941,3.9035907209698,11.162544454569));
#1853=CARTESIAN_POINT('Ctrl Pts',(-1.28209086398456,3.61309650694647,11.5058977654459));
#1854=CARTESIAN_POINT('Ctrl Pts',(0.768423818672896,3.61249107571505,11.50733048082));
#1855=CARTESIAN_POINT('Ctrl Pts',(2.22749312887338,3.76034814173586,11.3324034408996));
#1856=CARTESIAN_POINT('Ctrl Pts',(3.5577520701468,3.93422957101841,11.003971296855));
#1857=CARTESIAN_POINT('Ctrl Pts',(4.34051995040561,4.,10.6823507576432));
#1858=CARTESIAN_POINT('Ctrl Pts',(4.69041575982344,4.,10.5));
#1859=CARTESIAN_POINT('Origin',(1.18516307878735E-14,5.5,6.));
#1860=CARTESIAN_POINT('Origin',(1.18516307878735E-14,5.5,6.));
#1861=CARTESIAN_POINT('Origin',(-8.49999999999999,5.50000000000001,1.5));
#1862=CARTESIAN_POINT('',(-8.49999999999999,4.,1.5));
#1863=CARTESIAN_POINT('Origin',(11.55,4.,0.));
#1864=CARTESIAN_POINT('',(-10.05,4.00000000000001,1.5));
#1865=CARTESIAN_POINT('',(5.775,4.,1.5));
#1866=CARTESIAN_POINT('',(-10.05,4.00000000000001,10.5));
#1867=CARTESIAN_POINT('',(-10.05,4.00000000000001,0.));
#1868=CARTESIAN_POINT('',(5.775,4.,10.5));
#1869=CARTESIAN_POINT('Origin',(1.11022302462516E-14,4.,6.));
#1870=CARTESIAN_POINT('',(-3.99999999999999,4.,3.));
#1871=CARTESIAN_POINT('Origin',(-3.99999999999999,4.,3.));
#1872=CARTESIAN_POINT('Origin',(-10.05,2.5,0.));
#1873=CARTESIAN_POINT('Origin',(-10.05,2.5,1.5));
#1874=CARTESIAN_POINT('Origin',(-10.05,2.5,10.5));
#1875=CARTESIAN_POINT('Origin',(5.775,2.5,1.5));
#1876=CARTESIAN_POINT('',(10.05,4.,1.5));
#1877=CARTESIAN_POINT('',(5.775,4.,1.5));
#1878=CARTESIAN_POINT('Origin',(10.05,2.5,1.5));
#1879=CARTESIAN_POINT('Origin',(5.775,2.5,10.5));
#1880=CARTESIAN_POINT('',(10.05,4.,10.5));
#1881=CARTESIAN_POINT('Origin',(10.05,2.5,10.5));
#1882=CARTESIAN_POINT('',(5.775,4.,10.5));
#1883=CARTESIAN_POINT('Origin',(10.05,2.5,0.));
#1884=CARTESIAN_POINT('',(10.05,4.,0.));
#1885=CARTESIAN_POINT('Origin',(8.05,-1.5,1.5));
#1886=CARTESIAN_POINT('',(9.55,-1.5,1.5));
#1887=CARTESIAN_POINT('Origin',(11.05,-1.5,1.5));
#1888=CARTESIAN_POINT('Origin',(8.05,-1.5,1.5));
#1889=CARTESIAN_POINT('Origin',(8.05,1.5,1.5));
#1890=CARTESIAN_POINT('Origin',(7.54999999999999,-17.1,1.5));
#1891=CARTESIAN_POINT('',(8.74999999999999,-19.1,0.558370929948082));
#1892=CARTESIAN_POINT('',(8.74999999999999,-18.7,1.5));
#1893=CARTESIAN_POINT('Ctrl Pts',(8.74999999999999,-19.1,0.558370929948081));
#1894=CARTESIAN_POINT('Ctrl Pts',(8.74999999999999,-18.9888105178095,0.676597649504248));
#1895=CARTESIAN_POINT('Ctrl Pts',(8.74999999999999,-18.8890209945545,0.821822535380798));
#1896=CARTESIAN_POINT('Ctrl Pts',(8.74999999999999,-18.7492610547805,1.11912740433909));
#1897=CARTESIAN_POINT('Ctrl Pts',(8.74999999999999,-18.7,1.32422477045209));
#1898=CARTESIAN_POINT('Ctrl Pts',(8.74999999999999,-18.7,1.5));
#1899=CARTESIAN_POINT('',(9.54999999999999,-17.1,1.5));
#1900=CARTESIAN_POINT('Origin',(7.54999999999999,-17.1,1.5));
#1901=CARTESIAN_POINT('Origin',(11.05,-17.1,1.5));
#1902=CARTESIAN_POINT('Ctrl Pts',(9.48380627176094,-20.0172578397012,1.30104260698261E-17));
#1903=CARTESIAN_POINT('Ctrl Pts',(9.36744201256163,-19.871802515702,2.67015842145259E-18));
#1904=CARTESIAN_POINT('Ctrl Pts',(9.23047655205222,-19.7005956900653,0.0435160901845667));
#1905=CARTESIAN_POINT('Ctrl Pts',(9.01531677704067,-19.4316459713008,0.185635140017421));
#1906=CARTESIAN_POINT('Ctrl Pts',(8.89900495113802,-19.2862561889225,0.309420318150377));
#1907=CARTESIAN_POINT('Ctrl Pts',(8.79396319487496,-19.1549539935937,0.476644074300648));
#1908=CARTESIAN_POINT('Ctrl Pts',(8.77147606306933,-19.1268450788367,0.51612563654487));
#1909=CARTESIAN_POINT('Ctrl Pts',(8.74999999999999,-19.1,0.558370929948082));
#1910=CARTESIAN_POINT('Origin',(11.05,-2.90816573633111,1.5));
#1911=CARTESIAN_POINT('',(9.55,-2.90816573633111,1.5));
#1912=CARTESIAN_POINT('Origin',(-8.05,-1.5,1.5));
#1913=CARTESIAN_POINT('Origin',(-8.05,1.5,1.5));
#1914=CARTESIAN_POINT('',(-9.55,-1.5,1.5));
#1915=CARTESIAN_POINT('Origin',(-8.05,-1.5,1.5));
#1916=CARTESIAN_POINT('Origin',(-11.05,-1.5,1.5));
#1917=CARTESIAN_POINT('Origin',(-4.775,1.5,1.5));
#1918=CARTESIAN_POINT('Origin',(8.05,-1.5,10.5));
#1919=CARTESIAN_POINT('Origin',(8.05,1.5,10.5));
#1920=CARTESIAN_POINT('',(9.55,-1.5,10.5));
#1921=CARTESIAN_POINT('Origin',(8.05,-1.5,10.5));
#1922=CARTESIAN_POINT('Origin',(11.05,-1.5,10.5));
#1923=CARTESIAN_POINT('Origin',(8.05,-1.5,0.));
#1924=CARTESIAN_POINT('',(9.55,-1.5,0.));
#1925=CARTESIAN_POINT('Origin',(11.05,-2.90816573633111,10.5));
#1926=CARTESIAN_POINT('',(9.54999999999999,-17.1,10.5));
#1927=CARTESIAN_POINT('Origin',(11.05,-17.1,10.5));
#1928=CARTESIAN_POINT('',(9.55,-2.90816573633111,10.5));
#1929=CARTESIAN_POINT('Origin',(7.54999999999999,-17.1,10.5));
#1930=CARTESIAN_POINT('',(8.74999999999999,-19.1,11.4416290700519));
#1931=CARTESIAN_POINT('Ctrl Pts',(8.74999999999999,-19.1,11.4416290700519));
#1932=CARTESIAN_POINT('Ctrl Pts',(8.77147606306933,-19.1268450788367,11.4838743634551));
#1933=CARTESIAN_POINT('Ctrl Pts',(8.79396319487496,-19.1549539935937,11.5233559256994));
#1934=CARTESIAN_POINT('Ctrl Pts',(8.89900495113802,-19.2862561889225,11.6905796818496));
#1935=CARTESIAN_POINT('Ctrl Pts',(9.01531677704067,-19.4316459713008,11.8143648599826));
#1936=CARTESIAN_POINT('Ctrl Pts',(9.23047655205222,-19.7005956900653,11.9564839098154));
#1937=CARTESIAN_POINT('Ctrl Pts',(9.36744201256163,-19.871802515702,12.));
#1938=CARTESIAN_POINT('Ctrl Pts',(9.48380627176094,-20.0172578397012,12.));
#1939=CARTESIAN_POINT('',(8.74999999999999,-18.7,10.5));
#1940=CARTESIAN_POINT('Origin',(7.54999999999999,-17.1,10.5));
#1941=CARTESIAN_POINT('Ctrl Pts',(8.74999999999999,-18.7,10.5));
#1942=CARTESIAN_POINT('Ctrl Pts',(8.74999999999999,-18.7,10.6757752295479));
#1943=CARTESIAN_POINT('Ctrl Pts',(8.74999999999999,-18.7492610547805,10.8808725956609));
#1944=CARTESIAN_POINT('Ctrl Pts',(8.74999999999999,-18.8890209945545,11.1781774646192));
#1945=CARTESIAN_POINT('Ctrl Pts',(8.74999999999999,-18.9888105178095,11.3234023504958));
#1946=CARTESIAN_POINT('Ctrl Pts',(8.74999999999999,-19.1,11.4416290700519));
#1947=CARTESIAN_POINT('Origin',(-8.05,-1.5,10.5));
#1948=CARTESIAN_POINT('',(-9.55,-1.5,10.5));
#1949=CARTESIAN_POINT('Origin',(-11.05,-1.5,10.5));
#1950=CARTESIAN_POINT('Origin',(-8.05,-1.5,10.5));
#1951=CARTESIAN_POINT('Origin',(-8.05,1.5,10.5));
#1952=CARTESIAN_POINT('Origin',(-8.05,-1.5,0.));
#1953=CARTESIAN_POINT('',(-9.55,-1.5,0.));
#1954=CARTESIAN_POINT('Origin',(-4.775,1.5,10.5));
#1955=CARTESIAN_POINT('Origin',(-7.54999999999999,-17.1,10.5));
#1956=CARTESIAN_POINT('',(-8.74999999999999,-19.1,11.4416290700519));
#1957=CARTESIAN_POINT('',(-8.74999999999999,-18.7,10.5));
#1958=CARTESIAN_POINT('Ctrl Pts',(-8.74999999999999,-19.1,11.4416290700519));
#1959=CARTESIAN_POINT('Ctrl Pts',(-8.74999999999999,-18.9888105178095,11.3234023504958));
#1960=CARTESIAN_POINT('Ctrl Pts',(-8.74999999999999,-18.8890209945545,11.1781774646192));
#1961=CARTESIAN_POINT('Ctrl Pts',(-8.74999999999999,-18.7492610547805,10.8808725956609));
#1962=CARTESIAN_POINT('Ctrl Pts',(-8.74999999999999,-18.7,10.6757752295479));
#1963=CARTESIAN_POINT('Ctrl Pts',(-8.74999999999999,-18.7,10.5));
#1964=CARTESIAN_POINT('',(-9.54999999999999,-17.1,10.5));
#1965=CARTESIAN_POINT('Origin',(-7.54999999999999,-17.1,10.5));
#1966=CARTESIAN_POINT('Origin',(-11.05,-17.1,10.5));
#1967=CARTESIAN_POINT('Ctrl Pts',(-9.48380627176094,-20.0172578397012,12.));
#1968=CARTESIAN_POINT('Ctrl Pts',(-9.36744201256163,-19.871802515702,12.));
#1969=CARTESIAN_POINT('Ctrl Pts',(-9.23047655205222,-19.7005956900653,11.9564839098154));
#1970=CARTESIAN_POINT('Ctrl Pts',(-9.01531677704067,-19.4316459713008,11.8143648599826));
#1971=CARTESIAN_POINT('Ctrl Pts',(-8.89900495113802,-19.2862561889225,11.6905796818496));
#1972=CARTESIAN_POINT('Ctrl Pts',(-8.79396319487496,-19.1549539935937,11.5233559256994));
#1973=CARTESIAN_POINT('Ctrl Pts',(-8.77147606306933,-19.1268450788367,11.4838743634551));
#1974=CARTESIAN_POINT('Ctrl Pts',(-8.74999999999999,-19.1,11.4416290700519));
#1975=CARTESIAN_POINT('Origin',(-11.05,-11.4581657363311,10.5));
#1976=CARTESIAN_POINT('',(-9.55,-11.4581657363311,10.5));
#1977=CARTESIAN_POINT('Origin',(-11.05,-11.4581657363311,1.5));
#1978=CARTESIAN_POINT('',(-9.54999999999999,-17.1,1.5));
#1979=CARTESIAN_POINT('Origin',(-11.05,-17.1,1.5));
#1980=CARTESIAN_POINT('',(-9.55,-11.4581657363311,1.5));
#1981=CARTESIAN_POINT('Origin',(-7.54999999999999,-17.1,1.5));
#1982=CARTESIAN_POINT('',(-8.74999999999999,-19.1,0.558370929948082));
#1983=CARTESIAN_POINT('Ctrl Pts',(-8.74999999999999,-19.1,0.558370929948082));
#1984=CARTESIAN_POINT('Ctrl Pts',(-8.77147606306933,-19.1268450788367,0.516125636544871));
#1985=CARTESIAN_POINT('Ctrl Pts',(-8.79396319487496,-19.1549539935937,0.476644074300648));
#1986=CARTESIAN_POINT('Ctrl Pts',(-8.89900495113802,-19.2862561889225,0.309420318150378));
#1987=CARTESIAN_POINT('Ctrl Pts',(-9.01531677704067,-19.4316459713008,0.185635140017422));
#1988=CARTESIAN_POINT('Ctrl Pts',(-9.23047655205222,-19.7005956900653,0.0435160901845672));
#1989=CARTESIAN_POINT('Ctrl Pts',(-9.36744201256163,-19.871802515702,-1.75725843452011E-16));
#1990=CARTESIAN_POINT('Ctrl Pts',(-9.48380627176094,-20.0172578397012,-1.88651178012478E-16));
#1991=CARTESIAN_POINT('',(-8.74999999999999,-18.7,1.5));
#1992=CARTESIAN_POINT('Origin',(-7.54999999999999,-17.1,1.5));
#1993=CARTESIAN_POINT('Ctrl Pts',(-8.74999999999999,-18.7,1.5));
#1994=CARTESIAN_POINT('Ctrl Pts',(-8.74999999999999,-18.7,1.32422477045209));
#1995=CARTESIAN_POINT('Ctrl Pts',(-8.74999999999999,-18.7492610547805,1.11912740433909));
#1996=CARTESIAN_POINT('Ctrl Pts',(-8.74999999999999,-18.8890209945545,0.821822535380798));
#1997=CARTESIAN_POINT('Ctrl Pts',(-8.74999999999999,-18.9888105178095,0.676597649504249));
#1998=CARTESIAN_POINT('Ctrl Pts',(-8.74999999999999,-19.1,0.558370929948082));
#1999=CARTESIAN_POINT('Origin',(8.74999999999999,-18.7,0.));
#2000=CARTESIAN_POINT('',(8.74999999999999,-19.1,0.));
#2001=CARTESIAN_POINT('',(8.74999999999999,-18.7,0.));
#2002=CARTESIAN_POINT('Origin',(8.74999999999999,-19.1,0.));
#2003=CARTESIAN_POINT('',(9.54999999999999,-20.1,0.));
#2004=CARTESIAN_POINT('Origin',(-9.54999999999999,-17.1,0.));
#2005=CARTESIAN_POINT('',(-9.54999999999999,-17.1,0.));
#2006=CARTESIAN_POINT('Origin',(-9.54999999999999,-20.1,0.));
#2007=CARTESIAN_POINT('',(-8.74999999999999,-19.1,0.));
#2008=CARTESIAN_POINT('',(-9.54999999999999,-20.1,0.));
#2009=CARTESIAN_POINT('Origin',(-8.74999999999999,-19.1,0.));
#2010=CARTESIAN_POINT('',(-8.74999999999999,-18.7,0.));
#2011=CARTESIAN_POINT('Origin',(-7.54999999999999,-17.1,0.));
#2012=CARTESIAN_POINT('Origin',(-6.99999999999998,10.,6.));
#2013=CARTESIAN_POINT('',(-6.99999999999998,10.,7.15));
#2014=CARTESIAN_POINT('Origin',(11.55,4.,0.));
#2015=CARTESIAN_POINT('Origin',(-1.85450280912434E-15,3.,6.));
#2016=CARTESIAN_POINT('Origin',(-11.55,-20.1,0.));
#2017=CARTESIAN_POINT('Origin',(9.54999999999999,-20.1,0.));
#2018=CARTESIAN_POINT('Origin',(7.54999999999999,-17.1,0.));
#2019=CARTESIAN_POINT('',(9.54999999999999,-17.1,0.));
#2020=CARTESIAN_POINT('Origin',(9.55,-2.22044604925031E-15,0.));
#2021=UNCERTAINTY_MEASURE_WITH_UNIT(LENGTH_MEASURE(0.01),#2025,
'DISTANCE_ACCURACY_VALUE',
'Maximum model space distance between geometric entities at asserted c
onnectivities');
#2022=UNCERTAINTY_MEASURE_WITH_UNIT(LENGTH_MEASURE(0.01),#2025,
'DISTANCE_ACCURACY_VALUE',
'Maximum model space distance between geometric entities at asserted c
onnectivities');
#2023=(
GEOMETRIC_REPRESENTATION_CONTEXT(3)
GLOBAL_UNCERTAINTY_ASSIGNED_CONTEXT((#2021))
GLOBAL_UNIT_ASSIGNED_CONTEXT((#2025,#2028,#2027))
REPRESENTATION_CONTEXT('','3D')
);
#2024=(
GEOMETRIC_REPRESENTATION_CONTEXT(3)
GLOBAL_UNCERTAINTY_ASSIGNED_CONTEXT((#2022))
GLOBAL_UNIT_ASSIGNED_CONTEXT((#2025,#2028,#2027))
REPRESENTATION_CONTEXT('','3D')
);
#2025=(
LENGTH_UNIT()
NAMED_UNIT(*)
SI_UNIT(.MILLI.,.METRE.)
);
#2026=(
LENGTH_UNIT()
NAMED_UNIT(*)
SI_UNIT(.CENTI.,.METRE.)
);
#2027=(
NAMED_UNIT(*)
SI_UNIT($,.STERADIAN.)
SOLID_ANGLE_UNIT()
);
#2028=(
NAMED_UNIT(*)
PLANE_ANGLE_UNIT()
SI_UNIT($,.RADIAN.)
);
#2029=SHAPE_DEFINITION_REPRESENTATION(#2030,#2031);
#2030=PRODUCT_DEFINITION_SHAPE('',$,#2033);
#2031=SHAPE_REPRESENTATION('',(#1052),#2023);
#2032=PRODUCT_DEFINITION_CONTEXT('part definition',#2037,'design');
#2033=PRODUCT_DEFINITION('Sensor_modul_clip','Sensor_modul_clip_x1.5',#2034,
#2032);
#2034=PRODUCT_DEFINITION_FORMATION('',$,#2039);
#2035=PRODUCT_RELATED_PRODUCT_CATEGORY('Sensor_modul_clip_x1.5',
'Sensor_modul_clip_x1.5',(#2039));
#2036=APPLICATION_PROTOCOL_DEFINITION('international standard',
'automotive_design',2009,#2037);
#2037=APPLICATION_CONTEXT(
'Core Data for Automotive Mechanical Design Process');
#2038=PRODUCT_CONTEXT('part definition',#2037,'mechanical');
#2039=PRODUCT('Sensor_modul_clip','Sensor_modul_clip_x1.5',$,(#2038));
#2040=PRESENTATION_STYLE_ASSIGNMENT((#2041));
#2041=SURFACE_STYLE_USAGE(.BOTH.,#2042);
#2042=SURFACE_SIDE_STYLE('',(#2043));
#2043=SURFACE_STYLE_FILL_AREA(#2044);
#2044=FILL_AREA_STYLE('',(#2045));
#2045=FILL_AREA_STYLE_COLOUR('',#2046);
#2046=COLOUR_RGB('',0.749019607843137,0.749019607843137,0.749019607843137);
ENDSEC;
END-ISO-10303-21;
